# Supplementary material for: Exploration of genotype-by-environment interactions affecting gene expression responses in porcine immune cells
Source: Front Genet. 2023 Mar 16;14:1157267. doi: 10.3389/fgene.2023.1157267 (PMC10061014; doi:10.3389/fgene.2023.1157267)
Supplement: Supplementary file 1 [file Table2.xlsx]

## Sheet: C
Table S2a. List of SNPs showing significant ASE in C condition
SNP ID	rsID	Chrom	Pos	ENSEMBL Gene	ENSEMBL Gene ID	n testable	n significant	Meta p-value	FDR p-value
1__100475372	rs338122537	1	100475372	ENSSSCG00000004521,ME2	ENSSSCG00000004521,ENSSSCG00000004522	3	1	0.00600858	0.0340835
1__104722219	rs345630505	1	104722219	TCF4	ENSSSCG00000004535	1	1	0.00393317	0.024586
1__106911424	rs319562587	1	106911424	NARS1	ENSSSCG00000004542	5	2	0.000224331	0.00237179
1__106911446	rs339108948	1	106911446	NARS1	ENSSSCG00000004542	5	2	0.000108371	0.00127722
1__106911563	rs320104142	1	106911563	NARS1	ENSSSCG00000004542	5	3	9.01471e-06	0.00014531
1__106911838	rs321084477	1	106911838	NARS1	ENSSSCG00000004542	5	3	1.94247e-06	3.69e-05
1__106911853	rs341595841	1	106911853	NARS1	ENSSSCG00000004542	5	4	4.05e-10	1e-08
1__106933348	rs694065618	1	106933348			4	1	0.00606842	0.0343725
1__106933349	rs699248773	1	106933349			4	1	0.00606842	0.0343725
1__107189062	rs344611203	1	107189062	ENSSSCG00000004547	ENSSSCG00000004547	1	1	0.000180138	0.00197504
1__107342266	rs328576950	1	107342266	ZNF609	ENSSSCG00000004551	1	1	0.00907334	0.0468897
1__107892917	rs786935981	1	107892917	PPIB,SNX22	ENSSSCG00000034137,ENSSSCG00000037275	3	2	0.000280206	0.00286367
1__108303557	rs332318662	1	108303557	HERC1	ENSSSCG00000004561	7	1	0.00617775	0.0348484
1__108341164	rs331997707	1	108341164	HERC1	ENSSSCG00000004561	5	2	0.0018058	0.0133326
1__108377093	rs336240826	1	108377093	HERC1	ENSSSCG00000004561	8	2	0.00834954	0.0440039
1__108390932	rs80927029	1	108390932	HERC1	ENSSSCG00000004561	7	3	0.000305708	0.00308545
1__108773247	rs55618714	1	108773247	APH1B,RAB8B	ENSSSCG00000032949,ENSSSCG00000026571	6	2	0.000211273	0.00225389
1__108775778	rs329496868	1	108775778	APH1B,RAB8B	ENSSSCG00000032949,ENSSSCG00000026571	1	1	4.13036e-05	0.00055342
1__110057037	rs324524405	1	110057037	VPS13C	ENSSSCG00000036431	1	1	0.00509764	0.0301051
1__111519588	rs321469817	1	111519588	ICE2	ENSSSCG00000004577	2	1	0.000128265	0.00147451
1__111634774	rs329481590	1	111634774	ANXA2	ENSSSCG00000004578	2	2	1.61386e-05	0.00024349
1__113134527	rs326760717	1	113134527	SLTM	ENSSSCG00000004592	7	1	0.0059598	0.0339348
1__113794857	rs331527807	1	113794857	ALDH1A2,AQP9	ENSSSCG00000025578,ENSSSCG00000004597	1	1	0.004324	0.0265405
1__113795593	rs330658553	1	113795593	ALDH1A2,AQP9	ENSSSCG00000025578,ENSSSCG00000004597	1	1	0.000535053	0.00489536
1__113797099		1	113797099	ALDH1A2,AQP9	ENSSSCG00000025578,ENSSSCG00000004597	2	2	7.4949e-05	0.0009275
1__113798059		1	113798059	ALDH1A2,AQP9	ENSSSCG00000025578,ENSSSCG00000004597	2	1	0.00554527	0.0320148
1__116488700	rs318285190	1	116488700	CCPG1	ENSSSCG00000004610	3	2	0.00104279	0.00853453
1__116579115	rs319295499	1	116579115	RAB27A	ENSSSCG00000004612	12	3	1.1206e-05	0.00017611
1__116604095	rs339104292	1	116604095	RAB27A	ENSSSCG00000004612	17	4	0.00172799	0.0128552
1__116604516	rs342130731	1	116604516	RAB27A	ENSSSCG00000004612	12	3	0.00263066	0.017983
1__116604575	rs344459528	1	116604575	RAB27A	ENSSSCG00000004612	17	3	0.000209984	0.0022426
1__116604643	rs332725980	1	116604643	RAB27A	ENSSSCG00000004612	12	4	6.03917e-05	0.00077111
1__116604744	rs342981613	1	116604744	RAB27A	ENSSSCG00000004612	17	3	4.3066e-05	0.00057428
1__116605833	rs340038529	1	116605833			3	3	6.96943e-06	0.00011633
1__116606002	rs332525913	1	116606002			17	5	1.87269e-07	4.35e-06
1__116606044	rs340833809	1	116606044			17	7	7e-12	0
1__116606058	rs324294859	1	116606058			17	8	3.5e-11	0
1__116606144	rs336260814	1	116606144			12	5	1.467e-09	5e-08
1__116606153	rs343438623	1	116606153			5	4	5.002e-09	1.5e-07
1__116606189	rs327450371	1	116606189			17	5	5.241e-09	1.6e-07
1__121132806		1	121132806	SPPL2A	ENSSSCG00000004635	1	1	0.000324914	0.00323186
1__121133871	rs341251050	1	121133871	SPPL2A	ENSSSCG00000004635	5	2	4.08245e-05	0.00054857
1__121250033	rs319619412	1	121250033	TRPM7	ENSSSCG00000004636	3	2	0.000508486	0.00469725
1__121847571		1	121847571	ATP8B4	ENSSSCG00000004646	3	3	1.92239e-06	3.661e-05
1__121872394		1	121872394	ATP8B4	ENSSSCG00000004646	1	1	0.00256321	0.0176124
1__121907640		1	121907640	ATP8B4	ENSSSCG00000004646	2	1	0.00160286	0.0120869
1__121914142		1	121914142	ATP8B4	ENSSSCG00000004646	8	5	3.194e-09	1e-07
1__122501	rs1109375980	1	122501	FAM120B	ENSSSCG00000029697	1	1	0.00266726	0.0181735
1__122811274	rs321892825	1	122811274	CEP152	ENSSSCG00000004657	8	4	3.689e-09	1.1e-07
1__122811682	rs344867361	1	122811682	CEP152,ENSSSCG00000004656	ENSSSCG00000004657,ENSSSCG00000004656	8	5	5.70407e-06	9.733e-05
1__123476653	rs342323569	1	123476653			2	1	0.00782441	0.0418422
1__123509653	rs340694796	1	123509653	SLC12A1	ENSSSCG00000004659	2	2	4.922e-09	1.5e-07
1__125374	rs1109908136	1	125374	FAM120B	ENSSSCG00000029697	3	1	0.00979167	0.0497031
1__12572036	rs343018666	1	12572036	OPRM1	ENSSSCG00000004074	4	4	0	0
1__12598494	rs324304348	1	12598494	OPRM1	ENSSSCG00000004074	8	2	0.00425709	0.0262307
1__12598594	rs318799579	1	12598594	OPRM1	ENSSSCG00000004074	8	3	1.60057e-06	3.09e-05
1__12600267	rs342266881	1	12600267	OPRM1	ENSSSCG00000004074	6	1	0.00194189	0.0141253
1__12600604	rs341231072	1	12600604	OPRM1	ENSSSCG00000004074	6	2	0.00769961	0.0413449
1__12600673	rs319405304	1	12600673	OPRM1	ENSSSCG00000004074	7	4	9.10594e-06	0.00014663
1__12600700	rs327978186	1	12600700	OPRM1	ENSSSCG00000004074	8	3	0.000730512	0.00635428
1__12601736	rs332517188	1	12601736	OPRM1	ENSSSCG00000004074	7	2	0.00703406	0.0385818
1__12601955	rs339841794	1	12601955	OPRM1	ENSSSCG00000004074	7	1	0.00144181	0.0110628
1__12602210		1	12602210	OPRM1	ENSSSCG00000004074	8	3	8.24602e-06	0.00013476
1__126078490	rs692302313	1	126078490	ENSSSCG00000004666	ENSSSCG00000004666	15	3	0.00540424	0.0314144
1__126078516	rs706733167	1	126078516	ENSSSCG00000004666	ENSSSCG00000004666	3	2	1.16279e-07	2.81e-06
1__126321390	rs338614526	1	126321390	SPATA5L1	ENSSSCG00000004671	1	1	0.0094753	0.0484884
1__126866464		1	126866464	B2M	ENSSSCG00000004687	3	1	0.00174045	0.0129348
1__126868112		1	126868112	B2M	ENSSSCG00000004687	3	2	3.34675e-06	6.042e-05
1__126929151	rs324008160	1	126929151	B2M,SPG11	ENSSSCG00000004687,ENSSSCG00000004684	3	1	0.00539395	0.0314041
1__127030479	rs325363181	1	127030479	CTDSPL2	ENSSSCG00000035827	3	1	0.00570829	0.0327671
1__127667120	rs328365876	1	127667120	WDR76	ENSSSCG00000004695	10	2	0.0098615	0.0499576
1__127670703	rs342724252	1	127670703	WDR76	ENSSSCG00000004695	10	4	3.81012e-07	8.36e-06
1__127764139	rs80937508	1	127764139	HYPK,SERINC4,SERF2	ENSSSCG00000038436,ENSSSCG00000004698,ENSSSCG00000024263	10	4	0.00256127	0.0176124
1__127764194	rs708975341	1	127764194	HYPK,SERINC4,SERF2	ENSSSCG00000038436,ENSSSCG00000004698,ENSSSCG00000024263	10	6	0	0
1__127765132	rs326704173	1	127765132	HYPK,SERF2	ENSSSCG00000038436,ENSSSCG00000024263	10	3	0.00352114	0.0225418
1__127782087	rs338707944	1	127782087	ELL3	ENSSSCG00000004699	10	3	1.05119e-05	0.00016701
1__127782343	rs325089817	1	127782343	ELL3	ENSSSCG00000004699	10	4	1.21372e-05	0.00018913
1__127784598	rs319542266	1	127784598	ELL3	ENSSSCG00000004699	10	2	0.000540417	0.00493341
1__127796768	rs331473374	1	127796768	PDIA3	ENSSSCG00000004700	10	2	0.00523998	0.0306778
1__127819632	rs339896618	1	127819632	CATSPER2	ENSSSCG00000004701	1	1	3.39532e-05	0.00046807
1__128125498	rs338783741	1	128125498	ADAL	ENSSSCG00000004710	2	2	0.00141603	0.0109426
1__128125500	rs345267285	1	128125500	ADAL	ENSSSCG00000004710	2	2	0.00141603	0.0109426
1__128261399		1	128261399	CCNDBP1	ENSSSCG00000034771	10	2	0.00274504	0.018588
1__128269435	rs319993558	1	128269435	CCNDBP1	ENSSSCG00000034771	8	2	0.00829704	0.0437641
1__128269832	rs343599979	1	128269832	TMEM62	ENSSSCG00000004716	10	4	0.000244486	0.00255393
1__128278848		1	128278848	TMEM62	ENSSSCG00000004716	6	2	5.80745e-05	0.00074633
1__128450935		1	128450935	UBR1	ENSSSCG00000004717	3	1	0.000872455	0.00735865
1__128983378	rs343730199	1	128983378	CAPN3	ENSSSCG00000004728	3	1	0.00497463	0.0295809
1__129165303	rs338618979	1	129165303	VPS39	ENSSSCG00000004731	6	4	3.87426e-07	8.49e-06
1__129172202	rs329881864	1	129172202	VPS39	ENSSSCG00000004731	7	4	6.93456e-06	0.0001158
1__129172492	rs321444363	1	129172492	VPS39	ENSSSCG00000004731	7	4	5.42203e-07	1.155e-05
1__129196912	rs321484893	1	129196912	VPS39	ENSSSCG00000004731	10	9	0	0
1__129197023	rs331853075	1	129197023	VPS39	ENSSSCG00000004731	10	7	0	0
1__129197147	rs332121659	1	129197147	VPS39	ENSSSCG00000004731	10	6	0	0
1__129197178	rs340343320	1	129197178	VPS39	ENSSSCG00000004731	10	6	0	0
1__129197314	rs332980459	1	129197314	VPS39	ENSSSCG00000004731	10	4	5.9909e-08	1.52e-06
1__129197380	rs345134906	1	129197380	VPS39	ENSSSCG00000004731	10	4	1.2077e-08	3.4e-07
1__129197797	rs334481860	1	129197797	VPS39	ENSSSCG00000004731	10	6	1.9431e-08	5.3e-07
1__129515230	rs1114130713	1	129515230	PLA2G4B	ENSSSCG00000004737	1	1	0.00763208	0.0410572
1__129524961		1	129524961	PLA2G4B	ENSSSCG00000004737	2	1	0.00231407	0.0162324
1__129869486	rs81348512	1	129869486			5	2	6.37364e-05	0.00080822
1__129869498	rs81348513	1	129869498			5	4	3.2413e-08	8.6e-07
1__130047737		1	130047737	ENSSSCG00000035544	ENSSSCG00000035544	3	3	4.7e-10	2e-08
1__130048858	rs703186977	1	130048858	ENSSSCG00000035544	ENSSSCG00000035544	7	3	0.00427434	0.0263113
1__130051320		1	130051320	ENSSSCG00000035544	ENSSSCG00000035544	3	2	2.41896e-05	0.00034752
1__130053311		1	130053311	ENSSSCG00000035544	ENSSSCG00000035544	10	3	0.00697651	0.0384213
1__130075164		1	130075164	CHP1	ENSSSCG00000004751	3	2	0.00704387	0.0386173
1__130075609	rs690802485	1	130075609	CHP1	ENSSSCG00000004751	10	3	0.00724184	0.039423
1__130850386	rs324284325	1	130850386	BAHD1	ENSSSCG00000004772	9	4	0.00590607	0.033688
1__130858489		1	130858489	BAHD1	ENSSSCG00000004772	2	1	3.62157e-07	7.98e-06
1__130894613	rs324838694	1	130894613	IVD	ENSSSCG00000004774	4	3	0.000118014	0.001369
1__130897753	rs332702621	1	130897753	IVD	ENSSSCG00000004774	3	2	0.00643567	0.0360029
1__130899010	rs331249316	1	130899010	IVD	ENSSSCG00000004774	2	1	0.00764023	0.0410891
1__130899015	rs786369148	1	130899015	IVD	ENSSSCG00000004774	2	1	0.00104871	0.00857352
1__130902341	rs80874597	1	130902341	IVD	ENSSSCG00000004774	9	3	0.000597538	0.00536732
1__130908141	rs80886993	1	130908141	IVD	ENSSSCG00000004774	9	5	1.3196e-08	3.7e-07
1__131197220		1	131197220	BMF	ENSSSCG00000035284	11	4	0.00201651	0.0145727
1__131197286		1	131197286	BMF	ENSSSCG00000035284	10	3	0.00554862	0.0320319
1__131199364	rs323215259	1	131199364	BMF	ENSSSCG00000035284	10	2	0.00820633	0.0433815
1__131729691	rs322789963	1	131729691	THBS1	ENSSSCG00000004789	3	1	0.00237004	0.0165613
1__131730081	rs340691906	1	131730081	THBS1	ENSSSCG00000004789	4	1	0.000444704	0.00420879
1__131730097	rs324050071	1	131730097	THBS1	ENSSSCG00000004789	3	1	0.000583794	0.00525842
1__131730310	rs333864564	1	131730310	THBS1	ENSSSCG00000004789	7	4	0	0
1__131731628	rs320599262	1	131731628	THBS1	ENSSSCG00000004789	7	2	0.00673175	0.0372865
1__131735966	rs324706006	1	131735966	THBS1	ENSSSCG00000004789	4	3	0	0
1__131737469	rs329748812	1	131737469	THBS1	ENSSSCG00000004789	4	4	0	0
1__131739520	rs323677274	1	131739520	THBS1	ENSSSCG00000004789	7	5	0	0
1__131739619	rs80860594	1	131739619	THBS1	ENSSSCG00000004789	10	6	0	0
1__131742930	rs331665263	1	131742930	THBS1	ENSSSCG00000004789	10	5	0	0
1__131744460	rs324193847	1	131744460	THBS1	ENSSSCG00000004789	4	3	2.3977e-08	6.5e-07
1__132709074		1	132709074	RASGRP1	ENSSSCG00000004791	5	5	0	0
1__134301412	rs337154247	1	134301412	CDIN1	ENSSSCG00000026900	1	1	0.00332689	0.0215395
1__13458123	rs81218590	1	13458123	MTRF1L	ENSSSCG00000004076	2	1	0.00541593	0.0314628
1__14139866	rs319761579	1	14139866	ENSSSCG00000004082	ENSSSCG00000004082	5	2	0.00369636	0.0234361
1__14201194	rs327507817	1	14201194	ENSSSCG00000004082	ENSSSCG00000004082	6	2	0.0032628	0.0212892
1__145370287	rs319196539	1	145370287	TM2D3	ENSSSCG00000005782	4	2	0.00957547	0.0488501
1__145976673	rs1109062929	1	145976673	NFATC1	ENSSSCG00000004856	4	2	0.00505634	0.0299812
1__14778461	rs346229767	1	14778461	ARMT1	ENSSSCG00000004088	5	1	0.00869045	0.0454435
1__148994323	rs80826747	1	148994323	ZADH2	ENSSSCG00000032488	3	1	0.00916612	0.0472876
1__149566755	rs330622035	1	149566755	CNDP2	ENSSSCG00000004870	1	1	1.74252e-05	0.00026034
1__149773109	rs318601959	1	149773109	CYB5A	ENSSSCG00000004875	3	1	0.00641684	0.0359471
1__152807399	rs704234692	1	152807399	RTTN	ENSSSCG00000032574	2	2	5.2169e-05	0.00067981
1__152946766	rs336301503	1	152946766	CD226	ENSSSCG00000038398	1	1	0.000317317	0.0031836
1__16354518	rs81349235	1	16354518	KATNA1	ENSSSCG00000004104	11	3	0.0037082	0.0234965
1__16362878	rs55618829	1	16362878	GINM1	ENSSSCG00000030067	11	2	0.00241154	0.0167949
1__163720554	rs329260644	1	163720554	DENND4A	ENSSSCG00000004938	10	2	0.00361972	0.0230604
1__163720590	rs343285772	1	163720590	DENND4A	ENSSSCG00000004938	2	2	0.000457736	0.00431703
1__163888822	rs320473314	1	163888822	RAB11A	ENSSSCG00000032312	4	2	0.0028609	0.019209
1__164471955	rs320357786	1	164471955	SNAPC5	ENSSSCG00000038941	1	1	0.000535053	0.00489536
1__16498462	rs329538583	1	16498462	ZC3H12D	ENSSSCG00000004109	8	5	5.3195e-08	1.36e-06
1__16498578	rs343879556	1	16498578	ZC3H12D	ENSSSCG00000004109	8	2	0.00210417	0.0150322
1__165124140	rs318349043	1	165124140	SMAD3	ENSSSCG00000004952	8	3	0.00055655	0.0050551
1__165130400	rs345084978	1	165130400	AAGAB	ENSSSCG00000004951	6	1	0.0075152	0.0406061
1__166108366	rs323208070	1	166108366	CLN6	ENSSSCG00000004957	9	3	0.0017461	0.012972
1__166664525	rs712295654	1	166664525	ENSSSCG00000004963	ENSSSCG00000004963	8	2	0.00514702	0.030357
1__166665368	rs694066780	1	166665368	ENSSSCG00000004963	ENSSSCG00000004963	3	2	0.000210888	0.00225023
1__167524480	rs696744034	1	167524480			1	1	6.96017e-05	0.00087035
1__167554264	rs1111277692	1	167554264			2	2	5.1e-11	0
1__167808622		1	167808622	TLE3	ENSSSCG00000004971	1	1	0.0003907	0.00377427
1__167825006		1	167825006	TLE3	ENSSSCG00000004971	5	2	0.00268904	0.0182876
1__16951440	rs333010181	1	16951440	UST	ENSSSCG00000028974	2	1	0.00159287	0.0120241
1__169615029	rs1112038816	1	169615029	SENP8	ENSSSCG00000025616	2	1	0.000272062	0.00279275
1__17306967	rs692357318	1	17306967	SASH1	ENSSSCG00000033175	4	2	0.00443074	0.0270525
1__175166435	rs333421759	1	175166435	KLHL28	ENSSSCG00000004996	4	2	0.0012166	0.00966375
1__175301721	rs327261819	1	175301721	PRPF39	ENSSSCG00000004997	2	1	0.000573828	0.00518303
1__175422957	rs337702245	1	175422957	FANCM,MIS18BP1	ENSSSCG00000005000,ENSSSCG00000004999	1	1	3.30538e-05	0.00045878
1__179456417	rs80880451	1	179456417	ENSSSCG00000038507	ENSSSCG00000038507	7	3	5.03637e-05	0.00065871
1__179714207	rs321238192	1	179714207	KLHDC2,ARF6	ENSSSCG00000005009,ENSSSCG00000005012	7	2	0.00065675	0.00581361
1__180477751	rs340309805	1	180477751			7	2	0.000311273	0.00313342
1__180477786	rs322356763	1	180477786			7	3	0.000207022	0.00221465
1__180478414	rs325395726	1	180478414			7	2	0.00110026	0.00890966
1__180478793	rs331045465	1	180478793			6	3	1.14362e-06	2.282e-05
1__180478881	rs712954152	1	180478881			4	1	0.00028015	0.00286345
1__180479382	rs324345820	1	180479382			8	3	2.32358e-05	0.00033524
1__180480009	rs332417805	1	180480009	NIN	ENSSSCG00000005022	7	3	0.000583508	0.00525643
1__180480987	rs328399678	1	180480987	NIN	ENSSSCG00000005022	7	2	0.0030477	0.020158
1__180481770	rs330426430	1	180481770	NIN	ENSSSCG00000005022	7	2	0.000171762	0.00189473
1__180501894		1	180501894	NIN	ENSSSCG00000005022	1	1	4.25596e-06	7.515e-05
1__180530775	rs329459863	1	180530775	NIN	ENSSSCG00000005022	7	2	0.00579874	0.0331878
1__180641090	rs340863435	1	180641090	PYGL,ABHD12B	ENSSSCG00000005024,ENSSSCG00000005023	2	2	6.576e-09	2e-07
1__180641971	rs695439413	1	180641971	PYGL,ABHD12B	ENSSSCG00000005024,ENSSSCG00000005023	3	1	0.000528536	0.00485885
1__180645579	rs332444251	1	180645579	PYGL,ABHD12B	ENSSSCG00000005024,ENSSSCG00000005023	7	3	0.000197194	0.00212502
1__180669628	rs694170018	1	180669628	PYGL	ENSSSCG00000005024	7	2	0.00585684	0.0334613
1__180704008	rs339264552	1	180704008	PYGL	ENSSSCG00000005024	7	3	0.00129979	0.0102284
1__181535133	rs327481461	1	181535133	ENSSSCG00000028092	ENSSSCG00000028092	6	2	0.00110626	0.00895113
1__181649222	rs326257232	1	181649222	ENSSSCG00000028092	ENSSSCG00000028092	9	6	1.2589e-08	3.6e-07
1__181651389	rs321281762	1	181651389	ENSSSCG00000028092	ENSSSCG00000028092	9	2	0.000364065	0.00355805
1__182267733	rs332950175	1	182267733	ERO1A	ENSSSCG00000005037	8	3	0.0021544	0.015333
1__19075696	rs338949241	1	19075696	RAB32	ENSSSCG00000004114	3	2	0.000179477	0.00196833
1__19076035	rs1108584771	1	19076035	RAB32	ENSSSCG00000004114	6	2	0.00252875	0.0174569
1__19076082	rs345026852	1	19076082	RAB32	ENSSSCG00000004114	5	1	0.00586192	0.0334786
1__194379932		1	194379932	SGPP1	ENSSSCG00000028558	7	3	1.2166e-05	0.00018944
1__1957507		1	1957507	UNC93A	ENSSSCG00000027404	1	1	8.36459e-06	0.00013634
1__1957839		1	1957839	UNC93A	ENSSSCG00000027404	2	2	1.89961e-05	0.00028148
1__2003897		1	2003897			1	1	0.00379371	0.0239253
1__2006177	rs1113514668	1	2006177			1	1	0.000324914	0.00323186
1__2006243	rs1109842750	1	2006243			2	2	0.000772044	0.00664433
1__2006611	rs1110293943	1	2006611			2	1	3.35016e-05	0.00046405
1__201588595	rs342168321	1	201588595	KLHL9	ENSSSCG00000005150	6	1	0.00186796	0.0137228
1__2016835		1	2016835			13	4	6.81647e-06	0.00011399
1__2016996		1	2016996			2	1	0.00438477	0.0268141
1__2017298	rs1110358768	1	2017298			9	3	0.00972429	0.0494291
1__2017538	rs1107522318	1	2017538			10	3	0.00091392	0.00764246
1__2017592	rs1112742039	1	2017592			10	4	9.2764e-05	0.00111796
1__2018007		1	2018007			5	2	0.00435631	0.0266904
1__2018077		1	2018077			5	2	0.00286523	0.0192333
1__2018231	rs1110480267	1	2018231			8	2	0.006634	0.0368482
1__2018689	rs713911957	1	2018689	CCR6	ENSSSCG00000024562	10	5	1.22303e-05	0.00019037
1__201909829	rs335147945	1	201909829	FOCAD,HACD4	ENSSSCG00000028406,ENSSSCG00000005164	13	2	0.00339402	0.0218763
1__2019216	rs81328021	1	2019216	CCR6	ENSSSCG00000024562	9	2	0.00145633	0.0111469
1__203450552	rs339140718	1	203450552	RPS6,DENND4C	ENSSSCG00000005169,ENSSSCG00000005170	4	2	7.50503e-05	0.00092847
1__2046074	rs326254554	1	2046074			3	2	9.28301e-07	1.887e-05
1__20525907	rs345223971	1	20525907	UTRN	ENSSSCG00000004123	1	1	0.00176187	0.0130736
1__2094956	rs325437976	1	2094956	CEP43	ENSSSCG00000004023	4	3	8.73256e-05	0.00106061
1__2095434	rs337807126	1	2095434	CEP43	ENSSSCG00000004023	7	3	0.00278691	0.0188196
1__2095857	rs321985052	1	2095857	CEP43	ENSSSCG00000004023	8	2	5.99434e-06	0.00010201
1__2105133	rs336005968	1	2105133	CEP43	ENSSSCG00000004023	3	2	6.9997e-05	0.00087489
1__2152163	rs80861390	1	2152163	ENSSSCG00000004024	ENSSSCG00000004024	2	2	7.45885e-05	0.00092346
1__2152254	rs334220995	1	2152254	ENSSSCG00000004024	ENSSSCG00000004024	3	2	0.00412146	0.0255555
1__2152469	rs344269884	1	2152469	ENSSSCG00000004024	ENSSSCG00000004024	2	2	0.00128574	0.0101326
1__2152937	rs339690702	1	2152937	ENSSSCG00000004024	ENSSSCG00000004024	3	2	0.00036016	0.00352584
1__2153185	rs335984605	1	2153185	ENSSSCG00000004024	ENSSSCG00000004024	8	3	5.00573e-05	0.00065566
1__2153218	rs80965217	1	2153218	ENSSSCG00000004024	ENSSSCG00000004024	6	4	0	0
1__2155893	rs1110323359	1	2155893	ENSSSCG00000004024	ENSSSCG00000004024	6	1	0.0039122	0.0245429
1__2159276	rs331907218	1	2159276	ENSSSCG00000004024	ENSSSCG00000004024	5	4	3.8e-11	0
1__2161123	rs329431771	1	2161123	ENSSSCG00000004024	ENSSSCG00000004024	10	6	1e-12	0
1__2163761	rs329571769	1	2163761	ENSSSCG00000004024	ENSSSCG00000004024	6	4	1.1331e-08	3.3e-07
1__2163784	rs339081022	1	2163784	ENSSSCG00000004024	ENSSSCG00000004024	6	5	5e-12	0
1__216379231	rs80950151	1	216379231	ERMP1,RIC1	ENSSSCG00000005207,ENSSSCG00000005208	3	2	0.00312846	0.0205915
1__2163797	rs320312728	1	2163797	ENSSSCG00000004024	ENSSSCG00000004024	10	7	0	0
1__2163985	rs339130253	1	2163985	ENSSSCG00000004024	ENSSSCG00000004024	10	9	0	0
1__2164020	rs334869709	1	2164020	ENSSSCG00000004024	ENSSSCG00000004024	5	5	0	0
1__2164125	rs333647737	1	2164125	ENSSSCG00000004024	ENSSSCG00000004024	10	8	0	0
1__2164207	rs328485371	1	2164207	ENSSSCG00000004024	ENSSSCG00000004024	10	7	0	0
1__2164468	rs325765005	1	2164468	ENSSSCG00000004024	ENSSSCG00000004024	6	5	0	0
1__2164480	rs787345289	1	2164480	ENSSSCG00000004024	ENSSSCG00000004024	4	3	1.281e-09	4e-08
1__2164496	rs336454017	1	2164496	ENSSSCG00000004024	ENSSSCG00000004024	6	5	0	0
1__2164687	rs338354784	1	2164687	ENSSSCG00000004024	ENSSSCG00000004024	6	3	7.77074e-07	1.607e-05
1__21742723	rs80980714	1	21742723	FUCA2	ENSSSCG00000004133	3	3	0.0011362	0.00915414
1__21743482	rs343744010	1	21743482	FUCA2	ENSSSCG00000004133	1	1	0.00332689	0.0215395
1__21754305	rs342224797	1	21754305	FUCA2,PEX3	ENSSSCG00000004133,ENSSSCG00000004134	4	3	1.19873e-06	2.38e-05
1__21754762	rs337173066	1	21754762	FUCA2,PEX3	ENSSSCG00000004133,ENSSSCG00000004134	5	2	9.23143e-05	0.00111337
1__21762134	rs327926994	1	21762134	FUCA2,PEX3	ENSSSCG00000004133,ENSSSCG00000004134	4	3	6.621e-09	2e-07
1__21762297	rs343117093	1	21762297	FUCA2,PEX3	ENSSSCG00000004133,ENSSSCG00000004134	4	2	8.53907e-05	0.00103976
1__221396974	rs339127200	1	221396974	DOCK8	ENSSSCG00000005240	3	1	4.32914e-05	0.00057719
1__221396996	rs343400680	1	221396996	DOCK8	ENSSSCG00000005240	3	2	0.000156254	0.00174879
1__223029261		1	223029261			10	2	0.00939992	0.0482426
1__223030624	rs706110845	1	223030624			8	1	0.00755046	0.0407749
1__223652045	rs320148978	1	223652045	ENSSSCG00000005255	ENSSSCG00000005255	3	1	0.00532528	0.031083
1__223653020	rs345638767	1	223653020	ENSSSCG00000005255	ENSSSCG00000005255	3	3	5.32701e-06	9.179e-05
1__22429026	rs324046792	1	22429026	HIVEP2	ENSSSCG00000004138	10	3	0.000858682	0.00725681
1__224961762	rs340663074	1	224961762	CEMIP2	ENSSSCG00000024257	7	4	2e-12	0
1__224961795	rs324231989	1	224961795	CEMIP2	ENSSSCG00000024257	7	4	5e-12	0
1__224962606	rs327816743	1	224962606	CEMIP2	ENSSSCG00000024257	8	3	0.00818127	0.0432772
1__224963314	rs330186336	1	224963314	CEMIP2	ENSSSCG00000024257	7	4	0.000476068	0.0044578
1__224963323	rs81209578	1	224963323	CEMIP2	ENSSSCG00000024257	7	2	0.00337417	0.0217847
1__224974176	rs344576363	1	224974176	CEMIP2	ENSSSCG00000024257	7	2	0.00150456	0.0114663
1__224984197	rs333046760	1	224984197	CEMIP2	ENSSSCG00000024257	1	1	3.38883e-06	6.11e-05
1__224987200	rs318557883	1	224987200	CEMIP2	ENSSSCG00000024257	10	6	2.6e-11	0
1__225004023	rs343596272	1	225004023	CEMIP2	ENSSSCG00000024257	4	2	0.00252575	0.0174407
1__225008376		1	225008376	CEMIP2	ENSSSCG00000024257	8	3	0.000584371	0.00526129
1__225024350	rs333695083	1	225024350	CEMIP2	ENSSSCG00000024257	9	3	0.000323054	0.00323186
1__226414346	rs323042249	1	226414346	ANXA1	ENSSSCG00000005267	3	2	0.000704124	0.00617304
1__226420304	rs80969479	1	226420304	ANXA1	ENSSSCG00000005267	4	2	0.00039817	0.00383775
1__226422371	rs80794072	1	226422371	ANXA1	ENSSSCG00000005267	3	2	0.000208491	0.0022284
1__226426104	rs80930195	1	226426104	ANXA1	ENSSSCG00000005267	4	3	0.00116835	0.00937127
1__22663139	rs322626728	1	22663139	ADGRG6	ENSSSCG00000004139	5	3	1.1408e-08	3.3e-07
1__22663255	rs340513698	1	22663255	ADGRG6	ENSSSCG00000004139	4	2	5.16579e-05	0.00067361
1__22663538	rs343865243	1	22663538	ADGRG6	ENSSSCG00000004139	2	1	0.000969586	0.00802118
1__22663539	rs322720088	1	22663539	ADGRG6	ENSSSCG00000004139	2	1	0.000969586	0.00802118
1__22670406		1	22670406	ADGRG6	ENSSSCG00000004139	1	1	0.00460131	0.0277577
1__235871411	rs1112174192	1	235871411	VCP,PIGO,FANCG	ENSSSCG00000005300,ENSSSCG00000005303,ENSSSCG00000034874	1	1	0.000436242	0.00413739
1__235872458	rs81213395	1	235872458	VCP,PIGO,FANCG	ENSSSCG00000005300,ENSSSCG00000005303,ENSSSCG00000034874	10	8	1.3e-11	0
1__235872563	rs1110905385	1	235872563	VCP,PIGO,FANCG	ENSSSCG00000005300,ENSSSCG00000005303,ENSSSCG00000034874	1	1	4.05604e-05	0.00054552
1__235873054	rs81480082	1	235873054	VCP,PIGO,FANCG	ENSSSCG00000005300,ENSSSCG00000005303,ENSSSCG00000034874	10	2	0.00196365	0.0142542
1__235873319	rs1108615200	1	235873319	VCP,PIGO,FANCG	ENSSSCG00000005300,ENSSSCG00000005303,ENSSSCG00000034874	10	5	9.35e-10	3e-08
1__235873627		1	235873627	VCP,PIGO,FANCG	ENSSSCG00000005300,ENSSSCG00000005303,ENSSSCG00000034874	1	1	0.00921049	0.047472
1__235874232	rs1107400088	1	235874232	VCP,PIGO,FANCG	ENSSSCG00000005300,ENSSSCG00000005303,ENSSSCG00000034874	11	7	0	0
1__235875255	rs81351098	1	235875255	VCP,PIGO,FANCG	ENSSSCG00000005300,ENSSSCG00000005303,ENSSSCG00000034874	11	6	7.4e-11	0
1__235876300	rs1111820608	1	235876300	VCP,PIGO,FANCG	ENSSSCG00000005300,ENSSSCG00000005303,ENSSSCG00000034874	11	7	9e-12	0
1__235876639		1	235876639	PIGO,FANCG	ENSSSCG00000005303,ENSSSCG00000034874	1	1	0.00544743	0.0316118
1__235877388	rs1111739399	1	235877388	PIGO,FANCG	ENSSSCG00000005303,ENSSSCG00000034874	11	8	0	0
1__235882497	rs326925760	1	235882497	PIGO,FANCG	ENSSSCG00000005303,ENSSSCG00000034874	11	2	0.00300654	0.0199248
1__236346590	rs330372485	1	236346590	ENSSSCG00000005311	ENSSSCG00000005311	11	3	0.00301451	0.0199676
1__236347322	rs343556470	1	236347322	ENSSSCG00000005311	ENSSSCG00000005311	12	2	0.00102195	0.00839021
1__236350528	rs325146146	1	236350528	ENSSSCG00000005311	ENSSSCG00000005311	1	1	0.00143091	0.0109927
1__236352517	rs690089718	1	236352517	ENSSSCG00000005311	ENSSSCG00000005311	12	6	4.08286e-07	8.9e-06
1__236372190	rs342960003	1	236372190	ENSSSCG00000005311,SIT1	ENSSSCG00000005311,ENSSSCG00000005312	6	2	0.00011758	0.00136494
1__236372341	rs80791551	1	236372341	ENSSSCG00000005311,SIT1	ENSSSCG00000005311,ENSSSCG00000005312	6	2	0.000367322	0.00358438
1__236372646	rs344731789	1	236372646	ENSSSCG00000005311,SIT1	ENSSSCG00000005311,ENSSSCG00000005312	6	3	0.000129029	0.00148133
1__236373001	rs80923487	1	236373001	ENSSSCG00000005311,SIT1	ENSSSCG00000005311,ENSSSCG00000005312	6	4	5.23603e-07	1.119e-05
1__236405181	rs10719859	1	236405181	ENSSSCG00000005316	ENSSSCG00000005316	1	1	0.000535436	0.00489536
1__236430981	rs80993118	1	236430981	TLN1	ENSSSCG00000005317	11	4	0.000490836	0.00457603
1__236451347	rs196952404	1	236451347	CREB3	ENSSSCG00000005318	2	1	0.000238286	0.00249694
1__236467892	rs323383647	1	236467892	GBA2	ENSSSCG00000005319	1	1	0.00145049	0.0111095
1__236470225	rs345045292	1	236470225	RGP1	ENSSSCG00000005320	2	1	0.00410578	0.0254844
1__236478180	rs329180456	1	236478180			1	1	0.00522288	0.0306219
1__236942629	rs344675762	1	236942629	GLIPR2	ENSSSCG00000031236	4	3	9.7977e-08	2.4e-06
1__236942679	rs328664322	1	236942679	GLIPR2	ENSSSCG00000031236	4	3	8.18264e-06	0.00013402
1__236942683	rs319161856	1	236942683	GLIPR2	ENSSSCG00000031236	4	3	1.00063e-05	0.00015983
1__236943234	rs318441815	1	236943234	GLIPR2	ENSSSCG00000031236	4	1	0.00121876	0.00967896
1__236971701	rs81211747	1	236971701	CLTA	ENSSSCG00000037131	4	4	1.257e-09	4e-08
1__237111619	rs322469950	1	237111619	RNF38	ENSSSCG00000005343	4	2	0.00204677	0.0147494
1__237113414	rs344772096	1	237113414	RNF38	ENSSSCG00000005343	2	1	0.00413031	0.0255916
1__237581523	rs318518667	1	237581523	PAX5	ENSSSCG00000036086	5	3	0.000925765	0.00772321
1__238219223	rs327342789	1	238219223	POLR1E	ENSSSCG00000005347	12	2	0.00929414	0.0478328
1__238219236	rs336351967	1	238219236	POLR1E	ENSSSCG00000005347	6	3	0.000450443	0.00425629
1__238520935	rs346374633	1	238520935	TRMT10B	ENSSSCG00000005354	5	2	0.00110871	0.00896912
1__238535473	rs320024998	1	238535473	TRMT10B	ENSSSCG00000005354	1	1	0.00794273	0.0422993
1__239481637	rs335031547	1	239481637	NCBP1,TSTD2	ENSSSCG00000005366,ENSSSCG00000005367	8	2	0.00685595	0.0378814
1__239483930	rs332548848	1	239483930	NCBP1,TSTD2	ENSSSCG00000005366,ENSSSCG00000005367	8	2	0.00085788	0.00725155
1__239772841	rs328652634	1	239772841	TRMO	ENSSSCG00000005371	8	2	4.01978e-06	7.145e-05
1__239905168	rs80944773	1	239905168	NANS	ENSSSCG00000005373	7	2	0.00888034	0.0462576
1__240916017	rs323169120	1	240916017	TGFBR1	ENSSSCG00000005382	12	3	0.000274556	0.00281195
1__240916885	rs333978392	1	240916885	TGFBR1	ENSSSCG00000005382	12	3	0.00358431	0.0228776
1__240979811	rs337673511	1	240979811	ALG2	ENSSSCG00000005383	10	2	0.00964505	0.0491186
1__240985244	rs55618877	1	240985244	SEC61B	ENSSSCG00000038914	13	4	9.47808e-07	1.924e-05
1__240985458	rs55618878	1	240985458	SEC61B	ENSSSCG00000038914	13	5	1.34292e-05	0.00020704
1__243116303	rs335059896	1	243116303	ZNF189,ALDOB	ENSSSCG00000034239,ENSSSCG00000038300	5	2	0.00522617	0.0306345
1__249932146	rs323901468	1	249932146	ELP1	ENSSSCG00000005441	8	3	0.00131441	0.0103115
1__249932195	rs80897231	1	249932195	ELP1	ENSSSCG00000005441	6	3	0.00130817	0.0102765
1__249932216	rs324410978	1	249932216	ELP1	ENSSSCG00000005441	5	3	4.59253e-06	8.045e-05
1__249949825	rs330759721	1	249949825	ELP1	ENSSSCG00000005441	5	2	0.00531137	0.031015
1__249979564	rs336414179	1	249979564	ELP1	ENSSSCG00000005441	6	3	0.00620954	0.0349886
1__249979673	rs341178317	1	249979673	ELP1	ENSSSCG00000005441	9	3	0.000231346	0.00243516
1__249979702	rs320834549	1	249979702	ELP1	ENSSSCG00000005441	9	2	0.00326112	0.0212817
1__249980061	rs318310917	1	249980061	ELP1	ENSSSCG00000005441	8	3	0.00551128	0.0318821
1__249980063	rs327841259	1	249980063	ELP1	ENSSSCG00000005441	8	3	0.00551128	0.0318821
1__249980177	rs338794961	1	249980177	ELP1	ENSSSCG00000005441	2	1	0.0033765	0.0217859
1__249980216	rs320873417	1	249980216	ELP1	ENSSSCG00000005441	4	2	0.00391236	0.0245429
1__25156677	rs334996343	1	25156677	CITED2	ENSSSCG00000004142	6	2	0.000237235	0.00248779
1__252678058	rs80807532	1	252678058	UGCG	ENSSSCG00000022780	5	3	0.000393662	0.00380017
1__252681574	rs80865488	1	252681574	UGCG	ENSSSCG00000022780	5	2	0.000111774	0.0013139
1__252688331	rs330186828	1	252688331	UGCG	ENSSSCG00000022780	9	5	3.966e-09	1.2e-07
1__252688860	rs338191117	1	252688860			9	3	0.000374005	0.00364046
1__252689108	rs322873206	1	252689108			9	1	0.00489591	0.0292225
1__252824638	rs337060564	1	252824638	SUSD1	ENSSSCG00000005465	3	2	0.00102766	0.00842861
1__252939774	rs338806925	1	252939774	SUSD1	ENSSSCG00000005465	1	1	0.00794273	0.0422993
1__252989496	rs340126063	1	252989496	PTBP3	ENSSSCG00000005466	14	7	1.2697e-06	2.5e-05
1__252989646	rs331731729	1	252989646	PTBP3	ENSSSCG00000005466	14	5	4.29961e-06	7.587e-05
1__25317214	rs334531349	1	25317214	HECA	ENSSSCG00000004144	11	4	1.52514e-06	2.959e-05
1__25317254	rs342888563	1	25317254	HECA	ENSSSCG00000004144	10	2	0.00734388	0.0398929
1__25317795	rs336057326	1	25317795	HECA	ENSSSCG00000004144	10	3	0.000617379	0.00551017
1__25317840	rs344941224	1	25317840	HECA	ENSSSCG00000004144	10	2	0.00228542	0.0160696
1__25319189	rs328692172	1	25319189	HECA	ENSSSCG00000004144	1	1	0.000482452	0.00451134
1__25319354	rs321722551	1	25319354	HECA	ENSSSCG00000004144	3	1	0.00652961	0.0364122
1__253376278	rs341604800	1	253376278	INIP	ENSSSCG00000026194	4	1	0.000888568	0.00745357
1__253804967	rs337540760	1	253804967	FKBP15,SLC31A2	ENSSSCG00000005477,ENSSSCG00000023714	8	4	0.0010837	0.00881251
1__253808211	rs81219260	1	253808211	FKBP15	ENSSSCG00000005477	3	1	0.000856997	0.00724559
1__253819258	rs324823808	1	253819258	FKBP15	ENSSSCG00000005477	1	1	2.15318e-06	4.052e-05
1__253921933	rs318471681	1	253921933	PRPF4	ENSSSCG00000024648	16	5	0.0026284	0.0179705
1__253923108	rs81218045	1	253923108	PRPF4	ENSSSCG00000024648	16	5	7.75753e-06	0.00012791
1__253923567	rs196954640	1	253923567	PRPF4	ENSSSCG00000024648	16	3	0.000427097	0.00407064
1__253923599	rs196959116	1	253923599	PRPF4	ENSSSCG00000024648	16	7	4.44e-10	2e-08
1__253923609	rs196951169	1	253923609	PRPF4	ENSSSCG00000024648	16	7	3.54e-10	1e-08
1__254034262	rs327241799	1	254034262	ENSSSCG00000005478	ENSSSCG00000005478	5	1	0.00317444	0.020835
1__254211101	rs81219592	1	254211101	RGS3	ENSSSCG00000005480	8	2	0.00339688	0.0218931
1__2548561	rs328014180	1	2548561	ENSSSCG00000032916	ENSSSCG00000032916	1	1	0.00455138	0.0275404
1__254944520	rs1110534202	1	254944520	AKNA	ENSSSCG00000023894	11	5	1.15829e-05	0.0001814
1__254944539	rs1111061763	1	254944539	AKNA	ENSSSCG00000023894	11	2	0.00239584	0.0167171
1__254944771	rs1112806674	1	254944771	AKNA	ENSSSCG00000023894	11	3	0.000652498	0.00578102
1__254944811	rs1110372118	1	254944811	AKNA	ENSSSCG00000023894	8	2	0.000715654	0.00625319
1__254944851	rs1110890594	1	254944851	AKNA	ENSSSCG00000023894	3	3	0.00217176	0.0154349
1__254944852	rs1108363776	1	254944852	AKNA	ENSSSCG00000023894	3	3	0.00217176	0.0154349
1__254944888	rs1111595286	1	254944888	AKNA	ENSSSCG00000023894	8	3	8.21434e-07	1.685e-05
1__254944917	rs1108681976	1	254944917	AKNA	ENSSSCG00000023894	11	5	2.6467e-08	7.1e-07
1__254955708		1	254955708	AKNA	ENSSSCG00000023894	11	3	0.000816582	0.00696631
1__254955714		1	254955714	AKNA	ENSSSCG00000023894	3	2	0.000995061	0.00820099
1__254963175	rs321779448	1	254963175	AKNA	ENSSSCG00000023894	8	3	0.000235743	0.00247534
1__254964426	rs343590500	1	254964426	AKNA	ENSSSCG00000023894	8	4	1.37817e-07	3.28e-06
1__254966203	rs697362668	1	254966203	AKNA	ENSSSCG00000023894	8	6	1.67241e-06	3.216e-05
1__254966263	rs328451993	1	254966263	AKNA	ENSSSCG00000023894	8	4	5.63053e-06	9.616e-05
1__254966271	rs332667851	1	254966271	AKNA	ENSSSCG00000023894	7	4	1.00684e-05	0.00016077
1__254966787	rs341135153	1	254966787	AKNA	ENSSSCG00000023894	3	3	2.14608e-05	0.00031269
1__254966797	rs325035965	1	254966797	AKNA	ENSSSCG00000023894	3	3	4.50873e-06	7.915e-05
1__254967229	rs325569332	1	254967229	AKNA	ENSSSCG00000023894	3	3	2.82681e-05	0.00039939
1__254983914	rs319552216	1	254983914	AKNA	ENSSSCG00000023894	9	2	0.00010958	0.00129016
1__254984061	rs341111905	1	254984061	AKNA	ENSSSCG00000023894	9	3	0.00578988	0.0331441
1__255009868	rs337298929	1	255009868	WHRN	ENSSSCG00000005490	2	2	0.00102762	0.00842861
1__255010004	rs708958174	1	255010004	WHRN	ENSSSCG00000005490	6	4	0	0
1__255010019	rs341928033	1	255010019	WHRN	ENSSSCG00000005490	6	4	0	0
1__255010109	rs330125138	1	255010109	WHRN	ENSSSCG00000005490	4	2	2.34391e-07	5.36e-06
1__255010190	rs324025107	1	255010190	WHRN	ENSSSCG00000005490	5	5	0	0
1__255010229	rs80881151	1	255010229	WHRN	ENSSSCG00000005490	5	5	0	0
1__255010415	rs328144962	1	255010415	WHRN	ENSSSCG00000005490	1	1	0.00379371	0.0239253
1__255010442	rs332320357	1	255010442	WHRN	ENSSSCG00000005490	1	1	2.08766e-05	0.00030566
1__255010636	rs327059283	1	255010636	WHRN	ENSSSCG00000005490	5	5	0	0
1__255011923	rs326767447	1	255011923	WHRN	ENSSSCG00000005490	3	3	1.38734e-07	3.3e-06
1__255014755	rs319512637	1	255014755	WHRN	ENSSSCG00000005490	3	3	1.6e-11	0
1__255028754	rs80977073	1	255028754	WHRN	ENSSSCG00000005490	3	3	5.1352e-08	1.32e-06
1__255029753	rs80950391	1	255029753	WHRN	ENSSSCG00000005490	3	1	0.000212385	0.00226377
1__255029886	rs80786481	1	255029886	WHRN	ENSSSCG00000005490	4	3	3.31e-10	1e-08
1__255064599		1	255064599	WHRN	ENSSSCG00000005490	3	2	0.00428647	0.026378
1__255070181	rs708473612	1	255070181	WHRN	ENSSSCG00000005490	4	3	1.42807e-07	3.39e-06
1__255094803		1	255094803	WHRN	ENSSSCG00000005490	1	1	0.0064558	0.0360782
1__255152039		1	255152039	ATP6V1G1	ENSSSCG00000032835	8	1	0.00282536	0.0190192
1__255158822	rs325415138	1	255158822	ATP6V1G1	ENSSSCG00000032835	6	3	0.000256366	0.00265921
1__255158992		1	255158992	ATP6V1G1	ENSSSCG00000032835	6	2	0.000359318	0.00351844
1__255180787	rs324420292	1	255180787	ATP6V1G1	ENSSSCG00000032835	9	4	9.82474e-06	0.00015723
1__255187958	rs80814037	1	255187958	ATP6V1G1	ENSSSCG00000032835	8	3	0.00680812	0.0376376
1__255192793	rs323561690	1	255192793	ATP6V1G1	ENSSSCG00000032835	10	2	0.000608954	0.00544636
1__255192821	rs345708357	1	255192821	ATP6V1G1	ENSSSCG00000032835	9	4	4.08272e-05	0.00054857
1__255193008	rs318502508	1	255193008	ATP6V1G1	ENSSSCG00000032835	9	2	0.00127002	0.0100214
1__255193039	rs340168604	1	255193039	ATP6V1G1	ENSSSCG00000032835	9	4	0.00628678	0.0353454
1__2552689	rs345342303	1	2552689	ENSSSCG00000032916	ENSSSCG00000032916	5	3	1.11586e-06	2.231e-05
1__2552694	rs81350030	1	2552694	ENSSSCG00000032916	ENSSSCG00000032916	6	3	0.0002362	0.0024795
1__255435546	rs323229134	1	255435546	TNFSF8	ENSSSCG00000036457	6	1	0.00984767	0.0499217
1__260512609	rs1108231029	1	260512609	CDK5RAP2	ENSSSCG00000028117	4	1	0.00258568	0.0177398
1__260810620	rs341515273	1	260810620			7	1	0.00983743	0.0498854
1__260812795	rs339000090	1	260812795			6	3	0.000275276	0.00281861
1__260812808	rs322678393	1	260812808			5	1	0.000917958	0.00766969
1__260949286	rs788729886	1	260949286	TRAF1	ENSSSCG00000005511	1	1	0.00013196	0.00151048
1__260949483	rs710438849	1	260949483	TRAF1	ENSSSCG00000005511	1	1	0.000846496	0.00716428
1__260949497	rs1111902954	1	260949497	TRAF1	ENSSSCG00000005511	1	1	0.000312839	0.0031449
1__261175910	rs346041300	1	261175910	ENSSSCG00000032297	ENSSSCG00000032297	3	1	5.88548e-05	0.00075505
1__261219608	rs326852363	1	261219608	ENSSSCG00000032297	ENSSSCG00000032297	4	1	0.00175169	0.0130052
1__261224432	rs80874659	1	261224432	ENSSSCG00000032297	ENSSSCG00000032297	2	2	0.000208556	0.00222881
1__261230353	rs322169150	1	261230353	RAB14,ENSSSCG00000034749	ENSSSCG00000005514,ENSSSCG00000034749	3	1	0.00898624	0.0467073
1__261346680		1	261346680	GSN	ENSSSCG00000037508	6	2	7e-12	0
1__261347569	rs81216107	1	261347569	GSN	ENSSSCG00000037508	17	4	5.62e-10	2e-08
1__261347650	rs81216108	1	261347650	GSN	ENSSSCG00000037508	11	6	3.35176e-07	7.44e-06
1__261347674	rs81216109	1	261347674	GSN	ENSSSCG00000037508	11	4	0.000371575	0.00362012
1__261356195		1	261356195	GSN	ENSSSCG00000037508	10	1	1.36755e-06	2.679e-05
1__261360110		1	261360110	GSN	ENSSSCG00000037508	6	2	1.18234e-06	2.351e-05
1__261366926		1	261366926	GSN	ENSSSCG00000037508	8	2	7.25349e-05	0.00090134
1__261372534		1	261372534	GSN	ENSSSCG00000037508	2	2	0	0
1__261372668		1	261372668	GSN	ENSSSCG00000037508	9	7	0	0
1__261380584		1	261380584	GSN,STOM	ENSSSCG00000037508,ENSSSCG00000036639	5	2	0.00985637	0.0499378
1__261380950		1	261380950	GSN,STOM	ENSSSCG00000037508,ENSSSCG00000036639	5	2	0.00477902	0.028655
1__261381000		1	261381000	GSN,STOM	ENSSSCG00000037508,ENSSSCG00000036639	5	3	0.000256692	0.00266224
1__261512317	rs338694440	1	261512317	ENSSSCG00000005518	ENSSSCG00000005518	2	1	0.00382167	0.0240633
1__262406670	rs338787784	1	262406670	MRRF	ENSSSCG00000005532	6	2	0.00164837	0.0123716
1__262415983	rs344829335	1	262415983	MRRF	ENSSSCG00000005532	6	3	0.000368823	0.00359546
1__264301583		1	264301583	CRB2,DENND1A	ENSSSCG00000005584,ENSSSCG00000005585	11	2	0.00261474	0.0178983
1__26474910	rs332362561	1	26474910	TNFAIP3	ENSSSCG00000004154	9	3	0.00340654	0.0219466
1__26475822	rs333209318	1	26475822	TNFAIP3	ENSSSCG00000004154	7	3	0.00057123	0.00516475
1__26475875	rs343849619	1	26475875	TNFAIP3	ENSSSCG00000004154	7	4	2.25593e-06	4.227e-05
1__26475900	rs323951040	1	26475900	TNFAIP3	ENSSSCG00000004154	7	5	8.08325e-06	0.00013263
1__26480949	rs343803091	1	26480949	TNFAIP3	ENSSSCG00000004154	3	2	0.000561151	0.00508949
1__26481674	rs323965498	1	26481674	TNFAIP3	ENSSSCG00000004154	9	4	1.41292e-06	2.756e-05
1__265114972	rs342129849	1	265114972	NEK6	ENSSSCG00000005587	1	1	0.00267044	0.0181875
1__26528688	rs341969652	1	26528688			4	2	0.0016277	0.0122472
1__265637290	rs318625009	1	265637290	RPL35	ENSSSCG00000034227	1	1	0.00765803	0.0411504
1__265645934	rs80793728	1	265645934	ARPC5L	ENSSSCG00000005596	1	1	0.00419553	0.0259127
1__266029965	rs333378440	1	266029965			12	3	2.72726e-06	5.025e-05
1__267104265	rs80833264	1	267104265	MVB12B	ENSSSCG00000036926	1	1	0.00293506	0.019542
1__267408236	rs713816710	1	267408236	ZBTB43	ENSSSCG00000032752	1	1	0.00700037	0.0384282
1__267412728	rs333751695	1	267412728	ZBTB43	ENSSSCG00000032752	10	3	0.000925528	0.00772267
1__268213933	rs706320683	1	268213933	PTRH1	ENSSSCG00000005615	3	2	0.000522597	0.00481406
1__268213997	rs333541362	1	268213997	PTRH1	ENSSSCG00000005615	5	2	0.00292047	0.0195262
1__268235591	rs707009766	1	268235591	TOR2A	ENSSSCG00000005619	3	1	0.000248999	0.00259273
1__268303560		1	268303560	FPGS	ENSSSCG00000005626	8	4	0.00381796	0.0240439
1__268303580		1	268303580	FPGS	ENSSSCG00000005626	8	3	0.00203363	0.0146768
1__268309962	rs339637801	1	268309962	ENG	ENSSSCG00000005625	7	3	0.00249468	0.0172643
1__268310180	rs333954851	1	268310180	ENG	ENSSSCG00000005625	7	2	0.00963145	0.0490792
1__268313089	rs319050818	1	268313089	ENG	ENSSSCG00000005625	7	1	0.0043943	0.0268643
1__268313674	rs343112339	1	268313674	ENG	ENSSSCG00000005625	6	2	0.00198693	0.0143871
1__268315026	rs710234232	1	268315026	ENG	ENSSSCG00000005625	4	3	6.28558e-05	0.00079842
1__268320582	rs341019437	1	268320582	ENG	ENSSSCG00000005625	7	2	1.02634e-06	2.07e-05
1__268323511	rs331938507	1	268323511	ENG	ENSSSCG00000005625	10	4	0.000281364	0.00287405
1__268343479	rs327665491	1	268343479	ENG	ENSSSCG00000005625	8	2	0.000396615	0.00382458
1__268343523	rs333568428	1	268343523	ENG	ENSSSCG00000005625	3	1	0.00111454	0.00901003
1__268372179	rs326715136	1	268372179	ENSSSCG00000005623	ENSSSCG00000005623	8	4	0.000227528	0.00239933
1__268383139	rs340482988	1	268383139	ENSSSCG00000005623	ENSSSCG00000005623	2	2	0.00571036	0.0327767
1__268391907	rs343013103	1	268391907	ST6GALNAC4	ENSSSCG00000005628	8	3	0.000230545	0.00242831
1__268391935	rs328589371	1	268391935	ST6GALNAC4	ENSSSCG00000005628	4	3	8.86417e-07	1.809e-05
1__268391995	rs337203536	1	268391995	ST6GALNAC4	ENSSSCG00000005628	7	3	4.56168e-05	0.00060482
1__268392027	rs319142132	1	268392027	ST6GALNAC4	ENSSSCG00000005628	8	4	2.846e-09	9e-08
1__268392391	rs81214176	1	268392391	ST6GALNAC4	ENSSSCG00000005628	6	2	0.00690037	0.0380827
1__268395454	rs333983410	1	268395454	ST6GALNAC4	ENSSSCG00000005628	5	2	0.00664693	0.0368973
1__268396034	rs81214175	1	268396034	ST6GALNAC4	ENSSSCG00000005628	7	2	0.00128724	0.0101424
1__268401773	rs334774677	1	268401773	ST6GALNAC4	ENSSSCG00000005628	4	1	0.00830768	0.0438089
1__268427815	rs340336001	1	268427815	ENSSSCG00000022295,FAM102A	ENSSSCG00000022295,ENSSSCG00000005631	9	3	0.00121928	0.0096822
1__268427913	rs332159389	1	268427913	ENSSSCG00000022295,FAM102A	ENSSSCG00000022295,ENSSSCG00000005631	9	4	8.04798e-07	1.655e-05
1__268428275	rs337515843	1	268428275	ENSSSCG00000022295,FAM102A	ENSSSCG00000022295,ENSSSCG00000005631	10	4	0.000598576	0.00537546
1__268428854	rs318951024	1	268428854	ENSSSCG00000022295,FAM102A	ENSSSCG00000022295,ENSSSCG00000005631	4	4	0	0
1__268428855	rs331903941	1	268428855	ENSSSCG00000022295,FAM102A	ENSSSCG00000022295,ENSSSCG00000005631	4	4	0	0
1__268428914	rs341244140	1	268428914	ENSSSCG00000022295,FAM102A	ENSSSCG00000022295,ENSSSCG00000005631	4	4	0	0
1__268429044	rs792149707	1	268429044	ENSSSCG00000022295,FAM102A	ENSSSCG00000022295,ENSSSCG00000005631	3	3	1.02878e-07	2.51e-06
1__268429094	rs332089014	1	268429094	ENSSSCG00000022295,FAM102A	ENSSSCG00000022295,ENSSSCG00000005631	4	3	0	0
1__268429790	rs343457709	1	268429790	ENSSSCG00000022295,FAM102A	ENSSSCG00000022295,ENSSSCG00000005631	4	1	0.00362793	0.0230968
1__268430126	rs331983775	1	268430126	ENSSSCG00000022295,FAM102A	ENSSSCG00000022295,ENSSSCG00000005631	4	1	9.65744e-06	0.00015486
1__268430134	rs337155191	1	268430134	ENSSSCG00000022295,FAM102A	ENSSSCG00000022295,ENSSSCG00000005631	4	2	5.52654e-06	9.476e-05
1__268430229	rs319894544	1	268430229	ENSSSCG00000022295,FAM102A	ENSSSCG00000022295,ENSSSCG00000005631	4	2	0.0028455	0.0191309
1__268432500	rs323863009	1	268432500	ENSSSCG00000022295,FAM102A	ENSSSCG00000022295,ENSSSCG00000005631	9	3	1.60887e-07	3.78e-06
1__268433230	rs711977400	1	268433230	ENSSSCG00000022295,FAM102A	ENSSSCG00000022295,ENSSSCG00000005631	9	4	9.59312e-05	0.0011493
1__268437494	rs340797245	1	268437494	ENSSSCG00000022295,FAM102A	ENSSSCG00000022295,ENSSSCG00000005631	10	5	2.80688e-06	5.156e-05
1__268619553	rs327146723	1	268619553	ENSSSCG00000022295,CIZ1	ENSSSCG00000022295,ENSSSCG00000005640	4	1	0.00484155	0.0289594
1__268746459	rs344402863	1	268746459	TRUB2	ENSSSCG00000005645	5	3	0.000125946	0.00145127
1__268746462	rs326052317	1	268746462	TRUB2	ENSSSCG00000005645	5	3	0.000125946	0.00145127
1__268757187	rs344449161	1	268757187	TRUB2,SLC27A4,COQ4	ENSSSCG00000005645,ENSSSCG00000005648,ENSSSCG00000005646	5	1	0.000662609	0.00585781
1__268760978	rs340777908	1	268760978	SLC27A4,COQ4	ENSSSCG00000005648,ENSSSCG00000005646	4	2	0.000233933	0.00245825
1__268761075	rs329440628	1	268761075	SLC27A4,COQ4	ENSSSCG00000005648,ENSSSCG00000005646	3	2	1.9942e-05	0.0002934
1__268762199	rs333351321	1	268762199	SLC27A4,COQ4	ENSSSCG00000005648,ENSSSCG00000005646	4	2	0.000132675	0.00151802
1__268762761	rs329574331	1	268762761	SLC27A4,COQ4	ENSSSCG00000005648,ENSSSCG00000005646	5	4	1.8452e-08	5.1e-07
1__268763499	rs323004190	1	268763499	SLC27A4,COQ4	ENSSSCG00000005648,ENSSSCG00000005646	5	2	0.00686264	0.037908
1__268763581	rs324749618	1	268763581	SLC27A4,COQ4	ENSSSCG00000005648,ENSSSCG00000005646	5	1	0.00103621	0.00849001
1__268763622	rs345911711	1	268763622	SLC27A4,COQ4	ENSSSCG00000005648,ENSSSCG00000005646	5	3	0.000147583	0.00166443
1__268763684	rs325827475	1	268763684	SLC27A4,COQ4	ENSSSCG00000005648,ENSSSCG00000005646	4	2	0.000724164	0.00630988
1__268763796	rs326941481	1	268763796	SLC27A4,COQ4	ENSSSCG00000005648,ENSSSCG00000005646	4	3	0.000400157	0.0038537
1__268764422	rs328933229	1	268764422	SLC27A4,COQ4	ENSSSCG00000005648,ENSSSCG00000005646	5	3	1.23471e-07	2.97e-06
1__268764854	rs343816346	1	268764854	SLC27A4,COQ4	ENSSSCG00000005648,ENSSSCG00000005646	3	1	0.000740605	0.00642486
1__268765313	rs319298510	1	268765313	SLC27A4,COQ4	ENSSSCG00000005648,ENSSSCG00000005646	4	3	7.76e-10	3e-08
1__268765806	rs331731137	1	268765806	SLC27A4,COQ4	ENSSSCG00000005648,ENSSSCG00000005646	5	4	6.09e-08	1.54e-06
1__268765888	rs341064119	1	268765888	SLC27A4,COQ4	ENSSSCG00000005648,ENSSSCG00000005646	5	5	3.9995e-08	1.05e-06
1__268766097	rs324689581	1	268766097	SLC27A4,COQ4	ENSSSCG00000005648,ENSSSCG00000005646	4	1	0.000183346	0.00200615
1__268766321	rs333939412	1	268766321	SLC27A4,COQ4	ENSSSCG00000005648,ENSSSCG00000005646	5	2	0.00497028	0.029566
1__268768054	rs333685605	1	268768054	SLC27A4,COQ4	ENSSSCG00000005648,ENSSSCG00000005646	5	3	0.00326214	0.0212866
1__268814760	rs320137816	1	268814760	URM1	ENSSSCG00000005649	4	3	0.000182248	0.00199521
1__268815878	rs325954362	1	268815878			3	1	0.00776446	0.0416039
1__268908155	rs319589484	1	268908155	GLE1	ENSSSCG00000005652	2	2	0.000101331	0.00120563
1__268909127	rs322763735	1	268909127	GLE1	ENSSSCG00000005652	6	1	0.00465561	0.0280292
1__268921564	rs697913992	1	268921564	GLE1	ENSSSCG00000005652	6	1	0.00387787	0.0243566
1__268922315	rs342321937	1	268922315	GLE1	ENSSSCG00000005652	6	1	0.00553359	0.0319554
1__268922646	rs337404798	1	268922646	GLE1	ENSSSCG00000005652	5	2	0.000732673	0.0063683
1__268922678	rs318779065	1	268922678	GLE1	ENSSSCG00000005652	2	2	7.13101e-06	0.00011876
1__268948291	rs81352670	1	268948291	SPTAN1	ENSSSCG00000005654	7	3	0.000597272	0.00536553
1__268950231	rs694266918	1	268950231	SPTAN1	ENSSSCG00000005654	5	3	0.000128694	0.00147873
1__268956760	rs329178708	1	268956760	SPTAN1	ENSSSCG00000005654	7	3	0.00102394	0.00840403
1__268962745	rs344240248	1	268962745	SPTAN1	ENSSSCG00000005654	5	3	6.03087e-07	1.274e-05
1__268962766	rs327057712	1	268962766	SPTAN1	ENSSSCG00000005654	5	3	0	0
1__268962820	rs81352685	1	268962820	SPTAN1	ENSSSCG00000005654	5	4	0	0
1__268963542	rs336868903	1	268963542	SPTAN1	ENSSSCG00000005654	5	2	0.00724007	0.0394161
1__268967072	rs325743337	1	268967072	SPTAN1	ENSSSCG00000005654	6	2	0.00943451	0.0483834
1__268968403	rs331486062	1	268968403	SPTAN1	ENSSSCG00000005654	5	2	0.000726404	0.00632668
1__268968481	rs319285402	1	268968481	SPTAN1	ENSSSCG00000005654	9	3	6.3565e-08	1.61e-06
1__268968768	rs323878819	1	268968768	SPTAN1	ENSSSCG00000005654	5	3	7.14497e-07	1.488e-05
1__268972730	rs329910124	1	268972730	SPTAN1	ENSSSCG00000005654	9	4	1.491e-09	5e-08
1__268983216	rs339281068	1	268983216	SPTAN1	ENSSSCG00000005654	9	5	0	0
1__268991042	rs322664024	1	268991042	SPTAN1	ENSSSCG00000005654	9	3	2.31073e-05	0.00033362
1__268993489	rs81216803	1	268993489	SPTAN1,DYNC2I2	ENSSSCG00000005654,ENSSSCG00000005655	11	8	0	0
1__268996194	rs81216804	1	268996194	SPTAN1,DYNC2I2	ENSSSCG00000005654,ENSSSCG00000005655	11	3	0.0047763	0.0286409
1__268996305	rs81216805	1	268996305	SPTAN1,DYNC2I2	ENSSSCG00000005654,ENSSSCG00000005655	5	3	6.4e-11	0
1__268996314	rs81216806	1	268996314	SPTAN1,DYNC2I2	ENSSSCG00000005654,ENSSSCG00000005655	5	3	1.08e-10	0
1__269001934	rs337726186	1	269001934	SPTAN1,DYNC2I2	ENSSSCG00000005654,ENSSSCG00000005655	5	3	5e-12	0
1__269001957	rs320588149	1	269001957	SPTAN1,DYNC2I2	ENSSSCG00000005654,ENSSSCG00000005655	11	5	0	0
1__269002157	rs329973302	1	269002157	SPTAN1,DYNC2I2	ENSSSCG00000005654,ENSSSCG00000005655	5	2	1.5157e-08	4.2e-07
1__269005098	rs333011277	1	269005098	DYNC2I2	ENSSSCG00000005655	1	1	0.000305864	0.00308548
1__269050665	rs346150390	1	269050665	ENSSSCG00000005656	ENSSSCG00000005656	6	3	5.53453e-05	0.00071514
1__269092680	rs324369515	1	269092680	ZER1	ENSSSCG00000005659	7	4	2.55629e-07	5.79e-06
1__269096327	rs320146447	1	269096327	ZER1	ENSSSCG00000005659	7	2	0.00795369	0.0423466
1__269104345	rs342265324	1	269104345	ZER1	ENSSSCG00000005659	6	2	0.00555136	0.0320431
1__269150069	rs338203023	1	269150069	TBC1D13	ENSSSCG00000005660	6	3	0.000783652	0.00672355
1__269151221	rs341660527	1	269151221	TBC1D13	ENSSSCG00000005660	9	8	0	0
1__269151222	rs320120245	1	269151222	TBC1D13	ENSSSCG00000005660	9	8	0	0
1__269151406	rs81280547	1	269151406	TBC1D13	ENSSSCG00000005660	9	9	0	0
1__269151414	rs81280548	1	269151414	TBC1D13	ENSSSCG00000005660	9	9	0	0
1__269162569	rs323731732	1	269162569	SPOUT1	ENSSSCG00000005662	4	2	0.000882558	0.00741151
1__269230456	rs344953884	1	269230456	LRRC8A,PHYHD1	ENSSSCG00000005664,ENSSSCG00000005665	4	2	0.00214368	0.0152674
1__269273174	rs345719321	1	269273174	NUP188	ENSSSCG00000005667	6	4	0.000246416	0.00257145
1__269276016	rs328769830	1	269276016	NUP188	ENSSSCG00000005667	6	2	0.00241827	0.0168316
1__269317391	rs319549087	1	269317391	SH3GLB2	ENSSSCG00000005668	2	2	0.00325329	0.0212405
1__269320457	rs323582858	1	269320457	SH3GLB2	ENSSSCG00000005668	6	4	1.06381e-06	2.14e-05
1__269387710	rs333027682	1	269387710	CRAT	ENSSSCG00000005671	6	2	1.8151e-08	5e-07
1__269387770	rs340117970	1	269387770	CRAT	ENSSSCG00000005671	6	3	5.71209e-05	0.00073524
1__269398618	rs318824612	1	269398618	CRAT	ENSSSCG00000005671	4	2	0.00493511	0.0294019
1__269431305	rs342586038	1	269431305	PTPA	ENSSSCG00000005672	5	1	0.00913266	0.0471422
1__269583583	rs341944204	1	269583583			8	7	0	0
1__269586049	rs339164963	1	269586049			8	8	0	0
1__269586156	rs702537316	1	269586156			7	7	0	0
1__269586186	rs343727399	1	269586186			8	8	0	0
1__269586323	rs324871264	1	269586323			2	2	7.79e-10	3e-08
1__269605307	rs80826854	1	269605307			1	1	0.00455138	0.0275404
1__269967962	rs337149611	1	269967962			2	2	9.14683e-06	0.00014723
1__269970440	rs335542132	1	269970440			9	2	0.000525316	0.00483527
1__269973117	rs707440660	1	269973117			8	1	0.00039567	0.00381593
1__269973237	rs333329148	1	269973237			7	5	5.4459e-08	1.39e-06
1__269981109	rs344767847	1	269981109	TOR1A	ENSSSCG00000034518	6	2	0.0045159	0.0274691
1__269986523	rs341000041	1	269986523	C9orf78	ENSSSCG00000030426	9	3	0.00248377	0.0172058
1__270057875	rs344576343	1	270057875	USP20,FNBP1	ENSSSCG00000024341,ENSSSCG00000005689	1	1	0.00704075	0.0386098
1__270211476	rs1109969028	1	270211476	GPR107	ENSSSCG00000038868	7	2	0.00137341	0.0106753
1__270211687	rs1109092978	1	270211687	GPR107	ENSSSCG00000038868	7	2	0.00426888	0.0262917
1__270211950	rs704066590	1	270211950	GPR107	ENSSSCG00000038868	3	1	0.00693532	0.0382366
1__27057898	rs196953562	1	27057898	IFNGR1	ENSSSCG00000004156	10	3	0.00986865	0.0499906
1__27058035	rs330094880	1	27058035	IFNGR1	ENSSSCG00000004156	10	2	0.000411728	0.00394967
1__270682110	rs327335909	1	270682110	FUBP3	ENSSSCG00000005702	9	4	5.1223e-05	0.00066866
1__270751001	rs329908190	1	270751001	EXOSC2	ENSSSCG00000005704	1	1	0.00904119	0.0467813
1__270752414	rs342485731	1	270752414	EXOSC2	ENSSSCG00000005704	2	2	0.00829505	0.0437621
1__270752457	rs328618471	1	270752457	EXOSC2	ENSSSCG00000005704	2	2	9.2752e-08	2.28e-06
1__270752652	rs707493217	1	270752652	EXOSC2	ENSSSCG00000005704	2	2	0.000172762	0.00190472
1__270753242	rs334969967	1	270753242	EXOSC2	ENSSSCG00000005704	1	1	0.00050826	0.00469585
1__270753295	rs81352958	1	270753295	EXOSC2	ENSSSCG00000005704	1	1	0.000294077	0.00298177
1__270753307	rs335643580	1	270753307	EXOSC2	ENSSSCG00000005704	1	1	6.96017e-05	0.00087035
1__270754373	rs345435790	1	270754373	EXOSC2	ENSSSCG00000005704	1	1	0.000324914	0.00323186
1__270757514	rs335756310	1	270757514	EXOSC2	ENSSSCG00000005704	3	1	0.00333338	0.0215729
1__270892406	rs346086765	1	270892406	ABL1	ENSSSCG00000005706	3	1	0.0016268	0.0122431
1__270892415		1	270892415	ABL1	ENSSSCG00000005706	2	1	0.000433533	0.00412036
1__271241695	rs341552892	1	271241695	PLPP7	ENSSSCG00000005713	6	3	0.000300338	0.00303843
1__271243965	rs344509175	1	271243965	PLPP7,FAM78A	ENSSSCG00000005713,ENSSSCG00000028172	4	3	1.6185e-05	0.00024415
1__271243969	rs326647017	1	271243969	PLPP7,FAM78A	ENSSSCG00000005713,ENSSSCG00000028172	4	3	3.26859e-05	0.00045438
1__271369070		1	271369070	ENSSSCG00000005715	ENSSSCG00000005715	1	1	0.000535053	0.00489536
1__271370892	rs346383553	1	271370892	ENSSSCG00000005715	ENSSSCG00000005715	1	1	1.50972e-05	0.0002294
1__271370900	rs327667982	1	271370900	ENSSSCG00000005715	ENSSSCG00000005715	1	1	5.29958e-06	9.145e-05
1__271371319	rs324020581	1	271371319	ENSSSCG00000005715	ENSSSCG00000005715	2	2	1.97431e-05	0.00029079
1__271371373	rs339651795	1	271371373	ENSSSCG00000005715	ENSSSCG00000005715	2	2	0.000670497	0.00591852
1__271371942	rs336944379	1	271371942	ENSSSCG00000005715	ENSSSCG00000005715	3	2	0.000721014	0.00628716
1__271408507	rs343959683	1	271408507	ENSSSCG00000005715	ENSSSCG00000005715	4	1	0.00411784	0.0255397
1__271414437	rs336087371	1	271414437	ENSSSCG00000005715	ENSSSCG00000005715	2	2	5.15714e-05	0.00067277
1__271416569	rs81353008	1	271416569	ENSSSCG00000005715	ENSSSCG00000005715	4	2	1.34132e-05	0.00020687
1__271449102	rs327795497	1	271449102	POMT1,UCK1	ENSSSCG00000005716,ENSSSCG00000005717	8	4	6.87805e-07	1.438e-05
1__271449114	rs334198206	1	271449114	POMT1,UCK1	ENSSSCG00000005716,ENSSSCG00000005717	5	4	3.00666e-07	6.73e-06
1__271450599	rs329120616	1	271450599	POMT1,UCK1	ENSSSCG00000005716,ENSSSCG00000005717	1	1	0.0024589	0.0170574
1__271451016	rs342072761	1	271451016	POMT1,UCK1	ENSSSCG00000005716,ENSSSCG00000005717	2	1	0.00209937	0.0150222
1__271494457	rs334556529	1	271494457	RAPGEF1	ENSSSCG00000005719	1	1	0.000156158	0.00174827
1__271530793	rs701656304	1	271530793	RAPGEF1	ENSSSCG00000005719	2	2	8.77629e-06	0.00014194
1__271530853	rs340973682	1	271530853	RAPGEF1	ENSSSCG00000005719	4	2	0.00015627	0.00174879
1__272095559	rs322309990	1	272095559	SETX	ENSSSCG00000005724	4	3	1.99795e-06	3.784e-05
1__272095614	rs340888804	1	272095614	SETX	ENSSSCG00000005724	3	1	7.47034e-06	0.00012358
1__272095653	rs323110941	1	272095653	SETX	ENSSSCG00000005724	4	1	0.00289098	0.0193565
1__272203000	rs334696660	1	272203000	ENSSSCG00000005725	ENSSSCG00000005725	4	1	0.00523943	0.0306778
1__272463522	rs334458279	1	272463522	GTF3C4	ENSSSCG00000005731	6	2	0.00898718	0.0467091
1__272476021	rs331814395	1	272476021	GTF3C4	ENSSSCG00000005731	4	1	0.00823585	0.0435149
1__272636583	rs328147853	1	272636583	TSC1	ENSSSCG00000046003	3	1	0.0041817	0.025843
1__272637776	rs333841234	1	272637776	TSC1	ENSSSCG00000046003	7	6	6.83e-10	2e-08
1__272638389	rs321047249	1	272638389	TSC1	ENSSSCG00000046003	7	4	0.000982054	0.00811357
1__272638438	rs339744945	1	272638438	TSC1	ENSSSCG00000046003	7	1	0.00769965	0.0413449
1__272655258		1	272655258	TSC1	ENSSSCG00000046003	4	4	0	0
1__272676196	rs331751971	1	272676196	TSC1	ENSSSCG00000046003	7	2	0.000284637	0.00290274
1__272759709	rs324325564	1	272759709	ENSSSCG00000032110	ENSSSCG00000032110	1	1	0.00522288	0.0306219
1__272777391	rs343854129	1	272777391	ENSSSCG00000005738	ENSSSCG00000005738	3	2	0.00492182	0.0293422
1__272786455	rs323519442	1	272786455	ENSSSCG00000005738	ENSSSCG00000005738	8	1	0.00438131	0.026799
1__273303550	rs332499321	1	273303550	VAV2	ENSSSCG00000005743	2	1	2.12588e-07	4.89e-06
1__273303740	rs333248884	1	273303740	VAV2	ENSSSCG00000005743	2	1	0.0021943	0.0155638
1__273303857	rs336627510	1	273303857	VAV2	ENSSSCG00000005743	1	1	1.63612e-06	3.152e-05
1__273303861	rs319149462	1	273303861	VAV2	ENSSSCG00000005743	1	1	4.8736e-06	8.484e-05
1__273303959	rs336259396	1	273303959	VAV2	ENSSSCG00000005743	3	1	0.00662932	0.0368369
1__273303976	rs80955742	1	273303976	VAV2	ENSSSCG00000005743	5	1	0.00247206	0.0171326
1__273321335	rs322307107	1	273321335	VAV2	ENSSSCG00000005743	1	1	0.000175127	0.00192713
1__273322850	rs80930464	1	273322850	VAV2	ENSSSCG00000005743	1	1	0.00131873	0.0103115
1__273564668	rs323678476	1	273564668	WDR5	ENSSSCG00000024912	8	2	0.000158357	0.00176728
1__273795270		1	273795270	RXRA	ENSSSCG00000038220	6	2	0.00667577	0.0370219
1__273795334		1	273795334	RXRA	ENSSSCG00000038220	6	6	0	0
1__273795367		1	273795367	RXRA	ENSSSCG00000038220	6	5	1.5e-11	0
1__273795805		1	273795805	RXRA	ENSSSCG00000038220	7	2	0.0031774	0.0208477
1__273795851		1	273795851	RXRA	ENSSSCG00000038220	6	2	0.00661313	0.0367652
1__273797459		1	273797459	RXRA	ENSSSCG00000038220	11	2	0.00873155	0.0456377
1__274260929	rs323605711	1	274260929	OLFM1	ENSSSCG00000029715	8	2	0.00337481	0.0217859
1__274261040	rs330335094	1	274261040	OLFM1	ENSSSCG00000029715	7	3	0.000268568	0.00276668
1__274261226	rs324914197	1	274261226	OLFM1	ENSSSCG00000029715	3	1	5.4854e-06	9.414e-05
1__274261256	rs333200929	1	274261256	OLFM1	ENSSSCG00000029715	9	2	0.000118967	0.00137849
1__27599794	rs342058893	1	27599794	MAP3K5	ENSSSCG00000026041	4	2	0.00823576	0.0435149
1__28610408	rs319070823	1	28610408	AHI1	ENSSSCG00000004166	1	1	0.00460131	0.0277577
1__29752596	rs342283056	1	29752596	SGK1	ENSSSCG00000021443	4	2	8.84931e-05	0.00107286
1__29752738	rs337382610	1	29752738	SGK1	ENSSSCG00000021443	8	3	2.54742e-05	0.00036372
1__29752859	rs321661538	1	29752859	SGK1	ENSSSCG00000021443	7	3	4.08075e-06	7.247e-05
1__29752910	rs337827000	1	29752910	SGK1	ENSSSCG00000021443	9	3	6e-12	0
1__29753538	rs323126733	1	29753538	SGK1	ENSSSCG00000021443	9	3	0.00132825	0.0103769
1__30920807	rs321768577	1	30920807			11	2	0.00348194	0.0223525
1__30963048	rs319088081	1	30963048	ENSSSCG00000004179	ENSSSCG00000004179	1	1	0.00540157	0.0314041
1__30965856	rs326195312	1	30965856	ENSSSCG00000004179	ENSSSCG00000004179	3	2	0.00813929	0.0431001
1__31236352	rs330265848	1	31236352	STX7	ENSSSCG00000004190	14	4	0.000145437	0.00164342
1__31236456	rs344066336	1	31236456	STX7	ENSSSCG00000004190	10	3	0.00164791	0.0123694
1__31236636	rs343005970	1	31236636	STX7	ENSSSCG00000004190	9	3	1.343e-08	3.8e-07
1__31236747	rs345208051	1	31236747	STX7	ENSSSCG00000004190	9	4	2.07024e-05	0.00030344
1__31236808	rs333260280	1	31236808	STX7	ENSSSCG00000004190	9	6	1.56e-10	1e-08
1__31731118	rs80911134	1	31731118	ENPP1	ENSSSCG00000004193	8	2	0.00226894	0.0159662
1__32006934	rs1113218056	1	32006934	ARG1	ENSSSCG00000004195	5	3	6.77644e-05	0.00085184
1__32006946	rs1108048854	1	32006946	ARG1	ENSSSCG00000004195	5	3	7.9825e-07	1.643e-05
1__32006993	rs80984743	1	32006993	ARG1	ENSSSCG00000004195	5	2	9.4222e-08	2.32e-06
1__32222050	rs345628111	1	32222050	AKAP7	ENSSSCG00000036790	10	2	5.10545e-05	0.00066689
1__32520168	rs345284854	1	32520168	EPB41L2	ENSSSCG00000004199	10	3	9.11447e-05	0.00110123
1__32520452	rs328042705	1	32520452	EPB41L2	ENSSSCG00000004199	9	5	1.19e-05	0.0001859
1__32577098	rs326021567	1	32577098	EPB41L2	ENSSSCG00000004199	1	1	0.00720383	0.0392741
1__32629440	rs318390888	1	32629440	EPB41L2	ENSSSCG00000004199	9	2	0.00950764	0.0486201
1__32629595	rs324946496	1	32629595	EPB41L2	ENSSSCG00000004199	9	5	1.10102e-06	2.204e-05
1__32629677	rs332293874	1	32629677	EPB41L2	ENSSSCG00000004199	8	5	5.93535e-07	1.256e-05
1__32630208	rs325664446	1	32630208	EPB41L2	ENSSSCG00000004199	9	4	1.5985e-08	4.5e-07
1__32630258	rs333777662	1	32630258	EPB41L2	ENSSSCG00000004199	9	7	1.148e-09	4e-08
1__33583504	rs80908082	1	33583504	ARHGAP18	ENSSSCG00000004205	7	1	0.00966436	0.0492046
1__33673089	rs344754135	1	33673089	ARHGAP18	ENSSSCG00000004205	7	2	0.00251528	0.0173831
1__33695298	rs338924179	1	33695298	ARHGAP18	ENSSSCG00000004205	2	1	0.00257698	0.017686
1__33716483	rs80931103	1	33716483	ARHGAP18	ENSSSCG00000004205	3	2	0.00272932	0.0184985
1__33716968	rs343397288	1	33716968	ARHGAP18	ENSSSCG00000004205	8	4	4.79633e-05	0.00063139
1__33717061	rs327151074	1	33717061	ARHGAP18	ENSSSCG00000004205	6	3	0.00103644	0.00849026
1__33717178	rs338468214	1	33717178	ARHGAP18	ENSSSCG00000004205	8	4	4.8829e-08	1.26e-06
1__33717244	rs321560595	1	33717244	ARHGAP18	ENSSSCG00000004205	7	4	2.78192e-06	5.118e-05
1__33717298	rs698676551	1	33717298	ARHGAP18	ENSSSCG00000004205	7	5	1.85963e-07	4.32e-06
1__33717304	rs707157798	1	33717304	ARHGAP18	ENSSSCG00000004205	13	2	2.00638e-05	0.00029503
1__33717344	rs329853605	1	33717344	ARHGAP18	ENSSSCG00000004205	7	3	3.87146e-07	8.48e-06
1__33717358	rs336854270	1	33717358	ARHGAP18	ENSSSCG00000004205	7	3	4.12611e-07	8.98e-06
1__33717381	rs320675371	1	33717381	ARHGAP18	ENSSSCG00000004205	7	4	5.38641e-06	9.265e-05
1__33717495	rs338676912	1	33717495	ARHGAP18	ENSSSCG00000004205	7	2	0.00203635	0.0146913
1__33717528	rs323319451	1	33717528	ARHGAP18	ENSSSCG00000004205	8	3	0.00100825	0.00829533
1__33717687	rs331056664	1	33717687	ARHGAP18	ENSSSCG00000004205	13	6	1.18e-10	0
1__33717782	rs321963237	1	33717782	ARHGAP18	ENSSSCG00000004205	13	6	1.1669e-08	3.3e-07
1__35891921	rs326976014	1	35891921	ECHDC1	ENSSSCG00000004216	3	3	5e-12	0
1__35892523	rs320861246	1	35892523	ECHDC1	ENSSSCG00000004216	2	1	0.000959652	0.00795521
1__35892775	rs339767403	1	35892775	ECHDC1	ENSSSCG00000004216	1	1	0.000271539	0.00278915
1__35893269	rs80851309	1	35893269	ECHDC1	ENSSSCG00000004216	3	3	7e-12	0
1__35893609	rs333126119	1	35893609	ECHDC1	ENSSSCG00000004216	4	4	0	0
1__35907955	rs333856793	1	35907955	ECHDC1	ENSSSCG00000004216	7	3	0.000689564	0.00605914
1__37044714	rs322319240	1	37044714	NCOA7	ENSSSCG00000004222	5	3	1.64193e-05	0.00024718
1__37643840	rs327876177	1	37643840	HDDC2	ENSSSCG00000004224	1	1	0.00145049	0.0111095
1__39849005	rs324032703	1	39849005	SMPDL3A	ENSSSCG00000004233	13	11	0	0
1__39849592	rs1112269013	1	39849592	SMPDL3A	ENSSSCG00000004233	3	2	0	0
1__39849619	rs81319975	1	39849619	SMPDL3A	ENSSSCG00000004233	12	8	0	0
1__39849984		1	39849984	SMPDL3A	ENSSSCG00000004233	1	1	0	0
1__39850001	rs1108038743	1	39850001	SMPDL3A	ENSSSCG00000004233	13	10	0	0
1__39850150	rs1109161768	1	39850150	SMPDL3A	ENSSSCG00000004233	12	12	0	0
1__39850458	rs701813105	1	39850458	SMPDL3A	ENSSSCG00000004233	9	5	0	0
1__39850477	rs692094559	1	39850477	SMPDL3A	ENSSSCG00000004233	1	1	3.57357e-05	0.00048965
1__39850574	rs706220238	1	39850574	SMPDL3A	ENSSSCG00000004233	1	1	0	0
1__39850604	rs696488541	1	39850604	SMPDL3A	ENSSSCG00000004233	9	8	0	0
1__39850738	rs694768248	1	39850738	SMPDL3A	ENSSSCG00000004233	1	1	0	0
1__39850764	rs708449558	1	39850764	SMPDL3A	ENSSSCG00000004233	1	1	0	0
1__39853922	rs80804042	1	39853922	SMPDL3A	ENSSSCG00000004233	2	2	0	0
1__39855458	rs329848267	1	39855458	SMPDL3A	ENSSSCG00000004233	1	1	7.86379e-05	0.00096799
1__39855479	rs340376888	1	39855479	SMPDL3A	ENSSSCG00000004233	1	1	0.00191239	0.0139632
1__39856097	rs80908272	1	39856097	SMPDL3A	ENSSSCG00000004233	6	5	0	0
1__39856773	rs332790296	1	39856773	SMPDL3A	ENSSSCG00000004233	3	1	0.00906192	0.0468695
1__39857063	rs80833702	1	39857063	SMPDL3A	ENSSSCG00000004233	8	8	0	0
1__39857371	rs320227906	1	39857371	SMPDL3A	ENSSSCG00000004233	3	2	0.00120405	0.00958563
1__39860286	rs343975838	1	39860286	SMPDL3A	ENSSSCG00000004233	3	1	0.00576565	0.0330403
1__39862170	rs80870383	1	39862170	SMPDL3A	ENSSSCG00000004233	10	9	0	0
1__39914983	rs341496348	1	39914983	PKIB	ENSSSCG00000004236	2	2	4.11189e-05	0.00055176
1__40141096	rs344701579	1	40141096	SERINC1	ENSSSCG00000004237	4	3	3.77403e-06	6.732e-05
1__42893307	rs344944779	1	42893307	MAN1A1	ENSSSCG00000004244	1	1	0.000153889	0.00172619
1__42893760	rs334691323	1	42893760	MAN1A1	ENSSSCG00000004244	1	1	0.00050826	0.00469585
1__43186096	rs320829560	1	43186096	ENSSSCG00000004246	ENSSSCG00000004246	3	1	0.00604855	0.0342814
1__43265032	rs693664332	1	43265032	ENSSSCG00000050966	ENSSSCG00000050966	2	1	0.00496632	0.0295489
1__43265434	rs321553163	1	43265434	ENSSSCG00000050966	ENSSSCG00000050966	3	1	0.00704202	0.0386098
1__43265445	rs330979139	1	43265445	ENSSSCG00000050966	ENSSSCG00000050966	4	1	0.00645288	0.0360763
1__43266763	rs332651078	1	43266763	ENSSSCG00000050966	ENSSSCG00000050966	4	1	0.00772404	0.0414393
1__44285585	rs341880694	1	44285585	ENSSSCG00000004253,DCBLD1	ENSSSCG00000004253,ENSSSCG00000004254	4	1	0.000101919	0.00121174
1__44901912	rs342537773	1	44901912	KPNA5	ENSSSCG00000004262	1	1	0.0021024	0.0150222
1__44940057		1	44940057	KPNA5,ZUP1	ENSSSCG00000004262,ENSSSCG00000004263	3	1	0.00974003	0.0494874
1__44941892	rs319266530	1	44941892	ZUP1	ENSSSCG00000004263	3	1	4.87896e-05	0.00064123
1__44941977	rs325329228	1	44941977	ZUP1	ENSSSCG00000004263	3	1	0.00382993	0.0241097
1__45178587	rs331091223	1	45178587	PTP4A1	ENSSSCG00000025941	16	5	0.00291183	0.0194752
1__45180099	rs325238658	1	45180099	PTP4A1	ENSSSCG00000025941	1	1	1.1123e-05	0.00017504
1__45293014		1	45293014	PHF3	ENSSSCG00000035259	15	5	0.00428626	0.026378
1__4738075	rs326495652	1	4738075	QKI	ENSSSCG00000004029	8	4	1.1202e-08	3.2e-07
1__50933236	rs324436185	1	50933236	SMAP1	ENSSSCG00000004276	7	2	0.000369932	0.0036054
1__51326696	rs332295306	1	51326696	OGFRL1	ENSSSCG00000004279	3	1	0.00973049	0.0494482
1__51327640	rs328826241	1	51327640	OGFRL1	ENSSSCG00000004279	4	2	0.0027007	0.0183458
1__51327764	rs333269890	1	51327764	OGFRL1	ENSSSCG00000004279	1	1	0.0094753	0.0484884
1__51327858	rs343157518	1	51327858	OGFRL1	ENSSSCG00000004279	1	1	0.00700037	0.0384282
1__51328813	rs328805477	1	51328813	OGFRL1	ENSSSCG00000004279	2	2	0.000154228	0.00172952
1__51329381	rs332691946	1	51329381	OGFRL1	ENSSSCG00000004279	5	2	0.00488768	0.0291923
1__51329931	rs339607058	1	51329931	OGFRL1	ENSSSCG00000004279	4	3	0.00123329	0.00977717
1__51331944	rs344106383	1	51331944	OGFRL1	ENSSSCG00000004279	4	3	6.56364e-07	1.378e-05
1__513578	rs336003530	1	513578	ERMARD	ENSSSCG00000004010	11	11	0	0
1__516000	rs340257929	1	516000	ERMARD	ENSSSCG00000004010	4	2	0.00149906	0.0114281
1__526232	rs333410610	1	526232	ERMARD	ENSSSCG00000004010	6	5	2.1e-11	0
1__526775	rs326903618	1	526775	ERMARD	ENSSSCG00000004010	10	3	3.01934e-05	0.00042277
1__527154	rs318339884	1	527154	ERMARD	ENSSSCG00000004010	3	3	1.012e-08	2.9e-07
1__527277	rs330234920	1	527277	ERMARD	ENSSSCG00000004010	2	2	3.45411e-07	7.64e-06
1__528112	rs332398548	1	528112	ERMARD	ENSSSCG00000004010	6	2	0.000410392	0.00393779
1__52938760	rs334699688	1	52938760	KCNQ5	ENSSSCG00000004281	1	1	0.00660882	0.0367612
1__52996873	rs330575380	1	52996873	ENSSSCG00000004284	ENSSSCG00000004284	3	3	1.19078e-05	0.00018599
1__531020	rs344803203	1	531020	ERMARD	ENSSSCG00000004010	14	3	0.00350464	0.0224541
1__532699	rs329219917	1	532699	ERMARD	ENSSSCG00000004010	11	4	4.28158e-07	9.29e-06
1__533061	rs342151245	1	533061	ERMARD	ENSSSCG00000004010	12	4	6.18346e-05	0.00078681
1__533221	rs321787654	1	533221	ERMARD	ENSSSCG00000004010	1	1	0.00794273	0.0422993
1__533311	rs322898273	1	533311	ERMARD	ENSSSCG00000004010	3	2	0.000873361	0.007364
1__533438	rs334223525	1	533438	ERMARD	ENSSSCG00000004010	12	6	2.743e-09	9e-08
1__533476	rs325747428	1	533476	ERMARD	ENSSSCG00000004010	2	1	0.00818671	0.0433003
1__533591	rs338585453	1	533591	ERMARD	ENSSSCG00000004010	10	3	1.99622e-05	0.00029359
1__533653	rs320544654	1	533653	ERMARD	ENSSSCG00000004010	11	2	0.00144173	0.0110628
1__533722	rs326502354	1	533722	ERMARD	ENSSSCG00000004010	2	1	0.00807708	0.0428406
1__534824	rs334911941	1	534824	ERMARD	ENSSSCG00000004010	14	3	0.000940676	0.00781787
1__535521	rs336730416	1	535521	ERMARD	ENSSSCG00000004010	1	1	0.00332689	0.0215395
1__536557	rs323553118	1	536557	ERMARD	ENSSSCG00000004010	1	1	0.000324914	0.00323186
1__536558	rs331137875	1	536558	ERMARD	ENSSSCG00000004010	1	1	0.000324914	0.00323186
1__54462810	rs81001473	1	54462810	SNX14	ENSSSCG00000004293	6	3	0.00281583	0.018966
1__54502705	rs80801620	1	54502705	SNX14	ENSSSCG00000004293	5	3	0.00493926	0.0294202
1__54630771	rs328889331	1	54630771			8	3	0.000103065	0.00122304
1__54630895	rs325791996	1	54630895			8	3	0.00226409	0.0159404
1__54631634	rs330424967	1	54631634			7	3	1.39416e-06	2.725e-05
1__55709723	rs332423384	1	55709723	ZNF292	ENSSSCG00000035281	7	2	0.000214772	0.00228411
1__55711432	rs326805503	1	55711432	ZNF292	ENSSSCG00000035281	3	1	0.000224877	0.00237663
1__55894536	rs333179645	1	55894536	SLC35A1,RARS2	ENSSSCG00000004304,ENSSSCG00000004303	1	1	0.0021024	0.0150222
1__56006129	rs319523085	1	56006129	ORC3	ENSSSCG00000004306	6	3	0.00751505	0.0406061
1__56047623	rs323695072	1	56047623	ENSSSCG00000004307	ENSSSCG00000004307	1	1	0.00423255	0.0261016
1__56070023	rs81354284	1	56070023	ENSSSCG00000004307	ENSSSCG00000004307	6	3	0.00282902	0.0190422
1__565497	rs1110228027	1	565497	PHF10	ENSSSCG00000030155	11	3	0.00832394	0.0438832
1__57131904	rs331997332	1	57131904	PNRC1	ENSSSCG00000039953	9	5	1.99935e-07	4.62e-06
1__571579	rs701440846	1	571579	PHF10	ENSSSCG00000030155	14	2	0.00151198	0.0115109
1__571842		1	571842	PHF10	ENSSSCG00000030155	2	2	0.00308267	0.0203462
1__572205	rs1110383144	1	572205	PHF10	ENSSSCG00000030155	3	1	0.00561638	0.0323333
1__572226		1	572226	PHF10	ENSSSCG00000030155	11	4	0.00010015	0.00119368
1__57337340	rs318484293	1	57337340	UBE2J1	ENSSSCG00000004317	5	2	0.00186173	0.0136818
1__57652038	rs340340261	1	57652038			3	1	0.00843941	0.0443709
1__57652309	rs346204300	1	57652309			8	3	0.00432507	0.0265451
1__57668521	rs1111091583	1	57668521	MDN1	ENSSSCG00000004328	6	2	0.00107188	0.00872779
1__57669556	rs1108406844	1	57669556	MDN1	ENSSSCG00000004328	6	3	7.47944e-05	0.00092573
1__57675466		1	57675466	MDN1	ENSSSCG00000004328	6	2	0.00306562	0.0202518
1__57701549	rs343401988	1	57701549	MDN1	ENSSSCG00000004328	7	2	0.00723674	0.0394054
1__57740381	rs322086991	1	57740381	MDN1	ENSSSCG00000004328	2	1	0.00116561	0.00935205
1__57759780	rs342298890	1	57759780	MDN1	ENSSSCG00000004328	2	2	0.0040841	0.0253809
1__57763016	rs81209609	1	57763016	MDN1	ENSSSCG00000004328	2	2	4.22915e-05	0.00056497
1__57898446	rs327357746	1	57898446			6	2	0.00337515	0.0217859
1__62902481	rs336518034	1	62902481	MANEA	ENSSSCG00000035648	2	2	0.000179387	0.00196788
1__62941463	rs320659905	1	62941463	MANEA	ENSSSCG00000035648	2	1	0.00846178	0.0444683
1__62942613	rs319890363	1	62942613	MANEA	ENSSSCG00000035648	3	1	0.00981984	0.0498087
1__62942762	rs320905376	1	62942762	MANEA	ENSSSCG00000035648	2	2	0.00359926	0.0229531
1__62942830	rs338905037	1	62942830	MANEA	ENSSSCG00000035648	9	2	0.00297884	0.0197735
1__63646196	rs81209087	1	63646196	UFL1	ENSSSCG00000004339	5	1	0.0086261	0.045171
1__63698722	rs332247628	1	63698722	UFL1	ENSSSCG00000004339	2	1	0.00514622	0.0303544
1__66322441	rs346009377	1	66322441	FAXC,PNISR	ENSSSCG00000004349,ENSSSCG00000037594	5	2	0.000248343	0.0025869
1__66322909	rs346301009	1	66322909	FAXC,PNISR	ENSSSCG00000004349,ENSSSCG00000037594	8	2	0.00490307	0.0292616
1__66364839		1	66364839	PNISR	ENSSSCG00000037594	6	1	0.00137726	0.010699
1__71039492	rs324616043	1	71039492	HACE1	ENSSSCG00000004364	7	3	0.00235577	0.0164743
1__72707776	rs326187204	1	72707776	CRYBG1	ENSSSCG00000004371	2	2	0.00504158	0.0299221
1__72708201	rs346138087	1	72708201	CRYBG1	ENSSSCG00000004371	9	3	6.81602e-06	0.00011399
1__72733065	rs340278036	1	72733065	CRYBG1	ENSSSCG00000004371	8	4	7.1189e-08	1.78e-06
1__72733110	rs323646680	1	72733110	CRYBG1	ENSSSCG00000004371	14	5	3.0298e-08	8.1e-07
1__72758284	rs323336260	1	72758284	CRYBG1	ENSSSCG00000004371	14	5	2.66165e-06	4.918e-05
1__72758294	rs81213762	1	72758294	CRYBG1	ENSSSCG00000004371	8	1	0.000442711	0.00419238
1__72758338	rs81495321	1	72758338	CRYBG1	ENSSSCG00000004371	14	7	4.64956e-07	1.001e-05
1__73120016	rs338183039	1	73120016			10	10	0	0
1__73120125	rs325701717	1	73120125			12	4	9.62605e-06	0.00015448
1__73120363	rs339959126	1	73120363			10	3	0.0011256	0.00908571
1__73120478	rs329591309	1	73120478			1	1	0.00750818	0.0405816
1__73121127	rs55618946	1	73121127	ENSSSCG00000031023	ENSSSCG00000031023	10	8	1.1e-11	0
1__7368688		1	7368688	IGF2R	ENSSSCG00000004044	6	5	0	0
1__7368947		1	7368947	IGF2R	ENSSSCG00000004044	6	2	0.00103069	0.00844992
1__7369230		1	7369230	IGF2R	ENSSSCG00000004044	7	3	0.00170384	0.0126965
1__7372173	rs80996771	1	7372173	IGF2R	ENSSSCG00000004044	10	6	3e-12	0
1__73839840	rs325503124	1	73839840	SCML4	ENSSSCG00000033392	7	2	0.00567002	0.0325724
1__73839870	rs346267112	1	73839870	SCML4	ENSSSCG00000033392	7	3	6.27038e-05	0.00079662
1__73840202	rs326596509	1	73840202	SCML4	ENSSSCG00000033392	3	1	0.00190523	0.013925
1__73840923	rs342665169	1	73840923	SCML4	ENSSSCG00000033392	7	1	1.34906e-05	0.00020783
1__73840956	rs332999329	1	73840956	SCML4	ENSSSCG00000033392	7	2	3.38566e-06	6.106e-05
1__73841077	rs325519311	1	73841077	SCML4	ENSSSCG00000033392	5	5	6.7e-11	0
1__73841198	rs320085603	1	73841198	SCML4	ENSSSCG00000033392	7	2	5.46779e-06	9.391e-05
1__73841436	rs338865506	1	73841436	SCML4	ENSSSCG00000033392	10	4	7.94691e-06	0.00013069
1__73841468	rs329050850	1	73841468	SCML4	ENSSSCG00000033392	5	3	0.000192537	0.00208387
1__73841636	rs340399052	1	73841636	SCML4	ENSSSCG00000033392	1	1	0.00903343	0.0467813
1__73841828	rs343634600	1	73841828	SCML4	ENSSSCG00000033392	2	2	5.12941e-06	8.887e-05
1__73841916	rs80798923	1	73841916	SCML4	ENSSSCG00000033392	9	4	9.1211e-08	2.25e-06
1__73842313	rs334853860	1	73842313	SCML4	ENSSSCG00000033392	2	2	6.02e-10	2e-08
1__73843198	rs328875106	1	73843198	SCML4	ENSSSCG00000033392	6	2	2.87002e-06	5.26e-05
1__73843508	rs345765334	1	73843508	SCML4	ENSSSCG00000033392	5	1	0.00510185	0.0301256
1__73843588	rs332197962	1	73843588	SCML4	ENSSSCG00000033392	7	3	1.5079e-06	2.929e-05
1__73843684	rs343459592	1	73843684	SCML4	ENSSSCG00000033392	7	5	6e-12	0
1__73843690	rs322024259	1	73843690	SCML4	ENSSSCG00000033392	7	5	1.6e-11	0
1__73843775	rs330582958	1	73843775	SCML4	ENSSSCG00000033392	5	3	1.16584e-05	0.00018251
1__73843840	rs319769785	1	73843840	SCML4	ENSSSCG00000033392	7	2	0.00292065	0.0195262
1__73844382	rs332750318	1	73844382	SCML4	ENSSSCG00000033392	10	5	9.88e-10	3e-08
1__73844562	rs344843219	1	73844562	SCML4	ENSSSCG00000033392	10	3	2.87972e-06	5.274e-05
1__73844855	rs326799944	1	73844855	SCML4	ENSSSCG00000033392	10	5	2.42898e-05	0.00034877
1__73844954	rs345559863	1	73844954	SCML4	ENSSSCG00000033392	7	3	0.00268919	0.0182876
1__73845816	rs332818289	1	73845816	SCML4	ENSSSCG00000033392	4	2	0.000418085	0.00400308
1__73846127	rs341544926	1	73846127	SCML4	ENSSSCG00000033392	7	2	0.00179627	0.0132791
1__73846267	rs333120516	1	73846267	SCML4	ENSSSCG00000033392	7	2	0.00712412	0.0389468
1__73846270	rs325225898	1	73846270	SCML4	ENSSSCG00000033392	10	5	9.2274e-08	2.27e-06
1__73846333	rs344919534	1	73846333	SCML4	ENSSSCG00000033392	10	6	0	0
1__73846490	rs334000025	1	73846490	SCML4	ENSSSCG00000033392	7	3	0.00044777	0.00423484
1__73846726	rs340895759	1	73846726	SCML4	ENSSSCG00000033392	7	3	0.000123464	0.0014255
1__73846769	rs319054190	1	73846769	SCML4	ENSSSCG00000033392	7	3	0.000392187	0.00378684
1__73846810	rs327565059	1	73846810	SCML4	ENSSSCG00000033392	2	2	0.00564203	0.0324465
1__73846942	rs325352463	1	73846942	SCML4	ENSSSCG00000033392	7	3	0.0013445	0.0104807
1__73846981		1	73846981	SCML4	ENSSSCG00000033392	3	2	0.00333979	0.0216092
1__73847015	rs1112154480	1	73847015	SCML4	ENSSSCG00000033392	7	6	3.0491e-07	6.82e-06
1__73847080	rs333914734	1	73847080	SCML4	ENSSSCG00000033392	13	6	1.2e-11	0
1__73847426	rs343168455	1	73847426	SCML4	ENSSSCG00000033392	7	2	0.0009015	0.00754715
1__73847811	rs324867599	1	73847811	SCML4	ENSSSCG00000033392	7	3	7.9892e-08	1.99e-06
1__73848626	rs331169166	1	73848626	SCML4	ENSSSCG00000033392	5	1	0.00594353	0.0338612
1__73849854	rs333834208	1	73849854	SCML4	ENSSSCG00000033392	3	1	0.00454603	0.0275404
1__73858161	rs345735279	1	73858161	SCML4	ENSSSCG00000033392	1	1	1.09286e-05	0.00017242
1__73859174	rs332679152	1	73859174	SCML4	ENSSSCG00000033392	1	1	0.00087791	0.00737859
1__73866236	rs344255325	1	73866236	SCML4	ENSSSCG00000033392	2	1	0.00656096	0.0365541
1__73866406	rs330252939	1	73866406	SCML4	ENSSSCG00000033392	5	4	0	0
1__73866448	rs318989401	1	73866448	SCML4	ENSSSCG00000033392	5	5	0	0
1__73866465	rs338625039	1	73866465	SCML4	ENSSSCG00000033392	5	5	0	0
1__7388729	rs1113726086	1	7388729	IGF2R	ENSSSCG00000004044	1	1	0.000113074	0.0013233
1__7402776	rs323094084	1	7402776	IGF2R	ENSSSCG00000004044	9	3	3.83004e-05	0.00052048
1__7411607	rs341311488	1	7411607	IGF2R	ENSSSCG00000004044	10	7	0	0
1__74156229	rs323286433	1	74156229	OSTM1	ENSSSCG00000004383	7	2	0.00617878	0.0348516
1__74156239		1	74156239	OSTM1	ENSSSCG00000004383	6	2	0.00415043	0.0256869
1__7492017	rs336251333	1	7492017			1	1	0.00763208	0.0410572
1__7492024	rs342988530	1	7492024			1	1	0.00763208	0.0410572
1__75441710	rs326950640	1	75441710	CD164	ENSSSCG00000004414	9	5	6.71102e-06	0.00011253
1__75441956	rs338179194	1	75441956	CD164	ENSSSCG00000004414	5	3	3e-11	0
1__75513318	rs331471131	1	75513318	MICAL1	ENSSSCG00000004412	1	1	0.00642658	0.0359569
1__75513408	rs334561535	1	75513408	MICAL1	ENSSSCG00000004412	8	1	0.00216512	0.0153985
1__7589203	rs335116801	1	7589203	MRPL18	ENSSSCG00000004047	6	2	0.00489019	0.0292051
1__7590776	rs343491978	1	7590776	TCP1	ENSSSCG00000004048	1	1	1.94158e-06	3.689e-05
1__7591142	rs331433455	1	7591142	TCP1	ENSSSCG00000004048	1	1	1.93012e-05	0.00028511
1__7591305	rs329731526	1	7591305	TCP1	ENSSSCG00000004048	1	1	0.00071727	0.00625922
1__7635267	rs80963055	1	7635267	WTAP	ENSSSCG00000004050	11	3	0.00689449	0.0380528
1__7680168	rs80925624	1	7680168	SOD2	ENSSSCG00000040317	14	9	0	0
1__7686834	rs80933876	1	7686834	SOD2	ENSSSCG00000040317	14	3	0.00536178	0.0312489
1__7689285	rs327418929	1	7689285	SOD2	ENSSSCG00000040317	14	3	0.00120518	0.00959204
1__7689419	rs330195282	1	7689419	SOD2	ENSSSCG00000040317	14	4	0.000171908	0.00189608
1__7689495	rs340734016	1	7689495	SOD2	ENSSSCG00000040317	14	2	0.00969419	0.0493162
1__7689864	rs334992560	1	7689864	SOD2	ENSSSCG00000040317	10	7	4e-12	0
1__7689917	rs322154087	1	7689917	SOD2	ENSSSCG00000040317	14	6	2.51637e-06	4.672e-05
1__7690829	rs331383069	1	7690829	SOD2	ENSSSCG00000040317	14	3	1.13184e-06	2.261e-05
1__7690860	rs339375870	1	7690860	SOD2	ENSSSCG00000040317	14	6	4.00439e-05	0.00053965
1__7691237	rs335156657	1	7691237	SOD2	ENSSSCG00000040317	14	6	2.6638e-08	7.2e-07
1__77206495		1	77206495	REV3L	ENSSSCG00000025703	5	1	0.0072728	0.0395677
1__77501758	rs325533014	1	77501758	TRAF3IP2	ENSSSCG00000004420	1	1	0.00143091	0.0109927
1__77585328	rs337257050	1	77585328			8	1	0.00134833	0.0105071
1__77593281	rs320148802	1	77593281	FYN	ENSSSCG00000004421	4	1	0.000248425	0.00258742
1__79794622	rs330161020	1	79794622	MARCKS	ENSSSCG00000037803	3	2	0.00555203	0.0320447
1__81906241	rs326741021	1	81906241			4	1	0.000190625	0.00207433
1__81906995	rs319255780	1	81906995			4	2	0.000855919	0.00723724
1__81907491	rs333994665	1	81907491			9	5	7.77901e-05	0.00095901
1__81908470	rs346397099	1	81908470	TSPYL1	ENSSSCG00000004438	5	1	0.00752825	0.0406739
1__82062741	rs339282479	1	82062741	ENSSSCG00000004441	ENSSSCG00000004441	3	2	0.000123784	0.00142899
1__82063586	rs326287437	1	82063586			3	1	0.00124233	0.00984116
1__8213800	rs332068220	1	8213800	TAGAP	ENSSSCG00000004053	8	2	0.00243043	0.0169033
1__8215370	rs80952775	1	8215370	TAGAP	ENSSSCG00000004053	12	7	9.313e-09	2.7e-07
1__8217504	rs341478260	1	8217504	TAGAP	ENSSSCG00000004053	11	4	0.00028587	0.00291384
1__8217703	rs80891532	1	8217703	TAGAP	ENSSSCG00000004053	11	7	4.0229e-08	1.05e-06
1__8217802	rs325757335	1	8217802	TAGAP	ENSSSCG00000004053	15	9	0	0
1__8217862	rs339797311	1	8217862	TAGAP	ENSSSCG00000004053	4	1	0.00298328	0.0197981
1__82180164	rs327694654	1	82180164	RWDD1	ENSSSCG00000004446	5	2	0.00778439	0.0416801
1__8218165	rs330478361	1	8218165	TAGAP	ENSSSCG00000004053	7	2	0.000435436	0.00413265
1__8218484	rs329790850	1	8218484	TAGAP	ENSSSCG00000004053	11	2	1.15417e-05	0.00018083
1__8218493	rs339057279	1	8218493	TAGAP	ENSSSCG00000004053	11	3	2.63384e-05	0.00037467
1__8218547	rs334147946	1	8218547	TAGAP	ENSSSCG00000004053	11	4	0.000115153	0.00134349
1__8218557	rs345400985	1	8218557	TAGAP	ENSSSCG00000004053	10	2	0.00203877	0.0147074
1__8218585	rs322123303	1	8218585	TAGAP	ENSSSCG00000004053	11	2	0.00286468	0.0192312
1__8218611	rs333698090	1	8218611	TAGAP	ENSSSCG00000004053	15	3	0.00245974	0.0170618
1__8408427	rs345768631	1	8408427	EZR	ENSSSCG00000004058	1	1	0.00522288	0.0306219
1__8440792	rs338130847	1	8440792	EZR	ENSSSCG00000004058	1	1	0.00522288	0.0306219
1__8444238	rs790680711	1	8444238	EZR	ENSSSCG00000004058	1	1	0.00763208	0.0410572
1__8444341	rs326334621	1	8444341	EZR	ENSSSCG00000004058	7	2	0.00438597	0.0268194
1__8444373	rs320441146	1	8444373	EZR	ENSSSCG00000004058	4	2	0.000269408	0.00277463
1__8447589	rs340641156	1	8447589	EZR	ENSSSCG00000004058	5	2	0.00262793	0.0179704
1__8448337	rs318632597	1	8448337	EZR	ENSSSCG00000004058	1	1	0.00509764	0.0301051
1__8448475	rs342322221	1	8448475	EZR	ENSSSCG00000004058	2	2	0.00138623	0.0107543
1__8449880	rs338071787	1	8449880	EZR	ENSSSCG00000004058	6	4	4.75286e-07	1.02e-05
1__8451558	rs80829808	1	8451558	EZR	ENSSSCG00000004058	7	2	0.00644367	0.0360354
1__8451986	rs318885188	1	8451986	EZR	ENSSSCG00000004058	5	2	9.64874e-07	1.957e-05
1__8453398	rs333100143	1	8453398	SYTL3	ENSSSCG00000004057	1	1	0.00112654	0.00908952
1__8453407	rs343484613	1	8453407	SYTL3	ENSSSCG00000004057	1	1	0.0066336	0.0368482
1__8453446	rs333295225	1	8453446	SYTL3	ENSSSCG00000004057	7	2	9.50517e-05	0.00114113
1__8453478	rs80807788	1	8453478	SYTL3	ENSSSCG00000004057	7	5	0	0
1__8453486	rs327776771	1	8453486	SYTL3	ENSSSCG00000004057	4	4	0	0
1__8455814	rs345890994	1	8455814	SYTL3	ENSSSCG00000004057	9	5	5.36e-10	2e-08
1__8456820	rs326417257	1	8456820	SYTL3	ENSSSCG00000004057	4	3	2.6973e-08	7.3e-07
1__8456865	rs337330212	1	8456865	SYTL3	ENSSSCG00000004057	9	4	0	0
1__8459033	rs345154755	1	8459033	SYTL3	ENSSSCG00000004057	9	8	0	0
1__8459078	rs334673407	1	8459078	SYTL3	ENSSSCG00000004057	9	8	0	0
1__8459175	rs319662352	1	8459175	SYTL3	ENSSSCG00000004057	2	2	0	0
1__8459191	rs328152113	1	8459191	SYTL3	ENSSSCG00000004057	5	5	0	0
1__8459251	rs339063414	1	8459251	SYTL3	ENSSSCG00000004057	2	2	0	0
1__8459321	rs318696901	1	8459321	SYTL3	ENSSSCG00000004057	7	7	0	0
1__8459675	rs344824479	1	8459675	SYTL3	ENSSSCG00000004057	6	6	0	0
1__8459732	rs343408779	1	8459732	SYTL3	ENSSSCG00000004057	7	7	0	0
1__8459795	rs327060602	1	8459795	SYTL3	ENSSSCG00000004057	6	6	0	0
1__8459943	rs330358615	1	8459943	SYTL3	ENSSSCG00000004057	7	7	0	0
1__8460072	rs344894099	1	8460072	SYTL3	ENSSSCG00000004057	4	4	0	0
1__8460654	rs328439928	1	8460654	SYTL3	ENSSSCG00000004057	5	3	2.67515e-07	6.04e-06
1__8460725	rs338086310	1	8460725	SYTL3	ENSSSCG00000004057	5	2	3.7081e-08	9.7e-07
1__8460784	rs319295447	1	8460784	SYTL3	ENSSSCG00000004057	2	2	0	0
1__8460788	rs330662114	1	8460788	SYTL3	ENSSSCG00000004057	5	3	1.25e-10	0
1__8461055	rs340479206	1	8461055	SYTL3	ENSSSCG00000004057	6	4	0	0
1__8461371	rs328638512	1	8461371	SYTL3	ENSSSCG00000004057	3	2	0.0010295	0.00844283
1__8461413	rs319787012	1	8461413	SYTL3	ENSSSCG00000004057	2	1	0.00380339	0.0239687
1__8461674	rs80882074	1	8461674	SYTL3	ENSSSCG00000004057	4	4	4.479e-06	7.871e-05
1__8461703	rs333657221	1	8461703	SYTL3	ENSSSCG00000004057	4	2	0.000144546	0.0016345
1__8461820	rs328250826	1	8461820	SYTL3	ENSSSCG00000004057	2	2	2.07823e-06	3.923e-05
1__8461869	rs80909164	1	8461869	SYTL3	ENSSSCG00000004057	7	5	1.01383e-05	0.00016171
1__8461981	rs342361559	1	8461981	SYTL3	ENSSSCG00000004057	7	3	4.9234e-05	0.00064644
1__8462450	rs324308324	1	8462450	SYTL3	ENSSSCG00000004057	4	3	1.32677e-05	0.00020482
1__8462784	rs335985531	1	8462784	SYTL3	ENSSSCG00000004057	3	1	0.00785022	0.0419499
1__8463175	rs329088734	1	8463175	SYTL3	ENSSSCG00000004057	6	4	5.1958e-08	1.33e-06
1__8463393	rs80790617	1	8463393	SYTL3	ENSSSCG00000004057	1	1	0.00156279	0.0118333
1__8464674	rs327289701	1	8464674	SYTL3	ENSSSCG00000004057	1	1	0.00904119	0.0467813
1__8468066	rs320172578	1	8468066	SYTL3	ENSSSCG00000004057	1	1	8.36459e-06	0.00013634
1__8470715	rs338241955	1	8470715	SYTL3	ENSSSCG00000004057	1	1	0.00165805	0.0124099
1__8470878	rs328987429	1	8470878	SYTL3	ENSSSCG00000004057	4	4	0	0
1__8482367	rs338757078	1	8482367	SYTL3	ENSSSCG00000004057	3	1	0.00799771	0.0425308
1__8482569	rs340130736	1	8482569	SYTL3	ENSSSCG00000004057	4	3	5e-12	0
1__8483245	rs346375092	1	8483245	SYTL3	ENSSSCG00000004057	4	2	1.37241e-05	0.00021091
1__8483255	rs319993979	1	8483255	SYTL3	ENSSSCG00000004057	9	2	0.000443325	0.00419672
1__8483470	rs336200721	1	8483470	SYTL3	ENSSSCG00000004057	9	5	5.73989e-05	0.00073847
1__8483519	rs323362397	1	8483519	SYTL3	ENSSSCG00000004057	9	4	3.67891e-05	0.0005023
1__8484803	rs343296494	1	8484803	SYTL3	ENSSSCG00000004057	8	4	0	0
1__8484876	rs333221973	1	8484876	SYTL3	ENSSSCG00000004057	9	6	0	0
1__8485187	rs337884505	1	8485187	SYTL3	ENSSSCG00000004057	7	3	3.32409e-06	6.007e-05
1__8485994	rs319784787	1	8485994	SYTL3	ENSSSCG00000004057	7	2	0.000651709	0.00577529
1__8486618	rs694502417	1	8486618	SYTL3	ENSSSCG00000004057	1	1	4.237e-09	1.3e-07
1__8486773	rs330085516	1	8486773	SYTL3	ENSSSCG00000004057	9	2	1.59513e-07	3.75e-06
1__8486995	rs322666723	1	8486995	SYTL3	ENSSSCG00000004057	7	2	0.00198004	0.0143424
1__8487085	rs322077913	1	8487085	SYTL3	ENSSSCG00000004057	4	2	8.77507e-06	0.00014194
1__8487237	rs333516349	1	8487237	SYTL3	ENSSSCG00000004057	9	4	8.0362e-08	2e-06
1__8487270	rs706618836	1	8487270	SYTL3	ENSSSCG00000004057	8	3	0.000358922	0.00351541
1__8487605	rs321420028	1	8487605	SYTL3	ENSSSCG00000004057	8	3	0	0
1__8489843	rs320490055	1	8489843	SYTL3	ENSSSCG00000004057	7	4	1.3982e-05	0.0002143
1__8561728	rs80912672	1	8561728	DYNLT1	ENSSSCG00000033107	8	3	0.00264601	0.0180575
1__8562208	rs322371929	1	8562208	DYNLT1	ENSSSCG00000033107	7	1	0.00825547	0.0436015
1__8562564		1	8562564	DYNLT1	ENSSSCG00000033107	8	2	0.00140122	0.010852
1__8562575		1	8562575	DYNLT1	ENSSSCG00000033107	4	2	0.000153618	0.00172363
1__8562690		1	8562690	DYNLT1	ENSSSCG00000033107	10	3	0.000175428	0.00193019
1__8563534		1	8563534	DYNLT1	ENSSSCG00000033107	1	1	0.00050826	0.00469585
1__8564106		1	8564106	TMEM181	ENSSSCG00000024876	8	3	0.00398487	0.0248709
1__8564115		1	8564115	TMEM181	ENSSSCG00000024876	7	3	0.00119885	0.00955176
1__8565367	rs340236806	1	8565367	TMEM181	ENSSSCG00000024876	5	4	1.15445e-07	2.79e-06
1__8565409	rs318530556	1	8565409	TMEM181	ENSSSCG00000024876	5	3	4.63073e-06	8.105e-05
1__8565559	rs319502283	1	8565559	TMEM181	ENSSSCG00000024876	4	2	0.00266442	0.0181648
1__8565649	rs336821565	1	8565649	TMEM181	ENSSSCG00000024876	10	3	0.00352115	0.0225418
1__8565653	rs327892689	1	8565653	TMEM181	ENSSSCG00000024876	10	3	0.0015571	0.0117991
1__8565718	rs343184205	1	8565718	TMEM181	ENSSSCG00000024876	10	2	0.00507825	0.0300838
1__8565758	rs333219110	1	8565758	TMEM181	ENSSSCG00000024876	10	3	0.00450854	0.0274366
1__8565780	rs325285461	1	8565780	TMEM181	ENSSSCG00000024876	8	3	0.00565063	0.0324798
1__8566654	rs346245984	1	8566654	TMEM181	ENSSSCG00000024876	4	3	1.86705e-07	4.33e-06
1__8566729	rs340136179	1	8566729	TMEM181	ENSSSCG00000024876	10	2	0.00661206	0.0367652
1__8567830	rs334668401	1	8567830	TMEM181	ENSSSCG00000024876	6	2	4.37297e-05	0.00058236
1__8567862	rs1109959679	1	8567862	TMEM181	ENSSSCG00000024876	5	2	1.37888e-06	2.7e-05
1__8568177	rs80980226	1	8568177	TMEM181	ENSSSCG00000024876	7	2	0.000932146	0.00776447
1__8569727	rs333964683	1	8569727	TMEM181	ENSSSCG00000024876	1	1	0.00187823	0.0137671
1__8571292	rs322429212	1	8571292	TMEM181	ENSSSCG00000024876	1	1	6.96017e-05	0.00087035
1__8654269	rs325874438	1	8654269			4	2	0.000271676	0.00279019
1__866535	rs322869252	1	866535	THBS2	ENSSSCG00000004012	6	3	0.00141707	0.0109496
1__871862	rs81213407	1	871862	THBS2	ENSSSCG00000004012	1	1	1.07749e-05	0.00017065
1__872887	rs339123639	1	872887	THBS2	ENSSSCG00000004012	6	2	2.87298e-06	5.264e-05
1__876252	rs325243944	1	876252	THBS2	ENSSSCG00000004012	1	1	0.00249029	0.0172383
1__876960	rs343984669	1	876960	THBS2	ENSSSCG00000004012	12	11	0	0
1__877466	rs345090684	1	877466	THBS2	ENSSSCG00000004012	12	5	1.45822e-05	0.00022258
1__880811	rs324934619	1	880811	THBS2	ENSSSCG00000004012	10	7	0	0
1__881027		1	881027	THBS2	ENSSSCG00000004012	10	6	0	0
1__881098		1	881098	THBS2	ENSSSCG00000004012	10	7	0	0
1__881832	rs1108216204	1	881832	THBS2	ENSSSCG00000004012	12	11	0	0
1__882153	rs1112595903	1	882153	THBS2	ENSSSCG00000004012	14	7	0	0
1__8993211	rs711543983	1	8993211	SERAC1	ENSSSCG00000012314	5	2	0.00832883	0.0439032
1__9000444	rs1111115056	1	9000444	SERAC1	ENSSSCG00000012314	10	3	0.00490517	0.0292644
1__90651178	rs344365645	1	90651178	TMEM30A	ENSSSCG00000033155	6	2	0.00028708	0.00292437
1__9130563	rs329926831	1	9130563	SNX9	ENSSSCG00000030535	4	3	9.654e-08	2.37e-06
1__9131290	rs343019143	1	9131290	SNX9	ENSSSCG00000030535	4	2	0.00182534	0.0134499
1__9139966	rs343667961	1	9139966	SNX9	ENSSSCG00000030535	4	1	0.00899957	0.0467646
1__9158723	rs318958434	1	9158723	SNX9	ENSSSCG00000030535	4	2	1.69465e-05	0.00025409
1__95495713	rs342899768	1	95495713			9	2	0.00279671	0.018867
1__95514801	rs327088646	1	95514801	EPG5	ENSSSCG00000021072	6	2	0.00660956	0.0367626
1__95602248	rs338744063	1	95602248	EPG5	ENSSSCG00000021072	1	1	0.00455138	0.0275404
1__95602356	rs344010711	1	95602356	EPG5	ENSSSCG00000021072	2	1	0.00427972	0.0263404
1__96741354	rs329783437	1	96741354	ENSSSCG00000005768	ENSSSCG00000005768	4	2	7.78906e-05	0.00095981
1__9801652		1	9801652	ARID1B	ENSSSCG00000004064	5	3	0.000321618	0.00322038
1__98931302	rs330031282	1	98931302	DYM	ENSSSCG00000004508	3	2	0.00048718	0.00454588
1__99935028	rs325762962	1	99935028	CXXC1	ENSSSCG00000004517	1	1	0.0065533	0.0365149
10__11352687	rs342681104	10	11352687	TAF1A	ENSSSCG00000010833	5	2	0.00509273	0.0301051
10__11423758	rs327337688	10	11423758	ENSSSCG00000010834	ENSSSCG00000010834	11	2	0.00228798	0.0160834
10__11424882	rs334284378	10	11424882	ENSSSCG00000010834	ENSSSCG00000010834	8	4	0.000417909	0.00400187
10__11424891	rs346200386	10	11424891	ENSSSCG00000010834	ENSSSCG00000010834	8	4	0.00548432	0.0317695
10__11431040	rs335244277	10	11431040	AIDA	ENSSSCG00000010835	11	3	0.000210893	0.00225023
10__11480748	rs340148656	10	11480748	BROX	ENSSSCG00000010836	1	1	0.00383827	0.024149
10__11485894	rs81429647	10	11485894	BROX	ENSSSCG00000010836	7	2	0.000782162	0.00671219
10__11486090	rs335283012	10	11486090	BROX	ENSSSCG00000010836	5	1	0.00312176	0.0205641
10__11486834	rs345886702	10	11486834	BROX	ENSSSCG00000010836	5	2	0.000984006	0.00812804
10__1149590	rs337149234	10	1149590	RGS1	ENSSSCG00000032416	1	1	0.00318525	0.0208807
10__11839580	rs335695928	10	11839580	CHML	ENSSSCG00000031212	2	1	0.00914937	0.0472195
10__11841567	rs328598311	10	11841567	CHML	ENSSSCG00000031212	4	1	0.00635197	0.0356452
10__11841775	rs330861460	10	11841775	CHML	ENSSSCG00000031212	2	1	0.000521931	0.00480847
10__11842020	rs322646726	10	11842020	CHML	ENSSSCG00000031212	2	1	0.00488184	0.029166
10__12403242	rs340958262	10	12403242			3	3	8.29165e-05	0.00101404
10__12473479	rs334489570	10	12473479	KMO	ENSSSCG00000025686	2	2	0.000209369	0.00223662
10__12473543	rs345031639	10	12473543	KMO	ENSSSCG00000025686	2	2	0.000358138	0.00350942
10__12473663	rs326463248	10	12473663	KMO	ENSSSCG00000025686	1	1	8.21966e-06	0.00013441
10__12475274	rs81256517	10	12475274	KMO	ENSSSCG00000025686	1	1	4.19342e-05	0.00056075
10__12475342	rs319039647	10	12475342	KMO	ENSSSCG00000025686	1	1	0.00393317	0.024586
10__12489146	rs342953640	10	12489146	KMO	ENSSSCG00000025686	5	2	0.000131922	0.00151027
10__12489381	rs81317352	10	12489381	KMO	ENSSSCG00000025686	5	2	5.395e-09	1.6e-07
10__12489413	rs327038527	10	12489413	KMO	ENSSSCG00000025686	5	3	2.6e-11	0
10__12489438	rs337548095	10	12489438	KMO	ENSSSCG00000025686	5	3	7.6e-11	0
10__12489632	rs344433425	10	12489632	KMO	ENSSSCG00000025686	5	4	0	0
10__12489700	rs329461380	10	12489700	KMO	ENSSSCG00000025686	5	3	8.08518e-06	0.00013264
10__12489829	rs332832436	10	12489829	KMO	ENSSSCG00000025686	4	4	3e-12	0
10__12489896	rs324138298	10	12489896	KMO	ENSSSCG00000025686	4	2	2.72e-10	1e-08
10__12489924	rs336149234	10	12489924	KMO	ENSSSCG00000025686	5	2	5.88681e-07	1.247e-05
10__12557864	rs710567794	10	12557864	NVL,DEGS1	ENSSSCG00000026705,ENSSSCG00000024484	5	1	0.00378805	0.0239016
10__12564219	rs81215201	10	12564219	NVL,DEGS1	ENSSSCG00000026705,ENSSSCG00000024484	7	3	0.000128492	0.00147662
10__12564830	rs334860846	10	12564830	NVL,DEGS1	ENSSSCG00000026705,ENSSSCG00000024484	2	1	0.00388234	0.024379
10__12568180	rs334285334	10	12568180	NVL,DEGS1	ENSSSCG00000026705,ENSSSCG00000024484	5	2	0.000927302	0.00773365
10__12697808		10	12697808	CNIH4	ENSSSCG00000035034	1	1	0.00293506	0.019542
10__12715669	rs81420720	10	12715669	WDR26	ENSSSCG00000010849	12	2	0.00111182	0.00899164
10__12716601	rs346352844	10	12716601	WDR26	ENSSSCG00000010849	6	2	0.0070561	0.0386661
10__13391072		10	13391072	LBR	ENSSSCG00000032397	3	1	1.82423e-05	0.0002713
10__13396106		10	13396106	LBR	ENSSSCG00000032397	1	1	0.000324063	0.00323186
10__13405868		10	13405868	LBR	ENSSSCG00000032397	11	3	0.00970849	0.049375
10__13416658	rs1110256697	10	13416658	LBR	ENSSSCG00000032397	3	1	0.00723904	0.0394131
10__13797461	rs339278148	10	13797461	TMEM63A	ENSSSCG00000010854	13	4	0.000134119	0.00153325
10__13844040	rs55618271	10	13844040	ENSSSCG00000010855	ENSSSCG00000010855	12	3	0.00068203	0.00600249
10__13879586	rs321048574	10	13879586			9	3	0.00233435	0.0163471
10__13883991	rs335346442	10	13883991	SDE2	ENSSSCG00000010858	7	5	0	0
10__13887741	rs320167391	10	13887741	SDE2	ENSSSCG00000010858	2	1	0.00957489	0.0488501
10__13887987	rs321830120	10	13887987	SDE2	ENSSSCG00000010858	7	5	0	0
10__13889949	rs326892955	10	13889949	SDE2	ENSSSCG00000010858	7	4	1.787e-09	6e-08
10__13891585	rs328349254	10	13891585	SDE2	ENSSSCG00000010858	9	2	0.00135937	0.0105824
10__14032319	rs1107778157	10	14032319	ACBD3	ENSSSCG00000024180	1	1	0.000357955	0.00350806
10__14203517	rs55618004	10	14203517	PARP1	ENSSSCG00000023660	7	3	6.78592e-07	1.421e-05
10__14218455	rs344036998	10	14218455	PARP1	ENSSSCG00000023660	8	6	1.08974e-07	2.65e-06
10__14222211	rs330705732	10	14222211	PARP1	ENSSSCG00000023660	7	2	2.71224e-06	5.001e-05
10__14222231	rs340769264	10	14222231	PARP1	ENSSSCG00000023660	7	3	2.0388e-05	0.00029937
10__14223495	rs320165742	10	14223495	PARP1	ENSSSCG00000023660	8	3	0.000792094	0.00678236
10__14235939	rs345804289	10	14235939	PARP1	ENSSSCG00000023660	9	4	0.00123941	0.00982085
10__14363708	rs343134245	10	14363708	ENSSSCG00000046588	ENSSSCG00000046588	8	2	0.00518476	0.0305358
10__14364582	rs325145091	10	14364582	ENSSSCG00000046588	ENSSSCG00000046588	8	4	0.000196232	0.00211577
10__14364665	rs332942744	10	14364665	ENSSSCG00000046588	ENSSSCG00000046588	7	2	0.000225954	0.00238584
10__14365026	rs328861568	10	14365026	ENSSSCG00000046588	ENSSSCG00000046588	8	1	0.00539455	0.0314041
10__14365983	rs329413795	10	14365983	ENSSSCG00000046588	ENSSSCG00000046588	5	2	0.00575415	0.0329884
10__14549078	rs335910988	10	14549078	ENSSSCG00000010860	ENSSSCG00000010860	8	2	0.00367367	0.0233268
10__14549727	rs332747966	10	14549727	ENSSSCG00000010860	ENSSSCG00000010860	4	3	0.000103156	0.00122394
10__14558663	rs335817937	10	14558663	ENSSSCG00000010860	ENSSSCG00000010860	1	1	0.00126003	0.00995709
10__14560228	rs328085798	10	14560228	ENSSSCG00000010860	ENSSSCG00000010860	1	1	0.00165805	0.0124099
10__14561609	rs696071647	10	14561609	ENSSSCG00000010860	ENSSSCG00000010860	3	3	7.48877e-07	1.555e-05
10__14561616	rs332192297	10	14561616	ENSSSCG00000010860	ENSSSCG00000010860	10	4	9.60929e-06	0.00015424
10__14642859	rs323362251	10	14642859	COQ8A	ENSSSCG00000010861	5	1	0.000502616	0.00466388
10__15093445	rs345184624	10	15093445	AHCTF1	ENSSSCG00000010863	10	2	0.00184363	0.0135637
10__15118915	rs332739724	10	15118915	AHCTF1	ENSSSCG00000010863	10	3	0.00633848	0.0355793
10__1521150	rs338395267	10	1521150	RGS18	ENSSSCG00000033945	7	2	0.0066552	0.0369356
10__1521355	rs327870076	10	1521355	RGS18	ENSSSCG00000033945	7	3	0.00271761	0.0184345
10__1521454	rs345707727	10	1521454	RGS18	ENSSSCG00000033945	4	1	0.00958846	0.048904
10__1521472	rs325236789	10	1521472	RGS18	ENSSSCG00000033945	7	3	0.000815431	0.0069602
10__1521845	rs340025057	10	1521845	RGS18	ENSSSCG00000033945	5	3	0.000185815	0.00202906
10__1522022	rs345796729	10	1522022	RGS18	ENSSSCG00000033945	7	4	2.32714e-06	4.35e-05
10__1524572	rs81209025	10	1524572	RGS18	ENSSSCG00000033945	3	1	0.0012358	0.00979419
10__1539542	rs344166574	10	1539542	RGS18	ENSSSCG00000033945	8	2	0.0035114	0.02249
10__16100356		10	16100356	CEP170	ENSSSCG00000030502	6	3	0.00281168	0.0189444
10__16359010	rs334497829	10	16359010	SDCCAG8	ENSSSCG00000035136	8	2	0.0081672	0.0432132
10__17220083	rs325016113	10	17220083			5	1	0.00947273	0.0484884
10__17414127	rs337924900	10	17414127	DESI2	ENSSSCG00000010876	5	2	0.000334834	0.00331671
10__17414134	rs325906328	10	17414134	DESI2	ENSSSCG00000010876	5	2	0.000365079	0.00356668
10__17414422	rs345715146	10	17414422	DESI2	ENSSSCG00000010876	8	2	0.00748259	0.0404889
10__17416298	rs81281650	10	17416298	DESI2	ENSSSCG00000010876	3	2	0.00246835	0.0171112
10__17478426	rs319070291	10	17478426	HNRNPU	ENSSSCG00000010877	7	1	0.00582763	0.0333319
10__17480824	rs339772296	10	17480824	HNRNPU	ENSSSCG00000010877	9	4	0.000985422	0.00813559
10__17480857	rs342956135	10	17480857	HNRNPU	ENSSSCG00000010877	9	2	0.00325218	0.0212363
10__17481584	rs338947898	10	17481584	HNRNPU	ENSSSCG00000010877	9	3	0.00769638	0.0413346
10__17481691	rs346414212	10	17481691	HNRNPU	ENSSSCG00000010877	2	2	0.0041248	0.0255673
10__17482847	rs691531936	10	17482847	HNRNPU	ENSSSCG00000010877	9	2	0.00629153	0.0353666
10__17482858	rs696953397	10	17482858	HNRNPU	ENSSSCG00000010877	9	2	0.00980082	0.049734
10__17483251	rs326315640	10	17483251	HNRNPU	ENSSSCG00000010877	2	2	2.1122e-08	5.8e-07
10__19138369		10	19138369	CNST	ENSSSCG00000010882	5	4	7.89431e-06	0.00012993
10__19794387		10	19794387	CAPN2	ENSSSCG00000029411	6	3	0.00624286	0.0351398
10__19805226	rs697564691	10	19805226	CAPN2	ENSSSCG00000029411	7	3	2.13518e-06	4.024e-05
10__19819814	rs55618277	10	19819814	CAPN2	ENSSSCG00000029411	13	3	8.29019e-05	0.00101401
10__19819836	rs706373015	10	19819836	CAPN2	ENSSSCG00000029411	13	4	4.65798e-07	1.002e-05
10__19820013		10	19820013	CAPN2	ENSSSCG00000029411	1	1	0.0051524	0.030371
10__19820170		10	19820170	CAPN2	ENSSSCG00000029411	5	1	0.00767723	0.0412482
10__20046747	rs343690039	10	20046747	ZBTB41	ENSSSCG00000010897	11	4	0.00136719	0.0106341
10__20047741	rs340479638	10	20047741	ZBTB41	ENSSSCG00000010897	7	3	0.000468673	0.0044038
10__20049229	rs343575503	10	20049229	ZBTB41	ENSSSCG00000010897	1	1	0.000621043	0.00553679
10__20050301	rs336106769	10	20050301	ZBTB41	ENSSSCG00000010897	5	2	0.00272165	0.0184557
10__20051778	rs324224681	10	20051778	ZBTB41	ENSSSCG00000010897	6	1	0.00489392	0.0292166
10__20051831	rs330256756	10	20051831	ZBTB41	ENSSSCG00000010897	6	2	0.00901245	0.0467813
10__20052331	rs327187622	10	20052331	ZBTB41	ENSSSCG00000010897	7	4	1.589e-09	5e-08
10__21094574	rs346038275	10	21094574	NEK7	ENSSSCG00000010904	11	2	0.00475482	0.0285385
10__21117569	rs321837049	10	21117569	NEK7	ENSSSCG00000010904	1	1	0.00522288	0.0306219
10__21122655	rs342536356	10	21122655	NEK7	ENSSSCG00000010904	8	4	0.00690429	0.0380992
10__21122690	rs328117642	10	21122690	NEK7	ENSSSCG00000010904	5	2	0.00722507	0.0393687
10__21394595	rs81422068	10	21394595			1	1	0.00293506	0.019542
10__21517400	rs341433582	10	21517400	PTPRC	ENSSSCG00000010908	1	1	0.00700037	0.0384282
10__21518974	rs341914768	10	21518974	PTPRC	ENSSSCG00000010908	1	1	0.000324914	0.00323186
10__21539023	rs787651755	10	21539023	PTPRC	ENSSSCG00000010908	2	1	0.00117939	0.00944399
10__21540268	rs322877599	10	21540268	PTPRC	ENSSSCG00000010908	2	2	0.00408787	0.0253946
10__21540348	rs343753782	10	21540348	PTPRC	ENSSSCG00000010908	5	3	0.000159373	0.00177568
10__21541051	rs326885621	10	21541051	PTPRC	ENSSSCG00000010908	10	4	0.000700451	0.0061435
10__21541141	rs346219346	10	21541141	PTPRC	ENSSSCG00000010908	5	3	3.96088e-07	8.66e-06
10__21542539	rs692609279	10	21542539	PTPRC	ENSSSCG00000010908	5	1	0.00672914	0.0372771
10__21542702	rs325607602	10	21542702	PTPRC	ENSSSCG00000010908	3	1	0.00661316	0.0367652
10__21543417	rs337020467	10	21543417	PTPRC	ENSSSCG00000010908	2	2	0.00566869	0.0325675
10__21543493		10	21543493	PTPRC	ENSSSCG00000010908	2	2	0.00245298	0.0170324
10__21543567	rs332613502	10	21543567	PTPRC	ENSSSCG00000010908	2	1	0.00690963	0.038126
10__21544425	rs341134089	10	21544425	PTPRC	ENSSSCG00000010908	2	1	0.00127114	0.0100282
10__21545788	rs318755755	10	21545788	PTPRC	ENSSSCG00000010908	3	2	0.000965293	0.00799299
10__21546687	rs344032811	10	21546687	PTPRC	ENSSSCG00000010908	3	2	3.13177e-05	0.0004372
10__21546711	rs331853730	10	21546711	PTPRC	ENSSSCG00000010908	10	3	2.28203e-05	0.00032995
10__21547620	rs330773134	10	21547620	PTPRC	ENSSSCG00000010908	7	6	0	0
10__21548210	rs334475341	10	21548210	PTPRC	ENSSSCG00000010908	2	1	0.00662003	0.0368008
10__21548373	rs331121554	10	21548373	PTPRC	ENSSSCG00000010908	2	1	0.000557466	0.00506172
10__21554537	rs345389224	10	21554537	PTPRC	ENSSSCG00000010908	10	3	0.00535124	0.0312009
10__21554540	rs333257523	10	21554540	PTPRC	ENSSSCG00000010908	10	3	0.00535124	0.0312009
10__21554576	rs322062392	10	21554576	PTPRC	ENSSSCG00000010908	10	3	2.373e-06	4.43e-05
10__21560963	rs320394757	10	21560963	PTPRC	ENSSSCG00000010908	8	3	0.00687807	0.0379855
10__21561222	rs336785272	10	21561222	PTPRC	ENSSSCG00000010908	7	3	3.22396e-05	0.00044894
10__21561223	rs327460784	10	21561223	PTPRC	ENSSSCG00000010908	2	1	0.00828096	0.0437077
10__21561261	rs345558486	10	21561261	PTPRC	ENSSSCG00000010908	7	1	0.000744876	0.00645618
10__21561274	rs332900135	10	21561274	PTPRC	ENSSSCG00000010908	8	3	7.20426e-06	0.00011986
10__21561512	rs321942165	10	21561512	PTPRC	ENSSSCG00000010908	5	3	0.00071668	0.00625922
10__21561539	rs339014646	10	21561539	PTPRC	ENSSSCG00000010908	4	2	0.0055	0.0318304
10__21561666	rs324447841	10	21561666	PTPRC	ENSSSCG00000010908	9	4	2.15686e-06	4.058e-05
10__21561733	rs339159568	10	21561733	PTPRC	ENSSSCG00000010908	6	4	9.45785e-05	0.00113645
10__21561820	rs329872585	10	21561820	PTPRC	ENSSSCG00000010908	8	2	0.000508205	0.00469585
10__21561823	rs320294943	10	21561823	PTPRC	ENSSSCG00000010908	8	2	0.000508205	0.00469585
10__21561857	rs338910410	10	21561857	PTPRC	ENSSSCG00000010908	9	3	8.83654e-05	0.00107176
10__21562121	rs692018091	10	21562121	PTPRC	ENSSSCG00000010908	3	1	0.00316354	0.020787
10__21562390	rs333826676	10	21562390	PTPRC	ENSSSCG00000010908	7	2	8.77351e-06	0.00014194
10__21562406	rs324355168	10	21562406	PTPRC	ENSSSCG00000010908	4	1	5.0104e-08	1.29e-06
10__21562630	rs329636985	10	21562630	PTPRC	ENSSSCG00000010908	11	4	1.12976e-05	0.00017724
10__21562826	rs326491052	10	21562826	PTPRC	ENSSSCG00000010908	12	5	2.04e-10	1e-08
10__21562895	rs341714544	10	21562895	PTPRC	ENSSSCG00000010908	2	2	5.2189e-07	1.115e-05
10__21564717	rs337333422	10	21564717	PTPRC	ENSSSCG00000010908	12	3	0.00208114	0.0149514
10__21564760	rs327674660	10	21564760	PTPRC	ENSSSCG00000010908	9	4	0.00504846	0.0299485
10__21564768	rs336439021	10	21564768	PTPRC	ENSSSCG00000010908	7	3	6.37956e-05	0.00080872
10__21577482	rs326234525	10	21577482	PTPRC	ENSSSCG00000010908	2	1	0.00723416	0.0394018
10__21586375	rs329745019	10	21586375	PTPRC	ENSSSCG00000010908	7	2	0.00460021	0.0277577
10__21592310	rs338892189	10	21592310	PTPRC	ENSSSCG00000010908	2	2	0.00523518	0.0306674
10__21600246	rs81214003	10	21600246	PTPRC	ENSSSCG00000010908	5	3	1.129e-09	4e-08
10__21600300	rs81214005	10	21600300	PTPRC	ENSSSCG00000010908	7	4	1.30196e-06	2.56e-05
10__21600520	rs704410405	10	21600520	PTPRC	ENSSSCG00000010908	3	3	1e-12	0
10__21600569	rs712929473	10	21600569	PTPRC	ENSSSCG00000010908	7	4	4.7e-11	0
10__21600800	rs336928634	10	21600800	PTPRC	ENSSSCG00000010908	9	4	0	0
10__21601053	rs330896163	10	21601053	PTPRC	ENSSSCG00000010908	4	1	0.00857963	0.0449828
10__21601292	rs319369094	10	21601292	PTPRC	ENSSSCG00000010908	2	1	0.00378086	0.0238637
10__21601335	rs328884066	10	21601335	PTPRC	ENSSSCG00000010908	9	2	0.000137474	0.00156697
10__21601471	rs323807117	10	21601471	PTPRC	ENSSSCG00000010908	4	2	0.000528204	0.00485634
10__21601629		10	21601629	PTPRC	ENSSSCG00000010908	1	1	3.85582e-05	0.00052277
10__21601631		10	21601631	PTPRC	ENSSSCG00000010908	1	1	3.85582e-05	0.00052277
10__21603425	rs328923661	10	21603425	PTPRC	ENSSSCG00000010908	9	2	0.00262941	0.0179759
10__21603738	rs329825435	10	21603738	PTPRC	ENSSSCG00000010908	5	3	1.029e-09	3e-08
10__21604193	rs333862929	10	21604193	PTPRC	ENSSSCG00000010908	3	2	0.00261685	0.0179095
10__21605191		10	21605191	PTPRC	ENSSSCG00000010908	1	1	3.39532e-05	0.00046807
10__23035808	rs343711213	10	23035808			2	2	2.79647e-06	5.14e-05
10__23220404	rs339569810	10	23220404	DDX59	ENSSSCG00000024444	1	1	0.00165805	0.0124099
10__23351100	rs690074629	10	23351100	CAMSAP2	ENSSSCG00000027314	6	2	0.000469849	0.00441077
10__23357677	rs322230377	10	23357677	CAMSAP2	ENSSSCG00000027314	1	1	0.0094753	0.0484884
10__23358052	rs330189571	10	23358052	CAMSAP2	ENSSSCG00000027314	6	2	0.000757571	0.00653293
10__23370603		10	23370603			3	2	0.00800864	0.0425687
10__23445291	rs695220823	10	23445291	KIF21B	ENSSSCG00000021706	15	3	0.000986176	0.00813934
10__23445990	rs322208174	10	23445990	KIF21B	ENSSSCG00000021706	10	3	0.00353794	0.0226279
10__23446098	rs698604557	10	23446098	KIF21B	ENSSSCG00000021706	15	4	3.53489e-05	0.00048525
10__23446383	rs327947491	10	23446383	KIF21B	ENSSSCG00000021706	6	2	0.00649309	0.0362591
10__23447504	rs692934892	10	23447504	KIF21B	ENSSSCG00000021706	15	6	2.5533e-08	6.9e-07
10__23462799	rs346096300	10	23462799	KIF21B	ENSSSCG00000021706	15	5	0.00111224	0.00899414
10__23468270	rs327325772	10	23468270	KIF21B	ENSSSCG00000021706	15	3	0.00657618	0.0366298
10__23468896	rs340648283	10	23468896	KIF21B	ENSSSCG00000021706	9	3	0.000332005	0.0032931
10__23470573	rs325188111	10	23470573	KIF21B	ENSSSCG00000021706	7	2	0.000903047	0.00755855
10__23474614	rs338110809	10	23474614	KIF21B	ENSSSCG00000021706	14	4	9.21001e-05	0.00111099
10__23476805	rs328308474	10	23476805	KIF21B	ENSSSCG00000021706	5	3	0.00139098	0.0107829
10__23848511	rs80955824	10	23848511	CSRP1	ENSSSCG00000020976	9	4	1.63258e-05	0.000246
10__24096529	rs343223250	10	24096529	NAV1	ENSSSCG00000010915	4	3	0.00206667	0.0148677
10__24150116		10	24150116	IPO9	ENSSSCG00000039843	3	2	0.000156782	0.00175218
10__24234067	rs81214316	10	24234067	RNPEP	ENSSSCG00000034151	6	2	0.00299829	0.0198815
10__24235193	rs702550738	10	24235193	RNPEP	ENSSSCG00000034151	5	3	0.00070755	0.00619572
10__24325606	rs345319501	10	24325606	PTPN7	ENSSSCG00000037669	9	2	0.00547566	0.0317303
10__24325707	rs344485744	10	24325707	PTPN7	ENSSSCG00000037669	11	5	3.23477e-06	5.857e-05
10__24325860	rs321738999	10	24325860	PTPN7	ENSSSCG00000037669	6	1	0.0076488	0.0411226
10__24326275	rs328824738	10	24326275	PTPN7	ENSSSCG00000037669	9	4	0.00627305	0.0352804
10__24326293	rs344420629	10	24326293	PTPN7	ENSSSCG00000037669	11	3	0.00128803	0.0101467
10__24326399	rs343687653	10	24326399	PTPN7	ENSSSCG00000037669	9	6	1e-12	0
10__24334244	rs319607967	10	24334244	PTPN7	ENSSSCG00000037669	11	3	7.02123e-05	0.00087676
10__24334261	rs340594361	10	24334261	PTPN7	ENSSSCG00000037669	6	3	0.000272439	0.00279591
10__24779009	rs341229263	10	24779009	KDM5B	ENSSSCG00000010928	9	3	0.000985966	0.00813843
10__24859527	rs344666566	10	24859527			7	1	0.0010057	0.00827773
10__24859629	rs327189333	10	24859629			12	3	0.00277233	0.0187321
10__24860728	rs343097106	10	24860728	RABIF	ENSSSCG00000022787	5	2	0.000456148	0.00430355
10__24860780	rs328565198	10	24860780	RABIF	ENSSSCG00000022787	5	1	0.00282083	0.0189965
10__24860810	rs319200998	10	24860810	RABIF	ENSSSCG00000022787	2	1	0.00521235	0.0306219
10__24869938	rs328233437	10	24869938	RABIF,ENSSSCG00000010931	ENSSSCG00000022787,ENSSSCG00000010931	12	2	0.00134201	0.0104652
10__24870676	rs322108856	10	24870676	RABIF,ENSSSCG00000010931	ENSSSCG00000022787,ENSSSCG00000010931	7	3	3.48737e-07	7.7e-06
10__24926488	rs341946758	10	24926488	ENSSSCG00000010931,CYB5R1	ENSSSCG00000010931,ENSSSCG00000010929	5	2	0.0047659	0.028587
10__24931074	rs330758712	10	24931074	ENSSSCG00000010931,CYB5R1	ENSSSCG00000010931,ENSSSCG00000010929	5	1	0.00421016	0.0259872
10__25588063	rs343822291	10	25588063	ENSSSCG00000027557	ENSSSCG00000027557	2	2	1.59437e-05	0.00024091
10__25754186	rs1109434276	10	25754186	ENSSSCG00000039368	ENSSSCG00000039368	10	3	0.00287264	0.0192735
10__25769828	rs345611104	10	25769828	ENSSSCG00000039368	ENSSSCG00000039368	1	1	0.00140269	0.010853
10__25771437	rs325188205	10	25771437	ENSSSCG00000039368	ENSSSCG00000039368	1	1	0.00368996	0.0234028
10__25771794	rs330721126	10	25771794	ENSSSCG00000039368	ENSSSCG00000039368	5	2	0.0071839	0.039202
10__25773323	rs322436218	10	25773323	ENSSSCG00000039368	ENSSSCG00000039368	1	1	0.0021024	0.0150222
10__25773331	rs335678820	10	25773331	ENSSSCG00000039368	ENSSSCG00000039368	1	1	0.00455138	0.0275404
10__26152752	rs330605081	10	26152752	ERCC6L2	ENSSSCG00000010941	3	1	0.00629359	0.0353714
10__26879842	rs322586666	10	26879842	ENSSSCG00000033654	ENSSSCG00000033654	1	1	0.000621043	0.00553679
10__27078420	rs325344194	10	27078420	AOPEP	ENSSSCG00000010943	8	4	1.2881e-08	3.7e-07
10__27668608	rs327346040	10	27668608	CTSL	ENSSSCG00000010948	8	8	0	0
10__27669686	rs320267334	10	27669686	CTSL	ENSSSCG00000010948	7	2	2.72788e-05	0.00038643
10__27670246	rs332171512	10	27670246	CTSL	ENSSSCG00000010948	9	5	0	0
10__27671799	rs326652528	10	27671799	CTSL	ENSSSCG00000010948	6	5	0	0
10__27672706	rs341633130	10	27672706	CTSL	ENSSSCG00000010948	10	6	0	0
10__27673597	rs332136693	10	27673597	CTSL	ENSSSCG00000010948	10	6	0	0
10__27673629	rs340013902	10	27673629	CTSL	ENSSSCG00000010948	11	8	0	0
10__27674078	rs81288372	10	27674078	CTSL	ENSSSCG00000010948	12	9	0	0
10__27674599	rs324261071	10	27674599	CTSL	ENSSSCG00000010948	6	3	0.00021283	0.00226791
10__27726410	rs345208334	10	27726410	DAPK1	ENSSSCG00000010949	9	3	0.00932258	0.047967
10__27726689	rs318337184	10	27726689	DAPK1	ENSSSCG00000010949	7	3	0.000295579	0.002996
10__27788637	rs331009311	10	27788637	DAPK1	ENSSSCG00000010949	5	2	0.00621135	0.0349964
10__29015104	rs334995056	10	29015104	TUT7	ENSSSCG00000010952	10	4	2.56098e-05	0.00036534
10__29080690	rs341561752	10	29080690	ENSSSCG00000010954	ENSSSCG00000010954	11	3	0.000356212	0.00349414
10__29082499	rs338294672	10	29082499	ENSSSCG00000010954	ENSSSCG00000010954	11	3	0.00207991	0.0149457
10__29140544	rs81219370	10	29140544	GOLM1	ENSSSCG00000010955	10	6	2.92366e-06	5.346e-05
10__29140553	rs81219369	10	29140553	GOLM1	ENSSSCG00000010955	10	5	9.16333e-05	0.00110614
10__29140658	rs338758338	10	29140658	GOLM1	ENSSSCG00000010955	10	5	9.03486e-05	0.00109356
10__29191952	rs335236382	10	29191952	GOLM1	ENSSSCG00000010955	11	3	0.0012171	0.00966672
10__29207269	rs319077413	10	29207269	GOLM1,NAA35	ENSSSCG00000010955,ENSSSCG00000010956	5	2	2.60977e-05	0.00037132
10__29207985	rs325200065	10	29207985	GOLM1,NAA35	ENSSSCG00000010955,ENSSSCG00000010956	11	3	0.00011557	0.00134817
10__29216519	rs341527140	10	29216519	GOLM1,NAA35	ENSSSCG00000010955,ENSSSCG00000010956	11	5	1.0873e-08	3.1e-07
10__29216585	rs323304581	10	29216585	GOLM1,NAA35	ENSSSCG00000010955,ENSSSCG00000010956	10	2	0.00059218	0.00532623
10__29216670	rs333422170	10	29216670	GOLM1,NAA35	ENSSSCG00000010955,ENSSSCG00000010956	10	4	6.00298e-05	0.00076661
10__29216750	rs345601117	10	29216750	GOLM1,NAA35	ENSSSCG00000010955,ENSSSCG00000010956	10	5	7.98e-10	3e-08
10__29216756	rs323727290	10	29216756	GOLM1,NAA35	ENSSSCG00000010955,ENSSSCG00000010956	10	5	4.479e-09	1.4e-07
10__29217239	rs327771161	10	29217239	GOLM1,NAA35	ENSSSCG00000010955,ENSSSCG00000010956	10	4	0.00016352	0.00181665
10__29217288	rs336984544	10	29217288	GOLM1,NAA35	ENSSSCG00000010955,ENSSSCG00000010956	11	4	4.13442e-07	9e-06
10__29217514	rs331873437	10	29217514	GOLM1,NAA35	ENSSSCG00000010955,ENSSSCG00000010956	10	7	0	0
10__29218020	rs324705646	10	29218020	GOLM1,NAA35	ENSSSCG00000010955,ENSSSCG00000010956	11	9	0	0
10__29218069	rs334424763	10	29218069	GOLM1,NAA35	ENSSSCG00000010955,ENSSSCG00000010956	5	3	1.23e-10	0
10__29218118	rs325184495	10	29218118	GOLM1,NAA35	ENSSSCG00000010955,ENSSSCG00000010956	11	11	0	0
10__29218337	rs327701720	10	29218337	GOLM1,NAA35	ENSSSCG00000010955,ENSSSCG00000010956	11	9	0	0
10__29218386	rs336540763	10	29218386	GOLM1,NAA35	ENSSSCG00000010955,ENSSSCG00000010956	10	3	0.000229784	0.00242092
10__29218426	rs318967483	10	29218426	GOLM1,NAA35	ENSSSCG00000010955,ENSSSCG00000010956	10	4	1.58097e-05	0.0002392
10__29218809	rs791115401	10	29218809	GOLM1,NAA35	ENSSSCG00000010955,ENSSSCG00000010956	10	5	7.75947e-05	0.00095689
10__31001187	rs327583733	10	31001187	C9orf64	ENSSSCG00000034203	1	1	0.0086415	0.0452283
10__32187066	rs342990564	10	32187066	DCTN3	ENSSSCG00000010972	5	2	0.00571936	0.0328191
10__32552843	rs326479766	10	32552843	UBAP1	ENSSSCG00000021761	5	3	0.00821865	0.0434353
10__33213002	rs338640121	10	33213002	CHMP5	ENSSSCG00000010995	5	1	0.00535629	0.0312192
10__33227984	rs335679440	10	33227984	BAG1	ENSSSCG00000010996	5	3	2.13582e-05	0.00031153
10__33240196	rs339279637	10	33240196	BAG1	ENSSSCG00000010996	5	1	0.00442947	0.0270488
10__33937966	rs325826305	10	33937966	ACO1	ENSSSCG00000023807	1	1	0.000247088	0.00257548
10__33942729	rs320399345	10	33942729	ACO1	ENSSSCG00000023807	1	1	0.00267044	0.0181875
10__33956603	rs323883553	10	33956603	ACO1	ENSSSCG00000023807	7	2	0.000673146	0.00593865
10__33956636	rs331547038	10	33956636	ACO1	ENSSSCG00000023807	8	3	0.000285564	0.00291146
10__38944459	rs339238994	10	38944459			3	2	0.000545016	0.00496869
10__38944472	rs322142710	10	38944472			3	2	0.00172392	0.0128272
10__39878866	rs330925062	10	39878866			4	1	3.4448e-05	0.000474
10__39885287	rs342062235	10	39885287			7	3	0.000190103	0.0020692
10__39885699	rs340931800	10	39885699			5	3	0.000283873	0.0028971
10__39885717	rs324948817	10	39885717			12	5	1.33084e-06	2.613e-05
10__39885909	rs702015685	10	39885909			1	1	0.000192195	0.00208109
10__39886060	rs321015311	10	39886060			5	1	0.00758529	0.0409167
10__39886073	rs325332210	10	39886073			2	2	0.000643196	0.0057067
10__39886231	rs320187573	10	39886231			2	2	0.0019782	0.0143342
10__39886626	rs329218192	10	39886626			1	1	4.2277e-05	0.00056487
10__39886652	rs340725150	10	39886652			2	2	6.9e-11	0
10__39886682	rs324329876	10	39886682			2	2	0	0
10__39886702	rs336211133	10	39886702			2	2	1.1777e-07	2.84e-06
10__39888649	rs322520991	10	39888649			1	1	0.00522288	0.0306219
10__39920739	rs345281517	10	39920739			1	1	0.00087791	0.00737859
10__39925744	rs321943580	10	39925744			7	5	5.511e-09	1.7e-07
10__41451086	rs335921497	10	41451086	SVIL	ENSSSCG00000011022	6	3	0.00345189	0.0221947
10__41451134	rs328247031	10	41451134	SVIL	ENSSSCG00000011022	10	3	0.00645689	0.0360807
10__41574828	rs330162448	10	41574828	ZNF438	ENSSSCG00000011023	1	1	0.000113074	0.0013233
10__41574847	rs343646230	10	41574847	ZNF438	ENSSSCG00000011023	1	1	0.00050826	0.00469585
10__42459575	rs318370107	10	42459575	ARHGAP12	ENSSSCG00000011026	5	2	0.000241872	0.00252923
10__42639306	rs81424326	10	42639306	KIF5B	ENSSSCG00000011027	8	2	0.00886991	0.04623
10__42646948	rs342564194	10	42646948	KIF5B	ENSSSCG00000011027	8	1	0.00777723	0.0416448
10__42646957	rs319962947	10	42646957	KIF5B	ENSSSCG00000011027	8	1	0.0025835	0.0177293
10__42664015	rs325216184	10	42664015	KIF5B	ENSSSCG00000011027	7	3	0.00426312	0.0262582
10__43449053	rs713391439	10	43449053	TRDMT1	ENSSSCG00000021309	1	1	0.000685564	0.00602726
10__43461533		10	43461533	TRDMT1	ENSSSCG00000021309	4	2	0.00171281	0.0127551
10__43491699	rs334023874	10	43491699	TRDMT1	ENSSSCG00000021309	2	1	0.00557748	0.0321642
10__43517578		10	43517578	VIM	ENSSSCG00000011033	2	1	0.00183957	0.0135424
10__43521809	rs45435527	10	43521809	VIM	ENSSSCG00000011033	2	1	1.713e-09	6e-08
10__43525868	rs323229310	10	43525868	VIM	ENSSSCG00000011033	5	4	2.9e-11	0
10__43525908	rs334893084	10	43525908	VIM	ENSSSCG00000011033	5	2	3.07885e-07	6.88e-06
10__44108014	rs331211608	10	44108014	MRC1	ENSSSCG00000011038	2	2	9.96423e-06	0.00015925
10__44184637	rs333938833	10	44184637	MRC1	ENSSSCG00000011038	6	3	0.00232422	0.0162896
10__44226252	rs345426318	10	44226252	MRC1	ENSSSCG00000011038	4	2	0.00182138	0.0134256
10__44226329	rs45432186	10	44226329	MRC1	ENSSSCG00000011038	5	2	0.000126016	0.00145166
10__44226358	rs45431752	10	44226358	MRC1	ENSSSCG00000011038	5	2	8.96617e-06	0.00014463
10__45079223	rs345995573	10	45079223	RSU1	ENSSSCG00000011042	5	2	0.000541666	0.00494316
10__45288948	rs336984111	10	45288948	RSU1	ENSSSCG00000011042	12	3	1.75959e-07	4.11e-06
10__45289302	rs331961734	10	45289302	RSU1	ENSSSCG00000011042	7	2	0.000581165	0.0052423
10__46721316	rs338760377	10	46721316	RPP38	ENSSSCG00000027110	1	1	0.00904119	0.0467813
10__46862719	rs342607201	10	46862719	DCLRE1C,SUV39H2	ENSSSCG00000011049,ENSSSCG00000011048	2	1	0.00113288	0.0091319
10__46863468	rs334361504	10	46863468	DCLRE1C,SUV39H2	ENSSSCG00000011049,ENSSSCG00000011048	2	1	0.00095474	0.00792258
10__46864622	rs342153887	10	46864622	DCLRE1C,SUV39H2	ENSSSCG00000011049,ENSSSCG00000011048	1	1	0.00548634	0.0317695
10__47218422	rs338622552	10	47218422	ENSSSCG00000039658	ENSSSCG00000039658	2	1	0.00516246	0.0304193
10__47220762	rs324794725	10	47220762	ENSSSCG00000039658	ENSSSCG00000039658	7	4	0	0
10__47221169	rs335312544	10	47221169	ENSSSCG00000039658	ENSSSCG00000039658	3	2	1.98766e-05	0.0002926
10__47221271	rs332927204	10	47221271	ENSSSCG00000039658	ENSSSCG00000039658	2	1	0.000104424	0.00123681
10__47221438	rs327388707	10	47221438	ENSSSCG00000039658	ENSSSCG00000039658	2	1	2.36784e-05	0.00034096
10__47221821	rs321908816	10	47221821	ENSSSCG00000039658	ENSSSCG00000039658	4	2	0.00173786	0.0129179
10__47222232	rs336363225	10	47222232	ENSSSCG00000039658	ENSSSCG00000039658	3	3	6e-12	0
10__47222304	rs343640762	10	47222304	ENSSSCG00000039658	ENSSSCG00000039658	6	2	0.00762686	0.0410572
10__47222354	rs344974107	10	47222354	ENSSSCG00000039658	ENSSSCG00000039658	6	3	1.18048e-05	0.00018452
10__47222582	rs335293981	10	47222582	ENSSSCG00000039658	ENSSSCG00000039658	5	2	0.00142028	0.0109681
10__47222707	rs333285328	10	47222707	ENSSSCG00000039658	ENSSSCG00000039658	2	1	0.00457514	0.027645
10__47222845	rs340017149	10	47222845	ENSSSCG00000039658	ENSSSCG00000039658	2	2	6.44072e-06	0.00010858
10__47222904	rs319254307	10	47222904	ENSSSCG00000039658	ENSSSCG00000039658	2	1	0.00720164	0.0392674
10__48262869		10	48262869	ENSSSCG00000032984	ENSSSCG00000032984	6	3	4.38797e-07	9.49e-06
10__48263715		10	48263715	ENSSSCG00000032984	ENSSSCG00000032984	5	2	0.00940305	0.0482525
10__48530973	rs327429594	10	48530973	MCM10,OPTN	ENSSSCG00000035059,ENSSSCG00000023247	5	2	0.000817766	0.00697422
10__48530992	rs339220942	10	48530992	MCM10,OPTN	ENSSSCG00000035059,ENSSSCG00000023247	10	3	0.000213228	0.00227156
10__48531833	rs345185974	10	48531833	MCM10,OPTN	ENSSSCG00000035059,ENSSSCG00000023247	11	3	1.70198e-05	0.00025508
10__48532160	rs332817253	10	48532160	MCM10,OPTN	ENSSSCG00000035059,ENSSSCG00000023247	11	6	1.558e-09	5e-08
10__48808540	rs333262611	10	48808540	ENSSSCG00000011068	ENSSSCG00000011068	1	1	0.00794273	0.0422993
10__48809959	rs331340014	10	48809959	ENSSSCG00000011068	ENSSSCG00000011068	1	1	0.00763208	0.0410572
10__48810776	rs336708399	10	48810776	ENSSSCG00000011068	ENSSSCG00000011068	1	1	0.000324914	0.00323186
10__48831955	rs339227001	10	48831955	ENSSSCG00000011068	ENSSSCG00000011068	5	2	0.00548315	0.0317691
10__48855038		10	48855038	ENSSSCG00000011068	ENSSSCG00000011068	7	2	5.26271e-06	9.097e-05
10__49053784	rs81209165	10	49053784	ABI1	ENSSSCG00000024127	11	3	0.00702845	0.0385589
10__49067638	rs334126549	10	49067638	ABI1	ENSSSCG00000024127	12	2	0.000411143	0.00394453
10__49125859	rs318997927	10	49125859	APBB1IP	ENSSSCG00000030156	12	3	0.000648589	0.00575015
10__49125875	rs339646022	10	49125875	APBB1IP	ENSSSCG00000030156	6	1	0.00969937	0.0493333
10__50631058	rs322217412	10	50631058	ARHGAP21	ENSSSCG00000011074	1	1	0.00456153	0.0275756
10__52338433	rs319228529	10	52338433	PIP4K2A	ENSSSCG00000011079	4	2	0.00350255	0.0224475
10__52403563	rs329246892	10	52403563	PIP4K2A	ENSSSCG00000011079	9	3	0.000292677	0.00297315
10__52407445	rs333212246	10	52407445	PIP4K2A	ENSSSCG00000011079	9	5	1.34503e-06	2.639e-05
10__52588455	rs327789461	10	52588455	ENSSSCG00000011081	ENSSSCG00000011081	9	3	0.00258627	0.0177423
10__54323786	rs788408165	10	54323786	PLXDC2	ENSSSCG00000032444	3	2	2.29547e-05	0.0003316
10__54323804	rs320073103	10	54323804	PLXDC2	ENSSSCG00000032444	4	2	0.00170763	0.01272
10__54359680	rs337182878	10	54359680	PLXDC2	ENSSSCG00000032444	2	1	0.00318651	0.0208872
10__55678569	rs341743560	10	55678569	ARL5B	ENSSSCG00000031456	1	1	0.00143091	0.0109927
10__55678875	rs345694800	10	55678875	ARL5B	ENSSSCG00000031456	2	1	0.00946066	0.0484884
10__56079313	rs81426030	10	56079313	ITGB1	ENSSSCG00000011101	6	2	0.0013499	0.0105157
10__56088388	rs81213201	10	56088388	ITGB1	ENSSSCG00000011101	9	5	0.000553127	0.00503134
10__56088412	rs81213200	10	56088412	ITGB1	ENSSSCG00000011101	9	3	0.0020482	0.0147584
10__56089720	rs342365408	10	56089720	ITGB1	ENSSSCG00000011101	6	3	0.000468309	0.00440185
10__56093930	rs345815885	10	56093930	ITGB1	ENSSSCG00000011101	9	3	0.000791055	0.00677489
10__56281419	rs339214411	10	56281419	NRP1	ENSSSCG00000011102	8	3	0.00235738	0.0164842
10__56282691	rs343780452	10	56282691	NRP1	ENSSSCG00000011102	8	2	0.00316578	0.0207983
10__56282772	rs332506519	10	56282772	NRP1	ENSSSCG00000011102	2	1	2.71238e-05	0.00038486
10__56282915	rs344134542	10	56282915	NRP1	ENSSSCG00000011102	8	6	6.23926e-07	1.313e-05
10__56330953	rs323932162	10	56330953	NRP1	ENSSSCG00000011102	1	1	0.00220943	0.0156438
10__575266	rs1110969316	10	575266	CDC73	ENSSSCG00000010801	1	1	0.000821395	0.00699023
10__58056729	rs341487478	10	58056729	CCNY	ENSSSCG00000011107	3	1	0.00588762	0.0336088
10__5809047	rs1112960140	10	5809047	KCTD3	ENSSSCG00000010811	9	3	6.70618e-06	0.00011249
10__5813846	rs81216387	10	5813846	KCTD3	ENSSSCG00000010811	10	5	2.87285e-07	6.46e-06
10__5813981		10	5813981	KCTD3	ENSSSCG00000010811	3	2	0.000214181	0.00227961
10__5814780	rs1112906047	10	5814780	KCTD3	ENSSSCG00000010811	9	2	0.000321128	0.00321606
10__59200827	rs330071400	10	59200827			3	1	0.00584012	0.0333869
10__59201610	rs332420465	10	59201610			12	3	0.000749722	0.00649146
10__59202598	rs81346481	10	59202598			8	2	0.00904099	0.0467813
10__59202599	rs81346482	10	59202599			8	2	0.00904099	0.0467813
10__59204167	rs691118558	10	59204167			7	2	0.00821315	0.0434091
10__59720432	rs343319677	10	59720432	CDC123	ENSSSCG00000011112	1	1	5.94761e-05	0.00076049
10__59721327	rs320871525	10	59721327	CDC123	ENSSSCG00000011112	2	1	0.00354639	0.0226694
10__59724569	rs331131740	10	59724569	CDC123	ENSSSCG00000011112	1	1	0.00393317	0.024586
10__59913561	rs708548106	10	59913561	UPF2	ENSSSCG00000011117	7	3	0.0027872	0.0188201
10__59992961	rs322532737	10	59992961	UPF2	ENSSSCG00000011117	4	3	0.000144807	0.00163676
10__60391234	rs336273789	10	60391234	USP6NL	ENSSSCG00000011120	1	1	0.000861782	0.00727847
10__60504183	rs319229493	10	60504183			1	1	0.000679548	0.0059828
10__60506125	rs343977343	10	60506125			7	2	0.00412171	0.0255555
10__60506904		10	60506904	ENSSSCG00000011121	ENSSSCG00000011121	1	1	1.2e-10	0
10__60696881	rs1111857478	10	60696881	ENSSSCG00000011121	ENSSSCG00000011121	1	1	5.53962e-06	9.485e-05
10__63368231	rs329518244	10	63368231	GATA3	ENSSSCG00000011125	5	1	0.00033255	0.00329771
10__63368280	rs319825054	10	63368280	GATA3	ENSSSCG00000011125	7	6	0	0
10__63368489	rs341231862	10	63368489	GATA3	ENSSSCG00000011125	5	3	3.09639e-05	0.00043279
10__63369387	rs327227798	10	63369387	GATA3	ENSSSCG00000011125	8	5	0	0
10__63369389	rs701766270	10	63369389	GATA3	ENSSSCG00000011125	12	3	1.66472e-05	0.00025014
10__63374424	rs344447084	10	63374424	GATA3	ENSSSCG00000011125	9	7	2e-12	0
10__63374451	rs324588565	10	63374451	GATA3	ENSSSCG00000011125	9	8	1e-12	0
10__63374478	rs335187252	10	63374478	GATA3	ENSSSCG00000011125	9	5	1.909e-09	6e-08
10__63388169	rs342780340	10	63388169	GATA3	ENSSSCG00000011125	12	4	0.00390026	0.0244783
10__63584879	rs81333908	10	63584879	ATP5F1C	ENSSSCG00000034086	10	3	0.00264687	0.0180603
10__63604760		10	63604760	KIN	ENSSSCG00000033095	11	4	2.39075e-07	5.45e-06
10__63606190	rs81216098	10	63606190	KIN	ENSSSCG00000033095	11	5	7.415e-09	2.2e-07
10__63626090		10	63626090	KIN	ENSSSCG00000033095	14	5	1.8564e-08	5.1e-07
10__63629024		10	63629024	KIN	ENSSSCG00000033095	13	4	0.000167238	0.00185162
10__64060302	rs322303245	10	64060302	SFMBT2	ENSSSCG00000024480	9	2	0.0027054	0.0183716
10__64060446	rs342568328	10	64060446	SFMBT2	ENSSSCG00000024480	9	3	0.00120301	0.00957832
10__64066942	rs338037479	10	64066942	SFMBT2	ENSSSCG00000024480	9	2	0.00386525	0.0242868
10__64066964	rs330362687	10	64066964	SFMBT2	ENSSSCG00000024480	9	2	0.00574651	0.0329469
10__64067666	rs81427469	10	64067666	SFMBT2	ENSSSCG00000024480	9	1	0.00260295	0.0178296
10__64067706	rs327127638	10	64067706	SFMBT2	ENSSSCG00000024480	9	2	0.00271681	0.0184321
10__64068080	rs327966141	10	64068080	SFMBT2	ENSSSCG00000024480	1	1	0.000535053	0.00489536
10__64068179	rs328543318	10	64068179	SFMBT2	ENSSSCG00000024480	8	1	0.0079389	0.0422993
10__64068766	rs318658957	10	64068766	SFMBT2	ENSSSCG00000024480	9	2	0.00271923	0.0184431
10__64069191	rs346415063	10	64069191	SFMBT2	ENSSSCG00000024480	9	5	0.00276589	0.0186982
10__64069543	rs319638293	10	64069543	SFMBT2	ENSSSCG00000024480	9	4	8.02091e-05	0.00098479
10__64069840	rs346363176	10	64069840	SFMBT2	ENSSSCG00000024480	11	3	0.00843005	0.0443332
10__64069852	rs337977916	10	64069852	SFMBT2	ENSSSCG00000024480	9	2	0.00940824	0.0482761
10__64069878	rs343028152	10	64069878	SFMBT2	ENSSSCG00000024480	9	3	3.91758e-05	0.00053004
10__64070225	rs343175678	10	64070225	SFMBT2	ENSSSCG00000024480	9	2	0.000607106	0.00543043
10__64070428	rs322885060	10	64070428	SFMBT2	ENSSSCG00000024480	9	3	0.0054642	0.0316797
10__64070430	rs338473212	10	64070430	SFMBT2	ENSSSCG00000024480	9	3	0.0054642	0.0316797
10__64776953	rs334975300	10	64776953	PFKFB3	ENSSSCG00000011133	11	4	0.00025223	0.002622
10__64776979	rs339840712	10	64776979	PFKFB3	ENSSSCG00000011133	7	3	0.00633305	0.0355562
10__64777250	rs330274094	10	64777250	PFKFB3	ENSSSCG00000011133	7	3	1.73932e-06	3.338e-05
10__64777341	rs318929450	10	64777341	PFKFB3	ENSSSCG00000011133	11	4	6.8944e-08	1.73e-06
10__64777365	rs690177009	10	64777365	PFKFB3	ENSSSCG00000011133	11	10	0	0
10__64777444	rs336974832	10	64777444	PFKFB3	ENSSSCG00000011133	8	3	1.0691e-08	3.1e-07
10__64777744	rs326434764	10	64777744	PFKFB3	ENSSSCG00000011133	11	2	0.00384418	0.0241806
10__64777917	rs334721791	10	64777917	PFKFB3	ENSSSCG00000011133	11	10	0	0
10__64777919	rs322098769	10	64777919	PFKFB3	ENSSSCG00000011133	7	5	0	0
10__64777987	rs701916868	10	64777987	PFKFB3	ENSSSCG00000011133	6	2	0.000989722	0.00816445
10__64778059	rs323740599	10	64778059	PFKFB3	ENSSSCG00000011133	11	3	0.000213492	0.00227378
10__64779199	rs320618737	10	64779199	PFKFB3	ENSSSCG00000011133	2	1	0.00706871	0.0387195
10__64780286	rs318596764	10	64780286	PFKFB3	ENSSSCG00000011133	1	1	0.0055152	0.031884
10__64782067	rs335778532	10	64782067	PFKFB3	ENSSSCG00000011133	2	1	0.00546304	0.0316775
10__64785724	rs331926707	10	64785724	PFKFB3	ENSSSCG00000011133	11	2	0.000931034	0.00775839
10__64787029	rs344977268	10	64787029	PFKFB3	ENSSSCG00000011133	3	2	8.94374e-06	0.00014447
10__64802002	rs1110173878	10	64802002	PFKFB3	ENSSSCG00000011133	6	2	0.0001578	0.00176251
10__64886674	rs1111409469	10	64886674	RBM17	ENSSSCG00000011134	1	1	0.00855454	0.0448794
10__64892771	rs345450678	10	64892771	RBM17	ENSSSCG00000011134	1	1	0.000606107	0.00542269
10__64893044	rs318271334	10	64893044	RBM17	ENSSSCG00000011134	1	1	0.000409541	0.00393233
10__64893052	rs332222244	10	64893052	RBM17	ENSSSCG00000011134	1	1	0.000127539	0.00146733
10__64894190	rs328894184	10	64894190	RBM17	ENSSSCG00000011134	2	1	0.00210681	0.0150484
10__65063531	rs325230581	10	65063531	FBH1	ENSSSCG00000030030	1	1	6.16964e-05	0.00078517
10__65081982	rs338770646	10	65081982	FBH1	ENSSSCG00000030030	6	2	0.00282526	0.0190192
10__65178965	rs339336928	10	65178965	GDI2	ENSSSCG00000011137	5	2	0.000282511	0.00288468
10__65192350	rs697428671	10	65192350	GDI2	ENSSSCG00000011137	1	1	6.87711e-05	0.00086236
10__65193075	rs345059531	10	65193075	GDI2	ENSSSCG00000011137	3	2	0.00122476	0.00971807
10__65297554	rs324500707	10	65297554	ASB13	ENSSSCG00000011145	1	1	1.29135e-05	0.00019962
10__65297563	rs334562511	10	65297563	ASB13	ENSSSCG00000011145	1	1	2.23615e-05	0.00032412
10__65297850	rs327159480	10	65297850	ASB13	ENSSSCG00000011145	2	1	0.00604513	0.0342669
10__65301535	rs324015937	10	65301535	ASB13	ENSSSCG00000011145	3	2	0.00206583	0.014863
10__65301870	rs337256306	10	65301870	ASB13	ENSSSCG00000011145	9	7	9.5e-11	0
10__65426711	rs319840161	10	65426711	NET1	ENSSSCG00000023105	7	4	5.3e-11	0
10__65426804	rs341173162	10	65426804	NET1	ENSSSCG00000023105	8	4	7.05827e-07	1.471e-05
10__65426863	rs324408561	10	65426863	NET1	ENSSSCG00000023105	7	4	4.368e-09	1.3e-07
10__65427320	rs344830679	10	65427320	NET1	ENSSSCG00000023105	6	2	2.89319e-05	0.00040757
10__65427496	rs707326705	10	65427496	NET1	ENSSSCG00000023105	1	1	0.00265379	0.0181014
10__65427913	rs344372345	10	65427913	NET1	ENSSSCG00000023105	7	2	0.00509726	0.0301051
10__65430459	rs344819243	10	65430459	NET1	ENSSSCG00000023105	1	1	0.000451517	0.00426482
10__65430571	rs328777803	10	65430571	NET1	ENSSSCG00000023105	5	4	0	0
10__65432144	rs81210843	10	65432144	NET1	ENSSSCG00000023105	6	3	0.00130717	0.0102726
10__65432778	rs324471884	10	65432778	NET1	ENSSSCG00000023105	2	2	1.3e-11	0
10__66492070	rs326944309	10	66492070	KLF6	ENSSSCG00000035212	5	2	0.000222653	0.00235896
10__67006181		10	67006181	PITRM1	ENSSSCG00000011157	2	1	0.000102576	0.00121848
10__67006256	rs1111214782	10	67006256	PITRM1	ENSSSCG00000011157	3	1	0.00788057	0.0420816
10__67016387	rs327237811	10	67016387	PITRM1	ENSSSCG00000011157	2	1	0.00178742	0.0132281
10__67020079		10	67020079	PITRM1	ENSSSCG00000011157	4	1	0.0071197	0.0389331
10__67022740		10	67022740	PITRM1,PFKP	ENSSSCG00000011157,ENSSSCG00000011158	9	3	1.38499e-06	2.709e-05
10__67022911		10	67022911	PITRM1,PFKP	ENSSSCG00000011157,ENSSSCG00000011158	4	2	0.00157515	0.0119158
10__67023113	rs342523021	10	67023113	PITRM1,PFKP	ENSSSCG00000011157,ENSSSCG00000011158	6	2	0.00777083	0.041627
10__67048260	rs344431613	10	67048260	PITRM1,PFKP	ENSSSCG00000011157,ENSSSCG00000011158	9	3	0.000153374	0.00172136
10__67049851	rs323993155	10	67049851	PITRM1,PFKP	ENSSSCG00000011157,ENSSSCG00000011158	10	2	0.00017051	0.00188246
10__67053873	rs344222153	10	67053873	PFKP	ENSSSCG00000011158	3	2	0.00362194	0.0230669
10__68488289		10	68488289	WDR37	ENSSSCG00000029602	1	1	0.00071727	0.00625922
10__68488313		10	68488313	WDR37	ENSSSCG00000029602	1	1	0.0094753	0.0484884
10__68488426	rs1109766931	10	68488426	WDR37	ENSSSCG00000029602	7	1	0.00577164	0.033066
10__68489646		10	68489646	WDR37	ENSSSCG00000029602	5	2	0.00597417	0.0339912
10__68547875		10	68547875	GTPBP4	ENSSSCG00000028602	2	1	0.00600166	0.0340537
10__685886		10	685886	ENSSSCG00000031991	ENSSSCG00000031991	10	4	0.00287241	0.0192735
10__68700765	rs331594516	10	68700765	ENSSSCG00000011162	ENSSSCG00000011162	2	1	0.00626814	0.0352576
10__68700823	rs319281525	10	68700823	ENSSSCG00000011162	ENSSSCG00000011162	1	1	2.38613e-05	0.00034333
10__68701072	rs339601471	10	68701072	ENSSSCG00000011162	ENSSSCG00000011162	1	1	0.00700037	0.0384282
10__68704553	rs320809944	10	68704553	ENSSSCG00000011162	ENSSSCG00000011162	1	1	0.00143091	0.0109927
10__68706848	rs335819630	10	68706848	ENSSSCG00000011162	ENSSSCG00000011162	2	1	0.00434691	0.0266464
10__694636		10	694636	ENSSSCG00000031991,RO60	ENSSSCG00000031991,ENSSSCG00000032055	9	2	0.00216488	0.0153982
10__695133		10	695133	ENSSSCG00000031991,RO60	ENSSSCG00000031991,ENSSSCG00000032055	2	1	0.00238688	0.0166646
10__695236		10	695236	ENSSSCG00000031991,RO60	ENSSSCG00000031991,ENSSSCG00000032055	1	1	0.000377792	0.00366879
10__695883		10	695883	ENSSSCG00000031991,RO60	ENSSSCG00000031991,ENSSSCG00000032055	9	4	4.14582e-05	0.00055503
10__695926		10	695926	ENSSSCG00000031991,RO60	ENSSSCG00000031991,ENSSSCG00000032055	8	5	3.08774e-06	5.62e-05
10__696107		10	696107	ENSSSCG00000031991,RO60	ENSSSCG00000031991,ENSSSCG00000032055	5	2	0.0050887	0.0301051
10__696720		10	696720	ENSSSCG00000031991,RO60	ENSSSCG00000031991,ENSSSCG00000032055	9	3	0.00336511	0.021747
10__696755		10	696755	ENSSSCG00000031991,RO60	ENSSSCG00000031991,ENSSSCG00000032055	11	2	0.00258923	0.0177566
10__697982		10	697982	ENSSSCG00000031991,RO60	ENSSSCG00000031991,ENSSSCG00000032055	9	2	0.00108642	0.00883022
10__698295		10	698295	ENSSSCG00000031991,RO60	ENSSSCG00000031991,ENSSSCG00000032055	9	2	0.00208863	0.0149925
10__699448		10	699448	ENSSSCG00000031991,RO60	ENSSSCG00000031991,ENSSSCG00000032055	8	5	1.05075e-05	0.00016698
10__699449		10	699449	ENSSSCG00000031991,RO60	ENSSSCG00000031991,ENSSSCG00000032055	8	5	1.05075e-05	0.00016698
10__699666		10	699666	ENSSSCG00000031991,RO60	ENSSSCG00000031991,ENSSSCG00000032055	9	3	0.00190276	0.0139093
10__699796		10	699796	ENSSSCG00000031991,RO60	ENSSSCG00000031991,ENSSSCG00000032055	9	2	0.00299219	0.0198459
10__701592		10	701592	ENSSSCG00000031991,RO60	ENSSSCG00000031991,ENSSSCG00000032055	9	4	2.23139e-07	5.12e-06
10__701835		10	701835	ENSSSCG00000031991,RO60	ENSSSCG00000031991,ENSSSCG00000032055	9	2	0.00193885	0.0141057
10__701996		10	701996	ENSSSCG00000031991,RO60	ENSSSCG00000031991,ENSSSCG00000032055	9	3	0.00357019	0.0227984
10__716367	rs343748379	10	716367	RO60	ENSSSCG00000032055	5	3	0.00133867	0.0104473
10__761894		10	761894	UCHL5	ENSSSCG00000010802	2	1	0.00233086	0.0163297
10__761914		10	761914	UCHL5	ENSSSCG00000010802	8	4	0.000373342	0.00363559
10__8265606	rs81218015	10	8265606	RRP15	ENSSSCG00000027846	7	3	0.00296683	0.0197099
10__8265665	rs332096830	10	8265665	RRP15	ENSSSCG00000027846	7	1	0.00375319	0.0237186
10__8265673	rs81218016	10	8265673	RRP15	ENSSSCG00000027846	7	2	0.00101656	0.00835272
10__940085	rs326578056	10	940085	RGS2	ENSSSCG00000037241	2	1	0.00549019	0.0317782
10__9606012	rs330561446	10	9606012	EPRS1	ENSSSCG00000010821	11	2	0.00194823	0.0141626
10__9606019	rs341638683	10	9606019	EPRS1	ENSSSCG00000010821	11	2	0.00105014	0.00858429
10__9660248	rs339553374	10	9660248	BPNT1	ENSSSCG00000010822	11	3	0.000725353	0.00631956
10__9661591	rs81217608	10	9661591	BPNT1	ENSSSCG00000010822	10	3	0.00773591	0.041492
10__9672176	rs325362508	10	9672176	BPNT1	ENSSSCG00000010822	4	1	0.00663375	0.0368482
10__9735077	rs322453297	10	9735077	IARS2,RAB3GAP2	ENSSSCG00000010823,ENSSSCG00000010824	11	3	0.00305835	0.0202186
10__9736440	rs327857537	10	9736440	IARS2,RAB3GAP2	ENSSSCG00000010823,ENSSSCG00000010824	2	1	0.00199806	0.0144604
10__9736831	rs323289337	10	9736831	IARS2,RAB3GAP2	ENSSSCG00000010823,ENSSSCG00000010824	10	2	0.00198591	0.0143824
10__9737398	rs324931286	10	9737398	RAB3GAP2	ENSSSCG00000010824	11	4	2.11879e-05	0.00030955
10__9737848	rs327825992	10	9737848	RAB3GAP2	ENSSSCG00000010824	9	3	8.59283e-06	0.00013925
10__9737887	rs336045969	10	9737887	RAB3GAP2	ENSSSCG00000010824	11	4	1.44661e-05	0.00022109
10__9738766	rs81429111	10	9738766	RAB3GAP2	ENSSSCG00000010824	10	3	0.00284822	0.0191429
10__9738820	rs319545916	10	9738820	RAB3GAP2	ENSSSCG00000010824	10	2	0.00475985	0.028557
10__9738945	rs325289680	10	9738945	RAB3GAP2	ENSSSCG00000010824	8	2	0.00489598	0.0292225
10__9739064	rs339275239	10	9739064	RAB3GAP2	ENSSSCG00000010824	5	1	0.00414354	0.025654
10__9739627	rs334653865	10	9739627	RAB3GAP2	ENSSSCG00000010824	3	2	0.00223917	0.015795
10__9739640	rs322872210	10	9739640	RAB3GAP2	ENSSSCG00000010824	5	3	0.000423607	0.0040445
10__9739663	rs342153401	10	9739663	RAB3GAP2	ENSSSCG00000010824	5	2	0.000493235	0.00459575
10__9747409	rs339346419	10	9747409	RAB3GAP2	ENSSSCG00000010824	3	3	2.11553e-05	0.00030918
10__9747534	rs335633419	10	9747534	RAB3GAP2	ENSSSCG00000010824	1	1	0.00453386	0.0275404
10__9790000	rs345468778	10	9790000	RAB3GAP2	ENSSSCG00000010824	11	3	0.00921879	0.0474992
11__10149238	rs81212762	11	10149238	RFC3	ENSSSCG00000009349	1	1	0.00318525	0.0208807
11__10154680	rs330542106	11	10154680	RFC3	ENSSSCG00000009349	1	1	8.71548e-05	0.00105885
11__12314391	rs333712369	11	12314391	SPART	ENSSSCG00000024635	1	1	0.00763208	0.0410572
11__12694762	rs344917963	11	12694762			5	2	0.00962273	0.049048
11__12841078		11	12841078	SUPT20H	ENSSSCG00000009359	4	2	0.00207771	0.0149356
11__1329428	rs333302923	11	1329428	ZDHHC20	ENSSSCG00000026744	5	4	3.16049e-07	7.04e-06
11__1329592	rs326407327	11	1329592	ZDHHC20	ENSSSCG00000026744	9	7	0	0
11__1334110	rs329187320	11	1334110	ZDHHC20	ENSSSCG00000026744	8	3	0.00193226	0.0140666
11__13777981	rs335617098	11	13777981	UFM1	ENSSSCG00000045890	2	1	0.00764104	0.0410891
11__13779231	rs335003351	11	13779231	UFM1	ENSSSCG00000045890	2	1	0.00732691	0.0398167
11__14152775	rs339669592	11	14152775	FREM2,PROSER1	ENSSSCG00000009364,ENSSSCG00000040697	2	2	0.00123146	0.00976552
11__14648426		11	14648426	COG6	ENSSSCG00000009369	4	2	0.00358756	0.0228947
11__14648482		11	14648482	COG6	ENSSSCG00000009369	6	1	0.00182075	0.0134222
11__15319295	rs333014193	11	15319295	FOXO1	ENSSSCG00000009370	8	3	0.00251202	0.0173695
11__15468476	rs1112477498	11	15468476	MRPS31	ENSSSCG00000009372	14	2	0.00667535	0.0370219
11__15701651	rs319410768	11	15701651	VPS36	ENSSSCG00000035658	4	3	7.92599e-06	0.00013037
11__15701730	rs339423808	11	15701730	VPS36	ENSSSCG00000035658	5	2	0.00601638	0.0341158
11__15701843	rs346323282	11	15701843	VPS36	ENSSSCG00000035658	5	2	0.00279151	0.018843
11__15705588	rs334483329	11	15705588	VPS36	ENSSSCG00000035658	1	1	0.00337785	0.0217859
11__16877906		11	16877906	RNASEH2B	ENSSSCG00000024385	5	5	1.0058e-08	2.9e-07
11__18099796	rs336664285	11	18099796	RCBTB1,ARL11	ENSSSCG00000021060,ENSSSCG00000036810	3	1	0.00958434	0.0488861
11__18195929	rs81225507	11	18195929	RCBTB1	ENSSSCG00000021060	13	4	1.33697e-05	0.00020628
11__18196060	rs81225506	11	18196060	RCBTB1	ENSSSCG00000021060	11	5	4.4447e-08	1.15e-06
11__18197530	rs337867127	11	18197530	RCBTB1	ENSSSCG00000021060	5	2	0.0092048	0.0474603
11__18206723	rs322144302	11	18206723	PHF11	ENSSSCG00000009396	2	1	0.000703113	0.00616551
11__18208098	rs334735871	11	18208098	PHF11	ENSSSCG00000009396	4	1	0.000740427	0.006424
11__18208112	rs342894332	11	18208112	PHF11	ENSSSCG00000009396	5	1	0.000187706	0.00204613
11__18214812	rs345082235	11	18214812	PHF11	ENSSSCG00000009396	9	3	0.000482986	0.00451476
11__18214857	rs325181594	11	18214857	PHF11	ENSSSCG00000009396	6	3	0.0018811	0.0137844
11__18399599	rs319810036	11	18399599	CAB39L	ENSSSCG00000009397	7	3	0.00104435	0.00854649
11__18399604	rs330956946	11	18399604	CAB39L	ENSSSCG00000009397	7	3	0.000450457	0.00425629
11__18399678	rs341906742	11	18399678	CAB39L	ENSSSCG00000009397	7	4	0.00108043	0.00879123
11__18426038	rs344787692	11	18426038			8	4	3.88e-10	1e-08
11__18459338	rs326222044	11	18459338	CDADC1	ENSSSCG00000031598	8	2	0.00609776	0.0345026
11__19157712	rs332768566	11	19157712	RCBTB2	ENSSSCG00000009400	7	1	0.00835748	0.0440228
11__19161855	rs346316474	11	19161855	RCBTB2	ENSSSCG00000009400	8	4	5.38829e-05	0.00069933
11__19181654	rs326361269	11	19181654	RCBTB2	ENSSSCG00000009400	8	3	5.046e-05	0.00065976
11__19181842	rs343712566	11	19181842	RCBTB2	ENSSSCG00000009400	2	2	1.82017e-05	0.00027085
11__19181948	rs320478212	11	19181948	RCBTB2	ENSSSCG00000009400	8	3	1.21872e-06	2.414e-05
11__19566493	rs196951898	11	19566493	MED4	ENSSSCG00000035098	9	2	0.000318151	0.00319073
11__19566533	rs196956362	11	19566533	MED4	ENSSSCG00000035098	9	3	0.006414	0.0359341
11__19573072	rs332633075	11	19573072	NUDT15	ENSSSCG00000027551	3	2	0.000195249	0.00210661
11__19573094	rs346354901	11	19573094	NUDT15	ENSSSCG00000027551	7	4	8.77523e-07	1.793e-05
11__19573132	rs327560275	11	19573132	NUDT15	ENSSSCG00000027551	1	1	0.000170155	0.00187956
11__19573410	rs320089562	11	19573410	NUDT15	ENSSSCG00000027551	3	1	0.000823024	0.00700066
11__19623342	rs325696917	11	19623342	SUCLA2	ENSSSCG00000009405	8	3	8.16078e-05	0.00100011
11__19670078	rs703603372	11	19670078	SUCLA2	ENSSSCG00000009405	12	4	0.000114412	0.00133601
11__19670080	rs712659535	11	19670080	SUCLA2	ENSSSCG00000009405	12	4	0.000114412	0.00133601
11__20656901	rs339470827	11	20656901	ESD	ENSSSCG00000009407	11	11	0	0
11__20657542	rs81211799	11	20657542	ESD	ENSSSCG00000009407	11	11	0	0
11__20661826	rs329134005	11	20661826	ESD	ENSSSCG00000009407	1	1	3.39192e-06	6.113e-05
11__20661886	rs81211801	11	20661886	ESD	ENSSSCG00000009407	10	10	0	0
11__20668026	rs80786730	11	20668026	ESD	ENSSSCG00000009407	11	9	0	0
11__20719501	rs325139244	11	20719501	LRCH1	ENSSSCG00000009408	10	3	0.00239101	0.0166877
11__20742465	rs331536218	11	20742465	LRCH1	ENSSSCG00000009408	8	1	0.00202828	0.0146448
11__21010866	rs337095561	11	21010866	RUBCNL	ENSSSCG00000009410	6	2	0.000481767	0.00450596
11__21010871	rs327772761	11	21010871	RUBCNL	ENSSSCG00000009410	6	2	0.000419648	0.00401615
11__21011027	rs346139442	11	21011027	RUBCNL	ENSSSCG00000009410	5	2	0.00900755	0.0467813
11__21015730	rs321209955	11	21015730	RUBCNL	ENSSSCG00000009410	6	2	0.00611155	0.0345614
11__21015755	rs326442506	11	21015755	RUBCNL	ENSSSCG00000009410	6	3	5.44284e-06	9.356e-05
11__21015769	rs693294213	11	21015769	RUBCNL	ENSSSCG00000009410	6	2	6.98415e-06	0.00011655
11__21020481	rs345832481	11	21020481	RUBCNL	ENSSSCG00000009410	11	2	0.00157841	0.0119349
11__21022444	rs343445984	11	21022444	RUBCNL	ENSSSCG00000009410	6	4	0.000647806	0.00574425
11__21035921	rs343736720	11	21035921	RUBCNL	ENSSSCG00000009410	8	2	0.00169431	0.0126382
11__21036050	rs335163642	11	21036050	RUBCNL	ENSSSCG00000009410	7	2	1.85664e-05	0.0002757
11__21036058	rs345214449	11	21036058	RUBCNL	ENSSSCG00000009410	6	2	0.000191358	0.00207785
11__21186501	rs55618015	11	21186501	LCP1	ENSSSCG00000009412	7	3	1.9232e-08	5.3e-07
11__21186503	rs319083277	11	21186503	LCP1	ENSSSCG00000009412	6	5	0	0
11__21186606	rs80818668	11	21186606	LCP1	ENSSSCG00000009412	7	5	0	0
11__21186624	rs319788801	11	21186624	LCP1	ENSSSCG00000009412	6	6	0	0
11__21194718	rs320162248	11	21194718	LCP1	ENSSSCG00000009412	8	2	1.91351e-06	3.645e-05
11__21194817	rs330394613	11	21194817	LCP1	ENSSSCG00000009412	10	8	0	0
11__21215206	rs326737744	11	21215206	LCP1	ENSSSCG00000009412	2	1	0.00121351	0.00964394
11__21216405	rs704541798	11	21216405	LCP1	ENSSSCG00000009412	5	2	0.000832991	0.0070625
11__21216406	rs345501981	11	21216406	LCP1	ENSSSCG00000009412	5	2	0.000832991	0.0070625
11__21217568	rs80956526	11	21217568	LCP1	ENSSSCG00000009412	10	9	0	0
11__21221549	rs327107292	11	21221549	LCP1	ENSSSCG00000009412	1	1	0.00293506	0.019542
11__21221847	rs712598279	11	21221847	LCP1	ENSSSCG00000009412	7	5	0	0
11__21221848	rs696633596	11	21221848	LCP1	ENSSSCG00000009412	6	4	1.96885e-06	3.733e-05
11__21222138	rs338301460	11	21222138			10	6	0	0
11__21222612		11	21222612			6	6	0	0
11__21222708		11	21222708			8	2	1e-12	0
11__21222812		11	21222812			10	5	0	0
11__21222852		11	21222852			6	6	0	0
11__21223078		11	21223078			10	6	0	0
11__21223488		11	21223488			6	4	1.53532e-07	3.62e-06
11__21354656	rs320773133	11	21354656	ZC3H13	ENSSSCG00000009414	5	1	0.00012902	0.00148133
11__21354665	rs330860911	11	21354665	ZC3H13	ENSSSCG00000009414	8	2	0.000254521	0.00264142
11__21360316	rs331787109	11	21360316	ZC3H13	ENSSSCG00000009414	12	2	0.00981927	0.0498087
11__21371795	rs334963211	11	21371795	ZC3H13	ENSSSCG00000009414	8	2	0.000580202	0.00523536
11__21371819	rs345875262	11	21371819	ZC3H13	ENSSSCG00000009414	5	2	0.00197056	0.0142878
11__21372281	rs336128633	11	21372281	ZC3H13	ENSSSCG00000009414	8	2	0.000116685	0.00135754
11__21386521		11	21386521	ZC3H13	ENSSSCG00000009414	8	3	0.000595408	0.00535327
11__21386530		11	21386530	ZC3H13	ENSSSCG00000009414	8	2	0.00266726	0.0181735
11__21386977		11	21386977	ZC3H13	ENSSSCG00000009414	8	2	0.000440945	0.00417614
11__21387053		11	21387053	ZC3H13	ENSSSCG00000009414	8	2	0.00843659	0.0443618
11__21759748	rs329323002	11	21759748	COG3	ENSSSCG00000023738	6	3	0.00297204	0.019738
11__21760259	rs328770384	11	21760259	COG3	ENSSSCG00000023738	7	3	0.00190121	0.0139016
11__21782036	rs1113314017	11	21782036	COG3	ENSSSCG00000023738	20	4	0.000308996	0.00311282
11__21782314	rs335242971	11	21782314	COG3	ENSSSCG00000023738	1	1	3.39532e-05	0.00046807
11__21849168	rs708454972	11	21849168	COG3	ENSSSCG00000023738	11	3	0.00196138	0.014239
11__21849233	rs701862894	11	21849233	COG3	ENSSSCG00000023738	3	2	0.00820472	0.0433758
11__21849734	rs704132099	11	21849734	COG3	ENSSSCG00000023738	8	1	0.00075902	0.00654473
11__21850773	rs709766660	11	21850773	COG3	ENSSSCG00000023738	8	5	4.09e-10	1e-08
11__21850854	rs700787733	11	21850854	COG3	ENSSSCG00000023738	8	8	0	0
11__21850861	rs691057376	11	21850861	COG3	ENSSSCG00000023738	8	8	0	0
11__21850889	rs708283035	11	21850889	COG3	ENSSSCG00000023738	8	7	0	0
11__21851013	rs706453578	11	21851013	COG3	ENSSSCG00000023738	3	2	0	0
11__21851516	rs709867409	11	21851516	COG3	ENSSSCG00000023738	7	6	2e-12	0
11__21851569	rs703082241	11	21851569	COG3	ENSSSCG00000023738	8	7	0	0
11__21851661	rs1109872089	11	21851661	COG3	ENSSSCG00000023738	9	5	0	0
11__21851718	rs693155256	11	21851718	COG3	ENSSSCG00000023738	4	4	0	0
11__21851719	rs710435317	11	21851719	COG3	ENSSSCG00000023738	7	6	1e-12	0
11__21856597	rs706493873	11	21856597	COG3	ENSSSCG00000023738	4	4	0	0
11__21856663	rs696741838	11	21856663	COG3	ENSSSCG00000023738	4	4	0	0
11__21856684	rs690027601	11	21856684	COG3	ENSSSCG00000023738	4	4	0	0
11__21860025	rs702700357	11	21860025	COG3	ENSSSCG00000023738	1	1	6.0275e-08	1.53e-06
11__21864825		11	21864825	COG3	ENSSSCG00000023738	2	2	1e-12	0
11__21930088	rs1110667580	11	21930088	TPT1	ENSSSCG00000040929	4	2	0.00209658	0.0150222
11__21930172	rs1111477100	11	21930172	TPT1	ENSSSCG00000040929	8	2	0.00446541	0.0272211
11__21930266	rs789814862	11	21930266	TPT1	ENSSSCG00000040929	9	3	0.000116513	0.00135624
11__21930378		11	21930378	TPT1	ENSSSCG00000040929	7	7	0	0
11__21930782	rs1107950106	11	21930782	TPT1	ENSSSCG00000040929	2	1	0.00240568	0.0167656
11__21931123	rs1109391978	11	21931123	TPT1	ENSSSCG00000040929	6	2	0.00758499	0.0409167
11__21933099	rs703052896	11	21933099	TPT1	ENSSSCG00000040929	11	7	0	0
11__21987742	rs1108084052	11	21987742	GTF2F2	ENSSSCG00000034156	9	2	0.000532554	0.00489079
11__21987821		11	21987821	GTF2F2	ENSSSCG00000034156	5	2	0.00794323	0.0422993
11__22233347	rs336974298	11	22233347	ENSSSCG00000009419	ENSSSCG00000009419	1	1	0.000324914	0.00323186
11__22233358	rs319691191	11	22233358	ENSSSCG00000009419	ENSSSCG00000009419	1	1	0.0021024	0.0150222
11__23144635	rs332079557	11	23144635	ENSSSCG00000009425	ENSSSCG00000009425	11	6	8.96131e-07	1.827e-05
11__23144859	rs319577907	11	23144859	ENSSSCG00000009425	ENSSSCG00000009425	10	4	3.2974e-08	8.7e-07
11__23144979	rs324596623	11	23144979	ENSSSCG00000009425	ENSSSCG00000009425	11	7	0	0
11__23144987	rs330623856	11	23144987	ENSSSCG00000009425	ENSSSCG00000009425	11	6	9.7e-11	0
11__23145236	rs335008778	11	23145236	ENSSSCG00000009425	ENSSSCG00000009425	11	5	0	0
11__23145535	rs337818396	11	23145535	ENSSSCG00000009425	ENSSSCG00000009425	9	3	4.4755e-08	1.16e-06
11__23145553	rs342891136	11	23145553	ENSSSCG00000009425	ENSSSCG00000009425	11	4	0.00013719	0.0015644
11__23145596	rs328579975	11	23145596	ENSSSCG00000009425	ENSSSCG00000009425	11	5	2.4288e-05	0.00034877
11__23145634	rs337946743	11	23145634	ENSSSCG00000009425	ENSSSCG00000009425	11	6	2.3658e-08	6.4e-07
11__23145668	rs319605016	11	23145668	ENSSSCG00000009425	ENSSSCG00000009425	6	2	0.00174952	0.0129927
11__23145729	rs707722710	11	23145729	ENSSSCG00000009425	ENSSSCG00000009425	11	3	0.00154561	0.0117287
11__23145793	rs329170830	11	23145793	ENSSSCG00000009425	ENSSSCG00000009425	11	6	1.0984e-08	3.2e-07
11__23146129	rs341506577	11	23146129	ENSSSCG00000009425	ENSSSCG00000009425	11	4	9.14328e-07	1.861e-05
11__23146175	rs320674225	11	23146175	ENSSSCG00000009425	ENSSSCG00000009425	13	7	0	0
11__23146176	rs330016755	11	23146176	ENSSSCG00000009425	ENSSSCG00000009425	13	7	0	0
11__23151192	rs335561845	11	23151192	ENSSSCG00000009425	ENSSSCG00000009425	11	4	2.4226e-07	5.51e-06
11__23155073	rs331717381	11	23155073	ENSSSCG00000009425	ENSSSCG00000009425	12	6	3.52412e-06	6.326e-05
11__23157564	rs345716388	11	23157564	ENSSSCG00000009425,CCDC122	ENSSSCG00000009425,ENSSSCG00000009426	8	3	0.00154623	0.011731
11__24468975	rs80787622	11	24468975	TNFSF11	ENSSSCG00000009429	4	1	0.00238988	0.0166813
11__24469153	rs340236912	11	24469153	TNFSF11	ENSSSCG00000009429	4	1	0.00230099	0.0161595
11__24469237	rs322370556	11	24469237	TNFSF11	ENSSSCG00000009429	4	3	0.00469543	0.0282394
11__24719766	rs320829810	11	24719766	AKAP11	ENSSSCG00000009430	5	2	0.00293234	0.019542
11__24719980	rs321933659	11	24719980	AKAP11	ENSSSCG00000009430	9	2	0.00530389	0.0309805
11__24723681	rs343208797	11	24723681	AKAP11	ENSSSCG00000009430	4	2	7.76374e-05	0.00095727
11__25529267	rs341089519	11	25529267	NAA16	ENSSSCG00000009435	12	4	2.99497e-05	0.00041987
11__25535846	rs343306709	11	25535846	NAA16	ENSSSCG00000009435	4	2	0.00237958	0.0166222
11__25595001	rs322747988	11	25595001	NAA16	ENSSSCG00000009435	6	2	0.00742471	0.0402404
11__25595036	rs332204557	11	25595036	NAA16	ENSSSCG00000009435	3	2	0.0080743	0.0428325
11__25621308	rs323010051	11	25621308	MTRF1	ENSSSCG00000009436	2	1	0.00297355	0.0197451
11__25895339	rs325303966	11	25895339	ELF1	ENSSSCG00000009440	10	3	0.000326732	0.00324755
11__25895867	rs338502690	11	25895867	ELF1	ENSSSCG00000009440	5	3	3.65164e-05	0.00049916
11__25896447	rs321657151	11	25896447	ELF1	ENSSSCG00000009440	1	1	0.00165805	0.0124099
11__2806841	rs342922548	11	2806841	ENSSSCG00000009293	ENSSSCG00000009293	9	6	1e-12	0
11__2806851	rs324999138	11	2806851	ENSSSCG00000009293	ENSSSCG00000009293	2	1	0.00112893	0.00910369
11__2806863	rs334539982	11	2806863	ENSSSCG00000009293	ENSSSCG00000009293	11	8	0	0
11__2807102	rs335472594	11	2807102	ENSSSCG00000009293	ENSSSCG00000009293	2	1	0.00114362	0.00920473
11__2807142	rs321346260	11	2807142	ENSSSCG00000009293	ENSSSCG00000009293	11	4	0.00056408	0.00510941
11__2807442	rs325162289	11	2807442	ENSSSCG00000009293	ENSSSCG00000009293	2	1	0.00936273	0.0481376
11__2807656	rs710277970	11	2807656	ENSSSCG00000009293	ENSSSCG00000009293	4	1	0.000280466	0.00286597
11__2807676	rs327347828	11	2807676	ENSSSCG00000009293	ENSSSCG00000009293	11	2	0.00519933	0.0306099
11__2807833	rs318557137	11	2807833	ENSSSCG00000009293	ENSSSCG00000009293	11	7	0	0
11__2807916	rs320637676	11	2807916	ENSSSCG00000009293	ENSSSCG00000009293	11	9	0	0
11__2807953	rs329929129	11	2807953	ENSSSCG00000009293	ENSSSCG00000009293	11	4	1.1519e-08	3.3e-07
11__2807975	rs339308244	11	2807975	ENSSSCG00000009293	ENSSSCG00000009293	11	11	0	0
11__2808021	rs321518585	11	2808021	ENSSSCG00000009293	ENSSSCG00000009293	11	11	0	0
11__2808063	rs331281466	11	2808063	ENSSSCG00000009293	ENSSSCG00000009293	11	11	0	0
11__2808203	rs343252214	11	2808203	ENSSSCG00000009293	ENSSSCG00000009293	11	3	7.12149e-07	1.483e-05
11__2809099	rs340390378	11	2809099	ENSSSCG00000009293	ENSSSCG00000009293	11	5	3.288e-09	1e-07
11__2809132	rs323484576	11	2809132	ENSSSCG00000009293	ENSSSCG00000009293	11	3	9.131e-09	2.7e-07
11__2809254	rs325154655	11	2809254	ENSSSCG00000009293	ENSSSCG00000009293	9	4	0.0001701	0.00187956
11__2809485	rs327293962	11	2809485	ENSSSCG00000009293	ENSSSCG00000009293	2	2	1.11332e-05	0.0001751
11__2809758	rs330303687	11	2809758	ENSSSCG00000009293	ENSSSCG00000009293	11	5	2.89e-05	0.00040733
11__2809901	rs81347549	11	2809901	ENSSSCG00000009293	ENSSSCG00000009293	11	8	0	0
11__2809925	rs345356311	11	2809925	ENSSSCG00000009293	ENSSSCG00000009293	9	5	3.55916e-07	7.85e-06
11__2810041	rs339272526	11	2810041	ENSSSCG00000009293	ENSSSCG00000009293	11	2	0.00527768	0.0308518
11__2810680	rs343895411	11	2810680	ENSSSCG00000009293	ENSSSCG00000009293	9	3	0.00553322	0.0319554
11__2811257	rs334332444	11	2811257	ENSSSCG00000009293	ENSSSCG00000009293	5	2	4.59884e-05	0.00060895
11__2813137	rs324463432	11	2813137	ENSSSCG00000009293	ENSSSCG00000009293	10	5	0.000156543	0.00175016
11__2813290	rs345782257	11	2813290	ENSSSCG00000009293	ENSSSCG00000009293	11	3	0.00474867	0.0285088
11__2813305	rs325153220	11	2813305	ENSSSCG00000009293	ENSSSCG00000009293	11	5	8.45485e-06	0.00013726
11__2814249	rs326355033	11	2814249	ENSSSCG00000009293	ENSSSCG00000009293	1	1	1.38261e-06	2.705e-05
11__2814252	rs337707806	11	2814252	ENSSSCG00000009293	ENSSSCG00000009293	9	1	0.00486159	0.0290625
11__2815251	rs326739367	11	2815251	ENSSSCG00000009293	ENSSSCG00000009293	11	5	0.00016533	0.0018335
11__2815566	rs341978993	11	2815566	ENSSSCG00000009293	ENSSSCG00000009293	2	1	0.000798102	0.00682732
11__2815575	rs320071449	11	2815575	ENSSSCG00000009293	ENSSSCG00000009293	2	1	0.00342755	0.0220676
11__2816878	rs325136346	11	2816878	ENSSSCG00000009293	ENSSSCG00000009293	11	3	0.00113314	0.00913309
11__2817480	rs324853584	11	2817480	ENSSSCG00000009293	ENSSSCG00000009293	11	4	0.00095587	0.00792872
11__2829330	rs336762779	11	2829330	ENSSSCG00000009293	ENSSSCG00000009293	7	3	7.78545e-06	0.00012832
11__2829479	rs81346508	11	2829479	ENSSSCG00000009293	ENSSSCG00000009293	3	1	0.0070749	0.0387473
11__2832731	rs325544635	11	2832731	ENSSSCG00000009293	ENSSSCG00000009293	9	7	0	0
11__3189652	rs345346251	11	3189652	MTMR6	ENSSSCG00000035119	10	2	0.00244267	0.016973
11__3189673	rs333123383	11	3189673	MTMR6	ENSSSCG00000035119	10	1	0.0026447	0.0180546
11__3194740	rs321863243	11	3194740	MTMR6	ENSSSCG00000035119	6	3	0.00443061	0.0270525
11__3254932		11	3254932	NUP58	ENSSSCG00000035318	5	2	2.71307e-05	0.00038487
11__389544	rs327898839	11	389544	PARP4	ENSSSCG00000022957	5	4	4.24662e-05	0.00056712
11__4021232	rs335420496	11	4021232	RNF6	ENSSSCG00000024064	5	2	0.00731277	0.0397612
11__4027208	rs342568768	11	4027208	RNF6	ENSSSCG00000024064	2	1	0.000774657	0.00666328
11__4028867	rs322868604	11	4028867	RNF6	ENSSSCG00000024064	6	3	0.000286241	0.00291654
11__403472	rs337834242	11	403472	PARP4	ENSSSCG00000022957	5	3	0.000305168	0.00308076
11__405962	rs325764705	11	405962	PARP4	ENSSSCG00000022957	7	2	0.0029595	0.0196708
11__4160856	rs335556273	11	4160856	CDK8	ENSSSCG00000009298	7	2	0.00170298	0.0126923
11__4161171	rs344631319	11	4161171	CDK8	ENSSSCG00000009298	13	2	0.00614936	0.0347364
11__45050658	rs81213938	11	45050658	DIS3	ENSSSCG00000009460	3	1	0.00938163	0.0482128
11__4733557	rs333752484	11	4733557	RPL21	ENSSSCG00000009303	1	1	1.09286e-05	0.00017242
11__4733558	rs345506949	11	4733558	RPL21	ENSSSCG00000009303	1	1	1.09286e-05	0.00017242
11__47545150	rs335717022	11	47545150	COMMD6	ENSSSCG00000009464	8	2	0.00374584	0.0236924
11__47545171	rs342657771	11	47545171	COMMD6	ENSSSCG00000009464	8	2	0.00340468	0.0219363
11__47545185	rs322591225	11	47545185	COMMD6	ENSSSCG00000009464	8	3	0.000698708	0.00612954
11__47545221	rs334683803	11	47545221	COMMD6	ENSSSCG00000009464	7	2	0.00528654	0.0308946
11__47564012	rs327015321	11	47564012	COMMD6	ENSSSCG00000009464	3	2	1.71543e-06	3.294e-05
11__47571168	rs331641609	11	47571168	COMMD6	ENSSSCG00000009464	6	2	0.000705761	0.00618473
11__47795091	rs1110346538	11	47795091	COMMD6	ENSSSCG00000009464	6	4	6e-11	0
11__47795413	rs323816304	11	47795413	COMMD6	ENSSSCG00000009464	6	3	9.972e-09	2.9e-07
11__47795435	rs332565069	11	47795435	COMMD6	ENSSSCG00000009464	6	3	2.44065e-05	0.00034989
11__47795610	rs330065961	11	47795610	COMMD6	ENSSSCG00000009464	8	3	0.000114617	0.00133801
11__47795813	rs318861641	11	47795813	COMMD6	ENSSSCG00000009464	8	2	0.0001453	0.00164211
11__47796184	rs319645259	11	47796184	COMMD6	ENSSSCG00000009464	6	3	7.83523e-05	0.00096491
11__4860349	rs324800540	11	4860349	GTF3A	ENSSSCG00000009305	13	8	0	0
11__4861330	rs331578828	11	4861330	GTF3A	ENSSSCG00000009305	2	1	0.00548445	0.0317695
11__4861541	rs335721434	11	4861541	GTF3A	ENSSSCG00000009305	2	2	0.000146596	0.00165467
11__4861543	rs326634512	11	4861543	GTF3A	ENSSSCG00000009305	2	2	0.000146596	0.00165467
11__4865112		11	4865112	GTF3A	ENSSSCG00000009305	2	1	0.00135722	0.0105695
11__4865120		11	4865120	GTF3A	ENSSSCG00000009305	2	1	0.00396972	0.0247897
11__4865442	rs693566649	11	4865442	GTF3A	ENSSSCG00000009305	3	1	0.0071707	0.0391408
11__4865828	rs1113665942	11	4865828	GTF3A	ENSSSCG00000009305	11	8	0	0
11__4866247	rs1109728275	11	4866247	GTF3A,MTIF3	ENSSSCG00000009305,ENSSSCG00000037313	7	1	0.002672	0.0181962
11__4866421		11	4866421	GTF3A,MTIF3	ENSSSCG00000009305,ENSSSCG00000037313	2	1	0.000622071	0.00554352
11__4866489	rs1109235562	11	4866489	GTF3A,MTIF3	ENSSSCG00000009305,ENSSSCG00000037313	4	2	0.00800227	0.0425468
11__4866632		11	4866632	GTF3A,MTIF3	ENSSSCG00000009305,ENSSSCG00000037313	4	3	3.824e-09	1.2e-07
11__4867024		11	4867024	GTF3A,MTIF3	ENSSSCG00000009305,ENSSSCG00000037313	5	2	0.00327815	0.0213671
11__4867036		11	4867036	GTF3A,MTIF3	ENSSSCG00000009305,ENSSSCG00000037313	4	2	2.81435e-05	0.00039777
11__4867855	rs1112116103	11	4867855	GTF3A,MTIF3	ENSSSCG00000009305,ENSSSCG00000037313	13	3	0.00061705	0.00550905
11__4868816		11	4868816	GTF3A,MTIF3	ENSSSCG00000009305,ENSSSCG00000037313	13	3	0.0031758	0.0208389
11__4868824	rs1110489934	11	4868824	GTF3A,MTIF3	ENSSSCG00000009305,ENSSSCG00000037313	1	1	0.00293506	0.019542
11__49025224	rs341717157	11	49025224	KCTD12	ENSSSCG00000009468	13	3	0.000919979	0.00767967
11__49025363	rs330310317	11	49025363	KCTD12	ENSSSCG00000009468	13	8	0	0
11__49025376	rs324912804	11	49025376	KCTD12	ENSSSCG00000009468	13	9	0	0
11__49025435	rs329192539	11	49025435	KCTD12	ENSSSCG00000009468	15	9	0	0
11__49025468	rs340674906	11	49025468	KCTD12	ENSSSCG00000009468	6	4	1.97915e-07	4.57e-06
11__49025775	rs325378767	11	49025775	KCTD12	ENSSSCG00000009468	7	2	0.00432959	0.0265638
11__49026436	rs336776592	11	49026436	KCTD12	ENSSSCG00000009468	7	2	0.00805902	0.0427671
11__49026811	rs337889678	11	49026811	KCTD12	ENSSSCG00000009468	15	7	4.4e-11	0
11__49029456	rs320678969	11	49029456	KCTD12	ENSSSCG00000009468	13	4	0.000257914	0.00267355
11__49030830	rs322112019	11	49030830	KCTD12	ENSSSCG00000009468	1	1	0.00337223	0.021774
11__49086856	rs330101514	11	49086856	ACOD1	ENSSSCG00000009469	2	1	0.00229934	0.0161493
11__49118880	rs343738108	11	49118880	ENSSSCG00000031288	ENSSSCG00000031288	2	2	3.60669e-06	6.463e-05
11__49126333	rs321458234	11	49126333	ENSSSCG00000031288	ENSSSCG00000031288	2	2	2.51949e-07	5.72e-06
11__49127855	rs339363296	11	49127855	ENSSSCG00000031288	ENSSSCG00000031288	16	9	0	0
11__49127990	rs331584937	11	49127990	ENSSSCG00000031288	ENSSSCG00000031288	2	2	0	0
11__49128144	rs330545637	11	49128144	ENSSSCG00000031288	ENSSSCG00000031288	2	2	2.05922e-06	3.89e-05
11__49128154	rs341592216	11	49128154	ENSSSCG00000031288	ENSSSCG00000031288	2	2	1.09667e-06	2.196e-05
11__49128298	rs322063858	11	49128298	ENSSSCG00000031288	ENSSSCG00000031288	2	2	0.000830596	0.00704882
11__49212840	rs329468833	11	49212840	MYCBP2	ENSSSCG00000009473	2	2	5.20817e-06	9.005e-05
11__49275801	rs331903458	11	49275801	MYCBP2	ENSSSCG00000009473	2	1	0.00714976	0.0390475
11__4969961	rs345337772	11	4969961	LNX2	ENSSSCG00000009308	1	1	0.0094753	0.0484884
11__501400	rs339701506	11	501400	PSPC1	ENSSSCG00000009569	1	1	0.000271539	0.00278915
11__5044777	rs340483194	11	5044777	POLR1D	ENSSSCG00000009310	9	9	0	0
11__5044806	rs319340364	11	5044806	POLR1D	ENSSSCG00000009310	1	1	2.69e-10	1e-08
11__5044977	rs337536434	11	5044977	POLR1D	ENSSSCG00000009310	9	6	5.59e-10	2e-08
11__5045106	rs321015959	11	5045106	POLR1D	ENSSSCG00000009310	8	4	4.3181e-08	1.12e-06
11__5045788	rs334742833	11	5045788	POLR1D	ENSSSCG00000009310	9	6	6.35e-09	1.9e-07
11__51338300	rs322126777	11	51338300	RBM26	ENSSSCG00000009479	1	1	0.00359635	0.0229382
11__5479228	rs319798622	11	5479228			3	2	5.35237e-06	9.217e-05
11__5479757	rs321881800	11	5479757			1	1	0.000324063	0.00323186
11__5480009	rs326127047	11	5480009			4	2	3.96266e-05	0.00053474
11__5967433	rs336229514	11	5967433	POMP,MTUS2	ENSSSCG00000037170,ENSSSCG00000025996	5	2	0.00488263	0.0291686
11__5998433		11	5998433	MTUS2,SLC46A3	ENSSSCG00000025996,ENSSSCG00000009322	1	1	0.000116842	0.00135754
11__64089355	rs330088787	11	64089355	ENSSSCG00000026996	ENSSSCG00000026996	9	2	0.00238387	0.0166465
11__64089379	rs318689424	11	64089379	ENSSSCG00000026996	ENSSSCG00000026996	8	3	0.000273799	0.00280561
11__64089507	rs327305281	11	64089507	ENSSSCG00000026996	ENSSSCG00000026996	11	3	8.0658e-06	0.00013237
11__64089510	rs343551335	11	64089510	ENSSSCG00000026996	ENSSSCG00000026996	11	3	8.0658e-06	0.00013237
11__64089893	rs329411013	11	64089893	ENSSSCG00000026996	ENSSSCG00000026996	11	3	0.00520485	0.0306219
11__64090065	rs330964518	11	64090065	ENSSSCG00000026996	ENSSSCG00000026996	11	4	8.7428e-08	2.16e-06
11__64113507	rs320991515	11	64113507	ENSSSCG00000026996	ENSSSCG00000026996	11	6	0.00201963	0.0145901
11__64126291	rs321227924	11	64126291	ENSSSCG00000026996	ENSSSCG00000026996	6	3	0.00404341	0.025184
11__65300841	rs329762455	11	65300841	DNAJC3	ENSSSCG00000026082	10	3	0.00010204	0.001213
11__65300983	rs343740874	11	65300983	DNAJC3	ENSSSCG00000026082	1	1	0.00122038	0.00968809
11__65301865	rs321255454	11	65301865	DNAJC3	ENSSSCG00000026082	9	2	0.00144128	0.0110609
11__6540314	rs331819613	11	6540314	SLC7A1	ENSSSCG00000029456	5	2	0.00809716	0.042919
11__66715194	rs323477867	11	66715194	RAP2A	ENSSSCG00000039812	7	1	0.00298667	0.0198173
11__66716160	rs329034914	11	66716160	RAP2A	ENSSSCG00000039812	12	3	0.000420233	0.00401933
11__66716656	rs322800820	11	66716656	RAP2A	ENSSSCG00000039812	12	7	0	0
11__66716660	rs331356970	11	66716660	RAP2A	ENSSSCG00000039812	12	6	1.7e-11	0
11__66717016		11	66717016	RAP2A	ENSSSCG00000039812	11	5	1.03272e-05	0.0001644
11__66717955		11	66717955	RAP2A	ENSSSCG00000039812	9	2	0.00641137	0.0359263
11__6700748	rs1113685915	11	6700748	ENSSSCG00000035992	ENSSSCG00000035992	5	2	0.000669238	0.00590869
11__6702680	rs1108278334	11	6702680	ENSSSCG00000035992	ENSSSCG00000035992	3	1	0.00138515	0.010747
11__6702686	rs1109248713	11	6702686	ENSSSCG00000035992	ENSSSCG00000035992	3	1	0.000528926	0.00486132
11__67028096	rs345201422	11	67028096	IPO5	ENSSSCG00000009509	7	3	0.00272812	0.0184934
11__67028099	rs325577920	11	67028099	IPO5	ENSSSCG00000009509	2	1	0.00257362	0.0176689
11__67046537	rs333704109	11	67046537	IPO5	ENSSSCG00000009509	3	3	0.000377707	0.0036684
11__6707764	rs1112337062	11	6707764	ENSSSCG00000035992	ENSSSCG00000035992	3	1	0.00270831	0.0183852
11__67459653	rs694151678	11	67459653	STK24	ENSSSCG00000009511	2	2	1.1128e-05	0.00017505
11__67459671	rs1107763781	11	67459671	STK24	ENSSSCG00000009511	3	2	1.2114e-08	3.5e-07
11__67459695	rs790238089	11	67459695	STK24	ENSSSCG00000009511	2	2	4.62647e-05	0.00061181
11__67469241	rs692205535	11	67469241	STK24	ENSSSCG00000009511	1	1	0.00700037	0.0384282
11__67469778	rs1113239569	11	67469778	STK24	ENSSSCG00000009511	1	1	0.000234446	0.002463
11__67767520	rs324252518	11	67767520	DOCK9	ENSSSCG00000022112	3	1	0.00122273	0.00970416
11__67767789	rs332296900	11	67767789	DOCK9	ENSSSCG00000022112	4	2	0.000272659	0.00279746
11__68188042	rs1108618806	11	68188042	UBAC2,GPR18	ENSSSCG00000009516,ENSSSCG00000031999	11	2	0.00721982	0.0393428
11__68232277	rs327899564	11	68232277	UBAC2,GPR183	ENSSSCG00000009516,ENSSSCG00000009517	5	2	0.00364366	0.0231889
11__68232290	rs337159758	11	68232290	UBAC2,GPR183	ENSSSCG00000009516,ENSSSCG00000009517	2	1	7.1709e-08	1.8e-06
11__68232325	rs345826853	11	68232325	UBAC2,GPR183	ENSSSCG00000009516,ENSSSCG00000009517	6	4	3.10692e-07	6.93e-06
11__68232370	rs327282018	11	68232370	UBAC2,GPR183	ENSSSCG00000009516,ENSSSCG00000009517	1	1	0.00179776	0.0132877
11__68232895	rs81211061	11	68232895	UBAC2,GPR183	ENSSSCG00000009516,ENSSSCG00000009517	11	4	0.00365785	0.0232519
11__68232953	rs336811711	11	68232953	UBAC2,GPR183	ENSSSCG00000009516,ENSSSCG00000009517	11	3	0.00567354	0.0325884
11__68233538	rs341268591	11	68233538	UBAC2,GPR183	ENSSSCG00000009516,ENSSSCG00000009517	10	3	0.00928793	0.0478069
11__68233566	rs322581439	11	68233566	UBAC2,GPR183	ENSSSCG00000009516,ENSSSCG00000009517	10	3	6.9258e-08	1.74e-06
11__68234775	rs324418020	11	68234775	UBAC2,GPR183	ENSSSCG00000009516,ENSSSCG00000009517	3	2	0.000286013	0.00291457
11__68236920	rs319282887	11	68236920	UBAC2,GPR183	ENSSSCG00000009516,ENSSSCG00000009517	1	1	0.00598812	0.0339912
11__68238877	rs338856578	11	68238877	UBAC2,GPR183	ENSSSCG00000009516,ENSSSCG00000009517	1	1	0.00904119	0.0467813
11__68335040	rs329874477	11	68335040	ENSSSCG00000031278	ENSSSCG00000031278	3	2	0.000273391	0.00280213
11__68335115	rs340049502	11	68335115	ENSSSCG00000031278	ENSSSCG00000031278	2	2	9.56919e-05	0.00114695
11__68335155	rs323973619	11	68335155	ENSSSCG00000031278	ENSSSCG00000031278	2	1	0.00498793	0.0296405
11__68335166	rs332756388	11	68335166	ENSSSCG00000031278	ENSSSCG00000031278	1	1	0.00293506	0.019542
11__68341752	rs334485136	11	68341752	ENSSSCG00000031278	ENSSSCG00000031278	2	1	0.00104466	0.00854817
11__68342146	rs788058872	11	68342146	ENSSSCG00000031278	ENSSSCG00000031278	1	1	0.00455138	0.0275404
11__68342166	rs788215719	11	68342166	ENSSSCG00000031278	ENSSSCG00000031278	1	1	0.0021024	0.0150222
11__6849550	rs322592361	11	6849550			1	1	0.000324914	0.00323186
11__7005739	rs343800460	11	7005739	KATNAL1	ENSSSCG00000009326	1	1	0.00763208	0.0410572
11__7005983	rs328908026	11	7005983	KATNAL1	ENSSSCG00000009326	4	1	0.0032259	0.0210994
11__7006321	rs342205878	11	7006321	KATNAL1	ENSSSCG00000009326	4	2	0.00535533	0.0312158
11__7006391	rs326053108	11	7006391	KATNAL1	ENSSSCG00000009326	2	1	0.00327203	0.0213426
11__70977521	rs337414518	11	70977521	TPP2	ENSSSCG00000009528	6	3	0.000125873	0.00145084
11__71005768	rs345325930	11	71005768	TPP2	ENSSSCG00000009528	3	1	0.000962001	0.0079698
11__71142294	rs329294441	11	71142294	ENSSSCG00000032046	ENSSSCG00000032046	7	1	0.0017192	0.0127933
11__71157101	rs1112073748	11	71157101	ENSSSCG00000032046	ENSSSCG00000032046	6	2	7.43903e-05	0.00092115
11__71159942	rs1112789291	11	71159942	ENSSSCG00000032046	ENSSSCG00000032046	1	1	0.00087791	0.00737859
11__71167981	rs81304950	11	71167981	ENSSSCG00000032046	ENSSSCG00000032046	9	2	0.00555633	0.0320673
11__7196351	rs332353102	11	7196351			3	2	0.000403432	0.00388156
11__7360295	rs332436535	11	7360295	USPL1	ENSSSCG00000028065	9	3	0.00560646	0.03229
11__7360537	rs319813495	11	7360537	USPL1	ENSSSCG00000028065	8	1	0.00691552	0.0381508
11__7374033	rs325889644	11	7374033			4	3	0.00043418	0.00412322
11__74241668	rs341220430	11	74241668	ARGLU1	ENSSSCG00000009536	9	2	0.000538961	0.00492123
11__75568103	rs339723422	11	75568103	ABHD13	ENSSSCG00000009541	2	1	0.00167449	0.0125122
11__75568653	rs336828916	11	75568653	ABHD13	ENSSSCG00000009541	3	2	0.000955512	0.00792656
11__75631876	rs327970385	11	75631876	TNFSF13B	ENSSSCG00000009542	1	1	0.00318525	0.0208807
11__76559533	rs1108100232	11	76559533			1	1	6.61877e-05	0.00083409
11__76559843	rs1110864639	11	76559843			3	3	0	0
11__76560146		11	76560146			1	1	5.6531e-08	1.44e-06
11__76560174		11	76560174			1	1	1.85702e-07	4.32e-06
11__76560575		11	76560575			2	2	0	0
11__76560781		11	76560781			1	1	5.94761e-05	0.00076049
11__76627459	rs330624160	11	76627459	IRS2	ENSSSCG00000034763	9	4	0.00272376	0.018467
11__77226862	rs327013506	11	77226862	NAXD	ENSSSCG00000029502	4	2	0.00754229	0.0407389
11__77230002	rs322008158	11	77230002	NAXD,CARS2	ENSSSCG00000029502,ENSSSCG00000031757	6	6	0	0
11__77230036	rs335664967	11	77230036	NAXD,CARS2	ENSSSCG00000029502,ENSSSCG00000031757	1	1	0.00392177	0.024586
11__77230127	rs326932878	11	77230127	NAXD,CARS2	ENSSSCG00000029502,ENSSSCG00000031757	1	1	0.00535486	0.0312153
11__77230200	rs327591772	11	77230200	NAXD,CARS2	ENSSSCG00000029502,ENSSSCG00000031757	1	1	0.00222753	0.0157339
11__77324554		11	77324554	ANKRD10	ENSSSCG00000033732	2	2	5.84829e-05	0.00075075
11__77325102	rs1113296177	11	77325102	ANKRD10	ENSSSCG00000033732	3	2	0.00111286	0.00899735
11__77325113	rs1107491472	11	77325113	ANKRD10	ENSSSCG00000033732	8	4	2.92027e-06	5.341e-05
11__77326117		11	77326117	ANKRD10	ENSSSCG00000033732	4	1	0.009495	0.0485677
11__77326161	rs1113088557	11	77326161	ANKRD10	ENSSSCG00000033732	3	1	0.00455307	0.0275445
11__77326510	rs1110523272	11	77326510	ANKRD10	ENSSSCG00000033732	3	2	9.04565e-05	0.00109448
11__77344272	rs1112058075	11	77344272	ANKRD10	ENSSSCG00000033732	4	1	0.00014154	0.00160632
11__77345523	rs711503236	11	77345523	ANKRD10	ENSSSCG00000033732	4	1	0.00749923	0.0405441
11__77346938	rs691561624	11	77346938	ANKRD10	ENSSSCG00000033732	4	1	0.00670174	0.0371431
11__77352448	rs695730196	11	77352448	ANKRD10	ENSSSCG00000033732	8	2	0.00495536	0.0295031
11__77498669		11	77498669	ARHGEF7,ENSSSCG00000024763	ENSSSCG00000009551,ENSSSCG00000024763	2	1	0.000484231	0.00452328
11__77510181		11	77510181	ARHGEF7,ENSSSCG00000024763	ENSSSCG00000009551,ENSSSCG00000024763	1	1	0.00734341	0.0398929
11__77515011		11	77515011	ARHGEF7,ENSSSCG00000024763	ENSSSCG00000009551,ENSSSCG00000024763	2	2	0.00158565	0.0119818
11__77529018		11	77529018	ARHGEF7,ENSSSCG00000024763	ENSSSCG00000009551,ENSSSCG00000024763	1	1	0.00907334	0.0468897
11__77529619		11	77529619	ARHGEF7,ENSSSCG00000024763	ENSSSCG00000009551,ENSSSCG00000024763	1	1	0.000617378	0.00551017
11__77530019	rs1111966242	11	77530019	ARHGEF7,ENSSSCG00000024763	ENSSSCG00000009551,ENSSSCG00000024763	1	1	1.8168e-05	0.00027049
11__77530374	rs1110563795	11	77530374	ARHGEF7,ENSSSCG00000024763	ENSSSCG00000009551,ENSSSCG00000024763	2	1	0.00013028	0.001494
11__77530869		11	77530869	ARHGEF7,ENSSSCG00000024763	ENSSSCG00000009551,ENSSSCG00000024763	5	2	4.47107e-05	0.00059416
11__78397089		11	78397089	ATP11A	ENSSSCG00000037561	6	3	0.000124639	0.00143824
11__78397577		11	78397577	ATP11A	ENSSSCG00000037561	1	1	0.00904119	0.0467813
11__78398724		11	78398724	ATP11A	ENSSSCG00000037561	5	2	0.000141181	0.00160293
11__78399153		11	78399153	ATP11A	ENSSSCG00000037561	7	2	0.000265981	0.00274456
11__78399566		11	78399566	ATP11A	ENSSSCG00000037561	8	2	0.00348099	0.0223482
11__78400025		11	78400025	ATP11A	ENSSSCG00000037561	8	3	4.6311e-06	8.105e-05
11__78400712		11	78400712	ATP11A	ENSSSCG00000037561	8	2	6.61691e-05	0.00083409
11__78400934		11	78400934	ATP11A	ENSSSCG00000037561	3	1	0.00348371	0.0223572
11__78400956		11	78400956	ATP11A	ENSSSCG00000037561	8	3	0.00181528	0.0133952
11__78401023		11	78401023	ATP11A	ENSSSCG00000037561	8	2	0.00258427	0.0177316
11__78401184		11	78401184	ATP11A	ENSSSCG00000037561	3	2	0.00211973	0.0151287
11__78401294		11	78401294	ATP11A	ENSSSCG00000037561	8	2	0.00629187	0.0353666
11__78401426		11	78401426	ATP11A	ENSSSCG00000037561	3	2	6.55289e-06	0.00011017
11__78401535		11	78401535	ATP11A	ENSSSCG00000037561	8	3	3.52881e-05	0.00048463
11__78401874		11	78401874	ATP11A	ENSSSCG00000037561	8	3	1.05956e-05	0.00016821
11__78401907		11	78401907	ATP11A	ENSSSCG00000037561	8	4	4.91506e-06	8.551e-05
11__78541401	rs342506291	11	78541401	PCID2	ENSSSCG00000009557	1	1	0.00763208	0.0410572
11__78572156	rs320041705	11	78572156	CUL4A	ENSSSCG00000009556	2	2	0.00292316	0.0195365
11__78573051	rs329793268	11	78573051	CUL4A	ENSSSCG00000009556	3	2	0.000291079	0.0029584
11__78587843	rs323013339	11	78587843	CUL4A	ENSSSCG00000009556	5	2	0.00226565	0.01595
11__78609813	rs330500899	11	78609813	LAMP1	ENSSSCG00000009555	13	6	2.106e-09	7e-08
11__78609856	rs337156375	11	78609856	LAMP1	ENSSSCG00000009555	6	3	1.55899e-05	0.0002361
11__78609868	rs327326205	11	78609868	LAMP1	ENSSSCG00000009555	6	3	3.29237e-05	0.00045721
11__78611965	rs337215956	11	78611965	LAMP1	ENSSSCG00000009555	5	3	0.000264329	0.00273064
11__78616453	rs325641102	11	78616453	LAMP1	ENSSSCG00000009555	5	3	0.000464814	0.00437273
11__78617578	rs344983488	11	78617578	LAMP1	ENSSSCG00000009555	6	2	0.0022007	0.0155983
11__78952013	rs793798108	11	78952013	RASA3	ENSSSCG00000009567	5	1	0.00358814	0.0228966
11__8866085		11	8866085	N4BP2L1,ENSSSCG00000009341	ENSSSCG00000040566,ENSSSCG00000009341	1	1	0.00087791	0.00737859
11__9518585	rs80804695	11	9518585			2	2	0.00775789	0.0415751
12__1083972	rs693353045	12	1083972	MRPL12,SIRT7	ENSSSCG00000033148,ENSSSCG00000034695	6	2	0.000708852	0.00620645
12__1098366	rs1111403737	12	1098366	MRPL12,ALYREF,ENSSSCG00000035728	ENSSSCG00000033148,ENSSSCG00000032655,ENSSSCG00000035728	6	2	0.00348377	0.0223572
12__1116094		12	1116094	MRPL12,ARHGDIA	ENSSSCG00000033148,ENSSSCG00000034058	6	3	7.22899e-05	0.00089871
12__11616256	rs323113805	12	11616256	FAM20A	ENSSSCG00000017258	1	1	0.00763208	0.0410572
12__11616258	rs334127499	12	11616258	FAM20A	ENSSSCG00000017258	1	1	0.00763208	0.0410572
12__11643824	rs344150243	12	11643824	FAM20A	ENSSSCG00000017258	5	3	2.1963e-08	6e-07
12__11651383	rs343376164	12	11651383	FAM20A	ENSSSCG00000017258	5	3	7.28234e-05	0.00090451
12__11656623	rs332727004	12	11656623	FAM20A	ENSSSCG00000017258	3	2	0.000144204	0.00163131
12__11657188	rs81439801	12	11657188	FAM20A	ENSSSCG00000017258	7	2	0.000374685	0.0036456
12__11657303	rs327101318	12	11657303	FAM20A	ENSSSCG00000017258	8	3	3.4587e-08	9.1e-07
12__11662470	rs323812712	12	11662470	PRKAR1A	ENSSSCG00000017259	12	2	0.0090879	0.046944
12__11663122	rs81300678	12	11663122	PRKAR1A	ENSSSCG00000017259	9	3	1.19174e-06	2.368e-05
12__11663342	rs333702176	12	11663342	PRKAR1A	ENSSSCG00000017259	12	2	0.00709347	0.0388289
12__11663343	rs344324935	12	11663343	PRKAR1A	ENSSSCG00000017259	5	3	0.00131331	0.0103101
12__11664085	rs320860863	12	11664085	PRKAR1A	ENSSSCG00000017259	11	4	0	0
12__11664123	rs338723243	12	11664123	PRKAR1A	ENSSSCG00000017259	11	7	0	0
12__11664171	rs320266518	12	11664171	PRKAR1A	ENSSSCG00000017259	12	5	0	0
12__11664363	rs319511104	12	11664363	PRKAR1A	ENSSSCG00000017259	12	3	0.000885964	0.00743397
12__11669459	rs81217087	12	11669459	PRKAR1A	ENSSSCG00000017259	12	12	0	0
12__11677690	rs55619340	12	11677690	PRKAR1A	ENSSSCG00000017259	8	3	0.0035224	0.0225462
12__11752867	rs321788869	12	11752867	ARSG	ENSSSCG00000017261	1	1	6.61877e-05	0.00083409
12__11753201	rs331812773	12	11753201	ARSG	ENSSSCG00000017261	1	1	0.00460131	0.0277577
12__11753336	rs324467373	12	11753336	ARSG	ENSSSCG00000017261	3	2	0.000564035	0.00510941
12__11875052	rs332744257	12	11875052	SLC16A6	ENSSSCG00000017262	1	1	0.00904119	0.0467813
12__11892408	rs81218159	12	11892408	AMZ2	ENSSSCG00000017264	8	3	9.57957e-05	0.00114785
12__1191281	rs1108170331	12	1191281	MRPL12,ACTG1,ENSSSCG00000033620	ENSSSCG00000033148,ENSSSCG00000028355,ENSSSCG00000033620	3	1	0.00168588	0.0125811
12__11923374	rs324460428	12	11923374	GNA13	ENSSSCG00000039336	2	1	0.00242652	0.0168848
12__1192390		12	1192390	MRPL12,ACTG1,ENSSSCG00000033620	ENSSSCG00000033148,ENSSSCG00000028355,ENSSSCG00000033620	2	2	0	0
12__11924950	rs327249697	12	11924950	GNA13	ENSSSCG00000039336	2	2	9.738e-05	0.00116511
12__11925087	rs337606937	12	11925087	GNA13	ENSSSCG00000039336	2	2	7.99324e-06	0.00013134
12__11925717	rs332943954	12	11925717	GNA13	ENSSSCG00000039336	2	2	4.21577e-05	0.00056356
12__11925826	rs333155311	12	11925826	GNA13	ENSSSCG00000039336	2	1	0.000736677	0.00639762
12__11926082	rs327202602	12	11926082	GNA13	ENSSSCG00000039336	2	2	1e-12	0
12__11926102	rs337647158	12	11926102	GNA13	ENSSSCG00000039336	2	1	2.4283e-08	6.6e-07
12__11926246	rs320681676	12	11926246	GNA13	ENSSSCG00000039336	2	2	2.78169e-07	6.27e-06
12__11926659	rs332265485	12	11926659	GNA13	ENSSSCG00000039336	1	1	0.00953802	0.0487448
[truncated: 14,023 more rows]

## Sheet: D
Table S2b. List of SNPs showing significant ASE in D condition
SNP ID	rsID	Chrom	Pos	ENSEMBL Gene	ENSEMBL Gene ID	n testable	n significant	Meta p-value	FDR p-value
1__100442734	rs329100538	1	100442734	ENSSSCG00000004521,ME2	ENSSSCG00000004521,ENSSSCG00000004522	2	1	0.00783196	0.0403856
1__100443338	rs343167032	1	100443338	ENSSSCG00000004521,ME2	ENSSSCG00000004521,ENSSSCG00000004522	3	2	0.000305685	0.00293863
1__100455678	rs319815023	1	100455678	ENSSSCG00000004521,ME2	ENSSSCG00000004521,ENSSSCG00000004522	1	1	0.00143091	0.0105378
1__100455890	rs340985889	1	100455890	ENSSSCG00000004521,ME2	ENSSSCG00000004521,ENSSSCG00000004522	1	1	0.000535053	0.00470388
1__100533499	rs319832713	1	100533499	ELAC1,SMAD4	ENSSSCG00000024479,ENSSSCG00000004524	2	1	0.000278587	0.00272005
1__100535101	rs335830523	1	100535101	ELAC1,SMAD4	ENSSSCG00000024479,ENSSSCG00000004524	1	1	0.000679548	0.00571707
1__104716461	rs336019928	1	104716461			1	1	0.0081469	0.0416184
1__106877209	rs81216562	1	106877209	FECH	ENSSSCG00000004541	5	3	0.00120607	0.0091893
1__106911424	rs319562587	1	106911424	NARS1	ENSSSCG00000004542	5	2	0.0011835	0.00906696
1__106911446	rs339108948	1	106911446	NARS1	ENSSSCG00000004542	5	2	0.000724923	0.00604426
1__106911563	rs320104142	1	106911563	NARS1	ENSSSCG00000004542	5	1	0.00378037	0.023076
1__106911793	rs325355423	1	106911793	NARS1	ENSSSCG00000004542	5	3	9.43738e-06	0.00014385
1__106911838	rs321084477	1	106911838	NARS1	ENSSSCG00000004542	5	4	0	0
1__106911853	rs341595841	1	106911853	NARS1	ENSSSCG00000004542	5	4	0	0
1__108272675	rs1108676800	1	108272675	HERC1	ENSSSCG00000004561	5	2	0.00991977	0.0485065
1__108377608	rs337441274	1	108377608	HERC1	ENSSSCG00000004561	7	3	5.6279e-08	1.37e-06
1__108390932	rs80927029	1	108390932	HERC1	ENSSSCG00000004561	7	3	0.00020739	0.00210902
1__108400617	rs80957499	1	108400617	HERC1	ENSSSCG00000004561	7	4	5.275e-09	1.5e-07
1__108910218	rs345890884	1	108910218	LACTB	ENSSSCG00000004569	1	1	0.00507738	0.029034
1__111559413	rs325931092	1	111559413	ICE2	ENSSSCG00000004577	8	4	2.55165e-05	0.00034594
1__111627690	rs343030838	1	111627690	ANXA2	ENSSSCG00000004578	2	1	0.00300263	0.0192714
1__111634774	rs329481590	1	111634774	ANXA2	ENSSSCG00000004578	2	1	0.000786269	0.00646172
1__112815810	rs337326501	1	112815810	MYO1E	ENSSSCG00000004587	10	3	0.00276625	0.0181022
1__112901033	rs713780898	1	112901033	MYO1E	ENSSSCG00000004587	1	1	0.00603796	0.0331548
1__113797099		1	113797099	ALDH1A2,AQP9	ENSSSCG00000025578,ENSSSCG00000004597	2	1	0.00344334	0.0213866
1__113798059		1	113798059	ALDH1A2,AQP9	ENSSSCG00000025578,ENSSSCG00000004597	2	2	1.73233e-05	0.00024702
1__116604095	rs339104292	1	116604095	RAB27A	ENSSSCG00000004612	17	3	0.000415756	0.00380616
1__116604516	rs342130731	1	116604516	RAB27A	ENSSSCG00000004612	12	3	0.000347261	0.0032621
1__116604575	rs344459528	1	116604575	RAB27A	ENSSSCG00000004612	17	5	2.79159e-07	5.97e-06
1__116604576	rs324958266	1	116604576	RAB27A	ENSSSCG00000004612	5	2	0.000326743	0.00309151
1__116604643	rs332725980	1	116604643	RAB27A	ENSSSCG00000004612	12	3	7.4781e-05	0.00088225
1__116604744	rs342981613	1	116604744	RAB27A	ENSSSCG00000004612	17	4	0.00728825	0.038299
1__116604775	rs339249031	1	116604775	RAB27A	ENSSSCG00000004612	17	4	0.00723354	0.0380765
1__116604971	rs336620148	1	116604971	RAB27A	ENSSSCG00000004612	12	6	0	0
1__116605833	rs340038529	1	116605833			5	3	8.2893e-08	1.95e-06
1__116606002	rs332525913	1	116606002			17	7	6.21e-10	2e-08
1__116606044	rs340833809	1	116606044			17	7	5.338e-09	1.5e-07
1__116606058	rs324294859	1	116606058			17	6	5.09e-10	2e-08
1__116606144	rs336260814	1	116606144			12	6	1.01162e-06	1.933e-05
1__116606153	rs343438623	1	116606153			5	4	4.7671e-08	1.17e-06
1__116606189	rs327450371	1	116606189			17	3	0.000150717	0.00161865
1__116606262	rs334601772	1	116606262			17	3	0.00284437	0.018505
1__119154340	rs322812542	1	119154340	MYO5A	ENSSSCG00000004620	3	2	0.000472098	0.00424361
1__119865333		1	119865333	LEO1,TMOD3	ENSSSCG00000004625,ENSSSCG00000004626	1	1	3.85582e-05	0.00049705
1__120880910	rs340135907	1	120880910	AP4E1	ENSSSCG00000004634	3	1	0.00118152	0.009054
1__121133871	rs341251050	1	121133871	SPPL2A	ENSSSCG00000004635	5	1	0.009342	0.0463612
1__121342	rs1112607597	1	121342	FAM120B	ENSSSCG00000029697	4	1	0.000279202	0.00272535
1__121847571		1	121847571	ATP8B4	ENSSSCG00000004646	3	2	0.00161456	0.0116557
1__121872394		1	121872394	ATP8B4	ENSSSCG00000004646	1	1	0.000679548	0.00571707
1__122008	rs1113786826	1	122008	FAM120B	ENSSSCG00000029697	4	1	0.00448737	0.0264302
1__122121612	rs346042203	1	122121612	DTWD1	ENSSSCG00000004647	8	2	0.00823529	0.0419752
1__122501	rs1109375980	1	122501	FAM120B	ENSSSCG00000029697	1	1	0.00383624	0.0233557
1__122650		1	122650	FAM120B	ENSSSCG00000029697	1	1	1.74285e-05	0.0002482
1__122811001	rs701664853	1	122811001	CEP152	ENSSSCG00000004657	8	4	6.63891e-06	0.00010552
1__122811002	rs341955386	1	122811002	CEP152	ENSSSCG00000004657	2	1	0.00226849	0.0153935
1__122811274	rs321892825	1	122811274	CEP152	ENSSSCG00000004657	8	4	1.496e-09	5e-08
1__122811682	rs344867361	1	122811682	CEP152,ENSSSCG00000004656	ENSSSCG00000004657,ENSSSCG00000004656	8	2	0.0074149	0.0388041
1__123397		1	123397	FAM120B	ENSSSCG00000029697	1	1	0.000113074	0.00126222
1__123413		1	123413	FAM120B	ENSSSCG00000029697	1	1	0.00763208	0.0395818
1__123679		1	123679	FAM120B	ENSSSCG00000029697	1	1	0.00522288	0.0295712
1__12382068	rs1112339066	1	12382068	ENSSSCG00000004071	ENSSSCG00000004071	2	2	1.6882e-08	4.5e-07
1__12382104	rs1113332720	1	12382104	ENSSSCG00000004071	ENSSSCG00000004071	2	2	1.878e-09	6e-08
1__12382158		1	12382158	ENSSSCG00000004071	ENSSSCG00000004071	3	2	5.5886e-07	1.132e-05
1__12387973	rs343560549	1	12387973	ENSSSCG00000004071	ENSSSCG00000004071	2	1	5.22148e-05	0.00064648
1__12392624	rs81348269	1	12392624	ENSSSCG00000004071	ENSSSCG00000004071	2	1	8.01229e-05	0.00093807
1__12396156	rs326745580	1	12396156			4	3	2.26527e-05	0.00031237
1__12396525	rs319403992	1	12396525			3	2	5.05636e-06	8.248e-05
1__12396590	rs330553104	1	12396590			3	2	5.11452e-05	0.00063474
1__125374	rs1109908136	1	125374	FAM120B	ENSSSCG00000029697	3	1	0.00425253	0.0253403
1__12572036	rs343018666	1	12572036	OPRM1	ENSSSCG00000004074	5	5	0	0
1__12597825	rs343196988	1	12597825	OPRM1	ENSSSCG00000004074	8	3	9.05089e-07	1.745e-05
1__12598210	rs337590407	1	12598210	OPRM1	ENSSSCG00000004074	8	2	0.00136565	0.0101767
1__12598231	rs327880137	1	12598231	OPRM1	ENSSSCG00000004074	8	3	0.000969767	0.00769586
1__12598584	rs341714860	1	12598584	OPRM1	ENSSSCG00000004074	8	4	5.72442e-06	9.239e-05
1__12598594	rs318799579	1	12598594	OPRM1	ENSSSCG00000004074	8	4	4.549e-09	1.3e-07
1__12599095	rs335787366	1	12599095	OPRM1	ENSSSCG00000004074	8	5	7.33866e-06	0.00011529
1__12599351	rs324383819	1	12599351	OPRM1	ENSSSCG00000004074	7	3	0.000328208	0.00310348
1__12599356	rs341254591	1	12599356	OPRM1	ENSSSCG00000004074	8	4	0.000810027	0.0066295
1__12600601	rs320437234	1	12600601	OPRM1	ENSSSCG00000004074	8	3	3.40105e-05	0.00044653
1__12600604	rs341231072	1	12600604	OPRM1	ENSSSCG00000004074	8	4	2.93071e-07	6.25e-06
1__12600673	rs319405304	1	12600673	OPRM1	ENSSSCG00000004074	8	5	1.28557e-05	0.00019059
1__12600876	rs336360432	1	12600876	OPRM1	ENSSSCG00000004074	8	2	0.000629159	0.00536965
1__12601205	rs708673354	1	12601205	OPRM1	ENSSSCG00000004074	6	4	2.08e-09	6e-08
1__12601305	rs337469448	1	12601305	OPRM1	ENSSSCG00000004074	8	4	0.000110414	0.00124293
1__12601306	rs331424554	1	12601306	OPRM1	ENSSSCG00000004074	8	4	0.000110414	0.00124293
1__12601499	rs326525202	1	12601499	OPRM1	ENSSSCG00000004074	8	5	0.000322954	0.00307609
1__12601511	rs343045983	1	12601511	OPRM1	ENSSSCG00000004074	8	5	3.66129e-06	6.183e-05
1__12601736	rs332517188	1	12601736	OPRM1	ENSSSCG00000004074	8	4	3.59361e-05	0.00046887
1__12601955	rs339841794	1	12601955	OPRM1	ENSSSCG00000004074	8	3	1.86922e-05	0.00026396
1__12602210		1	12602210	OPRM1	ENSSSCG00000004074	8	4	4.42815e-07	9.15e-06
1__126470		1	126470	FAM120B	ENSSSCG00000029697	11	3	0.00421984	0.0251804
1__126865338		1	126865338	B2M	ENSSSCG00000004687	3	1	0.00256813	0.0170192
1__126866650		1	126866650	B2M	ENSSSCG00000004687	3	1	0.00208044	0.0143644
1__126868112		1	126868112	B2M	ENSSSCG00000004687	3	2	7.78641e-05	0.00091375
1__127068945	rs1110667556	1	127068945	CTDSPL2	ENSSSCG00000035827	3	1	0.00138557	0.0102993
1__127765132	rs326704173	1	127765132	HYPK,SERF2	ENSSSCG00000038436,ENSSSCG00000024263	10	3	0.0066362	0.0356527
1__127782087	rs338707944	1	127782087	ELL3	ENSSSCG00000004699	10	4	1.12624e-06	2.127e-05
1__127782343	rs325089817	1	127782343	ELL3	ENSSSCG00000004699	10	3	0.00110336	0.00855677
1__127783365	rs80833109	1	127783365	ELL3	ENSSSCG00000004699	10	2	0.00712205	0.0376022
1__128094632	rs322587232	1	128094632	ADAL	ENSSSCG00000004710	7	3	2.11543e-05	0.00029406
1__128269832	rs343599979	1	128269832	TMEM62	ENSSSCG00000004716	10	4	2.83811e-05	0.0003805
1__128269951		1	128269951	TMEM62	ENSSSCG00000004716	1	1	0.000195126	0.00200166
1__128269996	rs80795346	1	128269996	TMEM62	ENSSSCG00000004716	7	4	0.000113717	0.00126793
1__128273746	rs345978396	1	128273746	TMEM62	ENSSSCG00000004716	8	3	0.000190178	0.00196971
1__128278848		1	128278848	TMEM62	ENSSSCG00000004716	8	5	2.79141e-07	5.97e-06
1__128850651	rs332224895	1	128850651	SNAP23	ENSSSCG00000038735	10	1	0.00558443	0.0311576
1__128941489	rs336459515	1	128941489	ZNF106	ENSSSCG00000004725	1	1	0.00763208	0.0395818
1__129165303	rs338618979	1	129165303	VPS39	ENSSSCG00000004731	7	2	0.00364741	0.0224064
1__129172202	rs329881864	1	129172202	VPS39	ENSSSCG00000004731	7	2	0.00332255	0.020813
1__129172269	rs339236475	1	129172269	VPS39	ENSSSCG00000004731	3	1	3.94262e-07	8.22e-06
1__129172492	rs321444363	1	129172492	VPS39	ENSSSCG00000004731	7	4	4.84111e-07	9.92e-06
1__129196912	rs321484893	1	129196912	VPS39	ENSSSCG00000004731	10	7	0	0
1__129197023	rs331853075	1	129197023	VPS39	ENSSSCG00000004731	10	3	2.551e-08	6.6e-07
1__129197029	rs340262035	1	129197029	VPS39	ENSSSCG00000004731	3	1	0.00432786	0.0256587
1__129197147	rs332121659	1	129197147	VPS39	ENSSSCG00000004731	10	6	5e-12	0
1__129197178	rs340343320	1	129197178	VPS39	ENSSSCG00000004731	10	7	3.9e-11	0
1__129197314	rs332980459	1	129197314	VPS39	ENSSSCG00000004731	10	2	0.00380357	0.0231883
1__129197380	rs345134906	1	129197380	VPS39	ENSSSCG00000004731	10	3	0.000396822	0.00365141
1__129197797	rs334481860	1	129197797	VPS39	ENSSSCG00000004731	10	4	3.22142e-05	0.00042606
1__129198552	rs338352977	1	129198552	VPS39	ENSSSCG00000004731	7	3	0.000108752	0.00122707
1__129459493	rs318504740	1	129459493			9	1	0.00319029	0.0202226
1__129459501	rs336113907	1	129459501			3	1	0.000993654	0.00786046
1__129540516	rs325207065	1	129540516	MAPKBP1	ENSSSCG00000004738	1	1	0.00455138	0.0266429
1__129868343	rs338870930	1	129868343			2	1	0.00746053	0.0389533
1__129872530	rs327459596	1	129872530			2	1	0.00278103	0.0181748
1__129991256	rs328659502	1	129991256	NDUFAF1	ENSSSCG00000004748	4	2	0.000238079	0.00237153
1__130047737		1	130047737	ENSSSCG00000035544	ENSSSCG00000035544	3	3	5.595e-09	1.6e-07
1__130051320		1	130051320	ENSSSCG00000035544	ENSSSCG00000035544	3	3	0.000528472	0.00466578
1__130558651	rs336110591	1	130558651	DNAJC17,RMDN3,GCHFR	ENSSSCG00000004762,ENSSSCG00000004765,ENSSSCG00000032022	6	2	0.00320528	0.0202859
1__130853149		1	130853149	BAHD1	ENSSSCG00000004772	1	1	0.00187823	0.0131886
1__130894613	rs324838694	1	130894613	IVD	ENSSSCG00000004774	4	1	0.00727159	0.03823
1__130894707	rs335035103	1	130894707	IVD	ENSSSCG00000004774	5	2	0.00461031	0.0268821
1__130895223	rs326545526	1	130895223	IVD	ENSSSCG00000004774	1	1	0.00365777	0.0224427
1__130902341	rs80874597	1	130902341	IVD	ENSSSCG00000004774	9	4	7.54133e-07	1.482e-05
1__130908141	rs80886993	1	130908141	IVD	ENSSSCG00000004774	9	5	1.01081e-07	2.34e-06
1__131013632	rs695016123	1	131013632	PLCB2	ENSSSCG00000004779	9	2	0.00450713	0.0265284
1__131028102	rs323891225	1	131028102	PLCB2	ENSSSCG00000004779	10	3	0.00101354	0.00798999
1__131028821	rs322680639	1	131028821			9	1	0.00404535	0.0243386
1__131179953		1	131179953	BMF	ENSSSCG00000035284	7	1	0.00137506	0.010234
1__131180701		1	131180701	BMF	ENSSSCG00000035284	11	4	0.00348831	0.0216121
1__131197633		1	131197633	BMF	ENSSSCG00000035284	3	1	0.00860224	0.043468
1__131245014		1	131245014	SRP14	ENSSSCG00000004785	7	2	0.00791841	0.0407147
1__131729464	rs340831172	1	131729464	THBS1	ENSSSCG00000004789	3	2	6.92874e-05	0.00082728
1__131729691	rs322789963	1	131729691	THBS1	ENSSSCG00000004789	3	2	2.774e-09	8e-08
1__131730310	rs333864564	1	131730310	THBS1	ENSSSCG00000004789	7	1	1e-12	0
1__131732901	rs706623283	1	131732901	THBS1	ENSSSCG00000004789	3	1	0.00875487	0.0440924
1__131735966	rs324706006	1	131735966	THBS1	ENSSSCG00000004789	4	2	0.000126021	0.00138417
1__131736893	rs337225866	1	131736893	THBS1	ENSSSCG00000004789	3	1	0.00735588	0.0385701
1__131737469	rs329748812	1	131737469	THBS1	ENSSSCG00000004789	4	1	0.000887865	0.00714857
1__131739520	rs323677274	1	131739520	THBS1	ENSSSCG00000004789	7	2	1.979e-09	6e-08
1__131739619	rs80860594	1	131739619	THBS1	ENSSSCG00000004789	10	7	0	0
1__131742930	rs331665263	1	131742930	THBS1	ENSSSCG00000004789	10	7	0	0
1__131744460	rs324193847	1	131744460	THBS1	ENSSSCG00000004789	4	1	6.30944e-07	1.265e-05
1__132707302		1	132707302	RASGRP1	ENSSSCG00000004791	7	2	7.20712e-05	0.00085419
1__132709074		1	132709074	RASGRP1	ENSSSCG00000004791	5	5	2e-12	0
1__132784208	rs709141715	1	132784208	RASGRP1	ENSSSCG00000004791	5	3	1.76386e-06	3.196e-05
1__132784376	rs324280442	1	132784376	RASGRP1	ENSSSCG00000004791	4	1	1.83665e-05	0.00025989
1__132786315	rs335534813	1	132786315	RASGRP1	ENSSSCG00000004791	5	3	8.13408e-05	0.00095108
1__132786451	rs330828410	1	132786451	RASGRP1	ENSSSCG00000004791	7	3	4.75847e-05	0.00059661
1__13451057	rs339899139	1	13451057	MTRF1L	ENSSSCG00000004076	1	1	0.00087791	0.00708316
1__13458092	rs81218589	1	13458092	MTRF1L	ENSSSCG00000004076	4	1	0.00956529	0.0471127
1__139829193	rs336968193	1	139829193	SELENOS	ENSSSCG00000004826	7	1	0.00517579	0.0294685
1__13988337	rs321120855	1	13988337	ENSSSCG00000049158	ENSSSCG00000049158	3	1	0.0045546	0.0266537
1__13993736	rs326153901	1	13993736	ENSSSCG00000049158	ENSSSCG00000049158	5	1	0.00744766	0.0389097
1__14009765	rs1111983101	1	14009765	ENSSSCG00000049158	ENSSSCG00000049158	2	1	0.000184806	0.00192205
1__14018025		1	14018025	ENSSSCG00000049158	ENSSSCG00000049158	3	1	0.00733073	0.0384729
1__14047840	rs81348594	1	14047840	ENSSSCG00000004082	ENSSSCG00000004082	6	3	0.000116408	0.00129235
1__14123128	rs81209192	1	14123128	ENSSSCG00000004082	ENSSSCG00000004082	6	2	0.00644009	0.0348533
1__143495271	rs345755349	1	143495271	KLF13	ENSSSCG00000026006	6	2	0.00754855	0.0393252
1__145714960	rs330549028	1	145714960	SNRPA1	ENSSSCG00000005786	6	2	0.000905735	0.00727051
1__147650382	rs322445174	1	147650382	MBP	ENSSSCG00000038767	13	3	0.00135487	0.0101041
1__147650651	rs344842959	1	147650651	MBP	ENSSSCG00000038767	13	4	0.000669946	0.00565845
1__14784535	rs345515835	1	14784535	ARMT1	ENSSSCG00000004088	1	1	3.85582e-05	0.00049705
1__14784544	rs80881323	1	14784544	ARMT1	ENSSSCG00000004088	3	1	0.000950382	0.00756375
1__14860326	rs320053909	1	14860326			2	1	0.00962449	0.0473484
1__14860852	rs323925686	1	14860852			1	1	0.00455138	0.0266429
1__158345208	rs1110190024	1	158345208	KDSR	ENSSSCG00000025744	2	1	0.00897722	0.045013
1__158349450	rs1107722602	1	158349450	KDSR	ENSSSCG00000025744	11	4	0.000140703	0.00152423
1__158353139	rs80925401	1	158353139	KDSR	ENSSSCG00000025744	5	1	0.00464454	0.0270368
1__158353220		1	158353220	KDSR	ENSSSCG00000025744	5	3	0.000285429	0.00277738
1__162111210	rs333425307	1	162111210	MALT1	ENSSSCG00000004917	2	1	0.00620884	0.0338886
1__16330959	rs331549214	1	16330959	KATNA1	ENSSSCG00000004104	2	2	8.8413e-05	0.00102448
1__163693180	rs320919278	1	163693180	DENND4A	ENSSSCG00000004938	4	1	0.00607493	0.0333223
1__16369790	rs81216932	1	16369790	GINM1	ENSSSCG00000030067	11	3	0.00105407	0.00825814
1__16491219	rs327313952	1	16491219	ZC3H12D	ENSSSCG00000004109	1	1	0.00119324	0.00910684
1__16491227	rs333696480	1	16491227	ZC3H12D	ENSSSCG00000004109	1	1	0.000471987	0.00424311
1__16491256	rs345801164	1	16491256	ZC3H12D	ENSSSCG00000004109	2	1	0.0102869	0.0499044
1__16496289	rs327063341	1	16496289	ZC3H12D	ENSSSCG00000004109	5	1	0.00974629	0.0478154
1__16498462	rs329538583	1	16498462	ZC3H12D	ENSSSCG00000004109	8	5	1.995e-09	6e-08
1__16498578	rs343879556	1	16498578	ZC3H12D	ENSSSCG00000004109	8	3	3.16809e-05	0.00041973
1__16498828	rs80923810	1	16498828	ZC3H12D	ENSSSCG00000004109	9	3	0.00136709	0.0101826
1__165500478	rs342011689	1	165500478	MAP2K5	ENSSSCG00000004955	8	2	0.00768291	0.0397894
1__166108541	rs328377449	1	166108541	CLN6	ENSSSCG00000004957	6	3	3.7208e-05	0.00048251
1__166108654	rs342315321	1	166108654	CLN6	ENSSSCG00000004957	9	1	0.00349852	0.0216649
1__166665368	rs694066780	1	166665368	ENSSSCG00000004963	ENSSSCG00000004963	3	2	0.00109018	0.00847579
1__167810498	rs707589850	1	167810498	TLE3	ENSSSCG00000004971	1	1	2.22782e-05	0.00030813
1__167814492		1	167814492	TLE3	ENSSSCG00000004971	1	1	0.00543592	0.0304962
1__167815286		1	167815286	TLE3	ENSSSCG00000004971	1	1	0.000324063	0.00307609
1__175167739	rs338749376	1	175167739	KLHL28	ENSSSCG00000004996	6	1	0.00539401	0.0303535
1__175303057	rs345244252	1	175303057	PRPF39	ENSSSCG00000004997	4	2	0.00928211	0.0461054
1__179456263	rs338351732	1	179456263	ENSSSCG00000038507	ENSSSCG00000038507	1	1	0.00904119	0.045161
1__179456417	rs80880451	1	179456417	ENSSSCG00000038507	ENSSSCG00000038507	7	3	2.91529e-06	5.042e-05
1__179714207	rs321238192	1	179714207	KLHDC2,ARF6	ENSSSCG00000005009,ENSSSCG00000005012	7	3	0.000231422	0.00231626
1__180477697	rs321589252	1	180477697			7	5	7.3458e-07	1.447e-05
1__180477751	rs340309805	1	180477751			7	5	1.961e-09	6e-08
1__180477786	rs322356763	1	180477786			7	6	5.593e-09	1.6e-07
1__180478793	rs331045465	1	180478793			4	3	5.9659e-08	1.44e-06
1__180479263	rs331930136	1	180479263			7	3	2.08907e-06	3.731e-05
1__180481770	rs330426430	1	180481770	NIN	ENSSSCG00000005022	7	2	0.00725912	0.0381696
1__180518692	rs345123722	1	180518692	NIN	ENSSSCG00000005022	7	2	0.0090145	0.0451531
1__180704008	rs339264552	1	180704008	PYGL	ENSSSCG00000005024	7	3	2.93723e-06	5.076e-05
1__181648737	rs80962176	1	181648737	ENSSSCG00000028092	ENSSSCG00000028092	6	2	0.00117402	0.00900632
1__181651389	rs321281762	1	181651389	ENSSSCG00000028092	ENSSSCG00000028092	9	2	0.000642398	0.00546395
1__181651445	rs337464314	1	181651445	ENSSSCG00000028092	ENSSSCG00000028092	7	4	0.00022917	0.00229669
1__19075669	rs337431377	1	19075669	RAB32	ENSSSCG00000004114	5	2	0.00165002	0.0118748
1__19076278	rs341368323	1	19076278	RAB32	ENSSSCG00000004114	5	2	0.000986303	0.00780706
1__19076294	rs327975967	1	19076294	RAB32	ENSSSCG00000004114	5	2	0.00260516	0.0172233
1__194379932		1	194379932	SGPP1	ENSSSCG00000028558	5	2	0.000664038	0.00561836
1__1957839		1	1957839	UNC93A	ENSSSCG00000027404	3	3	0	0
1__19764927	rs335455293	1	19764927	FBXO30	ENSSSCG00000004121	1	1	0.00288725	0.0187093
1__19772667	rs1111699801	1	19772667	FBXO30	ENSSSCG00000004121	1	1	0.00050826	0.0045136
1__2003897		1	2003897			1	1	0.000156417	0.00167013
1__2006034	rs1112251556	1	2006034			1	1	1.40516e-07	3.17e-06
1__2006093	rs1113788295	1	2006093			2	2	2.43988e-07	5.28e-06
1__2006243	rs1109842750	1	2006243			2	2	0.000704488	0.00589803
1__2006527	rs1108830661	1	2006527			1	1	0.000170155	0.00179257
1__2006587	rs1110974040	1	2006587			1	1	1.52218e-05	0.00022047
1__2006611	rs1110293943	1	2006611			1	1	9.84888e-05	0.00112539
1__201531295		1	201531295			1	1	0.000679548	0.00571707
1__2016835		1	2016835			13	2	0.000523217	0.00462571
1__2016875		1	2016875			2	1	0.00718434	0.0378639
1__2017474	rs1112486586	1	2017474			9	3	0.00137374	0.0102271
1__2017725	rs1107915075	1	2017725			5	2	0.000509365	0.00452237
1__2018007		1	2018007			5	4	4.54869e-05	0.00057367
1__2018077		1	2018077			5	2	0.000200606	0.00205054
1__2018216	rs1111391599	1	2018216			8	3	4.53147e-06	7.484e-05
1__2018231	rs1110480267	1	2018231			8	3	4.52923e-06	7.482e-05
1__2018392	rs793436001	1	2018392			8	3	0.00186756	0.0131516
1__2019097	rs789040585	1	2019097	CCR6	ENSSSCG00000024562	2	1	0.0014963	0.0109322
1__2046074	rs326254554	1	2046074			1	1	6.96017e-05	0.00082911
1__2092385	rs342174329	1	2092385	CEP43	ENSSSCG00000004023	1	1	2.42991e-06	4.287e-05
1__2095434	rs337807126	1	2095434	CEP43	ENSSSCG00000004023	6	2	0.0102798	0.0498791
1__2095784	rs333977730	1	2095784	CEP43	ENSSSCG00000004023	3	2	4.22738e-05	0.00053844
1__2095857	rs321985052	1	2095857	CEP43	ENSSSCG00000004023	9	4	1.14122e-06	2.152e-05
1__2103171	rs334690365	1	2103171	CEP43	ENSSSCG00000004023	2	1	0.00717004	0.0378014
1__2103187	rs340159972	1	2103187	CEP43	ENSSSCG00000004023	2	2	2.97255e-06	5.128e-05
1__2104947	rs346078490	1	2104947	CEP43	ENSSSCG00000004023	5	2	0.000702808	0.00588842
1__2105133	rs336005968	1	2105133	CEP43	ENSSSCG00000004023	2	1	0.00275478	0.0180368
1__2152163	rs80861390	1	2152163	ENSSSCG00000004024	ENSSSCG00000004024	5	4	7.7e-11	0
1__2152237	rs324318060	1	2152237	ENSSSCG00000004024	ENSSSCG00000004024	3	3	0.000170786	0.00179775
1__2152254	rs334220995	1	2152254	ENSSSCG00000004024	ENSSSCG00000004024	3	3	8.87127e-05	0.00102765
1__2152588	rs327899811	1	2152588	ENSSSCG00000004024	ENSSSCG00000004024	3	2	0.000478375	0.00429156
1__2152604	rs339058114	1	2152604	ENSSSCG00000004024	ENSSSCG00000004024	2	2	1.13932e-05	0.00017047
1__2153185	rs335984605	1	2153185	ENSSSCG00000004024	ENSSSCG00000004024	8	2	0.0025057	0.016723
1__2153218	rs80965217	1	2153218	ENSSSCG00000004024	ENSSSCG00000004024	6	6	0	0
1__2155893	rs1110323359	1	2155893	ENSSSCG00000004024	ENSSSCG00000004024	6	3	9.57632e-05	0.00109847
1__2159162	rs339837071	1	2159162	ENSSSCG00000004024	ENSSSCG00000004024	1	1	0.00087791	0.00708316
1__2159276	rs331907218	1	2159276	ENSSSCG00000004024	ENSSSCG00000004024	5	5	1.3e-11	0
1__2161123	rs329431771	1	2161123	ENSSSCG00000004024	ENSSSCG00000004024	10	9	0	0
1__2163761	rs329571769	1	2163761	ENSSSCG00000004024	ENSSSCG00000004024	6	5	7e-12	0
1__2163784	rs339081022	1	2163784	ENSSSCG00000004024	ENSSSCG00000004024	6	3	3.8289e-08	9.6e-07
1__216378635	rs336282923	1	216378635	ERMP1,RIC1	ENSSSCG00000005207,ENSSSCG00000005208	2	1	0.00968795	0.0475896
1__2163797	rs320312728	1	2163797	ENSSSCG00000004024	ENSSSCG00000004024	10	7	0	0
1__2163985	rs339130253	1	2163985	ENSSSCG00000004024	ENSSSCG00000004024	10	10	0	0
1__2164020	rs334869709	1	2164020	ENSSSCG00000004024	ENSSSCG00000004024	5	5	0	0
1__2164125	rs333647737	1	2164125	ENSSSCG00000004024	ENSSSCG00000004024	10	10	0	0
1__2164207	rs328485371	1	2164207	ENSSSCG00000004024	ENSSSCG00000004024	10	8	0	0
1__2164468	rs325765005	1	2164468	ENSSSCG00000004024	ENSSSCG00000004024	6	5	0	0
1__2164480	rs787345289	1	2164480	ENSSSCG00000004024	ENSSSCG00000004024	4	3	0	0
1__2164496	rs336454017	1	2164496	ENSSSCG00000004024	ENSSSCG00000004024	6	6	0	0
1__2164687	rs338354784	1	2164687	ENSSSCG00000004024	ENSSSCG00000004024	6	4	2.87262e-07	6.13e-06
1__216692122	rs322814485	1	216692122	CD274,PLGRKT	ENSSSCG00000005211,ENSSSCG00000005212	3	1	0.00638499	0.0346668
1__216850767	rs331463403	1	216850767	JAK2	ENSSSCG00000005215	1	1	0.004324	0.0256417
1__216870777	rs345829560	1	216870777	JAK2	ENSSSCG00000005215	3	1	0.00864276	0.0436329
1__21742707	rs81001471	1	21742707	FUCA2	ENSSSCG00000004133	4	2	0.000190503	0.00197282
1__21742723	rs80980714	1	21742723	FUCA2	ENSSSCG00000004133	4	3	1.02437e-05	0.00015492
1__21754305	rs342224797	1	21754305	FUCA2,PEX3	ENSSSCG00000004133,ENSSSCG00000004134	4	3	2.78537e-05	0.00037447
1__21754762	rs337173066	1	21754762	FUCA2,PEX3	ENSSSCG00000004133,ENSSSCG00000004134	5	3	0.000181363	0.00189414
1__21762134	rs327926994	1	21762134	FUCA2,PEX3	ENSSSCG00000004133,ENSSSCG00000004134	4	3	7.36523e-06	0.00011564
1__21762297	rs343117093	1	21762297	FUCA2,PEX3	ENSSSCG00000004133,ENSSSCG00000004134	4	2	5.192e-09	1.5e-07
1__221396974	rs339127200	1	221396974	DOCK8	ENSSSCG00000005240	3	3	1.3116e-05	0.00019374
1__221396996	rs343400680	1	221396996	DOCK8	ENSSSCG00000005240	3	2	2.42642e-05	0.00033198
1__221402033	rs328632407	1	221402033	DOCK8	ENSSSCG00000005240	4	3	0.00451933	0.02658
1__223029346		1	223029346			4	1	0.00214169	0.0146812
1__223030153	rs1113159998	1	223030153			12	4	6.10689e-05	0.00074116
1__223030165	rs1112467605	1	223030165			12	4	2.22527e-06	3.955e-05
1__223030781	rs696345781	1	223030781			12	4	6.28479e-05	0.00076084
1__223030814	rs1113389250	1	223030814			14	4	7.0028e-05	0.00083329
1__223030893	WU_10_2_1_249505753	1	223030893			14	4	0.00102356	0.00805414
1__223033079	rs341259750	1	223033079	PTAR1	ENSSSCG00000005252	14	4	0.00840718	0.0426813
1__223034458	rs320593469	1	223034458	PTAR1	ENSSSCG00000005252	14	3	0.00206638	0.0142839
1__223034636	rs325879814	1	223034636	PTAR1	ENSSSCG00000005252	1	1	0.00455138	0.0266429
1__223721701	rs318388805	1	223721701	KLF9	ENSSSCG00000021646	12	4	0.00458559	0.0267803
1__22416869	rs331063188	1	22416869	HIVEP2	ENSSSCG00000004138	3	2	0.00111755	0.00864341
1__224961323	rs330196137	1	224961323	CEMIP2	ENSSSCG00000024257	7	4	5.51905e-07	1.119e-05
1__224961351	rs337937471	1	224961351	CEMIP2	ENSSSCG00000024257	4	3	1.025e-09	3e-08
1__224961762	rs340663074	1	224961762	CEMIP2	ENSSSCG00000024257	7	3	0.000102125	0.00116111
1__224961795	rs324231989	1	224961795	CEMIP2	ENSSSCG00000024257	7	3	2.2119e-08	5.7e-07
1__224962300	rs345173547	1	224962300	CEMIP2	ENSSSCG00000024257	7	5	0	0
1__224962606	rs327816743	1	224962606	CEMIP2	ENSSSCG00000024257	8	5	2e-12	0
1__224963314	rs330186336	1	224963314	CEMIP2	ENSSSCG00000024257	7	4	9.91158e-06	0.00015034
1__224963323	rs81209578	1	224963323	CEMIP2	ENSSSCG00000024257	7	3	3.37652e-06	5.755e-05
1__224974176	rs344576363	1	224974176	CEMIP2	ENSSSCG00000024257	7	5	7.8e-11	0
1__224980767	rs341563262	1	224980767	CEMIP2	ENSSSCG00000024257	6	2	0.00705093	0.0373108
1__224982342	rs346202681	1	224982342	CEMIP2	ENSSSCG00000024257	3	2	0.000249515	0.00246923
1__224984000	rs334709169	1	224984000	CEMIP2	ENSSSCG00000024257	5	3	0.000182602	0.00190297
1__224984197	rs333046760	1	224984197	CEMIP2	ENSSSCG00000024257	5	5	3.116e-09	9e-08
1__224987200	rs318557883	1	224987200	CEMIP2	ENSSSCG00000024257	10	5	0	0
1__225008376		1	225008376	CEMIP2	ENSSSCG00000024257	8	4	0.000406084	0.003726
1__225013937	rs323177634	1	225013937	CEMIP2	ENSSSCG00000024257	4	1	0.00669802	0.035925
1__225018914	rs344034480	1	225018914	CEMIP2	ENSSSCG00000024257	9	7	0	0
1__225024350	rs333695083	1	225024350	CEMIP2	ENSSSCG00000024257	9	5	1.9039e-08	5e-07
1__22663139	rs322626728	1	22663139	ADGRG6	ENSSSCG00000004139	6	3	4.64906e-06	7.65e-05
1__22670406		1	22670406	ADGRG6	ENSSSCG00000004139	3	2	3.29139e-06	5.623e-05
1__234278503	rs10719564	1	234278503	TLE1	ENSSSCG00000005291	1	1	0.00907334	0.0452777
1__234278517	rs10719565	1	234278517	TLE1	ENSSSCG00000005291	1	1	0.00939924	0.0465497
1__235871411	rs1112174192	1	235871411	VCP,PIGO,FANCG	ENSSSCG00000005300,ENSSSCG00000005303,ENSSSCG00000034874	1	1	4.7832e-08	1.18e-06
1__235872458	rs81213395	1	235872458	VCP,PIGO,FANCG	ENSSSCG00000005300,ENSSSCG00000005303,ENSSSCG00000034874	10	6	1.27387e-06	2.375e-05
1__235872563	rs1110905385	1	235872563	VCP,PIGO,FANCG	ENSSSCG00000005300,ENSSSCG00000005303,ENSSSCG00000034874	1	1	4.19342e-05	0.00053469
1__235873319	rs1108615200	1	235873319	VCP,PIGO,FANCG	ENSSSCG00000005300,ENSSSCG00000005303,ENSSSCG00000034874	10	4	0.000781795	0.00643203
1__235873627		1	235873627	VCP,PIGO,FANCG	ENSSSCG00000005300,ENSSSCG00000005303,ENSSSCG00000034874	1	1	5.06227e-05	0.00062939
1__235874232	rs1107400088	1	235874232	VCP,PIGO,FANCG	ENSSSCG00000005300,ENSSSCG00000005303,ENSSSCG00000034874	11	7	3.2e-10	1e-08
1__235875255	rs81351098	1	235875255	VCP,PIGO,FANCG	ENSSSCG00000005300,ENSSSCG00000005303,ENSSSCG00000034874	11	7	4.3e-11	0
1__235875264	rs1112171931	1	235875264	VCP,PIGO,FANCG	ENSSSCG00000005300,ENSSSCG00000005303,ENSSSCG00000034874	1	1	0.00507738	0.029034
1__235876300	rs1111820608	1	235876300	VCP,PIGO,FANCG	ENSSSCG00000005300,ENSSSCG00000005303,ENSSSCG00000034874	11	8	2.05e-10	1e-08
1__235876639		1	235876639	PIGO,FANCG	ENSSSCG00000005303,ENSSSCG00000034874	1	1	6.51753e-05	0.00078493
1__235877388	rs1111739399	1	235877388	PIGO,FANCG	ENSSSCG00000005303,ENSSSCG00000034874	11	10	0	0
1__236316793	rs80842018	1	236316793	RUSC2	ENSSSCG00000005308	6	2	0.00468293	0.0272111
1__236321382	rs80880113	1	236321382	RUSC2	ENSSSCG00000005308	6	2	0.00862864	0.0435758
1__236347322	rs343556470	1	236347322	ENSSSCG00000005311	ENSSSCG00000005311	12	3	0.00114353	0.0088109
1__236352517	rs690089718	1	236352517	ENSSSCG00000005311	ENSSSCG00000005311	13	6	5.58e-09	1.6e-07
1__236372190	rs342960003	1	236372190	ENSSSCG00000005311,SIT1	ENSSSCG00000005311,ENSSSCG00000005312	6	3	0.000394046	0.00362975
1__236372341	rs80791551	1	236372341	ENSSSCG00000005311,SIT1	ENSSSCG00000005311,ENSSSCG00000005312	6	2	0.0029199	0.0188876
1__236432946	rs324850602	1	236432946	TLN1	ENSSSCG00000005317	1	1	0.00546132	0.0306031
1__236451631	rs708584397	1	236451631	CREB3	ENSSSCG00000005318	1	1	0.00115102	0.00886063
1__236456132	rs342802776	1	236456132	CREB3,GBA2	ENSSSCG00000005318,ENSSSCG00000005319	3	1	0.000527618	0.00466036
1__236467757	rs343996684	1	236467757	GBA2	ENSSSCG00000005319	1	1	0.00778744	0.0401989
1__236971701	rs81211747	1	236971701	CLTA	ENSSSCG00000037131	3	3	0.0001412	0.00152811
1__237000288		1	237000288	CLTA,GNE	ENSSSCG00000037131,ENSSSCG00000037468	2	1	0.00202753	0.0140656
1__237111388	rs324560913	1	237111388	RNF38	ENSSSCG00000005343	4	2	1.35595e-06	2.513e-05
1__237575043		1	237575043			1	1	0.00455138	0.0266429
1__237575686	rs328220211	1	237575686	PAX5	ENSSSCG00000036086	7	2	0.000813864	0.00665738
1__237579824	rs339094951	1	237579824	PAX5	ENSSSCG00000036086	5	2	0.0047225	0.0273958
1__237581523	rs318518667	1	237581523	PAX5	ENSSSCG00000036086	6	3	3.63783e-06	6.146e-05
1__238219068	rs321265526	1	238219068	POLR1E	ENSSSCG00000005347	7	1	0.0043862	0.025948
1__238219236	rs336351967	1	238219236	POLR1E	ENSSSCG00000005347	6	3	2.55622e-05	0.00034649
1__238328836	rs326346653	1	238328836	ENSSSCG00000050320	ENSSSCG00000050320	2	2	0.00931243	0.0462263
1__238328922	rs321373760	1	238328922	ENSSSCG00000050320	ENSSSCG00000050320	7	2	0.00475886	0.027565
1__238535473	rs320024998	1	238535473	TRMT10B	ENSSSCG00000005354	5	3	5.98086e-06	9.611e-05
1__239768809	rs322501141	1	239768809	TRMO	ENSSSCG00000005371	4	2	0.000634191	0.00540742
1__239768879	rs323822730	1	239768879	TRMO	ENSSSCG00000005371	10	2	0.00020654	0.00210148
1__239772749	rs333999095	1	239772749	TRMO	ENSSSCG00000005371	10	2	0.00891677	0.0447592
1__239772841	rs328652634	1	239772841	TRMO	ENSSSCG00000005371	8	1	0.000568781	0.00495047
1__239913364	rs321312484	1	239913364	NANS	ENSSSCG00000005373	6	2	0.00453472	0.0266429
1__239913492	rs322209341	1	239913492	NANS,TRIM14	ENSSSCG00000005373,ENSSSCG00000033222	8	4	0.00103461	0.0081287
1__245422834	rs81480141	1	245422834	SMC2	ENSSSCG00000005403	1	1	0.00700037	0.0370939
1__245424761	rs320808900	1	245424761	SMC2	ENSSSCG00000005403	2	1	0.00554461	0.0309664
1__245426640	rs322529357	1	245426640	SMC2	ENSSSCG00000005403	1	1	0.00598812	0.0329372
1__2461748	rs81349800	1	2461748	RPS6KA2	ENSSSCG00000004022	3	1	0.00105455	0.00826044
1__246621043	rs80825407	1	246621043	SLC44A1	ENSSSCG00000005425	4	2	0.00581553	0.0322101
1__249932195	rs80897231	1	249932195	ELP1	ENSSSCG00000005441	6	2	0.00266904	0.0175706
1__249932216	rs324410978	1	249932216	ELP1	ENSSSCG00000005441	5	3	5.71029e-05	0.0007005
1__249979446	rs327586642	1	249979446	ELP1	ENSSSCG00000005441	4	2	0.00837258	0.0425438
1__25156677	rs334996343	1	25156677	CITED2	ENSSSCG00000004142	5	1	0.00139271	0.0103404
1__252678058	rs80807532	1	252678058	UGCG	ENSSSCG00000022780	5	3	0.000951863	0.0075732
1__252681574	rs80865488	1	252681574	UGCG	ENSSSCG00000022780	5	3	2.2264e-08	5.8e-07
1__252688331	rs330186828	1	252688331	UGCG	ENSSSCG00000022780	9	3	0.000124159	0.00136566
1__252688860	rs338191117	1	252688860			9	7	0	0
1__252987822	rs710695152	1	252987822	PTBP3	ENSSSCG00000005466	14	3	0.000451021	0.0040831
1__252989496	rs340126063	1	252989496	PTBP3	ENSSSCG00000005466	14	3	0.000454706	0.00411213
1__252989646	rs331731729	1	252989646	PTBP3	ENSSSCG00000005466	14	4	0.000952189	0.00757502
1__252991231	rs334271676	1	252991231	PTBP3	ENSSSCG00000005466	1	1	0.00502352	0.028788
1__25317037	rs325068882	1	25317037	HECA	ENSSSCG00000004144	10	4	0.00254466	0.016926
1__25317214	rs334531349	1	25317214	HECA	ENSSSCG00000004144	11	5	1.30578e-06	2.429e-05
1__25317254	rs342888563	1	25317254	HECA	ENSSSCG00000004144	10	3	0.000237014	0.00236366
1__25317795	rs336057326	1	25317795	HECA	ENSSSCG00000004144	10	4	1.83527e-05	0.00025974
1__25317840	rs344941224	1	25317840	HECA	ENSSSCG00000004144	10	4	7.99379e-06	0.00012425
1__25318912	rs319140280	1	25318912	HECA	ENSSSCG00000004144	8	2	0.0024377	0.0163552
1__25319405	rs331062608	1	25319405	HECA	ENSSSCG00000004144	9	3	9.72222e-05	0.00111322
1__25320910	rs323383459	1	25320910	HECA	ENSSSCG00000004144	2	1	0.00486873	0.0280715
1__253804623	rs326505924	1	253804623	FKBP15,SLC31A2	ENSSSCG00000005477,ENSSSCG00000023714	1	1	0.000752897	0.00622716
1__253805037	rs320801414	1	253805037	FKBP15,SLC31A2	ENSSSCG00000005477,ENSSSCG00000023714	5	2	0.00142896	0.0105378
1__253808092	rs337427525	1	253808092	FKBP15	ENSSSCG00000005477	3	2	0.00331877	0.020813
1__253812815	rs81480175	1	253812815	FKBP15	ENSSSCG00000005477	4	1	0.00937816	0.0465084
1__253813419	rs81351889	1	253813419	FKBP15	ENSSSCG00000005477	4	3	0.00119257	0.00910684
1__253916892	rs337090333	1	253916892	PRPF4	ENSSSCG00000024648	12	4	0.000880889	0.00710424
1__253921933	rs318471681	1	253921933	PRPF4	ENSSSCG00000024648	16	5	1.89206e-06	3.413e-05
1__253923108	rs81218045	1	253923108	PRPF4	ENSSSCG00000024648	16	7	4.657e-09	1.3e-07
1__253923567	rs196954640	1	253923567	PRPF4	ENSSSCG00000024648	16	5	1.2614e-05	0.00018736
1__253923599	rs196959116	1	253923599	PRPF4	ENSSSCG00000024648	16	4	0.000185471	0.00192871
1__253923609	rs196951169	1	253923609	PRPF4	ENSSSCG00000024648	16	5	7.3504e-05	0.00086944
1__254033739	rs344597617	1	254033739	ENSSSCG00000005478	ENSSSCG00000005478	5	2	0.000209902	0.00213148
1__25446921	rs332643130	1	25446921	ABRACL	ENSSSCG00000004145	6	1	0.00876608	0.0441402
1__2548366	rs324813834	1	2548366	ENSSSCG00000032916	ENSSSCG00000032916	2	1	0.00798125	0.0409425
1__254944520	rs1110534202	1	254944520	AKNA	ENSSSCG00000023894	11	2	4.36745e-05	0.00055423
1__254944539	rs1111061763	1	254944539	AKNA	ENSSSCG00000023894	11	2	0.000188036	0.00195145
1__254944917	rs1108681976	1	254944917	AKNA	ENSSSCG00000023894	11	3	0.00037111	0.00345634
1__254945002		1	254945002	AKNA	ENSSSCG00000023894	11	2	0.000838001	0.00681519
1__254945044	rs1109594296	1	254945044	AKNA	ENSSSCG00000023894	8	2	0.000509502	0.00452241
1__254949638	rs700102344	1	254949638	AKNA	ENSSSCG00000023894	11	3	0.00648627	0.0350419
1__254955555	rs1113718267	1	254955555	AKNA	ENSSSCG00000023894	11	2	0.00628203	0.0342157
1__254955708		1	254955708	AKNA	ENSSSCG00000023894	11	3	8.58885e-05	0.00099777
1__254964282	rs341734516	1	254964282	AKNA	ENSSSCG00000023894	8	4	2.69551e-05	0.00036391
1__254964288	rs321881666	1	254964288	AKNA	ENSSSCG00000023894	7	2	0.000472907	0.00425018
1__254964426	rs343590500	1	254964426	AKNA	ENSSSCG00000023894	8	4	0.00010074	0.00114747
1__254965935	rs338822265	1	254965935	AKNA	ENSSSCG00000023894	7	2	0.0002325	0.00232494
1__254966203	rs697362668	1	254966203	AKNA	ENSSSCG00000023894	8	3	0.000360274	0.00336595
1__254966271	rs332667851	1	254966271	AKNA	ENSSSCG00000023894	7	2	0.000684582	0.00575152
1__254966744	rs703509395	1	254966744	AKNA	ENSSSCG00000023894	1	1	0.00332689	0.020813
1__254966787	rs341135153	1	254966787	AKNA	ENSSSCG00000023894	4	2	0.00845567	0.0428843
1__254966797	rs325035965	1	254966797	AKNA	ENSSSCG00000023894	4	2	0.000943482	0.00751812
1__254967122	rs346284757	1	254967122	AKNA	ENSSSCG00000023894	3	2	0.000763452	0.00630233
1__254967229	rs325569332	1	254967229	AKNA	ENSSSCG00000023894	4	1	0.00453247	0.0266429
1__254967369	rs336238390	1	254967369	AKNA	ENSSSCG00000023894	2	1	0.00115793	0.00890128
1__254967436	rs320212475	1	254967436	AKNA	ENSSSCG00000023894	1	1	0.000195126	0.00200166
1__254967438	rs328062984	1	254967438	AKNA	ENSSSCG00000023894	1	1	0.000195126	0.00200166
1__255009868	rs337298929	1	255009868	WHRN	ENSSSCG00000005490	6	5	1.16211e-07	2.67e-06
1__255009913	rs318303233	1	255009913	WHRN	ENSSSCG00000005490	2	1	0.00367139	0.0225227
1__255010004	rs708958174	1	255010004	WHRN	ENSSSCG00000005490	9	5	3.97e-10	1e-08
1__255010019	rs341928033	1	255010019	WHRN	ENSSSCG00000005490	9	5	9.8e-11	0
1__255010109	rs330125138	1	255010109	WHRN	ENSSSCG00000005490	7	3	1.2413e-08	3.3e-07
1__255010190	rs324025107	1	255010190	WHRN	ENSSSCG00000005490	9	7	0	0
1__255010229	rs80881151	1	255010229	WHRN	ENSSSCG00000005490	9	8	0	0
1__255010415	rs328144962	1	255010415	WHRN	ENSSSCG00000005490	1	1	0.00180171	0.0127634
1__255010442	rs332320357	1	255010442	WHRN	ENSSSCG00000005490	1	1	6.0585e-06	9.73e-05
1__255010636	rs327059283	1	255010636	WHRN	ENSSSCG00000005490	5	5	0	0
1__255011923	rs326767447	1	255011923	WHRN	ENSSSCG00000005490	5	5	0	0
1__255013723	rs337603718	1	255013723	WHRN	ENSSSCG00000005490	1	1	0.00087791	0.00708316
1__255014755	rs319512637	1	255014755	WHRN	ENSSSCG00000005490	3	2	5.18e-10	2e-08
1__255017837	rs333566905	1	255017837	WHRN	ENSSSCG00000005490	1	1	0.000116842	0.00129475
1__255017839	rs343411137	1	255017839	WHRN	ENSSSCG00000005490	1	1	0.000116842	0.00129475
1__255018265	rs329825429	1	255018265	WHRN	ENSSSCG00000005490	2	2	0.00387128	0.0235251
1__255021460	rs80913524	1	255021460	WHRN	ENSSSCG00000005490	1	1	0.00540157	0.0303618
1__255026367	rs340284245	1	255026367	WHRN	ENSSSCG00000005490	1	1	3.46545e-06	5.892e-05
1__255026388	rs323882509	1	255026388	WHRN	ENSSSCG00000005490	1	1	2.42991e-06	4.287e-05
1__255026416	rs335564284	1	255026416	WHRN	ENSSSCG00000005490	1	1	0.00145049	0.010657
1__255028754	rs80977073	1	255028754	WHRN	ENSSSCG00000005490	5	4	5.0247e-06	8.203e-05
1__255029753	rs80950391	1	255029753	WHRN	ENSSSCG00000005490	4	3	4.44479e-05	0.00056238
1__255029886	rs80786481	1	255029886	WHRN	ENSSSCG00000005490	8	4	6.788e-09	1.9e-07
1__255064599		1	255064599	WHRN	ENSSSCG00000005490	5	4	2.36743e-07	5.14e-06
1__255094803		1	255094803	WHRN	ENSSSCG00000005490	1	1	1.03872e-07	2.41e-06
1__255158822	rs325415138	1	255158822	ATP6V1G1	ENSSSCG00000032835	6	3	1.23083e-06	2.302e-05
1__255158992		1	255158992	ATP6V1G1	ENSSSCG00000032835	6	4	4.8485e-08	1.19e-06
1__255187958	rs80814037	1	255187958	ATP6V1G1	ENSSSCG00000032835	8	3	0.00124094	0.00940494
1__255187976	rs333777505	1	255187976	ATP6V1G1	ENSSSCG00000032835	9	1	0.000573314	0.00497984
1__255192793	rs323561690	1	255192793	ATP6V1G1	ENSSSCG00000032835	10	3	0.00474703	0.0275164
1__255192821	rs345708357	1	255192821	ATP6V1G1	ENSSSCG00000032835	9	4	0.000139283	0.0015118
1__255193169	rs338856358	1	255193169	ATP6V1G1	ENSSSCG00000032835	2	1	0.00146032	0.010721
1__255193232	rs331972964	1	255193232	ATP6V1G1	ENSSSCG00000032835	9	3	0.00116975	0.00897626
1__255193241	rs339626235	1	255193241	ATP6V1G1	ENSSSCG00000032835	9	3	0.000851567	0.00691461
1__2551985	rs55618867	1	2551985	ENSSSCG00000032916	ENSSSCG00000032916	6	3	0.000364372	0.00339849
1__25524980	rs328309482	1	25524980	REPS1	ENSSSCG00000004146	11	2	0.00348255	0.0215848
1__2552694	rs81350030	1	2552694	ENSSSCG00000032916	ENSSSCG00000032916	6	2	0.000100386	0.00114436
1__255434782	rs320977485	1	255434782	TNFSF8	ENSSSCG00000036457	6	3	0.00605401	0.0332288
1__25658963	rs81218687	1	25658963	CCDC28A	ENSSSCG00000004148	9	3	0.00302504	0.0193862
1__2582864	rs328625672	1	2582864	SFT2D1	ENSSSCG00000004020	4	1	0.00273993	0.0179535
1__2582923	rs331625820	1	2582923	SFT2D1	ENSSSCG00000004020	4	2	0.00893734	0.044845
1__260810546	rs329760866	1	260810546			6	4	0.000250424	0.00247728
1__260957951		1	260957951	TRAF1	ENSSSCG00000005511	1	1	0.00101622	0.00800788
1__261229289	rs342395316	1	261229289	RAB14,ENSSSCG00000034749	ENSSSCG00000005514,ENSSSCG00000034749	7	1	0.00411887	0.0246941
1__261346680		1	261346680	GSN	ENSSSCG00000037508	6	3	2.91e-10	1e-08
1__261347569	rs81216107	1	261347569	GSN	ENSSSCG00000037508	17	6	8.215e-09	2.3e-07
1__261347650	rs81216108	1	261347650	GSN	ENSSSCG00000037508	11	8	0	0
1__261347674	rs81216109	1	261347674	GSN	ENSSSCG00000037508	11	6	0	0
1__261356195		1	261356195	GSN	ENSSSCG00000037508	10	2	5.56035e-06	9.001e-05
1__261360110		1	261360110	GSN	ENSSSCG00000037508	6	2	0.00123042	0.00934539
1__261366926		1	261366926	GSN	ENSSSCG00000037508	8	5	0.000155097	0.00165947
1__261372534		1	261372534	GSN	ENSSSCG00000037508	2	2	0	0
1__261372668		1	261372668	GSN	ENSSSCG00000037508	9	5	5.75e-10	2e-08
1__261380304		1	261380304	GSN,STOM	ENSSSCG00000037508,ENSSSCG00000036639	8	2	0.00723805	0.0380957
1__261380584		1	261380584	GSN,STOM	ENSSSCG00000037508,ENSSSCG00000036639	5	2	7.39919e-05	0.00087467
1__261512317	rs338694440	1	261512317	ENSSSCG00000005518	ENSSSCG00000005518	2	1	0.00121866	0.00927427
1__261512823	rs344548904	1	261512823	ENSSSCG00000005518	ENSSSCG00000005518	2	1	0.00142714	0.0105378
1__262353073	rs338402295	1	262353073	RBM18,MRRF	ENSSSCG00000030089,ENSSSCG00000005532	6	2	0.00684834	0.0366094
1__26474528		1	26474528	TNFAIP3	ENSSSCG00000004154	1	1	2.614e-08	6.7e-07
1__26475225	rs338977445	1	26475225	TNFAIP3	ENSSSCG00000004154	7	3	5.33629e-07	1.085e-05
1__26475512	rs331946386	1	26475512	TNFAIP3	ENSSSCG00000004154	9	3	5.85e-10	2e-08
1__26475705	rs331268375	1	26475705	TNFAIP3	ENSSSCG00000004154	7	2	0.000307359	0.0029496
1__26475822	rs333209318	1	26475822	TNFAIP3	ENSSSCG00000004154	7	4	2.49e-10	1e-08
1__26475875	rs343849619	1	26475875	TNFAIP3	ENSSSCG00000004154	7	3	3.05157e-06	5.252e-05
1__26476104	rs337567491	1	26476104	TNFAIP3	ENSSSCG00000004154	7	2	9.47363e-05	0.00108781
1__26477843	rs346102540	1	26477843	TNFAIP3	ENSSSCG00000004154	4	3	7.90011e-06	0.00012294
1__26477849	rs328303379	1	26477849	TNFAIP3	ENSSSCG00000004154	4	3	9.82741e-06	0.00014915
1__26478312	rs322827827	1	26478312	TNFAIP3	ENSSSCG00000004154	7	2	3.91794e-06	6.576e-05
1__26481674	rs323965498	1	26481674	TNFAIP3	ENSSSCG00000004154	9	3	1.78967e-07	3.96e-06
1__26528688	rs341969652	1	26528688			6	2	0.00644539	0.0348771
1__268303560		1	268303560	FPGS	ENSSSCG00000005626	8	3	0.00170749	0.0122078
1__268303580		1	268303580	FPGS	ENSSSCG00000005626	8	1	0.00294008	0.018928
1__268305155		1	268305155	FPGS	ENSSSCG00000005626	9	2	0.010202	0.0495669
1__268308603	rs320513285	1	268308603	FPGS,ENG	ENSSSCG00000005626,ENSSSCG00000005625	5	3	0.00165766	0.0119082
1__268308608	rs331647409	1	268308608	FPGS,ENG	ENSSSCG00000005626,ENSSSCG00000005625	5	3	0.00613143	0.0335514
1__268308861	rs340645048	1	268308861	FPGS,ENG	ENSSSCG00000005626,ENSSSCG00000005625	1	1	0.00700037	0.0370939
1__268309052	rs323499807	1	268309052	FPGS,ENG	ENSSSCG00000005626,ENSSSCG00000005625	7	2	0.00024778	0.00245637
1__268309962	rs339637801	1	268309962	ENG	ENSSSCG00000005625	7	2	0.000762663	0.00629783
1__268310180	rs333954851	1	268310180	ENG	ENSSSCG00000005625	7	4	7.88788e-05	0.00092439
1__268313122	rs329314888	1	268313122	ENG	ENSSSCG00000005625	7	2	0.00938958	0.0465317
1__268315026	rs710234232	1	268315026	ENG	ENSSSCG00000005625	4	2	0.00312419	0.0199013
1__268320582	rs341019437	1	268320582	ENG	ENSSSCG00000005625	7	5	4.1e-11	0
1__268323511	rs331938507	1	268323511	ENG	ENSSSCG00000005625	10	5	1e-12	0
1__268373047	rs335690607	1	268373047	ENSSSCG00000005623	ENSSSCG00000005623	7	3	1.93873e-05	0.00027199
1__268383210	rs322693617	1	268383210	ENSSSCG00000005623	ENSSSCG00000005623	2	1	0.00456568	0.0266943
1__268391995	rs337203536	1	268391995	ST6GALNAC4	ENSSSCG00000005628	7	3	9.17036e-05	0.00105731
1__268392027	rs319142132	1	268392027	ST6GALNAC4	ENSSSCG00000005628	8	3	0.000302524	0.00291223
1__268394384	rs338200374	1	268394384	ST6GALNAC4	ENSSSCG00000005628	1	1	0.00332689	0.020813
1__268395454	rs333983410	1	268395454	ST6GALNAC4	ENSSSCG00000005628	2	1	0.00616742	0.0337101
1__268396034	rs81214175	1	268396034	ST6GALNAC4	ENSSSCG00000005628	4	2	0.00145729	0.0107039
1__268427941	rs346223538	1	268427941	ENSSSCG00000022295,FAM102A	ENSSSCG00000022295,ENSSSCG00000005631	3	1	0.000668823	0.0056502
1__268428854	rs318951024	1	268428854	ENSSSCG00000022295,FAM102A	ENSSSCG00000022295,ENSSSCG00000005631	4	4	0	0
1__268428855	rs331903941	1	268428855	ENSSSCG00000022295,FAM102A	ENSSSCG00000022295,ENSSSCG00000005631	4	4	0	0
1__268428914	rs341244140	1	268428914	ENSSSCG00000022295,FAM102A	ENSSSCG00000022295,ENSSSCG00000005631	4	3	2e-12	0
1__268429044	rs792149707	1	268429044	ENSSSCG00000022295,FAM102A	ENSSSCG00000022295,ENSSSCG00000005631	3	3	1.24392e-07	2.83e-06
1__268429094	rs332089014	1	268429094	ENSSSCG00000022295,FAM102A	ENSSSCG00000022295,ENSSSCG00000005631	4	3	3.024e-09	9e-08
1__268430126	rs331983775	1	268430126	ENSSSCG00000022295,FAM102A	ENSSSCG00000022295,ENSSSCG00000005631	4	1	0.00274596	0.0179851
1__268430134	rs337155191	1	268430134	ENSSSCG00000022295,FAM102A	ENSSSCG00000022295,ENSSSCG00000005631	4	1	0.00159401	0.0115372
1__268431556	rs81352625	1	268431556	ENSSSCG00000022295,FAM102A	ENSSSCG00000022295,ENSSSCG00000005631	2	1	0.00369677	0.0226515
1__268431565	rs320804177	1	268431565	ENSSSCG00000022295,FAM102A	ENSSSCG00000022295,ENSSSCG00000005631	2	2	0.00702806	0.0372152
1__268432500	rs323863009	1	268432500	ENSSSCG00000022295,FAM102A	ENSSSCG00000022295,ENSSSCG00000005631	9	3	0.000385676	0.00356948
1__268436953	rs323622358	1	268436953	ENSSSCG00000022295,FAM102A	ENSSSCG00000022295,ENSSSCG00000005631	1	1	0.00087791	0.00708316
1__268436976	rs333211165	1	268436976	ENSSSCG00000022295,FAM102A	ENSSSCG00000022295,ENSSSCG00000005631	1	1	0.000116842	0.00129475
1__268437011	rs341552202	1	268437011	ENSSSCG00000022295,FAM102A	ENSSSCG00000022295,ENSSSCG00000005631	1	1	0.000324914	0.00307609
1__268439113	rs337966799	1	268439113	ENSSSCG00000022295,FAM102A	ENSSSCG00000022295,ENSSSCG00000005631	2	1	0.0080171	0.0410828
1__268576535	rs325409354	1	268576535	ENSSSCG00000022295,SLC25A25	ENSSSCG00000022295,ENSSSCG00000005636	1	1	0.00522288	0.0295712
1__268619640	rs318624720	1	268619640	CIZ1	ENSSSCG00000005640	1	1	0.00087791	0.00708316
1__268620938	rs700576507	1	268620938	CIZ1	ENSSSCG00000005640	2	1	3.00971e-05	0.00040108
1__268620954	rs323416626	1	268620954	CIZ1	ENSSSCG00000005640	4	1	0.00691601	0.0369073
1__268621148	rs332245249	1	268621148	CIZ1	ENSSSCG00000005640	5	1	0.00115553	0.00888739
1__268630914	rs340497248	1	268630914	CIZ1	ENSSSCG00000005640	5	3	0.008716	0.0439338
1__268703456	rs344559142	1	268703456	ENSSSCG00000005643	ENSSSCG00000005643	9	2	0.000766932	0.00632768
1__268746153	rs342911925	1	268746153			5	2	0.000149614	0.00160748
1__268746459	rs344402863	1	268746459	TRUB2	ENSSSCG00000005645	5	1	0.00715312	0.0377328
1__268746462	rs326052317	1	268746462	TRUB2	ENSSSCG00000005645	5	1	0.00715312	0.0377328
1__268751749	rs345890485	1	268751749	TRUB2	ENSSSCG00000005645	2	1	0.00647624	0.034995
1__268755465	rs346000028	1	268755465	TRUB2	ENSSSCG00000005645	1	1	0.00522288	0.0295712
1__268757187	rs344449161	1	268757187	TRUB2,SLC27A4,COQ4	ENSSSCG00000005645,ENSSSCG00000005648,ENSSSCG00000005646	5	2	0.00837242	0.0425438
1__268760978	rs340777908	1	268760978	SLC27A4,COQ4	ENSSSCG00000005648,ENSSSCG00000005646	5	3	1.06533e-07	2.46e-06
1__268761075	rs329440628	1	268761075	SLC27A4,COQ4	ENSSSCG00000005648,ENSSSCG00000005646	5	3	1.88801e-06	3.406e-05
1__268761246	rs329577530	1	268761246	SLC27A4,COQ4	ENSSSCG00000005648,ENSSSCG00000005646	1	1	0.000222245	0.00223947
1__268762199	rs333351321	1	268762199	SLC27A4,COQ4	ENSSSCG00000005648,ENSSSCG00000005646	5	4	1e-12	0
1__268762287	rs345921316	1	268762287	SLC27A4,COQ4	ENSSSCG00000005648,ENSSSCG00000005646	1	1	0.00140269	0.0103996
1__268762625	rs320692572	1	268762625	SLC27A4,COQ4	ENSSSCG00000005648,ENSSSCG00000005646	1	1	0.00266726	0.0175603
1__268762761	rs329574331	1	268762761	SLC27A4,COQ4	ENSSSCG00000005648,ENSSSCG00000005646	5	1	0.00745566	0.0389392
1__268763499	rs323004190	1	268763499	SLC27A4,COQ4	ENSSSCG00000005648,ENSSSCG00000005646	5	4	2.62592e-06	4.587e-05
1__268763581	rs324749618	1	268763581	SLC27A4,COQ4	ENSSSCG00000005648,ENSSSCG00000005646	5	3	3.5563e-08	9e-07
1__268763622	rs345911711	1	268763622	SLC27A4,COQ4	ENSSSCG00000005648,ENSSSCG00000005646	5	4	0	0
1__268763684	rs325827475	1	268763684	SLC27A4,COQ4	ENSSSCG00000005648,ENSSSCG00000005646	5	5	9.818e-09	2.7e-07
1__268764422	rs328933229	1	268764422	SLC27A4,COQ4	ENSSSCG00000005648,ENSSSCG00000005646	5	4	2.5775e-08	6.6e-07
1__268764542	rs324714307	1	268764542	SLC27A4,COQ4	ENSSSCG00000005648,ENSSSCG00000005646	5	3	7.40405e-05	0.00087511
1__268764786	rs322315135	1	268764786	SLC27A4,COQ4	ENSSSCG00000005648,ENSSSCG00000005646	4	2	0.00162504	0.0117209
1__268764823	rs335343470	1	268764823	SLC27A4,COQ4	ENSSSCG00000005648,ENSSSCG00000005646	4	1	0.000678589	0.00571707
1__268764854	rs343816346	1	268764854	SLC27A4,COQ4	ENSSSCG00000005648,ENSSSCG00000005646	4	2	2.09234e-05	0.00029127
1__268764956	rs337311320	1	268764956	SLC27A4,COQ4	ENSSSCG00000005648,ENSSSCG00000005646	1	1	9.4392e-08	2.2e-06
1__268765313	rs319298510	1	268765313	SLC27A4,COQ4	ENSSSCG00000005648,ENSSSCG00000005646	5	4	2.60473e-06	4.557e-05
1__268765806	rs331731137	1	268765806	SLC27A4,COQ4	ENSSSCG00000005648,ENSSSCG00000005646	4	2	4.78643e-05	0.0005993
1__268765888	rs341064119	1	268765888	SLC27A4,COQ4	ENSSSCG00000005648,ENSSSCG00000005646	5	3	1.20559e-06	2.26e-05
1__268766097	rs324689581	1	268766097	SLC27A4,COQ4	ENSSSCG00000005648,ENSSSCG00000005646	5	2	0.00746521	0.0389672
1__268766321	rs333939412	1	268766321	SLC27A4,COQ4	ENSSSCG00000005648,ENSSSCG00000005646	5	2	0.000144299	0.00155751
1__268766742	rs341168446	1	268766742	SLC27A4,COQ4	ENSSSCG00000005648,ENSSSCG00000005646	1	1	1.7717e-07	3.93e-06
1__268766780	rs320413346	1	268766780	SLC27A4,COQ4	ENSSSCG00000005648,ENSSSCG00000005646	1	1	6.86712e-07	1.364e-05
1__268814873	rs196957560	1	268814873	URM1	ENSSSCG00000005649	5	2	0.00554075	0.0309474
1__268921533	rs690214137	1	268921533	GLE1	ENSSSCG00000005652	6	2	0.00430084	0.0255631
1__268921564	rs697913992	1	268921564	GLE1	ENSSSCG00000005652	6	3	0.000596636	0.00514371
1__268948291	rs81352670	1	268948291	SPTAN1	ENSSSCG00000005654	7	2	0.00393616	0.0238144
1__268950231	rs694266918	1	268950231	SPTAN1	ENSSSCG00000005654	5	3	1.0837e-05	0.0001631
1__268956760	rs329178708	1	268956760	SPTAN1	ENSSSCG00000005654	7	2	0.0015962	0.0115498
1__268962745	rs344240248	1	268962745	SPTAN1	ENSSSCG00000005654	5	3	0.000177208	0.0018555
1__268962766	rs327057712	1	268962766	SPTAN1	ENSSSCG00000005654	5	3	3.6155e-08	9.1e-07
1__268962820	rs81352685	1	268962820	SPTAN1	ENSSSCG00000005654	5	2	2.66796e-07	5.73e-06
1__268962829	rs328787002	1	268962829	SPTAN1	ENSSSCG00000005654	6	4	0.000340357	0.00320757
1__268967072	rs325743337	1	268967072	SPTAN1	ENSSSCG00000005654	6	2	0.000147538	0.00158738
1__268968481	rs319285402	1	268968481	SPTAN1	ENSSSCG00000005654	8	2	0.0100268	0.0489123
1__268968768	rs323878819	1	268968768	SPTAN1	ENSSSCG00000005654	4	2	0.00228911	0.0155117
1__268969005	rs322133589	1	268969005	SPTAN1	ENSSSCG00000005654	9	4	7.11734e-05	0.00084445
1__268972730	rs329910124	1	268972730	SPTAN1	ENSSSCG00000005654	9	2	7.45295e-05	0.00087968
1__268980506	rs327055123	1	268980506	SPTAN1	ENSSSCG00000005654	8	3	0.00705471	0.0373257
1__268983216	rs339281068	1	268983216	SPTAN1	ENSSSCG00000005654	9	4	0	0
1__268991042	rs322664024	1	268991042	SPTAN1	ENSSSCG00000005654	9	4	2.59e-10	1e-08
1__268991384	rs81352710	1	268991384	SPTAN1	ENSSSCG00000005654	6	2	0.000452462	0.0040947
1__268993489	rs81216803	1	268993489	SPTAN1,DYNC2I2	ENSSSCG00000005654,ENSSSCG00000005655	11	4	0	0
1__268996305	rs81216805	1	268996305	SPTAN1,DYNC2I2	ENSSSCG00000005654,ENSSSCG00000005655	5	3	0.000641831	0.00545973
1__268996314	rs81216806	1	268996314	SPTAN1,DYNC2I2	ENSSSCG00000005654,ENSSSCG00000005655	5	3	0.000984823	0.00779934
1__269000848	rs343993762	1	269000848	SPTAN1,DYNC2I2	ENSSSCG00000005654,ENSSSCG00000005655	5	3	0.000143702	0.0015515
1__269001934	rs337726186	1	269001934	SPTAN1,DYNC2I2	ENSSSCG00000005654,ENSSSCG00000005655	5	2	1.085e-09	3e-08
1__269001957	rs320588149	1	269001957	SPTAN1,DYNC2I2	ENSSSCG00000005654,ENSSSCG00000005655	11	3	2.44035e-06	4.299e-05
1__269002157	rs329973302	1	269002157	SPTAN1,DYNC2I2	ENSSSCG00000005654,ENSSSCG00000005655	5	2	6.92968e-06	0.00010956
1__269002867	rs340892482	1	269002867	DYNC2I2	ENSSSCG00000005655	1	1	0.00187823	0.0131886
1__269096327	rs320146447	1	269096327	ZER1	ENSSSCG00000005659	6	4	0.000139363	0.00151246
1__269150069	rs338203023	1	269150069	TBC1D13	ENSSSCG00000005660	4	1	5.56107e-05	0.00068459
1__269150466	rs322238488	1	269150466	TBC1D13	ENSSSCG00000005660	8	2	0.000975887	0.00774046
1__269151221	rs341660527	1	269151221	TBC1D13	ENSSSCG00000005660	9	7	0	0
1__269151222	rs320120245	1	269151222	TBC1D13	ENSSSCG00000005660	9	7	0	0
1__269151406	rs81280547	1	269151406	TBC1D13	ENSSSCG00000005660	9	4	0	0
1__269151414	rs81280548	1	269151414	TBC1D13	ENSSSCG00000005660	9	4	0	0
1__269151621	rs339053620	1	269151621	TBC1D13	ENSSSCG00000005660	11	3	0.00309552	0.019755
1__269157502	rs339730431	1	269157502	ENDOG,SPOUT1	ENSSSCG00000005661,ENSSSCG00000005662	1	1	0.00119324	0.00910684
1__269309942	rs328288698	1	269309942	NUP188	ENSSSCG00000005667	6	3	0.00442618	0.0261355
1__269309943	rs334033479	1	269309943	NUP188	ENSSSCG00000005667	6	3	0.00442618	0.0261355
1__269317391	rs319549087	1	269317391	SH3GLB2	ENSSSCG00000005668	2	2	2.66939e-05	0.00036057
1__269317433	rs329297966	1	269317433	SH3GLB2	ENSSSCG00000005668	1	1	0.00208811	0.014408
1__269320064	rs321489126	1	269320064	SH3GLB2	ENSSSCG00000005668	6	4	1.31481e-06	2.443e-05
1__269320091	rs331972342	1	269320091	SH3GLB2	ENSSSCG00000005668	6	4	3.598e-09	1e-07
1__269387531	rs698772850	1	269387531	CRAT	ENSSSCG00000005671	3	2	1.40905e-05	0.000206
1__269387532	rs333008921	1	269387532	CRAT	ENSSSCG00000005671	3	2	1.40905e-05	0.000206
1__269387603	rs699658785	1	269387603	CRAT	ENSSSCG00000005671	6	4	2.08e-10	1e-08
1__269387710	rs333027682	1	269387710	CRAT	ENSSSCG00000005671	6	2	0.00089326	0.00718229
1__269387770	rs340117970	1	269387770	CRAT	ENSSSCG00000005671	6	1	0.00359467	0.0221416
1__269583583	rs341944204	1	269583583			7	5	1.1629e-08	3.1e-07
1__269586049	rs339164963	1	269586049			7	6	0	0
1__269586156	rs702537316	1	269586156			7	7	0	0
1__269586186	rs343727399	1	269586186			8	8	0	0
1__269586323	rs324871264	1	269586323			2	2	0.000116252	0.0012908
1__269829786	rs326679944	1	269829786	ASB6	ENSSSCG00000005679	1	1	0.0024589	0.0164532
1__269834087	rs321198700	1	269834087	ASB6	ENSSSCG00000005679	1	1	0.00256321	0.0169968
1__269970440	rs335542132	1	269970440			9	2	0.00417254	0.0249501
1__269972359	rs341757468	1	269972359			12	3	1.6306e-05	0.00023407
1__269973117	rs707440660	1	269973117			9	4	0.000390502	0.00360354
1__269973237	rs333329148	1	269973237			11	6	1.16794e-05	0.00017435
1__269973463	rs321117381	1	269973463			11	3	0.00584615	0.0323472
1__269981109	rs344767847	1	269981109	TOR1A	ENSSSCG00000034518	5	2	0.0100709	0.0490686
1__269986523	rs341000041	1	269986523	C9orf78	ENSSSCG00000030426	9	5	7e-12	0
1__269986702	rs331647812	1	269986702	C9orf78	ENSSSCG00000030426	9	3	0.00165839	0.0119084
1__27037676	rs710446129	1	27037676	IFNGR1	ENSSSCG00000004156	1	1	0.00187309	0.0131822
1__27057704	rs328696660	1	27057704	IFNGR1	ENSSSCG00000004156	11	3	0.00211039	0.0145065
1__27057898	rs196953562	1	27057898	IFNGR1	ENSSSCG00000004156	10	4	3.8654e-08	9.7e-07
1__27057928	rs692643318	1	27057928	IFNGR1	ENSSSCG00000004156	1	1	1.03537e-05	0.00015643
1__27057937	rs701021389	1	27057937	IFNGR1	ENSSSCG00000004156	1	1	6.46644e-06	0.00010299
1__27060124	rs324722923	1	27060124	IFNGR1	ENSSSCG00000004156	2	1	0.00548669	0.0307098
1__27060264	rs341504384	1	27060264	IFNGR1	ENSSSCG00000004156	1	1	0.00763208	0.0395818
1__270751039	rs342434581	1	270751039	EXOSC2	ENSSSCG00000005704	2	1	0.0044806	0.0263929
1__270752457	rs328618471	1	270752457	EXOSC2	ENSSSCG00000005704	2	2	1.56677e-06	2.867e-05
1__270752652	rs707493217	1	270752652	EXOSC2	ENSSSCG00000005704	2	1	0.00434425	0.0257361
1__270754373	rs345435790	1	270754373	EXOSC2	ENSSSCG00000005704	1	1	0.00337785	0.0210576
1__270755612	rs336459249	1	270755612	EXOSC2	ENSSSCG00000005704	3	2	0.000267652	0.00262921
1__271138665	rs329033408	1	271138665	NUP214	ENSSSCG00000005711	6	3	0.000348439	0.00327158
1__271243418	rs340569256	1	271243418	PLPP7,FAM78A	ENSSSCG00000005713,ENSSSCG00000028172	4	1	0.00244724	0.0164036
1__271243551	rs342365568	1	271243551	PLPP7,FAM78A	ENSSSCG00000005713,ENSSSCG00000028172	6	4	2.41911e-05	0.00033122
1__271243565	rs324995224	1	271243565	PLPP7,FAM78A	ENSSSCG00000005713,ENSSSCG00000028172	6	3	2.4151e-06	4.269e-05
1__271243809	rs343420973	1	271243809	PLPP7,FAM78A	ENSSSCG00000005713,ENSSSCG00000028172	4	1	0.00841653	0.0427114
1__271243873	rs322218305	1	271243873	PLPP7,FAM78A	ENSSSCG00000005713,ENSSSCG00000028172	4	3	1.66269e-07	3.71e-06
1__271243965	rs344509175	1	271243965	PLPP7,FAM78A	ENSSSCG00000005713,ENSSSCG00000028172	4	2	0.000271559	0.00265948
1__271243969	rs326647017	1	271243969	PLPP7,FAM78A	ENSSSCG00000005713,ENSSSCG00000028172	4	2	0.000399303	0.00367118
1__271370634	rs705577124	1	271370634	ENSSSCG00000005715	ENSSSCG00000005715	1	1	0.000324914	0.00307609
1__271370892	rs346383553	1	271370892	ENSSSCG00000005715	ENSSSCG00000005715	1	1	0.00522288	0.0295712
1__271370900	rs327667982	1	271370900	ENSSSCG00000005715	ENSSSCG00000005715	2	2	0.00038281	0.00354695
1__271372195	rs338895683	1	271372195	ENSSSCG00000005715	ENSSSCG00000005715	1	1	0.00332689	0.020813
1__271372207	rs321863352	1	271372207	ENSSSCG00000005715	ENSSSCG00000005715	1	1	0.0021024	0.0144554
1__271372243	rs335539484	1	271372243	ENSSSCG00000005715	ENSSSCG00000005715	1	1	0.00598812	0.0329372
1__271373375	rs324971203	1	271373375	ENSSSCG00000005715	ENSSSCG00000005715	2	1	0.000228768	0.00229296
1__271397582	rs335939410	1	271397582	ENSSSCG00000005715	ENSSSCG00000005715	4	1	0.00126994	0.00958812
1__271400479	rs332729684	1	271400479	ENSSSCG00000005715	ENSSSCG00000005715	1	1	5.94761e-05	0.00072388
1__271400534	rs345586485	1	271400534	ENSSSCG00000005715	ENSSSCG00000005715	1	1	0.000113074	0.00126222
1__271413133	rs334195612	1	271413133	ENSSSCG00000005715	ENSSSCG00000005715	2	1	0.00338063	0.0210723
1__271414437	rs336087371	1	271414437	ENSSSCG00000005715	ENSSSCG00000005715	4	2	0.000398492	0.00366546
1__271414825	rs339214296	1	271414825	ENSSSCG00000005715	ENSSSCG00000005715	3	2	0.000206963	0.00210551
1__271424942	rs341254794	1	271424942	ENSSSCG00000005715	ENSSSCG00000005715	1	1	0.00642658	0.0347972
1__271449035	rs323727082	1	271449035	POMT1,UCK1	ENSSSCG00000005716,ENSSSCG00000005717	9	3	8.22394e-05	0.00096028
1__271451819	rs81214455	1	271451819	UCK1	ENSSSCG00000005717	8	2	0.00725474	0.0381621
1__271494457	rs334556529	1	271494457	RAPGEF1	ENSSSCG00000005719	1	1	0.00306532	0.0196037
1__271495828	rs339990492	1	271495828	RAPGEF1	ENSSSCG00000005719	3	1	0.00250663	0.0167263
1__271495830	rs325568646	1	271495830	RAPGEF1	ENSSSCG00000005719	3	1	0.00250663	0.0167263
1__271530793	rs701656304	1	271530793	RAPGEF1	ENSSSCG00000005719	2	2	0.00333759	0.0208671
1__271538480	rs334915190	1	271538480	RAPGEF1	ENSSSCG00000005719	4	1	0.00431394	0.0256246
1__271539019	rs330441970	1	271539019	RAPGEF1	ENSSSCG00000005719	1	1	0.00193144	0.013497
1__272094858	rs319169467	1	272094858			2	2	0.000467058	0.00421104
1__272095614	rs340888804	1	272095614	SETX	ENSSSCG00000005724	3	1	0.000248613	0.00246282
1__272095653	rs323110941	1	272095653	SETX	ENSSSCG00000005724	4	2	0.000135914	0.00147919
1__272095670	rs332490533	1	272095670	SETX	ENSSSCG00000005724	4	2	0.000233998	0.0023378
1__272190931		1	272190931	ENSSSCG00000005725	ENSSSCG00000005725	1	1	0.000192195	0.00197895
1__272476882	rs329027100	1	272476882	GTF3C4	ENSSSCG00000005731	9	2	0.00321043	0.0203102
1__272476947	rs339577705	1	272476947	GTF3C4	ENSSSCG00000005731	5	3	0.000516722	0.00458139
1__272637668	rs340309963	1	272637668	TSC1	ENSSSCG00000046003	7	2	0.000657063	0.0055685
1__272637776	rs333841234	1	272637776	TSC1	ENSSSCG00000046003	7	3	0.000674292	0.00569266
1__272638438	rs339744945	1	272638438	TSC1	ENSSSCG00000046003	7	2	0.00245874	0.0164532
1__272639689	rs330657502	1	272639689	TSC1	ENSSSCG00000046003	7	2	0.0102164	0.0496324
1__272639715	rs337353315	1	272639715	TSC1	ENSSSCG00000046003	7	3	1.72019e-05	0.00024534
1__272651980	rs342327359	1	272651980	TSC1	ENSSSCG00000046003	7	2	0.00886698	0.0445497
1__272655162	rs330721516	1	272655162	TSC1	ENSSSCG00000046003	7	1	0.00545215	0.0305739
1__272655171	rs339670919	1	272655171	TSC1	ENSSSCG00000046003	7	2	0.000730309	0.0060813
1__272655258		1	272655258	TSC1	ENSSSCG00000046003	4	4	0	0
1__272754481	rs334156785	1	272754481	ENSSSCG00000032110	ENSSSCG00000032110	8	2	0.000521792	0.00461686
1__272777070	rs321513502	1	272777070	ENSSSCG00000005738	ENSSSCG00000005738	8	4	4.2918e-07	8.89e-06
1__272777559	rs323864067	1	272777559	ENSSSCG00000005738	ENSSSCG00000005738	3	2	0.00153449	0.0111701
1__272958984		1	272958984	ENSSSCG00000035904,MED22	ENSSSCG00000035904,ENSSSCG00000031941	4	1	0.0058394	0.0323168
1__272965571		1	272965571	ENSSSCG00000035904,ENSSSCG00000043356	ENSSSCG00000035904,ENSSSCG00000043356	1	1	0.000106482	0.00120427
1__272975594		1	272975594	SURF4	ENSSSCG00000040710	5	1	0.00890595	0.0447164
1__273303550	rs332499321	1	273303550	VAV2	ENSSSCG00000005743	2	1	0.00763588	0.0395944
1__273303857	rs336627510	1	273303857	VAV2	ENSSSCG00000005743	1	1	0.00126356	0.00954648
1__273303861	rs319149462	1	273303861	VAV2	ENSSSCG00000005743	1	1	0.000535436	0.00470388
1__273305046	rs80946695	1	273305046	VAV2	ENSSSCG00000005743	7	2	0.00888701	0.0446358
1__273319856	rs80999028	1	273319856	VAV2	ENSSSCG00000005743	5	1	0.00255749	0.0169924
1__273319883	rs325633217	1	273319883	VAV2	ENSSSCG00000005743	5	1	0.00597694	0.0329372
1__273564668	rs323678476	1	273564668	WDR5	ENSSSCG00000024912	8	5	4.16255e-07	8.64e-06
1__273794892		1	273794892	RXRA	ENSSSCG00000038220	10	4	1.45833e-06	2.684e-05
1__273794899		1	273794899	RXRA	ENSSSCG00000038220	6	4	9.17103e-05	0.00105731
1__273795270		1	273795270	RXRA	ENSSSCG00000038220	6	4	4.16072e-05	0.00053131
1__273795334		1	273795334	RXRA	ENSSSCG00000038220	6	6	0	0
1__273795367		1	273795367	RXRA	ENSSSCG00000038220	6	4	2.2e-11	0
1__273796143		1	273796143	RXRA	ENSSSCG00000038220	2	1	0.000593713	0.00512594
1__273796448		1	273796448	RXRA	ENSSSCG00000038220	5	1	0.00300338	0.0192742
1__273797459		1	273797459	RXRA	ENSSSCG00000038220	11	3	0.00188373	0.0132198
1__274125829	rs322377888	1	274125829	ENSSSCG00000029414	ENSSSCG00000029414	5	2	0.00118989	0.00910547
1__274128735	rs333273110	1	274128735	ENSSSCG00000029414	ENSSSCG00000029414	1	1	0.000388131	0.00358722
1__274261040	rs330335094	1	274261040	OLFM1	ENSSSCG00000029715	7	6	0	0
1__27563617	rs329558837	1	27563617	MAP3K5	ENSSSCG00000026041	1	1	0.00222143	0.0151233
1__27563623	rs339642734	1	27563623	MAP3K5	ENSSSCG00000026041	1	1	0.00308768	0.01971
1__28759661	rs1109671728	1	28759661	AHI1	ENSSSCG00000004166	4	0	0.00890055	0.0446951
1__29748608	rs10721005	1	29748608	SGK1	ENSSSCG00000021443	9	3	0.00413375	0.0247629
1__29750423	rs330500410	1	29750423	SGK1	ENSSSCG00000021443	8	4	7.04246e-07	1.395e-05
1__29750984	rs45431844	1	29750984	SGK1	ENSSSCG00000021443	9	2	0.0070746	0.0373976
1__29752005	rs341074691	1	29752005	SGK1	ENSSSCG00000021443	8	5	8.524e-09	2.4e-07
1__29752283	rs334467216	1	29752283	SGK1	ENSSSCG00000021443	9	3	2.851e-09	8e-08
1__29752333	rs346039941	1	29752333	SGK1	ENSSSCG00000021443	9	4	9e-12	0
1__29752386	rs324597016	1	29752386	SGK1	ENSSSCG00000021443	9	4	0.000635829	0.00541821
1__29752596	rs342283056	1	29752596	SGK1	ENSSSCG00000021443	4	3	7.50827e-06	0.00011746
1__29752738	rs337382610	1	29752738	SGK1	ENSSSCG00000021443	8	1	0.000134288	0.00146437
1__29752859	rs321661538	1	29752859	SGK1	ENSSSCG00000021443	7	3	8.1e-11	0
1__29752910	rs337827000	1	29752910	SGK1	ENSSSCG00000021443	9	8	0	0
1__29753070	rs338508371	1	29753070	SGK1	ENSSSCG00000021443	9	5	0	0
1__29753538	rs323126733	1	29753538	SGK1	ENSSSCG00000021443	9	2	0.0030856	0.01971
1__30921194	rs324376946	1	30921194	RPS12	ENSSSCG00000004177	5	2	0.000593241	0.00512244
1__31236636	rs343005970	1	31236636	STX7	ENSSSCG00000004190	9	5	4.18853e-06	6.991e-05
1__31236747	rs345208051	1	31236747	STX7	ENSSSCG00000004190	9	3	0.000446971	0.00405012
1__31236808	rs333260280	1	31236808	STX7	ENSSSCG00000004190	9	3	1.35032e-07	3.06e-06
1__31737663	rs328715199	1	31737663	ENPP1	ENSSSCG00000004193	11	3	0.00742977	0.0388582
1__31738595	rs342607272	1	31738595	ENPP1	ENSSSCG00000004193	11	3	0.00950614	0.04692
1__31745867	rs341892039	1	31745867	ENPP1	ENSSSCG00000004193	7	2	0.00105948	0.00829368
1__32000905		1	32000905	MED23	ENSSSCG00000004196	11	2	0.0071789	0.0378455
1__32006946	rs1108048854	1	32006946	ARG1	ENSSSCG00000004195	5	5	8.06988e-06	0.00012533
1__32006993	rs80984743	1	32006993	ARG1	ENSSSCG00000004195	5	4	0	0
1__32007058	rs80873744	1	32007058	ARG1	ENSSSCG00000004195	5	2	4.91938e-05	0.00061429
1__32007091	rs80787211	1	32007091	ARG1	ENSSSCG00000004195	5	2	0.00232438	0.0157093
1__32008528	rs336063061	1	32008528	ARG1	ENSSSCG00000004195	3	1	0.00668911	0.0358871
1__32221884	rs336486974	1	32221884	AKAP7	ENSSSCG00000036790	3	1	0.0028696	0.0186287
1__32222050	rs345628111	1	32222050	AKAP7	ENSSSCG00000036790	10	4	2.716e-09	8e-08
1__32520168	rs345284854	1	32520168	EPB41L2	ENSSSCG00000004199	10	3	0.00352508	0.0217997
1__32520382	rs336007904	1	32520382	EPB41L2	ENSSSCG00000004199	10	2	0.00467737	0.0271911
1__32520452	rs328042705	1	32520452	EPB41L2	ENSSSCG00000004199	9	3	4.22095e-05	0.00053784
1__32629440	rs318390888	1	32629440	EPB41L2	ENSSSCG00000004199	9	2	0.00778661	0.0401989
1__32629595	rs324946496	1	32629595	EPB41L2	ENSSSCG00000004199	9	3	4.75751e-05	0.00059658
1__32629677	rs332293874	1	32629677	EPB41L2	ENSSSCG00000004199	7	4	6.0826e-08	1.47e-06
1__32630208	rs325664446	1	32630208	EPB41L2	ENSSSCG00000004199	9	4	0.000781824	0.00643203
1__32630258	rs333777662	1	32630258	EPB41L2	ENSSSCG00000004199	9	3	0.000136536	0.00148449
1__33200139	rs331298066	1	33200139	L3MBTL3	ENSSSCG00000004203	13	4	0.00605136	0.0332189
1__33282481	rs318495127	1	33282481	L3MBTL3	ENSSSCG00000004203	1	1	0.00598812	0.0329372
1__33583504	rs80908082	1	33583504	ARHGAP18	ENSSSCG00000004205	7	3	0.000282371	0.00275179
1__33673089	rs344754135	1	33673089	ARHGAP18	ENSSSCG00000004205	7	2	0.00542945	0.0304775
1__33695696	rs342764865	1	33695696	ARHGAP18	ENSSSCG00000004205	1	1	0.00332689	0.020813
1__33716968	rs343397288	1	33716968	ARHGAP18	ENSSSCG00000004205	8	3	4.8894e-08	1.2e-06
1__33717178	rs338468214	1	33717178	ARHGAP18	ENSSSCG00000004205	8	1	0.00297713	0.0191363
1__33717244	rs321560595	1	33717244	ARHGAP18	ENSSSCG00000004205	7	5	2.24965e-07	4.89e-06
1__33717298	rs698676551	1	33717298	ARHGAP18	ENSSSCG00000004205	7	4	4.9505e-08	1.21e-06
1__33717304	rs707157798	1	33717304	ARHGAP18	ENSSSCG00000004205	13	5	1.00917e-06	1.929e-05
1__33717344	rs329853605	1	33717344	ARHGAP18	ENSSSCG00000004205	7	4	4.29219e-05	0.00054575
1__33717358	rs336854270	1	33717358	ARHGAP18	ENSSSCG00000004205	7	3	3.47845e-05	0.00045562
1__33717381	rs320675371	1	33717381	ARHGAP18	ENSSSCG00000004205	7	4	1.02126e-05	0.00015451
1__33717495	rs338676912	1	33717495	ARHGAP18	ENSSSCG00000004205	7	3	1.5862e-05	0.00022842
1__33717528	rs323319451	1	33717528	ARHGAP18	ENSSSCG00000004205	8	3	0.000750689	0.00622027
1__33717687	rs331056664	1	33717687	ARHGAP18	ENSSSCG00000004205	13	6	2.5472e-08	6.6e-07
1__33717782	rs321963237	1	33717782	ARHGAP18	ENSSSCG00000004205	13	5	2.4563e-06	4.324e-05
1__35891921	rs326976014	1	35891921	ECHDC1	ENSSSCG00000004216	1	1	2.2919e-08	5.9e-07
1__35892523	rs320861246	1	35892523	ECHDC1	ENSSSCG00000004216	4	4	6e-12	0
1__35892775	rs339767403	1	35892775	ECHDC1	ENSSSCG00000004216	1	1	6.03854e-07	1.215e-05
1__35893269	rs80851309	1	35893269	ECHDC1	ENSSSCG00000004216	2	2	1.38237e-07	3.13e-06
1__35893609	rs333126119	1	35893609	ECHDC1	ENSSSCG00000004216	1	1	8.36459e-06	0.00012944
1__37044881	rs333579117	1	37044881	NCOA7	ENSSSCG00000004222	3	1	0.00393644	0.0238144
1__39849005	rs324032703	1	39849005	SMPDL3A	ENSSSCG00000004233	13	12	0	0
1__39849418	rs1112642626	1	39849418	SMPDL3A	ENSSSCG00000004233	4	2	0.000191336	0.00197668
1__39849592	rs1112269013	1	39849592	SMPDL3A	ENSSSCG00000004233	3	2	0	0
1__39849619	rs81319975	1	39849619	SMPDL3A	ENSSSCG00000004233	12	8	0	0
1__39849984		1	39849984	SMPDL3A	ENSSSCG00000004233	1	1	8e-12	0
1__39850001	rs1108038743	1	39850001	SMPDL3A	ENSSSCG00000004233	13	11	0	0
1__39850150	rs1109161768	1	39850150	SMPDL3A	ENSSSCG00000004233	12	11	0	0
1__39850458	rs701813105	1	39850458	SMPDL3A	ENSSSCG00000004233	10	5	0	0
1__39850477	rs692094559	1	39850477	SMPDL3A	ENSSSCG00000004233	1	1	0	0
1__39850574	rs706220238	1	39850574	SMPDL3A	ENSSSCG00000004233	1	1	1.07805e-06	2.047e-05
1__39850604	rs696488541	1	39850604	SMPDL3A	ENSSSCG00000004233	9	8	0	0
1__39850738	rs694768248	1	39850738	SMPDL3A	ENSSSCG00000004233	1	1	0	0
1__39850764	rs708449558	1	39850764	SMPDL3A	ENSSSCG00000004233	1	1	0	0
1__39853922	rs80804042	1	39853922	SMPDL3A	ENSSSCG00000004233	2	2	0	0
1__39855458	rs329848267	1	39855458	SMPDL3A	ENSSSCG00000004233	1	1	8.8844e-08	2.08e-06
1__39855479	rs340376888	1	39855479	SMPDL3A	ENSSSCG00000004233	1	1	1.12669e-07	2.59e-06
1__39856097	rs80908272	1	39856097	SMPDL3A	ENSSSCG00000004233	6	5	0	0
1__39857063	rs80833702	1	39857063	SMPDL3A	ENSSSCG00000004233	8	7	0	0
1__39857371	rs320227906	1	39857371	SMPDL3A	ENSSSCG00000004233	5	2	1.32521e-07	3.01e-06
1__39857434	rs328021645	1	39857434	SMPDL3A	ENSSSCG00000004233	2	1	0.00873368	0.0440057
1__39859474	rs333364133	1	39859474	SMPDL3A	ENSSSCG00000004233	2	1	0.0043259	0.025649
1__39859656	rs341413791	1	39859656	SMPDL3A	ENSSSCG00000004233	4	2	0.00048727	0.00436225
1__39862170	rs80870383	1	39862170	SMPDL3A	ENSSSCG00000004233	10	9	0	0
1__40137454	rs334778275	1	40137454	SERINC1	ENSSSCG00000004237	3	1	0.00923907	0.0459211
1__40140767	rs323012786	1	40140767	SERINC1	ENSSSCG00000004237	4	2	2.32582e-06	4.123e-05
1__40141096	rs344701579	1	40141096	SERINC1	ENSSSCG00000004237	4	4	2.89326e-06	5.009e-05
1__43264572	rs80913633	1	43264572	ENSSSCG00000050966	ENSSSCG00000050966	5	3	0.000205939	0.00209701
1__43559489		1	43559489	CEP85L	ENSSSCG00000004249	1	1	0.0086415	0.0436294
1__44285585	rs341880694	1	44285585	ENSSSCG00000004253,DCBLD1	ENSSSCG00000004253,ENSSSCG00000004254	7	2	0.00654034	0.0352724
1__44941737	rs327806540	1	44941737	ZUP1	ENSSSCG00000004263	3	2	0.00167442	0.012008
1__45178587	rs331091223	1	45178587	PTP4A1	ENSSSCG00000025941	16	3	0.00699321	0.0370939
1__45178613	rs325521421	1	45178613	PTP4A1	ENSSSCG00000025941	5	2	0.00349108	0.0216258
1__45269644		1	45269644	PHF3	ENSSSCG00000035259	15	2	0.000516692	0.00458139
1__45269659		1	45269659	PHF3	ENSSSCG00000035259	15	2	0.00111287	0.00861325
1__45276361		1	45276361	PHF3	ENSSSCG00000035259	15	1	0.00895361	0.0449091
1__4738075	rs326495652	1	4738075	QKI	ENSSSCG00000004029	8	2	2.52205e-05	0.00034282
1__4742012	rs333165720	1	4742012	QKI	ENSSSCG00000004029	8	2	0.000216147	0.00218686
1__51325414	rs335670659	1	51325414	OGFRL1	ENSSSCG00000004279	4	2	9.00457e-07	1.738e-05
1__51325969	rs331043145	1	51325969	OGFRL1	ENSSSCG00000004279	1	1	3.022e-09	9e-08
1__51326101	rs331215893	1	51326101	OGFRL1	ENSSSCG00000004279	4	2	0.000104591	0.00118653
1__51326177	rs338933634	1	51326177	OGFRL1	ENSSSCG00000004279	1	1	0.000715557	0.00597594
1__51326758	rs345105584	1	51326758	OGFRL1	ENSSSCG00000004279	5	3	2.53733e-05	0.00034436
1__51326861	rs344159625	1	51326861	OGFRL1	ENSSSCG00000004279	5	2	3.2e-11	0
1__51327176	rs326582893	1	51327176	OGFRL1	ENSSSCG00000004279	4	2	0.00454328	0.0266429
1__51327203	rs691527875	1	51327203	OGFRL1	ENSSSCG00000004279	1	1	4e-12	0
1__51328813	rs328805477	1	51328813	OGFRL1	ENSSSCG00000004279	5	2	0.000224732	0.00226159
1__51328999	rs323784449	1	51328999	OGFRL1	ENSSSCG00000004279	3	2	0.000621491	0.00531359
1__51329030	rs329825088	1	51329030	OGFRL1	ENSSSCG00000004279	5	5	2.22273e-06	3.952e-05
1__51329455	rs1114110420	1	51329455	OGFRL1	ENSSSCG00000004279	1	1	3.89e-10	1e-08
1__51329754	rs340822009	1	51329754	OGFRL1	ENSSSCG00000004279	4	3	0	0
1__51329829	rs325256955	1	51329829	OGFRL1	ENSSSCG00000004279	5	2	3.52285e-06	5.978e-05
1__51330134	rs332654121	1	51330134	OGFRL1	ENSSSCG00000004279	2	2	0.00384725	0.0233956
1__51331247	rs323937072	1	51331247	OGFRL1	ENSSSCG00000004279	4	2	0.00147539	0.0108081
1__51331612	rs342301142	1	51331612	OGFRL1	ENSSSCG00000004279	4	2	0.000122141	0.00134576
1__51331944	rs344106383	1	51331944	OGFRL1	ENSSSCG00000004279	4	1	0.00159031	0.0115147
1__513578	rs336003530	1	513578	ERMARD	ENSSSCG00000004010	11	10	0	0
1__513661	rs344995218	1	513661	ERMARD	ENSSSCG00000004010	1	1	5.43216e-05	0.00066992
1__526232	rs333410610	1	526232	ERMARD	ENSSSCG00000004010	6	2	0.000845498	0.00686894
1__526775	rs326903618	1	526775	ERMARD	ENSSSCG00000004010	11	3	1.40808e-05	0.00020595
1__527154	rs318339884	1	527154	ERMARD	ENSSSCG00000004010	3	3	1.84191e-05	0.00026051
1__528112	rs332398548	1	528112	ERMARD	ENSSSCG00000004010	6	2	0.00179036	0.0126958
1__529602	rs327903422	1	529602	ERMARD	ENSSSCG00000004010	6	2	0.00457064	0.0267132
1__53153523	rs333606760	1	53153523	CYB5R4	ENSSSCG00000022994	12	1	0.00805298	0.0412312
1__53153541	rs345477113	1	53153541	CYB5R4	ENSSSCG00000022994	12	2	0.00277785	0.0181586
1__53190975	rs330543553	1	53190975	CYB5R4	ENSSSCG00000022994	2	1	0.00188141	0.0132059
1__53190994	rs338467584	1	53190994	CYB5R4	ENSSSCG00000022994	1	1	6.96017e-05	0.00082911
1__532445	rs337938765	1	532445	ERMARD	ENSSSCG00000004010	12	2	0.00305372	0.0195424
1__532451	rs343489376	1	532451	ERMARD	ENSSSCG00000004010	12	3	0.000564312	0.00491627
1__533043	rs329825195	1	533043	ERMARD	ENSSSCG00000004010	1	1	4.47522e-06	7.399e-05
1__533061	rs342151245	1	533061	ERMARD	ENSSSCG00000004010	12	2	0.00460463	0.026855
1__533438	rs334223525	1	533438	ERMARD	ENSSSCG00000004010	12	5	2.08479e-06	3.724e-05
1__533591	rs338585453	1	533591	ERMARD	ENSSSCG00000004010	13	6	5.25079e-06	8.537e-05
1__533653	rs320544654	1	533653	ERMARD	ENSSSCG00000004010	11	2	0.00410489	0.0246198
1__533722	rs326502354	1	533722	ERMARD	ENSSSCG00000004010	2	1	0.0014065	0.0104229
1__534824	rs334911941	1	534824	ERMARD	ENSSSCG00000004010	14	3	0.000247803	0.00245637
1__54462810	rs81001473	1	54462810	SNX14	ENSSSCG00000004293	6	2	0.00997307	0.0486933
1__54630771	rs328889331	1	54630771			8	3	0.00183063	0.0129434
1__54630895	rs325791996	1	54630895			8	4	0.000467788	0.00421663
1__54631050	rs705698160	1	54631050			6	3	8.97265e-07	1.733e-05
1__54631634	rs330424967	1	54631634			7	1	0.00112109	0.00866438
1__54632093	rs55618060	1	54632093			6	2	0.00663938	0.0356648
1__55553935	rs344034590	1	55553935	CGA	ENSSSCG00000025434	1	1	0.00293506	0.0189
1__55710136	rs333139664	1	55710136	ZNF292	ENSSSCG00000035281	7	2	0.00104377	0.00818902
1__55894536	rs333179645	1	55894536	SLC35A1,RARS2	ENSSSCG00000004304,ENSSSCG00000004303	2	1	0.00414987	0.0248376
1__57128745	rs80868878	1	57128745	PNRC1	ENSSSCG00000039953	4	2	5.61097e-06	9.078e-05
1__57128804	rs80794285	1	57128804	PNRC1	ENSSSCG00000039953	10	3	0.00923456	0.0459104
1__57131904	rs331997332	1	57131904	PNRC1	ENSSSCG00000039953	9	2	0.00448061	0.0263929
1__57660768	WU_10_2_1_64560671	1	57660768	MDN1	ENSSSCG00000004328	1	1	0.00256321	0.0169968
1__57665167	rs1110190737	1	57665167	MDN1	ENSSSCG00000004328	6	2	0.000112914	0.00126222
1__57675466		1	57675466	MDN1	ENSSSCG00000004328	6	2	0.00339539	0.0211465
1__57687394	rs332272631	1	57687394	MDN1	ENSSSCG00000004328	6	1	0.00211246	0.0145168
1__57759780	rs342298890	1	57759780	MDN1	ENSSSCG00000004328	1	1	0.0079159	0.0407045
1__57901479	rs339248983	1	57901479	BACH2	ENSSSCG00000004332	2	2	0.00332925	0.0208251
1__58482608	rs332695574	1	58482608	MAP3K7	ENSSSCG00000004334	9	3	0.00183563	0.0129752
1__63646196	rs81209087	1	63646196	UFL1	ENSSSCG00000004339	5	2	0.00785062	0.0404664
1__63699005	rs345576012	1	63699005	UFL1	ENSSSCG00000004339	2	1	0.00854159	0.0432322
1__66321409	rs329198511	1	66321409	FAXC	ENSSSCG00000004349	5	3	0.000182546	0.00190264
1__66323821	rs342777001	1	66323821	FAXC,PNISR	ENSSSCG00000004349,ENSSSCG00000037594	8	4	0.000394028	0.00362975
1__66464507	rs340135784	1	66464507	ENSSSCG00000038757	ENSSSCG00000038757	3	1	0.00873637	0.0440136
1__66464742	rs323134330	1	66464742	ENSSSCG00000038757	ENSSSCG00000038757	4	2	0.00376654	0.0230147
1__66467032	rs326659444	1	66467032	ENSSSCG00000038757	ENSSSCG00000038757	1	1	0.00050826	0.0045136
1__67332585	rs340241077	1	67332585	ASCC3	ENSSSCG00000004358	1	1	0.000134514	0.0014658
1__72333742	rs330998032	1	72333742	ATG5,PRDM1	ENSSSCG00000004370,ENSSSCG00000004369	6	2	0.00945377	0.0467599
1__72708201	rs346138087	1	72708201	CRYBG1	ENSSSCG00000004371	9	6	6.287e-08	1.51e-06
1__72733065	rs340278036	1	72733065	CRYBG1	ENSSSCG00000004371	8	4	2.802e-09	8e-08
1__72733110	rs323646680	1	72733110	CRYBG1	ENSSSCG00000004371	14	5	6.69083e-05	0.00080184
1__72748730	rs344316911	1	72748730	CRYBG1	ENSSSCG00000004371	14	3	0.00055959	0.00488531
1__72758284	rs323336260	1	72758284	CRYBG1	ENSSSCG00000004371	14	6	4.58422e-07	9.43e-06
1__72758338	rs81495321	1	72758338	CRYBG1	ENSSSCG00000004371	14	7	2.977e-09	9e-08
1__72763446	rs321386346	1	72763446	CRYBG1,RTN4IP1	ENSSSCG00000004371,ENSSSCG00000004373	7	1	0.000113552	0.001267
1__73120016	rs338183039	1	73120016			10	9	0	0
1__73120125	rs325701717	1	73120125			12	4	0.000591444	0.00511092
1__73120363	rs339959126	1	73120363			9	2	0.0019562	0.0136498
1__73121127	rs55618946	1	73121127	ENSSSCG00000031023	ENSSSCG00000031023	10	2	7.09863e-05	0.00084262
1__7368688		1	7368688	IGF2R	ENSSSCG00000004044	6	6	0	0
1__7368947		1	7368947	IGF2R	ENSSSCG00000004044	6	2	0.000438854	0.00398742
1__7369230		1	7369230	IGF2R	ENSSSCG00000004044	7	2	0.000357515	0.00334624
1__7372173	rs80996771	1	7372173	IGF2R	ENSSSCG00000004044	10	3	3.42636e-05	0.00044955
1__73839314	rs336704840	1	73839314	SCML4	ENSSSCG00000033392	7	1	0.00166447	0.0119432
1__73839840	rs325503124	1	73839840	SCML4	ENSSSCG00000033392	7	3	5.55638e-05	0.00068412
1__73839870	rs346267112	1	73839870	SCML4	ENSSSCG00000033392	7	3	7.09358e-05	0.00084215
1__73840200	rs340307147	1	73840200	SCML4	ENSSSCG00000033392	7	4	1.93442e-07	4.26e-06
1__73840202	rs326596509	1	73840202	SCML4	ENSSSCG00000033392	3	2	1.21739e-07	2.79e-06
1__73840923	rs342665169	1	73840923	SCML4	ENSSSCG00000033392	7	2	1e-12	0
1__73840956	rs332999329	1	73840956	SCML4	ENSSSCG00000033392	7	3	0	0
1__73841077	rs325519311	1	73841077	SCML4	ENSSSCG00000033392	5	4	3.469e-09	1e-07
1__73841198	rs320085603	1	73841198	SCML4	ENSSSCG00000033392	7	3	0	0
1__73841436	rs338865506	1	73841436	SCML4	ENSSSCG00000033392	10	5	0	0
1__73841828	rs343634600	1	73841828	SCML4	ENSSSCG00000033392	2	1	0	0
1__73841916	rs80798923	1	73841916	SCML4	ENSSSCG00000033392	9	1	0.00175573	0.0125007
1__73842313	rs334853860	1	73842313	SCML4	ENSSSCG00000033392	2	2	0	0
1__73843198	rs328875106	1	73843198	SCML4	ENSSSCG00000033392	6	3	3.756e-09	1.1e-07
1__73843290	rs344933727	1	73843290	SCML4	ENSSSCG00000033392	6	6	0	0
1__73843306	rs337928143	1	73843306	SCML4	ENSSSCG00000033392	2	2	0.000182491	0.00190233
1__73843369	rs345508052	1	73843369	SCML4	ENSSSCG00000033392	6	5	6.2e-11	0
1__73843480	rs323686478	1	73843480	SCML4	ENSSSCG00000033392	7	3	7.952e-09	2.2e-07
1__73843588	rs332197962	1	73843588	SCML4	ENSSSCG00000033392	7	7	0	0
1__73843619	rs324398955	1	73843619	SCML4	ENSSSCG00000033392	5	3	7.34493e-07	1.447e-05
1__73843684	rs343459592	1	73843684	SCML4	ENSSSCG00000033392	7	6	0	0
1__73843690	rs322024259	1	73843690	SCML4	ENSSSCG00000033392	7	6	0	0
1__73843775	rs330582958	1	73843775	SCML4	ENSSSCG00000033392	5	3	4.87689e-07	9.99e-06
1__73843840	rs319769785	1	73843840	SCML4	ENSSSCG00000033392	7	2	5.065e-09	1.4e-07
1__73844382	rs332750318	1	73844382	SCML4	ENSSSCG00000033392	10	9	0	0
1__73844562	rs344843219	1	73844562	SCML4	ENSSSCG00000033392	10	7	0	0
1__73844855	rs326799944	1	73844855	SCML4	ENSSSCG00000033392	10	6	0	0
1__73844954	rs345559863	1	73844954	SCML4	ENSSSCG00000033392	7	4	3.924e-09	1.1e-07
1__73845586	rs80931488	1	73845586	SCML4	ENSSSCG00000033392	7	5	0	0
1__73845816	rs332818289	1	73845816	SCML4	ENSSSCG00000033392	7	6	0	0
1__73846099	rs326819950	1	73846099	SCML4	ENSSSCG00000033392	7	4	2.12e-10	1e-08
1__73846127	rs341544926	1	73846127	SCML4	ENSSSCG00000033392	7	5	4.91e-10	2e-08
1__73846267	rs333120516	1	73846267	SCML4	ENSSSCG00000033392	7	3	0.000368938	0.00343883
1__73846270	rs325225898	1	73846270	SCML4	ENSSSCG00000033392	10	6	1e-12	0
1__73846333	rs344919534	1	73846333	SCML4	ENSSSCG00000033392	10	7	0	0
1__73846490	rs334000025	1	73846490	SCML4	ENSSSCG00000033392	7	2	0.000650027	0.00551873
1__73846540	rs323165807	1	73846540	SCML4	ENSSSCG00000033392	1	1	6.38127e-05	0.00077035
1__73846726	rs340895759	1	73846726	SCML4	ENSSSCG00000033392	7	2	0.00127907	0.00964577
1__73846810	rs327565059	1	73846810	SCML4	ENSSSCG00000033392	2	1	0.00353437	0.0218467
1__73846942	rs325352463	1	73846942	SCML4	ENSSSCG00000033392	7	3	0.000310665	0.00297652
1__73846981		1	73846981	SCML4	ENSSSCG00000033392	4	4	3e-12	0
1__73847015	rs1112154480	1	73847015	SCML4	ENSSSCG00000033392	7	5	0	0
1__73847080	rs333914734	1	73847080	SCML4	ENSSSCG00000033392	13	9	0	0
1__73847426	rs343168455	1	73847426	SCML4	ENSSSCG00000033392	7	3	5e-12	0
1__73847755	rs339861947	1	73847755	SCML4	ENSSSCG00000033392	7	2	1.01835e-06	1.943e-05
1__73847811	rs324867599	1	73847811	SCML4	ENSSSCG00000033392	7	7	0	0
1__73847861	rs329947000	1	73847861	SCML4	ENSSSCG00000033392	7	4	8.7e-11	0
1__73848000	rs331088652	1	73848000	SCML4	ENSSSCG00000033392	7	1	0.000431961	0.00393171
1__73848131	rs328817022	1	73848131	SCML4	ENSSSCG00000033392	7	3	0.000196739	0.00201554
1__73848626	rs331169166	1	73848626	SCML4	ENSSSCG00000033392	5	4	0.000156189	0.00166896
1__73848706	rs323399463	1	73848706	SCML4	ENSSSCG00000033392	5	4	2.00106e-07	4.4e-06
1__73849833	rs343363166	1	73849833	SCML4	ENSSSCG00000033392	5	4	0	0
1__73850338	rs324204788	1	73850338	SCML4	ENSSSCG00000033392	3	1	0.00020316	0.00207308
1__73854316	rs326661165	1	73854316	SCML4	ENSSSCG00000033392	5	3	0.00044588	0.00404176
1__73854318	rs342751244	1	73854318	SCML4	ENSSSCG00000033392	4	3	6.16959e-06	9.885e-05
1__73854662	rs325453294	1	73854662	SCML4	ENSSSCG00000033392	2	1	0.00138888	0.010319
1__73855253	rs328993271	1	73855253	SCML4	ENSSSCG00000033392	5	3	6.2568e-05	0.00075757
1__73857623	rs329345726	1	73857623	SCML4	ENSSSCG00000033392	2	2	1.14297e-06	2.154e-05
1__73857649	rs343979556	1	73857649	SCML4	ENSSSCG00000033392	2	2	7.125e-05	0.00084523
1__73858214	rs332123103	1	73858214	SCML4	ENSSSCG00000033392	1	1	0.00763208	0.0395818
1__73858295	rs324720885	1	73858295	SCML4	ENSSSCG00000033392	1	1	0.0094753	0.0468036
1__73859322	rs320478386	1	73859322	SCML4	ENSSSCG00000033392	2	2	5.19212e-05	0.00064336
1__73859438	rs336555147	1	73859438	SCML4	ENSSSCG00000033392	2	2	0.000212431	0.00215348
1__73859540	rs325995908	1	73859540	SCML4	ENSSSCG00000033392	2	1	0.00887356	0.044577
1__73859637	rs321451485	1	73859637	SCML4	ENSSSCG00000033392	2	1	0.000249423	0.00246895
1__73861824	rs333244924	1	73861824	SCML4	ENSSSCG00000033392	1	1	0.00700037	0.0370939
1__73865470	rs325589777	1	73865470	SCML4	ENSSSCG00000033392	1	1	6.96017e-05	0.00082911
1__73866085	rs329177953	1	73866085	SCML4	ENSSSCG00000033392	3	2	0.000464076	0.00418756
1__73866236	rs344255325	1	73866236	SCML4	ENSSSCG00000033392	2	2	3.1629e-08	8e-07
1__73866406	rs330252939	1	73866406	SCML4	ENSSSCG00000033392	5	5	6.26e-10	2e-08
1__73866448	rs318989401	1	73866448	SCML4	ENSSSCG00000033392	5	5	0	0
1__73866465	rs338625039	1	73866465	SCML4	ENSSSCG00000033392	5	5	0	0
1__73901212	rs320281812	1	73901212	SCML4	ENSSSCG00000033392	5	1	0.00206376	0.0142683
1__7402776	rs323094084	1	7402776	IGF2R	ENSSSCG00000004044	6	2	0.00371516	0.0227461
1__7411607	rs341311488	1	7411607	IGF2R	ENSSSCG00000004044	10	7	2e-12	0
1__75441710	rs326950640	1	75441710	CD164	ENSSSCG00000004414	9	2	0.00091083	0.00730458
1__7588846	rs330333711	1	7588846	MRPL18	ENSSSCG00000004047	6	1	0.0031227	0.0198951
1__7627204	rs321163103	1	7627204	WTAP	ENSSSCG00000004050	5	1	0.000879145	0.00709239
1__7627865	rs702132323	1	7627865	WTAP	ENSSSCG00000004050	4	1	0.00177089	0.0125785
1__7680168	rs80925624	1	7680168	SOD2	ENSSSCG00000040317	14	7	2.7254e-08	7e-07
1__7686834	rs80933876	1	7686834	SOD2	ENSSSCG00000040317	14	5	0.000573744	0.00498245
1__7689864	rs334992560	1	7689864	SOD2	ENSSSCG00000040317	6	4	0.000303126	0.00291693
1__76908430	rs81216363	1	76908430	GTF3C6	ENSSSCG00000004393	9	1	0.00269143	0.0176848
1__7691237	rs335156657	1	7691237	SOD2	ENSSSCG00000040317	14	10	0	0
1__77585173	rs345646080	1	77585173			8	3	0.00719031	0.0378928
1__77585328	rs337257050	1	77585328			7	3	0.0040622	0.0244224
1__77585335	rs345457901	1	77585335			7	2	0.00730174	0.0383468
1__79794622	rs330161020	1	79794622	MARCKS	ENSSSCG00000037803	2	2	0.000196221	0.00201103
1__81906995	rs319255780	1	81906995			4	2	1.75535e-05	0.00024994
1__81907756	rs334096660	1	81907756			4	2	6.06937e-06	9.745e-05
1__8213800	rs332068220	1	8213800	TAGAP	ENSSSCG00000004053	8	2	2.38086e-05	0.00032656
1__8217504	rs341478260	1	8217504	TAGAP	ENSSSCG00000004053	11	3	0.00981327	0.0480708
1__8217555	rs698526274	1	8217555	TAGAP	ENSSSCG00000004053	6	3	9.37497e-06	0.00014307
1__8217703	rs80891532	1	8217703	TAGAP	ENSSSCG00000004053	11	3	0.00682701	0.0365105
1__8217802	rs325757335	1	8217802	TAGAP	ENSSSCG00000004053	15	8	1e-12	0
1__8218484	rs329790850	1	8218484	TAGAP	ENSSSCG00000004053	11	2	0.00113759	0.0087747
1__8218493	rs339057279	1	8218493	TAGAP	ENSSSCG00000004053	11	1	0.00276642	0.0181022
1__8218557	rs345400985	1	8218557	TAGAP	ENSSSCG00000004053	10	2	0.00185535	0.0130829
1__8218585	rs322123303	1	8218585	TAGAP	ENSSSCG00000004053	11	2	0.00606605	0.0332783
1__8448337	rs318632597	1	8448337	EZR	ENSSSCG00000004058	1	1	6.87711e-05	0.00082137
1__8449880	rs338071787	1	8449880	EZR	ENSSSCG00000004058	5	4	2.32518e-05	0.00031988
1__8451516	rs326013552	1	8451516	EZR	ENSSSCG00000004058	3	1	0.00697819	0.0370939
1__8453446	rs333295225	1	8453446	SYTL3	ENSSSCG00000004057	7	4	8.96699e-05	0.00103749
1__8453478	rs80807788	1	8453478	SYTL3	ENSSSCG00000004057	7	5	0	0
1__8453486	rs327776771	1	8453486	SYTL3	ENSSSCG00000004057	4	4	0	0
1__84549930	rs337603017	1	84549930	TENT5A	ENSSSCG00000004464	3	1	0.00938752	0.0465274
1__8455666	rs324889382	1	8455666	SYTL3	ENSSSCG00000004057	2	2	0.0028697	0.0186287
1__8455814	rs345890994	1	8455814	SYTL3	ENSSSCG00000004057	9	4	0	0
1__8456820	rs326417257	1	8456820	SYTL3	ENSSSCG00000004057	4	2	0.00197739	0.0137734
1__8456865	rs337330212	1	8456865	SYTL3	ENSSSCG00000004057	9	5	0	0
1__8456976	rs335259203	1	8456976	SYTL3	ENSSSCG00000004057	4	2	0.000223316	0.0022488
1__8457838	rs334584809	1	8457838	SYTL3	ENSSSCG00000004057	1	1	0.000198039	0.00202645
1__8459033	rs345154755	1	8459033	SYTL3	ENSSSCG00000004057	9	9	0	0
1__8459078	rs334673407	1	8459078	SYTL3	ENSSSCG00000004057	9	9	0	0
1__8459175	rs319662352	1	8459175	SYTL3	ENSSSCG00000004057	3	3	0	0
1__8459191	rs328152113	1	8459191	SYTL3	ENSSSCG00000004057	6	6	0	0
1__8459251	rs339063414	1	8459251	SYTL3	ENSSSCG00000004057	3	2	0	0
1__8459321	rs318696901	1	8459321	SYTL3	ENSSSCG00000004057	6	6	0	0
1__8459675	rs344824479	1	8459675	SYTL3	ENSSSCG00000004057	6	6	0	0
1__8459732	rs343408779	1	8459732	SYTL3	ENSSSCG00000004057	6	6	0	0
1__8459795	rs327060602	1	8459795	SYTL3	ENSSSCG00000004057	7	7	0	0
1__8459921	rs341852797	1	8459921	SYTL3	ENSSSCG00000004057	2	1	0	0
1__8459943	rs330358615	1	8459943	SYTL3	ENSSSCG00000004057	7	7	0	0
1__8460072	rs344894099	1	8460072	SYTL3	ENSSSCG00000004057	8	8	0	0
1__8460654	rs328439928	1	8460654	SYTL3	ENSSSCG00000004057	6	4	0	0
1__8460725	rs338086310	1	8460725	SYTL3	ENSSSCG00000004057	6	4	0	0
1__8460784	rs319295447	1	8460784	SYTL3	ENSSSCG00000004057	4	3	0	0
1__8460788	rs330662114	1	8460788	SYTL3	ENSSSCG00000004057	6	5	0	0
1__8461055	rs340479206	1	8461055	SYTL3	ENSSSCG00000004057	6	5	0	0
1__8461190	rs334388960	1	8461190	SYTL3	ENSSSCG00000004057	2	2	0.00709695	0.0374927
1__8461306	rs325672169	1	8461306	SYTL3	ENSSSCG00000004057	6	2	4.85433e-05	0.00060676
1__8461371	rs328638512	1	8461371	SYTL3	ENSSSCG00000004057	4	3	3.40284e-07	7.16e-06
1__8461674	rs80882074	1	8461674	SYTL3	ENSSSCG00000004057	7	3	1.15866e-07	2.66e-06
1__8461703	rs333657221	1	8461703	SYTL3	ENSSSCG00000004057	8	5	2.476e-09	7e-08
1__8461869	rs80909164	1	8461869	SYTL3	ENSSSCG00000004057	8	4	2.73435e-07	5.86e-06
1__8461981	rs342361559	1	8461981	SYTL3	ENSSSCG00000004057	8	5	0	0
1__8462450	rs324308324	1	8462450	SYTL3	ENSSSCG00000004057	4	3	1e-12	0
1__8462784	rs335985531	1	8462784	SYTL3	ENSSSCG00000004057	6	3	9.90965e-05	0.00113199
1__8462924	rs330649383	1	8462924	SYTL3	ENSSSCG00000004057	7	4	9.17343e-05	0.00105743
1__8463025	rs344003514	1	8463025	SYTL3	ENSSSCG00000004057	8	6	0	0
1__8463175	rs329088734	1	8463175	SYTL3	ENSSSCG00000004057	9	5	0	0
1__8463318	rs323976373	1	8463318	SYTL3	ENSSSCG00000004057	5	3	1.78316e-07	3.95e-06
1__8463393	rs80790617	1	8463393	SYTL3	ENSSSCG00000004057	1	1	6.42e-10	2e-08
1__8464674	rs327289701	1	8464674	SYTL3	ENSSSCG00000004057	7	2	0.000227845	0.00228676
1__8465050	rs320686576	1	8465050	SYTL3	ENSSSCG00000004057	8	7	1e-12	0
1__8465120	rs331649337	1	8465120	SYTL3	ENSSSCG00000004057	6	2	0.00245879	0.0164532
1__8465696	rs322364793	1	8465696	SYTL3	ENSSSCG00000004057	5	4	5.016e-08	1.23e-06
1__8465734	rs333731118	1	8465734	SYTL3	ENSSSCG00000004057	3	2	0.000845065	0.00686686
1__8465845	rs332091562	1	8465845	SYTL3	ENSSSCG00000004057	6	4	0.000759987	0.00627774
1__8465920	rs345363606	1	8465920	SYTL3	ENSSSCG00000004057	5	2	3.67006e-05	0.00047716
1__8466318	rs328467214	1	8466318	SYTL3	ENSSSCG00000004057	3	1	0.00300057	0.0192645
1__8466323	rs337031149	1	8466323	SYTL3	ENSSSCG00000004057	3	2	0.00155164	0.0112791
1__8466620	rs328762410	1	8466620	SYTL3	ENSSSCG00000004057	7	3	2.3e-11	0
1__8467262	rs339098424	1	8467262	SYTL3	ENSSSCG00000004057	7	5	3e-12	0
1__8468450	rs319153845	1	8468450	SYTL3	ENSSSCG00000004057	2	1	0.00516005	0.0293876
1__8469384	rs335619915	1	8469384	SYTL3	ENSSSCG00000004057	2	2	0.00110936	0.00859294
1__8470715	rs338241955	1	8470715	SYTL3	ENSSSCG00000004057	3	3	0	0
1__8470878	rs328987429	1	8470878	SYTL3	ENSSSCG00000004057	4	4	0	0
1__8471377	rs325168403	1	8471377	SYTL3	ENSSSCG00000004057	2	1	0.00590383	0.0326058
1__8471593	rs336705216	1	8471593	SYTL3	ENSSSCG00000004057	2	2	0.000585854	0.00507281
1__8473859	rs318938887	1	8473859	SYTL3	ENSSSCG00000004057	2	2	0.000376179	0.00349639
1__8482569	rs340130736	1	8482569	SYTL3	ENSSSCG00000004057	4	4	0	0
1__8483245	rs346375092	1	8483245	SYTL3	ENSSSCG00000004057	4	3	7.05129e-07	1.396e-05
1__8483255	rs319993979	1	8483255	SYTL3	ENSSSCG00000004057	9	4	8.388e-09	2.3e-07
1__8483470	rs336200721	1	8483470	SYTL3	ENSSSCG00000004057	9	4	1.8e-11	0
1__8483519	rs323362397	1	8483519	SYTL3	ENSSSCG00000004057	9	5	0	0
1__8484803	rs343296494	1	8484803	SYTL3	ENSSSCG00000004057	9	3	5.02e-10	2e-08
1__8484876	rs333221973	1	8484876	SYTL3	ENSSSCG00000004057	9	5	1e-12	0
1__8485086	rs337405685	1	8485086	SYTL3	ENSSSCG00000004057	7	2	0.00231218	0.0156378
1__8485187	rs337884505	1	8485187	SYTL3	ENSSSCG00000004057	7	3	2.262e-09	7e-08
1__8486618	rs694502417	1	8486618	SYTL3	ENSSSCG00000004057	1	1	0.00320154	0.0202689
1__8486773	rs330085516	1	8486773	SYTL3	ENSSSCG00000004057	9	4	5.04e-10	2e-08
1__8486933	rs320584318	1	8486933	SYTL3	ENSSSCG00000004057	9	2	0.000142512	0.0015408
1__8486953	rs331448534	1	8486953	SYTL3	ENSSSCG00000004057	8	4	7.9137e-08	1.87e-06
1__8486995	rs322666723	1	8486995	SYTL3	ENSSSCG00000004057	7	1	0.00546055	0.0306031
1__8487085	rs322077913	1	8487085	SYTL3	ENSSSCG00000004057	4	4	0	0
1__8487237	rs333516349	1	8487237	SYTL3	ENSSSCG00000004057	9	3	0.000946439	0.00753472
1__8487270	rs706618836	1	8487270	SYTL3	ENSSSCG00000004057	9	4	4.5332e-06	7.485e-05
1__8487605	rs321420028	1	8487605	SYTL3	ENSSSCG00000004057	8	5	0	0
1__8488228	rs335303444	1	8488228	SYTL3	ENSSSCG00000004057	1	1	5.6141e-06	9.078e-05
1__8488336	rs328533346	1	8488336	SYTL3	ENSSSCG00000004057	2	1	0.0061592	0.0336747
1__8488670	rs324821670	1	8488670	SYTL3	ENSSSCG00000004057	2	2	0.00022564	0.00226924
1__8489356	rs340015368	1	8489356	SYTL3	ENSSSCG00000004057	5	5	0	0
1__8489652	rs327558222	1	8489652	SYTL3	ENSSSCG00000004057	1	1	0.00763208	0.0395818
1__8489843	rs320490055	1	8489843	SYTL3	ENSSSCG00000004057	7	3	2e-12	0
1__8561728	rs80912672	1	8561728	DYNLT1	ENSSSCG00000033107	8	3	0.00399007	0.0240693
1__8562208	rs322371929	1	8562208	DYNLT1	ENSSSCG00000033107	7	3	0.00174091	0.0124134
1__8562690		1	8562690	DYNLT1	ENSSSCG00000033107	10	4	0.000125273	0.00137693
1__8563534		1	8563534	DYNLT1	ENSSSCG00000033107	1	1	0.00187823	0.0131886
1__8564047		1	8564047	TMEM181	ENSSSCG00000024876	4	3	2.16392e-06	3.854e-05
1__8564115		1	8564115	TMEM181	ENSSSCG00000024876	8	1	0.00514779	0.0293285
1__8564594	rs339019235	1	8564594	TMEM181	ENSSSCG00000024876	10	3	0.00087111	0.00705654
1__8564634	rs327832791	1	8564634	TMEM181	ENSSSCG00000024876	10	2	0.00351793	0.0217625
1__8564749	rs333075702	1	8564749	TMEM181	ENSSSCG00000024876	2	1	0.00817986	0.041762
1__8565319	rs342225416	1	8565319	TMEM181	ENSSSCG00000024876	4	2	0.00420816	0.02513
1__8565367	rs340236806	1	8565367	TMEM181	ENSSSCG00000024876	6	6	0	0
1__8565409	rs318530556	1	8565409	TMEM181	ENSSSCG00000024876	5	4	1e-12	0
1__8565484	rs338857538	1	8565484	TMEM181	ENSSSCG00000024876	9	4	0.000150351	0.00161518
1__8567830	rs334668401	1	8567830	TMEM181	ENSSSCG00000024876	8	3	0.000489604	0.0043796
1__8569727	rs333964683	1	8569727	TMEM181	ENSSSCG00000024876	2	2	3.5146e-08	8.9e-07
1__8575057	rs1113635720	1	8575057	TMEM181	ENSSSCG00000024876	4	1	0.00176267	0.0125372
1__859936	rs340249428	1	859936	THBS2	ENSSSCG00000004012	1	1	0.00907334	0.0452777
1__86418693	rs322987531	1	86418693	SH3BGRL2	ENSSSCG00000032015	4	2	6.80338e-06	0.00010785
1__86419151	rs323571088	1	86419151	SH3BGRL2	ENSSSCG00000032015	4	3	2.65962e-05	0.00035938
1__865337	rs339518768	1	865337	THBS2	ENSSSCG00000004012	1	1	0.00522288	0.0295712
1__866535	rs322869252	1	866535	THBS2	ENSSSCG00000004012	6	2	4.5828e-06	7.559e-05
1__8692230		1	8692230	ENSSSCG00000031776	ENSSSCG00000031776	3	1	0.00893628	0.0448426
1__87175731	rs319185864	1	87175731	PHIP	ENSSSCG00000004473	11	2	0.00417874	0.0249775
1__873673	rs339792741	1	873673	THBS2	ENSSSCG00000004012	1	1	0.000430857	0.00392259
1__876960	rs343984669	1	876960	THBS2	ENSSSCG00000004012	12	10	0	0
1__877466	rs345090684	1	877466	THBS2	ENSSSCG00000004012	12	7	0	0
1__880811	rs324934619	1	880811	THBS2	ENSSSCG00000004012	10	9	0	0
1__881027		1	881027	THBS2	ENSSSCG00000004012	10	8	0	0
1__881098		1	881098	THBS2	ENSSSCG00000004012	10	8	0	0
1__881832	rs1108216204	1	881832	THBS2	ENSSSCG00000004012	12	8	0	0
1__882153	rs1112595903	1	882153	THBS2	ENSSSCG00000004012	14	8	0	0
1__8928599	rs325389474	1	8928599	GTF2H5	ENSSSCG00000024019	8	2	0.00850071	0.0430703
1__8954976	rs81277968	1	8954976	SERAC1	ENSSSCG00000012314	3	2	0.00539552	0.0303581
1__8964102	rs328544888	1	8964102	SERAC1	ENSSSCG00000012314	4	1	0.000400459	0.00368049
1__9130563	rs329926831	1	9130563	SNX9	ENSSSCG00000030535	4	2	7.58732e-06	0.00011857
1__9130610	rs337639375	1	9130610	SNX9	ENSSSCG00000030535	4	1	9.77049e-05	0.00111809
1__9135309	rs325968229	1	9135309	SNX9	ENSSSCG00000030535	6	1	0.00577142	0.0320043
1__95494450	rs322713271	1	95494450			10	2	0.004235	0.0252533
1__95495561	rs332767763	1	95495561			9	2	0.00751962	0.0392036
1__95497875	rs329505224	1	95497875			10	3	0.00375822	0.0229754
1__95498892	rs332365693	1	95498892	EPG5	ENSSSCG00000021072	3	1	0.00507632	0.029034
1__96741354	rs329783437	1	96741354	ENSSSCG00000005768	ENSSSCG00000005768	7	2	1.19515e-06	2.243e-05
1__96741594	rs322114566	1	96741594	ENSSSCG00000005768	ENSSSCG00000005768	8	2	0.00166	0.0119156
1__97432554		1	97432554	SMAD2	ENSSSCG00000004505	10	3	0.00704516	0.0372904
1__9794468	rs319813469	1	9794468	ARID1B	ENSSSCG00000004064	4	1	0.00730707	0.0383722
1__9794489	rs80798643	1	9794489	ARID1B	ENSSSCG00000004064	4	2	0.000965744	0.00766786
1__9794518	rs332675129	1	9794518	ARID1B	ENSSSCG00000004064	4	1	0.00207965	0.0143615
1__9797561	rs318258863	1	9797561	ARID1B	ENSSSCG00000004064	4	2	0.00612524	0.0335275
1__9820952	rs80986041	1	9820952	ARID1B	ENSSSCG00000004064	3	2	0.000298876	0.00288429
1__98513810	rs322982037	1	98513810	SMAD7	ENSSSCG00000004507	4	2	0.00414104	0.0247943
10__10214528	rs81233796	10	10214528	ENSSSCG00000010829	ENSSSCG00000010829	2	1	0.0064948	0.0350758
10__10214918	rs81233792	10	10214918	ENSSSCG00000010829	ENSSSCG00000010829	1	1	0.00522288	0.0295712
10__11346861	rs341873334	10	11346861	TAF1A	ENSSSCG00000010833	14	2	0.00781898	0.0403375
10__11389054	rs334566781	10	11389054	ENSSSCG00000010834	ENSSSCG00000010834	4	1	0.00131974	0.00988789
10__11417108	rs322711257	10	11417108	ENSSSCG00000010834	ENSSSCG00000010834	4	2	0.000140143	0.00151965
10__11423758	rs327337688	10	11423758	ENSSSCG00000010834	ENSSSCG00000010834	11	3	4.42507e-05	0.00056016
10__11423797	rs338391304	10	11423797	ENSSSCG00000010834	ENSSSCG00000010834	7	2	0.00272464	0.0178667
10__11426027	rs337128344	10	11426027	ENSSSCG00000010834	ENSSSCG00000010834	5	1	0.00943098	0.046671
10__11426989	rs81429546	10	11426989	ENSSSCG00000010834	ENSSSCG00000010834	6	2	0.000586479	0.00507765
10__11428263	rs340164631	10	11428263	ENSSSCG00000010834	ENSSSCG00000010834	2	1	0.00576391	0.0319722
10__11431040	rs335244277	10	11431040	AIDA	ENSSSCG00000010835	11	2	0.00803263	0.0411515
10__11431569	rs343424645	10	11431569	AIDA	ENSSSCG00000010835	8	3	0.00398934	0.0240667
10__1147682	rs329102536	10	1147682	RGS1	ENSSSCG00000032416	10	3	3.72122e-05	0.00048251
10__1147954	rs330446773	10	1147954	RGS1	ENSSSCG00000032416	10	3	1.2852e-05	0.00019057
10__1148038	rs339986219	10	1148038	RGS1	ENSSSCG00000032416	8	8	0	0
10__1148051	rs325486896	10	1148051	RGS1	ENSSSCG00000032416	10	7	0	0
10__11483554	rs328232736	10	11483554	BROX	ENSSSCG00000010836	4	1	5.96321e-05	0.00072566
10__11483599	rs343766563	10	11483599	BROX	ENSSSCG00000010836	4	2	0.00106687	0.00832553
10__11484854	rs342434670	10	11484854	BROX	ENSSSCG00000010836	4	1	0.0008834	0.00711855
10__11484882	rs331738732	10	11484882	BROX	ENSSSCG00000010836	4	1	0.000979625	0.00776374
10__11485894	rs81429647	10	11485894	BROX	ENSSSCG00000010836	7	2	0.00265654	0.0175056
10__11486036	rs345663521	10	11486036	BROX	ENSSSCG00000010836	5	3	0.000344333	0.0032401
10__11486090	rs335283012	10	11486090	BROX	ENSSSCG00000010836	5	3	2.98286e-07	6.35e-06
10__1148655	rs333543517	10	1148655	RGS1	ENSSSCG00000032416	10	3	6.41008e-05	0.00077347
10__1148790	rs325875766	10	1148790	RGS1	ENSSSCG00000032416	8	4	4.40331e-06	7.299e-05
10__1149541	rs325739654	10	1149541	RGS1	ENSSSCG00000032416	2	1	0.000483914	0.00433572
10__1149550	rs343600149	10	1149550	RGS1	ENSSSCG00000032416	10	4	4.10687e-06	6.869e-05
10__1149590	rs337149234	10	1149590	RGS1	ENSSSCG00000032416	2	1	0.000169314	0.00178468
10__1149723	rs319973749	10	1149723	RGS1	ENSSSCG00000032416	1	1	0.000342979	0.00322973
10__1149731	rs329523654	10	1149731	RGS1	ENSSSCG00000032416	2	2	7.69636e-06	0.00012008
10__1149900	rs322067444	10	1149900	RGS1	ENSSSCG00000032416	8	2	0.00456869	0.0267077
10__1149910	rs334897442	10	1149910	RGS1	ENSSSCG00000032416	2	1	0.00311237	0.019844
10__1149923	rs344627279	10	1149923	RGS1	ENSSSCG00000032416	8	4	1e-12	0
10__1149988	rs328297882	10	1149988	RGS1	ENSSSCG00000032416	2	2	0.000741251	0.00615651
10__1150080	rs321048933	10	1150080	RGS1	ENSSSCG00000032416	10	3	0.00486015	0.0280366
10__1150660	rs320981552	10	1150660	RGS1	ENSSSCG00000032416	10	4	0.00384233	0.0233694
10__1151054	rs325127618	10	1151054	RGS1	ENSSSCG00000032416	2	2	0.00418291	0.0249986
10__11839983	rs329430784	10	11839983	CHML	ENSSSCG00000031212	2	1	0.000375275	0.00349008
10__11841138	rs326270111	10	11841138	CHML	ENSSSCG00000031212	1	1	0.00455138	0.0266429
10__11842738	rs325029452	10	11842738	CHML	ENSSSCG00000031212	3	2	0.00878743	0.0442103
10__11843285	rs321119709	10	11843285	CHML	ENSSSCG00000031212	3	1	0.00655231	0.0353298
10__12403242	rs340958262	10	12403242			2	1	0.00383386	0.023349
10__12411910	rs81215804	10	12411910	FH	ENSSSCG00000028178	5	2	0.000713552	0.00596294
10__12471635	rs81216578	10	12471635	KMO	ENSSSCG00000025686	7	2	0.00432223	0.0256417
10__12473479	rs334489570	10	12473479	KMO	ENSSSCG00000025686	2	1	0.00107326	0.00836439
10__12473543	rs345031639	10	12473543	KMO	ENSSSCG00000025686	2	1	8.44229e-07	1.642e-05
10__12473663	rs326463248	10	12473663	KMO	ENSSSCG00000025686	1	1	0.000535585	0.00470388
10__12474214	rs322630391	10	12474214	KMO	ENSSSCG00000025686	1	1	0.00332689	0.020813
10__12475342	rs319039647	10	12475342	KMO	ENSSSCG00000025686	1	1	0.00509764	0.0290937
10__12486397	rs333269485	10	12486397	KMO	ENSSSCG00000025686	5	2	0.0079667	0.0408896
10__12489146	rs342953640	10	12489146	KMO	ENSSSCG00000025686	5	3	0.0018313	0.012947
10__12489381	rs81317352	10	12489381	KMO	ENSSSCG00000025686	5	3	9.447e-09	2.6e-07
10__12489413	rs327038527	10	12489413	KMO	ENSSSCG00000025686	5	3	2.775e-09	8e-08
10__12489438	rs337548095	10	12489438	KMO	ENSSSCG00000025686	5	4	1.115e-09	3e-08
10__12489632	rs344433425	10	12489632	KMO	ENSSSCG00000025686	5	5	0	0
10__12489700	rs329461380	10	12489700	KMO	ENSSSCG00000025686	5	5	7.8e-11	0
10__12489829	rs332832436	10	12489829	KMO	ENSSSCG00000025686	5	3	1.60784e-05	0.0002311
10__12489896	rs324138298	10	12489896	KMO	ENSSSCG00000025686	5	2	0.000159911	0.00170133
10__12489924	rs336149234	10	12489924	KMO	ENSSSCG00000025686	4	1	0.00590959	0.0326329
10__12564219	rs81215201	10	12564219	NVL,DEGS1	ENSSSCG00000026705,ENSSSCG00000024484	7	4	6.688e-09	1.9e-07
10__12564299	rs55618569	10	12564299	NVL,DEGS1	ENSSSCG00000026705,ENSSSCG00000024484	5	2	0.00222898	0.0151653
10__12564566	rs55618570	10	12564566	NVL,DEGS1	ENSSSCG00000026705,ENSSSCG00000024484	7	6	2.437e-09	7e-08
10__12564605	rs81215204	10	12564605	NVL,DEGS1	ENSSSCG00000026705,ENSSSCG00000024484	5	5	1e-12	0
10__12568180	rs334285334	10	12568180	NVL,DEGS1	ENSSSCG00000026705,ENSSSCG00000024484	5	3	0.00215886	0.0147714
10__12661850	rs709404516	10	12661850	NVL	ENSSSCG00000026705	2	1	0.00853794	0.0432236
10__12661854	rs699085824	10	12661854	NVL	ENSSSCG00000026705	2	1	0.00478943	0.0276927
10__12667087	rs1111711320	10	12667087	NVL	ENSSSCG00000026705	7	3	0.000212216	0.00215215
10__12698180		10	12698180	CNIH4	ENSSSCG00000035034	1	1	0.000324914	0.00307609
10__12715669	rs81420720	10	12715669	WDR26	ENSSSCG00000010849	12	2	0.00733833	0.0385075
10__13390126		10	13390126	LBR	ENSSSCG00000032397	5	2	0.000185541	0.00192918
10__13397106		10	13397106	LBR	ENSSSCG00000032397	6	3	0.00118356	0.00906696
10__13405855		10	13405855	LBR	ENSSSCG00000032397	2	1	0.00415054	0.0248396
10__13405868		10	13405868	LBR	ENSSSCG00000032397	11	3	0.00644711	0.0348791
10__13797461	rs339278148	10	13797461	TMEM63A	ENSSSCG00000010854	12	4	3.03117e-05	0.00040366
10__13807087	rs325055562	10	13807087	TMEM63A	ENSSSCG00000010854	3	2	0.00890855	0.0447266
10__13883991	rs335346442	10	13883991	SDE2	ENSSSCG00000010858	7	7	0	0
10__13887741	rs320167391	10	13887741	SDE2	ENSSSCG00000010858	3	1	0.00137437	0.0102298
10__13887987	rs321830120	10	13887987	SDE2	ENSSSCG00000010858	7	4	1e-12	0
10__13889949	rs326892955	10	13889949	SDE2	ENSSSCG00000010858	7	6	1.735e-08	4.6e-07
10__14203517	rs55618004	10	14203517	PARP1	ENSSSCG00000023660	7	1	0.000441019	0.00400473
10__14204063	rs81210978	10	14204063	PARP1	ENSSSCG00000023660	7	3	0.000504126	0.00449185
10__14218455	rs344036998	10	14218455	PARP1	ENSSSCG00000023660	8	4	7.44135e-07	1.465e-05
10__14222211	rs330705732	10	14222211	PARP1	ENSSSCG00000023660	7	4	6.87823e-06	0.00010888
10__14222231	rs340769264	10	14222231	PARP1	ENSSSCG00000023660	7	3	7.03039e-05	0.00083542
10__14223495	rs320165742	10	14223495	PARP1	ENSSSCG00000023660	8	4	7.04574e-06	0.00011119
10__14235939	rs345804289	10	14235939	PARP1	ENSSSCG00000023660	9	3	5.05249e-06	8.244e-05
10__14364068	rs711237372	10	14364068	ENSSSCG00000046588	ENSSSCG00000046588	5	2	0.00196626	0.0137094
10__14364582	rs325145091	10	14364582	ENSSSCG00000046588	ENSSSCG00000046588	8	4	0.000600266	0.00517213
10__14364665	rs332942744	10	14364665	ENSSSCG00000046588	ENSSSCG00000046588	7	3	6.3488e-06	0.00010137
10__14365200	rs325077634	10	14365200	ENSSSCG00000046588	ENSSSCG00000046588	5	1	0.00656069	0.0353602
10__14365449	rs345098858	10	14365449	ENSSSCG00000046588	ENSSSCG00000046588	5	2	0.00380039	0.0231835
10__14365983	rs329413795	10	14365983	ENSSSCG00000046588	ENSSSCG00000046588	5	1	0.000704226	0.00589648
10__14549078	rs335910988	10	14549078	ENSSSCG00000010860	ENSSSCG00000010860	8	2	0.00594007	0.0327731
10__14549727	rs332747966	10	14549727	ENSSSCG00000010860	ENSSSCG00000010860	2	2	0.00141295	0.0104616
10__14550095	rs340457393	10	14550095	ENSSSCG00000010860	ENSSSCG00000010860	7	2	0.00476076	0.0275661
10__14552427	rs331823528	10	14552427	ENSSSCG00000010860	ENSSSCG00000010860	8	3	0.000362451	0.0033828
10__14560614	rs321448887	10	14560614	ENSSSCG00000010860	ENSSSCG00000010860	1	1	0.00456153	0.0266741
10__14561609	rs696071647	10	14561609	ENSSSCG00000010860	ENSSSCG00000010860	3	1	0.000135124	0.00147162
10__14561616	rs332192297	10	14561616	ENSSSCG00000010860	ENSSSCG00000010860	10	2	0.00213875	0.0146649
10__14623556	rs81420932	10	14623556	COQ8A	ENSSSCG00000010861	2	1	0.00436317	0.0258362
10__1521068	rs319189693	10	1521068	RGS18	ENSSSCG00000033945	7	2	0.00295229	0.0189924
10__1521150	rs338395267	10	1521150	RGS18	ENSSSCG00000033945	7	2	6.655e-06	0.00010571
10__1521180	rs320223184	10	1521180	RGS18	ENSSSCG00000033945	7	4	0.000289504	0.00281032
10__1521394	rs81422081	10	1521394	RGS18	ENSSSCG00000033945	8	3	0.000174249	0.00182848
10__1521472	rs325236789	10	1521472	RGS18	ENSSSCG00000033945	7	2	0.00151401	0.0110512
10__1521845	rs340025057	10	1521845	RGS18	ENSSSCG00000033945	7	3	5.16098e-05	0.00064012
10__1521999	rs334401295	10	1521999	RGS18	ENSSSCG00000033945	4	2	8.69246e-05	0.00100917
10__1522022	rs345796729	10	1522022	RGS18	ENSSSCG00000033945	7	4	1.4e-11	0
10__1524572	rs81209025	10	1524572	RGS18	ENSSSCG00000033945	3	1	7.10877e-05	0.0008437
10__15280692	rs703907056	10	15280692			4	1	0.000259667	0.00255922
10__15280702	rs703863271	10	15280702			4	1	0.00243555	0.0163436
10__15294838		10	15294838			1	1	0.00904119	0.045161
10__16069001	rs697119367	10	16069001	CEP170	ENSSSCG00000030502	2	1	0.0050033	0.0287083
10__16082388	rs344603485	10	16082388	CEP170	ENSSSCG00000030502	1	1	0.00332689	0.020813
10__16359010	rs334497829	10	16359010	SDCCAG8	ENSSSCG00000035136	8	3	0.00574096	0.0318746
10__17414127	rs337924900	10	17414127	DESI2	ENSSSCG00000010876	7	3	0.000326991	0.0030931
10__17414134	rs325906328	10	17414134	DESI2	ENSSSCG00000010876	6	2	0.00359772	0.0221533
10__17414209	rs334800123	10	17414209	DESI2	ENSSSCG00000010876	3	2	0.00136708	0.0101826
10__17414422	rs345715146	10	17414422	DESI2	ENSSSCG00000010876	8	2	0.00480975	0.0277895
10__17416298	rs81281650	10	17416298	DESI2	ENSSSCG00000010876	6	2	0.00815211	0.0416313
10__17475466	rs320767788	10	17475466	COX20,HNRNPU	ENSSSCG00000039618,ENSSSCG00000010877	9	3	4.5555e-05	0.00057442
10__17475501	rs690572563	10	17475501	COX20,HNRNPU	ENSSSCG00000039618,ENSSSCG00000010877	9	3	7.62575e-05	0.00089721
10__17479556	rs327685869	10	17479556	HNRNPU	ENSSSCG00000010877	2	1	0.000230591	0.00230913
10__17480824	rs339772296	10	17480824	HNRNPU	ENSSSCG00000010877	9	4	0.000654945	0.00555357
10__17482155	rs318671286	10	17482155	HNRNPU	ENSSSCG00000010877	9	3	0.00570318	0.0317104
10__17483007	rs340255682	10	17483007	HNRNPU	ENSSSCG00000010877	9	3	0.000728061	0.00606911
10__17483011	rs324786110	10	17483011	HNRNPU	ENSSSCG00000010877	9	3	0.00110592	0.00857402
10__17483251	rs326315640	10	17483251	HNRNPU	ENSSSCG00000010877	2	2	0.000166287	0.0017578
10__17494863	rs335904779	10	17494863	HNRNPU	ENSSSCG00000010877	2	1	0.00799058	0.0409714
10__17494865	rs324067605	10	17494865	HNRNPU	ENSSSCG00000010877	2	1	0.00799058	0.0409714
10__19138615		10	19138615	CNST	ENSSSCG00000010882	3	2	0.00462997	0.0269703
10__19759106		10	19759106	CAPN2	ENSSSCG00000029411	7	2	0.00632169	0.034376
10__19794387		10	19794387	CAPN2	ENSSSCG00000029411	6	1	0.00352247	0.0217854
10__19798326		10	19798326	CAPN2	ENSSSCG00000029411	1	1	8.43033e-06	0.00013014
10__19805226	rs697564691	10	19805226	CAPN2	ENSSSCG00000029411	7	2	0.00429551	0.0255374
10__19810901	rs704908411	10	19810901	CAPN2	ENSSSCG00000029411	5	3	0.000600631	0.0051747
10__19812275	rs711543370	10	19812275	CAPN2	ENSSSCG00000029411	7	4	1.61468e-06	2.951e-05
10__19819814	rs55618277	10	19819814	CAPN2	ENSSSCG00000029411	13	3	0.00101133	0.00797496
10__19819836	rs706373015	10	19819836	CAPN2	ENSSSCG00000029411	13	2	0.000239864	0.00238808
10__19820170		10	19820170	CAPN2	ENSSSCG00000029411	6	3	0.00311016	0.0198315
10__20046747	rs343690039	10	20046747	ZBTB41	ENSSSCG00000010897	11	3	0.00840965	0.04269
10__20047741	rs340479638	10	20047741	ZBTB41	ENSSSCG00000010897	7	2	0.00278253	0.0181815
10__20049356	rs342367521	10	20049356	ZBTB41	ENSSSCG00000010897	7	1	0.000610586	0.00524444
10__20051778	rs324224681	10	20051778	ZBTB41	ENSSSCG00000010897	6	3	0.000251511	0.00248517
10__20051814	rs341200045	10	20051814	ZBTB41	ENSSSCG00000010897	6	4	2.36514e-05	0.00032475
10__20051831	rs330256756	10	20051831	ZBTB41	ENSSSCG00000010897	6	3	3.10795e-05	0.00041275
10__20395955	rs1109271387	10	20395955	DENND1B	ENSSSCG00000010900	1	1	0.0024589	0.0164532
10__21119283	rs344991341	10	21119283	NEK7	ENSSSCG00000010904	3	2	0.000778736	0.00641003
10__21122655	rs342536356	10	21122655	NEK7	ENSSSCG00000010904	8	3	0.0012332	0.00935917
10__21123916	rs331637814	10	21123916	NEK7	ENSSSCG00000010904	8	4	6.61967e-05	0.00079426
10__21541051	rs326885621	10	21541051	PTPRC	ENSSSCG00000010908	10	4	1.9029e-08	5e-07
10__21542237	rs345617797	10	21542237	PTPRC	ENSSSCG00000010908	3	2	0.00178746	0.0126776
10__21542702	rs325607602	10	21542702	PTPRC	ENSSSCG00000010908	3	2	0.00262231	0.0173248
10__21543580	rs318471526	10	21543580	PTPRC	ENSSSCG00000010908	3	1	0.00103165	0.00811037
10__21544775	rs322293520	10	21544775	PTPRC	ENSSSCG00000010908	13	2	0.00159367	0.0115365
10__21545124	rs319573162	10	21545124	PTPRC	ENSSSCG00000010908	3	2	0.00107773	0.00839503
10__21545239	rs336569203	10	21545239	PTPRC	ENSSSCG00000010908	9	4	3.0087e-05	0.00040101
10__21545292	rs344794276	10	21545292	PTPRC	ENSSSCG00000010908	3	2	0.000749109	0.0062111
10__21545904	rs345447059	10	21545904	PTPRC	ENSSSCG00000010908	10	5	4.21622e-05	0.00053733
10__21546251	rs335758407	10	21546251	PTPRC	ENSSSCG00000010908	10	3	1.53803e-05	0.00022235
10__21546280	rs325652121	10	21546280	PTPRC	ENSSSCG00000010908	10	1	0.000554424	0.00484732
10__21546687	rs344032811	10	21546687	PTPRC	ENSSSCG00000010908	3	3	8.49199e-05	0.00098786
10__21546711	rs331853730	10	21546711	PTPRC	ENSSSCG00000010908	10	2	8.52509e-05	0.00099141
10__21546976	rs337222505	10	21546976	PTPRC	ENSSSCG00000010908	3	1	0.00396064	0.0239309
10__21546983	rs327291087	10	21546983	PTPRC	ENSSSCG00000010908	3	1	0.0011782	0.00903305
10__21547620	rs330773134	10	21547620	PTPRC	ENSSSCG00000010908	7	7	0	0
10__21547962	rs327247828	10	21547962	PTPRC	ENSSSCG00000010908	5	1	0.00992691	0.048523
10__21554537	rs345389224	10	21554537	PTPRC	ENSSSCG00000010908	9	4	0.000354797	0.00332361
10__21554540	rs333257523	10	21554540	PTPRC	ENSSSCG00000010908	9	4	0.000354797	0.00332361
10__21554576	rs322062392	10	21554576	PTPRC	ENSSSCG00000010908	10	6	2e-12	0
10__21560963	rs320394757	10	21560963	PTPRC	ENSSSCG00000010908	8	4	0.000176886	0.00185314
10__21561003	rs329010951	10	21561003	PTPRC	ENSSSCG00000010908	10	4	0.00017166	0.00180523
10__21561026	rs343238129	10	21561026	PTPRC	ENSSSCG00000010908	4	4	5.11211e-07	1.044e-05
10__21561067	rs703383368	10	21561067	PTPRC	ENSSSCG00000010908	3	2	5.87937e-07	1.185e-05
10__21561222	rs336785272	10	21561222	PTPRC	ENSSSCG00000010908	7	2	7.4936e-05	0.00088381
10__21561261	rs345558486	10	21561261	PTPRC	ENSSSCG00000010908	7	3	0.000635402	0.00541516
10__21561274	rs332900135	10	21561274	PTPRC	ENSSSCG00000010908	9	4	5.34566e-05	0.0006605
10__21561512	rs321942165	10	21561512	PTPRC	ENSSSCG00000010908	9	2	9.4651e-05	0.00108716
10__21561539	rs339014646	10	21561539	PTPRC	ENSSSCG00000010908	6	3	0.00020519	0.00209131
10__21561666	rs324447841	10	21561666	PTPRC	ENSSSCG00000010908	11	6	1.15e-10	0
10__21561733	rs339159568	10	21561733	PTPRC	ENSSSCG00000010908	7	4	2.58181e-06	4.524e-05
10__21561820	rs329872585	10	21561820	PTPRC	ENSSSCG00000010908	8	2	0.00146022	0.010721
10__21561823	rs320294943	10	21561823	PTPRC	ENSSSCG00000010908	8	2	0.00146022	0.010721
10__21562121	rs692018091	10	21562121	PTPRC	ENSSSCG00000010908	3	2	0.000822451	0.00670565
10__21562142	rs81321529	10	21562142	PTPRC	ENSSSCG00000010908	10	4	0.000545157	0.00477608
10__21562267	rs336242054	10	21562267	PTPRC	ENSSSCG00000010908	5	2	0.00272069	0.0178468
10__21562285	rs346146291	10	21562285	PTPRC	ENSSSCG00000010908	9	4	7.83813e-06	0.0001221
10__21562302	rs336457585	10	21562302	PTPRC	ENSSSCG00000010908	9	3	0.000525457	0.00464393
10__21562334	rs322483640	10	21562334	PTPRC	ENSSSCG00000010908	7	3	0.000465425	0.00419778
10__21562370	rs343263903	10	21562370	PTPRC	ENSSSCG00000010908	9	1	0.00365239	0.0224311
10__21562390	rs333826676	10	21562390	PTPRC	ENSSSCG00000010908	7	2	0.00646397	0.0349433
10__21562406	rs324355168	10	21562406	PTPRC	ENSSSCG00000010908	4	1	0.000268794	0.00263875
10__21562630	rs329636985	10	21562630	PTPRC	ENSSSCG00000010908	10	4	2.17127e-05	0.00030123
10__21562826	rs326491052	10	21562826	PTPRC	ENSSSCG00000010908	11	5	1.33e-10	0
10__21562895	rs341714544	10	21562895	PTPRC	ENSSSCG00000010908	2	2	2.0032e-05	0.00028002
10__21564717	rs337333422	10	21564717	PTPRC	ENSSSCG00000010908	12	5	5.69989e-06	9.201e-05
10__21564760	rs327674660	10	21564760	PTPRC	ENSSSCG00000010908	9	3	0.000375129	0.00348915
10__21564768	rs336439021	10	21564768	PTPRC	ENSSSCG00000010908	7	2	0.00277633	0.0181517
10__21576532	rs337428608	10	21576532	PTPRC	ENSSSCG00000010908	2	1	0.00985679	0.0482413
10__21597604	rs344024337	10	21597604	PTPRC	ENSSSCG00000010908	1	1	0.000312551	0.00298645
10__21600246	rs81214003	10	21600246	PTPRC	ENSSSCG00000010908	5	2	2e-12	0
10__21600300	rs81214005	10	21600300	PTPRC	ENSSSCG00000010908	7	4	2.56626e-07	5.53e-06
10__21600520	rs704410405	10	21600520	PTPRC	ENSSSCG00000010908	3	2	0.000105369	0.00119396
10__21600569	rs712929473	10	21600569	PTPRC	ENSSSCG00000010908	7	3	0.00085961	0.00697333
10__21600800	rs336928634	10	21600800	PTPRC	ENSSSCG00000010908	9	3	0	0
10__21601292	rs319369094	10	21601292	PTPRC	ENSSSCG00000010908	2	1	3.25342e-05	0.00042992
10__21601471	rs323807117	10	21601471	PTPRC	ENSSSCG00000010908	4	2	2.2e-11	0
10__21601501	rs329562542	10	21601501	PTPRC	ENSSSCG00000010908	4	3	7e-12	0
10__21601847	rs324516378	10	21601847	PTPRC	ENSSSCG00000010908	1	1	0.000226882	0.00227937
10__21602228		10	21602228	PTPRC	ENSSSCG00000010908	7	2	0.00616495	0.0337014
10__21603738	rs329825435	10	21603738	PTPRC	ENSSSCG00000010908	5	2	0.00265734	0.017507
10__23035808	rs343711213	10	23035808			1	1	0.00187823	0.0131886
10__23351100	rs690074629	10	23351100	CAMSAP2	ENSSSCG00000027314	7	3	0.00510315	0.0291171
10__23357677	rs322230377	10	23357677	CAMSAP2	ENSSSCG00000027314	1	1	0.000294077	0.00284401
10__23445990	rs322208174	10	23445990	KIF21B	ENSSSCG00000021706	10	2	0.000758957	0.0062699
10__23452368	rs324148917	10	23452368	KIF21B	ENSSSCG00000021706	8	1	0.000573143	0.00497891
10__23468857	rs322980559	10	23468857	KIF21B	ENSSSCG00000021706	10	2	0.00887626	0.0445847
10__23468887	rs328944733	10	23468887	KIF21B	ENSSSCG00000021706	6	1	1.97113e-05	0.00027579
10__23468896	rs340648283	10	23468896	KIF21B	ENSSSCG00000021706	9	3	0.00191313	0.0133967
10__23474614	rs338110809	10	23474614	KIF21B	ENSSSCG00000021706	13	4	0.000166265	0.0017578
10__23848425	rs55619325	10	23848425	CSRP1	ENSSSCG00000020976	8	3	1.14241e-07	2.63e-06
10__23848511	rs80955824	10	23848511	CSRP1	ENSSSCG00000020976	7	3	0.000639084	0.00543995
10__24084910	rs338568660	10	24084910	NAV1	ENSSSCG00000010915	4	2	0.000326877	0.0030924
10__24235193	rs702550738	10	24235193	RNPEP	ENSSSCG00000034151	5	4	9.52443e-06	0.00014501
10__24320252	rs319918932	10	24320252	ARL8A	ENSSSCG00000036967	1	1	0.00700037	0.0370939
10__24326293	rs344420629	10	24326293	PTPN7	ENSSSCG00000037669	11	1	0.00473433	0.0274521
10__24326399	rs343687653	10	24326399	PTPN7	ENSSSCG00000037669	9	4	5.02398e-05	0.00062483
10__24326603	rs337844890	10	24326603	PTPN7	ENSSSCG00000037669	7	1	0.00924158	0.0459306
10__24326622	rs318956273	10	24326622	PTPN7	ENSSSCG00000037669	7	2	0.00100651	0.00794587
10__24333602		10	24333602	PTPN7	ENSSSCG00000037669	4	1	0.00779677	0.040239
10__24334244	rs319607967	10	24334244	PTPN7	ENSSSCG00000037669	10	3	0.000556586	0.00486183
10__24751635	rs320886960	10	24751635	KDM5B	ENSSSCG00000010928	9	4	6.87466e-06	0.00010884
10__24859876	rs345741951	10	24859876			1	1	0.00522288	0.0295712
10__24860108	rs319000394	10	24860108			3	2	0.00910008	0.0453761
10__24861165	rs329862706	10	24861165	RABIF	ENSSSCG00000022787	7	1	0.00837027	0.0425376
10__24861189	rs338308826	10	24861189	RABIF	ENSSSCG00000022787	7	3	2.03674e-05	0.00028414
10__24861210	rs321153755	10	24861210	RABIF	ENSSSCG00000022787	7	3	6.23736e-05	0.00075534
10__24861235	rs330694720	10	24861235	RABIF	ENSSSCG00000022787	2	1	0.0096728	0.0475353
10__24861260	rs323322790	10	24861260	RABIF	ENSSSCG00000022787	2	1	0.000423405	0.00386749
10__24870676	rs322108856	10	24870676	RABIF,ENSSSCG00000010931	ENSSSCG00000022787,ENSSSCG00000010931	7	4	3.78474e-07	7.91e-06
10__24871142	rs332399120	10	24871142	RABIF,ENSSSCG00000010931	ENSSSCG00000022787,ENSSSCG00000010931	12	1	0.00376868	0.0230228
10__24931074	rs330758712	10	24931074	ENSSSCG00000010931,CYB5R1	ENSSSCG00000010931,ENSSSCG00000010929	5	2	4.2581e-05	0.00054195
10__25587707	rs81422655	10	25587707	ENSSSCG00000027557	ENSSSCG00000027557	2	1	0.0088717	0.0445705
10__25766625	rs1109319735	10	25766625	ENSSSCG00000039368	ENSSSCG00000039368	1	1	0.00904119	0.045161
10__25767181		10	25767181	ENSSSCG00000039368	ENSSSCG00000039368	5	1	0.00509793	0.0290937
10__25769828	rs345611104	10	25769828	ENSSSCG00000039368	ENSSSCG00000039368	2	1	0.00292777	0.0189
10__25770385	rs321248946	10	25770385	ENSSSCG00000039368	ENSSSCG00000039368	2	1	0.00252679	0.0168245
10__25772787	rs344558435	10	25772787	ENSSSCG00000039368	ENSSSCG00000039368	3	1	0.00471132	0.0273433
10__25772789	rs326645313	10	25772789	ENSSSCG00000039368	ENSSSCG00000039368	2	1	0.00462024	0.0269258
10__25773916	rs328013879	10	25773916	ENSSSCG00000039368	ENSSSCG00000039368	10	4	0.00181792	0.0128606
10__27056471	rs332171562	10	27056471	ENSSSCG00000033654	ENSSSCG00000033654	3	3	0.000695844	0.00583513
10__27078420	rs325344194	10	27078420	AOPEP	ENSSSCG00000010943	8	4	0	0
10__27078836	rs327215617	10	27078836	AOPEP	ENSSSCG00000010943	8	1	0.00984259	0.04819
10__27078996	rs336561144	10	27078996	AOPEP	ENSSSCG00000010943	9	2	0.0088172	0.0443344
10__27668608	rs327346040	10	27668608	CTSL	ENSSSCG00000010948	8	7	0	0
10__27669686	rs320267334	10	27669686	CTSL	ENSSSCG00000010948	5	2	0.00526334	0.0297394
10__27670099	rs321980916	10	27670099	CTSL	ENSSSCG00000010948	3	1	0.00104282	0.0081826
10__27670120	rs334543737	10	27670120	CTSL	ENSSSCG00000010948	3	2	6.69434e-05	0.00080214
10__27670145	rs345480473	10	27670145	CTSL	ENSSSCG00000010948	3	1	6.45068e-06	0.00010276
10__27670246	rs332171512	10	27670246	CTSL	ENSSSCG00000010948	9	5	0	0
10__27671799	rs326652528	10	27671799	CTSL	ENSSSCG00000010948	6	4	0	0
10__27672706	rs341633130	10	27672706	CTSL	ENSSSCG00000010948	10	7	0	0
10__27673597	rs332136693	10	27673597	CTSL	ENSSSCG00000010948	10	7	0	0
10__27673629	rs340013902	10	27673629	CTSL	ENSSSCG00000010948	11	9	0	0
10__27674078	rs81288372	10	27674078	CTSL	ENSSSCG00000010948	12	8	0	0
10__27674599	rs324261071	10	27674599	CTSL	ENSSSCG00000010948	6	1	0.005111	0.0291586
10__27725839	rs322320477	10	27725839	DAPK1	ENSSSCG00000010949	5	3	5.33e-09	1.5e-07
10__27725854	rs788528293	10	27725854	DAPK1	ENSSSCG00000010949	5	3	0.000517708	0.00458855
10__27736944	rs341703672	10	27736944	DAPK1	ENSSSCG00000010949	5	1	0.00912796	0.0454945
10__27738818	rs346084713	10	27738818	DAPK1	ENSSSCG00000010949	9	2	0.00454311	0.0266429
10__27741131	rs337564097	10	27741131	DAPK1	ENSSSCG00000010949	5	2	0.0101541	0.0493779
10__27768145	rs333090980	10	27768145	DAPK1	ENSSSCG00000010949	6	3	0.00218869	0.014945
10__28995701	rs325856502	10	28995701	TUT7	ENSSSCG00000010952	3	2	3.42866e-06	5.84e-05
10__29015104	rs334995056	10	29015104	TUT7	ENSSSCG00000010952	10	5	7.6787e-08	1.82e-06
10__29027657	rs331360453	10	29027657	TUT7	ENSSSCG00000010952	10	5	1.85041e-05	0.00026164
10__29035751	rs334745451	10	29035751	TUT7	ENSSSCG00000010952	11	2	0.00526118	0.0297293
10__29082499	rs338294672	10	29082499	ENSSSCG00000010954	ENSSSCG00000010954	11	5	5.67929e-06	9.172e-05
10__29140544	rs81219370	10	29140544	GOLM1	ENSSSCG00000010955	10	2	0.00319065	0.020223
10__29140553	rs81219369	10	29140553	GOLM1	ENSSSCG00000010955	10	4	0.000705931	0.00590755
10__29140658	rs338758338	10	29140658	GOLM1	ENSSSCG00000010955	10	3	0.00405386	0.0243799
10__29207157	rs318545203	10	29207157	GOLM1,NAA35	ENSSSCG00000010955,ENSSSCG00000010956	10	3	0.00645431	0.0349131
10__29207985	rs325200065	10	29207985	GOLM1,NAA35	ENSSSCG00000010955,ENSSSCG00000010956	11	5	8.32713e-07	1.621e-05
10__29210108		10	29210108	GOLM1,NAA35	ENSSSCG00000010955,ENSSSCG00000010956	1	1	2.64238e-06	4.609e-05
10__29216519	rs341527140	10	29216519	GOLM1,NAA35	ENSSSCG00000010955,ENSSSCG00000010956	11	4	5.9546e-08	1.44e-06
10__29216585	rs323304581	10	29216585	GOLM1,NAA35	ENSSSCG00000010955,ENSSSCG00000010956	10	3	1.5933e-05	0.00022935
10__29216670	rs333422170	10	29216670	GOLM1,NAA35	ENSSSCG00000010955,ENSSSCG00000010956	10	4	1.34628e-05	0.00019811
10__29216750	rs345601117	10	29216750	GOLM1,NAA35	ENSSSCG00000010955,ENSSSCG00000010956	10	4	1.36432e-05	0.0002005
10__29216756	rs323727290	10	29216756	GOLM1,NAA35	ENSSSCG00000010955,ENSSSCG00000010956	10	4	4.68785e-05	0.0005889
10__29216872	rs333794731	10	29216872	GOLM1,NAA35	ENSSSCG00000010955,ENSSSCG00000010956	5	3	0.000453475	0.00410292
10__29217239	rs327771161	10	29217239	GOLM1,NAA35	ENSSSCG00000010955,ENSSSCG00000010956	10	7	0	0
10__29217288	rs336984544	10	29217288	GOLM1,NAA35	ENSSSCG00000010955,ENSSSCG00000010956	11	4	4.562e-06	7.526e-05
10__29217514	rs331873437	10	29217514	GOLM1,NAA35	ENSSSCG00000010955,ENSSSCG00000010956	10	10	0	0
10__29218020	rs324705646	10	29218020	GOLM1,NAA35	ENSSSCG00000010955,ENSSSCG00000010956	11	9	0	0
10__29218069	rs334424763	10	29218069	GOLM1,NAA35	ENSSSCG00000010955,ENSSSCG00000010956	5	3	4e-12	0
10__29218118	rs325184495	10	29218118	GOLM1,NAA35	ENSSSCG00000010955,ENSSSCG00000010956	11	9	0	0
10__29218337	rs327701720	10	29218337	GOLM1,NAA35	ENSSSCG00000010955,ENSSSCG00000010956	11	10	0	0
10__29218386	rs336540763	10	29218386	GOLM1,NAA35	ENSSSCG00000010955,ENSSSCG00000010956	10	4	4e-12	0
10__29218426	rs318967483	10	29218426	GOLM1,NAA35	ENSSSCG00000010955,ENSSSCG00000010956	10	6	0	0
10__29218809	rs791115401	10	29218809	GOLM1,NAA35	ENSSSCG00000010955,ENSSSCG00000010956	10	4	1.42108e-05	0.00020758
10__29219374	rs333812675	10	29219374	NAA35	ENSSSCG00000010956	2	2	0.000819522	0.006698
10__29563936	rs340821162	10	29563936	AGTPBP1	ENSSSCG00000010957	1	1	0.00393317	0.0238002
10__30986883	rs695257265	10	30986883	HNRNPK	ENSSSCG00000022760	1	1	0.00400582	0.0241454
10__32191052	rs705844593	10	32191052	RPP25L	ENSSSCG00000010973	1	1	0.000116842	0.00129475
10__33142995	rs81237450	10	33142995	NFX1	ENSSSCG00000010994	5	2	0.000750876	0.00622065
10__33168260	rs328769668	10	33168260	NFX1	ENSSSCG00000010994	5	2	0.00691276	0.0368951
10__33240192	rs329143434	10	33240192	BAG1	ENSSSCG00000010996	5	2	0.000867381	0.007029
10__33240196	rs339279637	10	33240196	BAG1	ENSSSCG00000010996	5	2	0.000226594	0.00227707
10__33241330	rs343220173	10	33241330			5	3	0.00309919	0.0197697
10__33956603	rs323883553	10	33956603	ACO1	ENSSSCG00000023807	8	2	0.00123882	0.0093917
10__33956636	rs331547038	10	33956636	ACO1	ENSSSCG00000023807	8	1	0.00628355	0.0342215
10__33957510	rs327584230	10	33957510	ACO1	ENSSSCG00000023807	8	3	0.000542218	0.00475404
10__38944785	rs342827000	10	38944785			2	1	0.00978032	0.047955
10__39606952	rs345486111	10	39606952	MPP7	ENSSSCG00000011070	1	1	0.00763208	0.0395818
10__39878866	rs330925062	10	39878866			4	2	0.00697282	0.0370939
10__39885608	rs333292595	10	39885608			11	5	2.51936e-07	5.44e-06
10__39885699	rs340931800	10	39885699			5	4	1.4112e-08	3.8e-07
10__39885717	rs324948817	10	39885717			12	9	0	0
10__39885762	rs332787631	10	39885762			11	6	2.11216e-07	4.62e-06
10__39885801	rs344336481	10	39885801			6	3	2.06944e-06	3.701e-05
10__39886073	rs325332210	10	39886073			2	1	0.000270902	0.00265574
10__39886231	rs320187573	10	39886231			2	2	0.000133825	0.00145994
10__39886652	rs340725150	10	39886652			1	1	0.000821395	0.00669892
10__39886682	rs324329876	10	39886682			2	2	6e-10	2e-08
10__39886702	rs336211133	10	39886702			2	2	1.846e-09	6e-08
10__39925744	rs321943580	10	39925744			7	5	1.2638e-08	3.4e-07
10__40011953	rs339995348	10	40011953	WAC	ENSSSCG00000011013	11	2	0.00861022	0.0434964
10__40714766	rs333356434	10	40714766	MAP3K8	ENSSSCG00000020705	1	1	0.00674145	0.0361153
10__41388468	rs336768558	10	41388468	SVIL	ENSSSCG00000011022	1	1	0.00598812	0.0329372
10__42213615	rs324796639	10	42213615	ZEB1	ENSSSCG00000011025	4	2	0.00192667	0.0134722
10__42462026	rs333282015	10	42462026	ARHGAP12	ENSSSCG00000011026	5	3	0.00355501	0.021943
10__42466240	rs320540215	10	42466240	ARHGAP12	ENSSSCG00000011026	5	2	0.00377566	0.0230509
10__42638575	rs345613310	10	42638575	KIF5B	ENSSSCG00000011027	8	2	0.0042837	0.0254907
10__42652612	rs81217140	10	42652612	KIF5B	ENSSSCG00000011027	4	2	0.00365352	0.0224362
10__42664015	rs325216184	10	42664015	KIF5B	ENSSSCG00000011027	8	3	0.00149483	0.0109287
10__43446542	rs81218429	10	43446542	TRDMT1	ENSSSCG00000021309	5	2	5.64277e-05	0.00069354
10__43449053	rs713391439	10	43449053	TRDMT1	ENSSSCG00000021309	1	1	0.000729905	0.00608071
10__43491699	rs334023874	10	43491699	TRDMT1	ENSSSCG00000021309	3	2	2.04444e-05	0.00028507
10__43497549	rs338294825	10	43497549	TRDMT1	ENSSSCG00000021309	1	1	0.0021024	0.0144554
10__43499942	rs335595678	10	43499942	TRDMT1	ENSSSCG00000021309	1	1	0.00131873	0.00988126
10__43517578		10	43517578	VIM	ENSSSCG00000011033	2	2	1.596e-09	5e-08
10__43521809	rs45435527	10	43521809	VIM	ENSSSCG00000011033	2	2	0	0
10__43524422	rs45435505	10	43524422	VIM	ENSSSCG00000011033	4	2	0.00277012	0.018121
10__43525868	rs323229310	10	43525868	VIM	ENSSSCG00000011033	5	3	9.03748e-07	1.743e-05
10__43525908	rs334893084	10	43525908	VIM	ENSSSCG00000011033	5	2	0.00258148	0.0170901
10__43996531	rs318609416	10	43996531	STAM	ENSSSCG00000011036	1	1	0.00490338	0.0282376
10__44176325	rs342132526	10	44176325	MRC1	ENSSSCG00000011038	5	1	0.00359027	0.0221233
10__44176367	rs319499149	10	44176367	MRC1	ENSSSCG00000011038	5	2	0.00406983	0.0244493
10__44179764	rs81303507	10	44179764	MRC1	ENSSSCG00000011038	7	2	0.00508238	0.02905
10__44184667	rs81246887	10	44184667	MRC1	ENSSSCG00000011038	7	2	0.00627544	0.0341846
10__44194483	rs703460205	10	44194483	MRC1	ENSSSCG00000011038	5	2	0.00900551	0.0451149
10__44226329	rs45432186	10	44226329	MRC1	ENSSSCG00000011038	5	3	0.00201564	0.0139969
10__44226358	rs45431752	10	44226358	MRC1	ENSSSCG00000011038	5	2	0.00140502	0.0104128
10__44226400	rs45431753	10	44226400	MRC1	ENSSSCG00000011038	5	1	0.0101058	0.0491952
10__45130778	rs81217553	10	45130778	RSU1	ENSSSCG00000011042	11	3	0.000895984	0.00720344
10__45130808	rs81217554	10	45130808	RSU1	ENSSSCG00000011042	8	1	0.0045103	0.026543
10__45288948	rs336984111	10	45288948	RSU1	ENSSSCG00000011042	12	2	0.000310568	0.00297596
10__46835031	rs325206547	10	46835031	DCLRE1C	ENSSSCG00000011049	2	1	0.00168006	0.0120428
10__46863413	rs328222925	10	46863413	DCLRE1C,SUV39H2	ENSSSCG00000011049,ENSSSCG00000011048	1	1	0.00318525	0.0202037
10__46863468	rs334361504	10	46863468	DCLRE1C,SUV39H2	ENSSSCG00000011049,ENSSSCG00000011048	1	1	0.000203722	0.002078
10__46864622	rs342153887	10	46864622	DCLRE1C,SUV39H2	ENSSSCG00000011049,ENSSSCG00000011048	1	1	0.00140269	0.0103996
10__46924734	rs342293192	10	46924734	HSPA14	ENSSSCG00000011051	5	1	0.0101366	0.049311
10__47215200		10	47215200	ENSSSCG00000039658	ENSSSCG00000039658	2	2	8.4033e-05	0.00097872
10__47218422	rs338622552	10	47218422	ENSSSCG00000039658	ENSSSCG00000039658	3	1	0.000634331	0.00540782
10__47220707	rs339398920	10	47220707	ENSSSCG00000039658	ENSSSCG00000039658	3	2	0.00281935	0.0183786
10__47220762	rs324794725	10	47220762	ENSSSCG00000039658	ENSSSCG00000039658	7	3	0	0
10__47221126	rs321826949	10	47221126	ENSSSCG00000039658	ENSSSCG00000039658	5	2	0.00137621	0.0102406
10__47221271	rs332927204	10	47221271	ENSSSCG00000039658	ENSSSCG00000039658	2	1	9.5e-11	0
10__47221438	rs327388707	10	47221438	ENSSSCG00000039658	ENSSSCG00000039658	2	1	0.000566265	0.00493079
10__47221648	rs320974242	10	47221648	ENSSSCG00000039658	ENSSSCG00000039658	2	2	6.44744e-05	0.00077749
10__47222159	rs336752061	10	47222159	ENSSSCG00000039658	ENSSSCG00000039658	2	1	2.08497e-05	0.0002903
10__47222164	rs321266265	10	47222164	ENSSSCG00000039658	ENSSSCG00000039658	2	1	2.00222e-06	3.59e-05
10__47222232	rs336363225	10	47222232	ENSSSCG00000039658	ENSSSCG00000039658	3	3	1.87599e-07	4.14e-06
10__47222304	rs343640762	10	47222304	ENSSSCG00000039658	ENSSSCG00000039658	6	1	0.000394853	0.00363588
10__47222305	rs319840133	10	47222305	ENSSSCG00000039658	ENSSSCG00000039658	3	1	0.000978012	0.00775413
10__47222354	rs344974107	10	47222354	ENSSSCG00000039658	ENSSSCG00000039658	6	2	0.00113793	0.00877541
10__47222707	rs333285328	10	47222707	ENSSSCG00000039658	ENSSSCG00000039658	2	1	0.00782286	0.0403492
10__47222845	rs340017149	10	47222845	ENSSSCG00000039658	ENSSSCG00000039658	2	2	1.05952e-07	2.45e-06
10__47222904	rs319254307	10	47222904	ENSSSCG00000039658	ENSSSCG00000039658	2	1	0.000758678	0.00626827
10__47233105	rs320036342	10	47233105			1	1	0.000271539	0.00265948
10__47235493	rs332578661	10	47235493			1	1	0.00522288	0.0295712
10__47237465	rs328343076	10	47237465			1	1	0.000112221	0.00125706
10__47237715	rs335429282	10	47237715			2	2	1.55836e-07	3.5e-06
10__47239065	rs319253545	10	47239065			1	1	2.54486e-05	0.00034514
10__47239557	rs343047447	10	47239557			1	1	8.36459e-06	0.00012944
10__47239679	rs343706440	10	47239679			2	2	2.249e-09	7e-08
10__47239779	rs333110224	10	47239779			1	1	5.41777e-07	1.1e-05
10__47239894	rs338302633	10	47239894			1	1	3.46545e-06	5.892e-05
10__47239905	rs344023390	10	47239905			1	1	6.16489e-06	9.88e-05
10__47239953	rs325182134	10	47239953			1	1	3.39532e-05	0.00044593
10__48063368	rs341680675	10	48063368	ENSSSCG00000026354	ENSSSCG00000026354	1	1	0.00904119	0.045161
10__48259981		10	48259981	ENSSSCG00000032984	ENSSSCG00000032984	6	2	0.00321187	0.0203176
10__48260304		10	48260304	ENSSSCG00000032984	ENSSSCG00000032984	8	3	0.00476021	0.027565
10__48261786		10	48261786	ENSSSCG00000032984	ENSSSCG00000032984	5	2	0.00216783	0.0148183
10__48262869		10	48262869	ENSSSCG00000032984	ENSSSCG00000032984	6	4	1.1215e-08	3e-07
10__48263386		10	48263386	ENSSSCG00000032984	ENSSSCG00000032984	6	2	0.00136143	0.0101491
10__48407692	rs1107604927	10	48407692	PHYH	ENSSSCG00000039244	4	2	0.00100474	0.00793352
10__48416263	rs81214030	10	48416263	PHYH	ENSSSCG00000039244	7	4	5.88939e-05	0.0007199
10__48530973	rs327429594	10	48530973	MCM10,OPTN	ENSSSCG00000035059,ENSSSCG00000023247	4	2	0.00340126	0.0211779
10__48531833	rs345185974	10	48531833	MCM10,OPTN	ENSSSCG00000035059,ENSSSCG00000023247	11	3	0.000340117	0.0032059
10__48532160	rs332817253	10	48532160	MCM10,OPTN	ENSSSCG00000035059,ENSSSCG00000023247	11	5	6.71738e-07	1.339e-05
10__48831955	rs339227001	10	48831955	ENSSSCG00000011068	ENSSSCG00000011068	5	2	3.88401e-05	0.00050035
10__48855038		10	48855038	ENSSSCG00000011068	ENSSSCG00000011068	7	3	0.000318565	0.00303941
10__48895751	rs342956278	10	48895751	ACBD5	ENSSSCG00000011064	1	1	0.00222143	0.0151233
10__48907015	rs327122440	10	48907015	ACBD5	ENSSSCG00000011064	5	1	0.00304425	0.0194894
10__49067638	rs334126549	10	49067638	ABI1	ENSSSCG00000024127	12	4	8.9727e-05	0.001038
10__49125859	rs318997927	10	49125859	APBB1IP	ENSSSCG00000030156	12	2	0.00701194	0.0371451
10__49156941	rs334089614	10	49156941	APBB1IP	ENSSSCG00000030156	6	2	0.000729059	0.00607678
10__49180835	rs333101889	10	49180835	APBB1IP	ENSSSCG00000030156	6	1	0.00976225	0.0478846
10__50631058	rs322217412	10	50631058	ARHGAP21	ENSSSCG00000011074	1	1	0.00522288	0.0295712
10__50640209	rs344867939	10	50640209	ARHGAP21	ENSSSCG00000011074	4	2	0.000556397	0.00486073
10__50679741	rs336139579	10	50679741	ARHGAP21	ENSSSCG00000011074	11	1	0.00405362	0.0243799
10__50679767	rs55618075	10	50679767	ARHGAP21	ENSSSCG00000011074	10	2	0.00170179	0.0121715
10__52403536	rs81481202	10	52403536	PIP4K2A	ENSSSCG00000011079	9	2	0.00892449	0.044795
10__52403563	rs329246892	10	52403563	PIP4K2A	ENSSSCG00000011079	9	3	2.27256e-05	0.00031326
10__52597598	rs342431503	10	52597598	COMMD3	ENSSSCG00000011082	9	4	3.23678e-06	5.541e-05
10__54323786	rs788408165	10	54323786	PLXDC2	ENSSSCG00000032444	3	1	0.000140701	0.00152423
10__54359680	rs337182878	10	54359680	PLXDC2	ENSSSCG00000032444	2	1	0.00131679	0.00988126
10__55675539	rs320760394	10	55675539	ARL5B	ENSSSCG00000031456	7	3	0.0027992	0.0182765
10__55678800	rs324517381	10	55678800	ARL5B	ENSSSCG00000031456	1	1	0.00904119	0.045161
10__56104056	rs338003496	10	56104056	ITGB1	ENSSSCG00000011101	5	1	0.00687667	0.0367256
10__56281419	rs339214411	10	56281419	NRP1	ENSSSCG00000011102	8	3	0.00368299	0.0225867
10__56282336	rs322068825	10	56282336	NRP1	ENSSSCG00000011102	8	4	2.62595e-05	0.00035539
10__56282691	rs343780452	10	56282691	NRP1	ENSSSCG00000011102	8	3	9.2075e-08	2.15e-06
10__56282772	rs332506519	10	56282772	NRP1	ENSSSCG00000011102	2	2	0.00981777	0.0480899
10__56282915	rs344134542	10	56282915	NRP1	ENSSSCG00000011102	8	4	5.05717e-06	8.248e-05
10__56283148	rs343480852	10	56283148	NRP1	ENSSSCG00000011102	8	2	0.00389806	0.0236581
10__577177	rs1113975467	10	577177	CDC73	ENSSSCG00000010801	3	2	0.000243216	0.0024171
10__58055244	rs339223922	10	58055244	CCNY	ENSSSCG00000011107	7	4	0.000222435	0.0022408
10__5809047	rs1112960140	10	5809047	KCTD3	ENSSSCG00000010811	9	4	9.1575e-06	0.00014008
10__5813846	rs81216387	10	5813846	KCTD3	ENSSSCG00000010811	10	4	8.23957e-06	0.00012766
10__5814780	rs1112906047	10	5814780	KCTD3	ENSSSCG00000010811	9	3	8.97768e-06	0.00013771
10__59203932	rs319285823	10	59203932			6	2	0.00714142	0.0376934
10__59721418	rs331022474	10	59721418	CDC123	ENSSSCG00000011112	2	2	0.00246563	0.0164925
10__59721449	rs340914251	10	59721449	CDC123	ENSSSCG00000011112	2	1	6.39329e-05	0.00077168
10__59721457	rs322391216	10	59721457	CDC123	ENSSSCG00000011112	2	1	4.60316e-05	0.00057967
10__59722720	rs343045895	10	59722720	CDC123	ENSSSCG00000011112	1	1	0.00700037	0.0370939
10__59723992	rs335368253	10	59723992	CDC123	ENSSSCG00000011112	1	1	0.00642658	0.0347972
10__59725598	rs343843478	10	59725598	CDC123	ENSSSCG00000011112	1	1	0.000535053	0.00470388
10__59725612	rs327072508	10	59725612	CDC123	ENSSSCG00000011112	2	2	0.000103918	0.00117942
10__59782893	rs196953335	10	59782893	NUDT5,SEC61A2	ENSSSCG00000011113,ENSSSCG00000011114	12	4	0.000610921	0.00524582
10__59992961	rs322532737	10	59992961	UPF2	ENSSSCG00000011117	4	4	7.225e-09	2e-07
10__60506904		10	60506904	ENSSSCG00000011121	ENSSSCG00000011121	1	1	1.38464e-07	3.13e-06
10__60705963	rs343824468	10	60705963	ENSSSCG00000011121	ENSSSCG00000011121	1	1	0.00106502	0.0083157
10__63368231	rs329518244	10	63368231	GATA3	ENSSSCG00000011125	5	4	2.43997e-06	4.299e-05
10__63368280	rs319825054	10	63368280	GATA3	ENSSSCG00000011125	7	4	8.94917e-06	0.00013739
10__63368489	rs341231862	10	63368489	GATA3	ENSSSCG00000011125	7	3	1.01273e-06	1.934e-05
10__63369387	rs327227798	10	63369387	GATA3	ENSSSCG00000011125	8	6	0	0
10__63369389	rs701766270	10	63369389	GATA3	ENSSSCG00000011125	12	5	0	0
10__63369442	rs341728270	10	63369442	GATA3	ENSSSCG00000011125	5	3	0.00345121	0.0214286
10__63374424	rs344447084	10	63374424	GATA3	ENSSSCG00000011125	8	4	1.49981e-05	0.000218
10__63374451	rs324588565	10	63374451	GATA3	ENSSSCG00000011125	9	3	8.79672e-06	0.00013537
10__63374478	rs335187252	10	63374478	GATA3	ENSSSCG00000011125	9	5	4.0062e-08	1e-06
10__63388169	rs342780340	10	63388169	GATA3	ENSSSCG00000011125	12	5	8.42943e-05	0.00098132
10__63428256	rs341093523	10	63428256	TAF3	ENSSSCG00000011127	1	1	0.00700037	0.0370939
10__63584402	rs55618037	10	63584402	ATP5F1C	ENSSSCG00000034086	10	2	0.00325499	0.020545
10__63584879	rs81333908	10	63584879	ATP5F1C	ENSSSCG00000034086	9	3	0.00129012	0.00972436
10__63584933		10	63584933	ATP5F1C	ENSSSCG00000034086	1	1	0.00750818	0.0391545
10__63585568		10	63585568	ATP5F1C	ENSSSCG00000034086	11	4	0.00153138	0.0111507
10__63604760		10	63604760	KIN	ENSSSCG00000033095	11	6	1.24e-08	3.3e-07
10__63606190	rs81216098	10	63606190	KIN	ENSSSCG00000033095	11	4	1.90467e-07	4.2e-06
10__63626090		10	63626090	KIN	ENSSSCG00000033095	14	3	1.73694e-06	3.151e-05
10__64060446	rs342568328	10	64060446	SFMBT2	ENSSSCG00000024480	9	2	0.00273297	0.0179108
10__64061802	rs81427461	10	64061802	SFMBT2	ENSSSCG00000024480	9	2	0.00168727	0.0120867
10__64066942	rs338037479	10	64066942	SFMBT2	ENSSSCG00000024480	8	2	5.18361e-07	1.057e-05
10__64066964	rs330362687	10	64066964	SFMBT2	ENSSSCG00000024480	8	3	1.98e-10	1e-08
10__64067119	rs346032900	10	64067119	SFMBT2	ENSSSCG00000024480	9	3	0.000158783	0.00169329
10__64067609	rs321354629	10	64067609	SFMBT2	ENSSSCG00000024480	9	2	0.00369014	0.0226212
10__64068200	rs343807837	10	64068200	SFMBT2	ENSSSCG00000024480	8	1	0.00227704	0.0154393
10__64068687	rs324597310	10	64068687	SFMBT2	ENSSSCG00000024480	9	3	0.000638538	0.00543649
10__64068730	rs330521812	10	64068730	SFMBT2	ENSSSCG00000024480	9	4	0.00157192	0.0113976
10__64068766	rs318658957	10	64068766	SFMBT2	ENSSSCG00000024480	9	2	0.0066565	0.0357406
10__64068885	rs338981676	10	64068885	SFMBT2	ENSSSCG00000024480	9	2	0.0072573	0.0381696
10__64069507	rs330639012	10	64069507	SFMBT2	ENSSSCG00000024480	9	3	6.62034e-05	0.00079426
10__64070428	rs322885060	10	64070428	SFMBT2	ENSSSCG00000024480	9	2	0.00428713	0.0255052
10__64070430	rs338473212	10	64070430	SFMBT2	ENSSSCG00000024480	9	2	0.00428713	0.0255052
10__64776751	rs332521565	10	64776751	PFKFB3	ENSSSCG00000011133	7	2	0.000898571	0.00721949
10__64776933	rs343803067	10	64776933	PFKFB3	ENSSSCG00000011133	8	3	3.5475e-05	0.00046356
10__64776953	rs334975300	10	64776953	PFKFB3	ENSSSCG00000011133	11	4	6.21475e-07	1.248e-05
10__64776979	rs339840712	10	64776979	PFKFB3	ENSSSCG00000011133	7	3	4.83245e-06	7.918e-05
10__64777250	rs330274094	10	64777250	PFKFB3	ENSSSCG00000011133	7	5	2.15237e-05	0.00029882
10__64777341	rs318929450	10	64777341	PFKFB3	ENSSSCG00000011133	11	5	2.26534e-07	4.93e-06
10__64777365	rs690177009	10	64777365	PFKFB3	ENSSSCG00000011133	11	9	0	0
10__64777444	rs336974832	10	64777444	PFKFB3	ENSSSCG00000011133	8	1	0.000160027	0.00170233
10__64777917	rs334721791	10	64777917	PFKFB3	ENSSSCG00000011133	11	9	0	0
10__64777919	rs322098769	10	64777919	PFKFB3	ENSSSCG00000011133	7	5	9.638e-09	2.6e-07
10__64778059	rs323740599	10	64778059	PFKFB3	ENSSSCG00000011133	11	4	0.000312034	0.00298645
10__64778283	rs336477623	10	64778283	PFKFB3	ENSSSCG00000011133	6	1	0.00314261	0.0199928
10__64780286	rs318596764	10	64780286	PFKFB3	ENSSSCG00000011133	1	1	0.00184155	0.013004
10__64781025	rs319631323	10	64781025	PFKFB3	ENSSSCG00000011133	9	4	0.000443418	0.00402369
10__64781582	rs346006253	10	64781582	PFKFB3	ENSSSCG00000011133	3	1	0.00255423	0.0169765
10__64781757	rs332724796	10	64781757	PFKFB3	ENSSSCG00000011133	3	1	0.00739593	0.0387258
10__64787029	rs344977268	10	64787029	PFKFB3	ENSSSCG00000011133	3	2	0.000645765	0.00548775
10__64789033	rs330764784	10	64789033	PFKFB3	ENSSSCG00000011133	6	2	8.6954e-08	2.04e-06
10__64792370	rs344302956	10	64792370	PFKFB3	ENSSSCG00000011133	6	3	8.5317e-06	0.00013163
10__64792714	rs321437092	10	64792714	PFKFB3	ENSSSCG00000011133	10	3	1.7868e-07	3.96e-06
10__64893044	rs318271334	10	64893044	RBM17	ENSSSCG00000011134	2	1	0.00181772	0.0128604
10__64893052	rs332222244	10	64893052	RBM17	ENSSSCG00000011134	1	1	0.000192195	0.00197895
10__65000074	rs326643007	10	65000074	IL2RA,FBH1	ENSSSCG00000022849,ENSSSCG00000030030	3	3	4.46816e-05	0.00056478
10__65000219	rs345859528	10	65000219	IL2RA,FBH1	ENSSSCG00000022849,ENSSSCG00000030030	4	2	0.00105801	0.00828394
10__65000716	rs345295750	10	65000716	IL2RA,FBH1	ENSSSCG00000022849,ENSSSCG00000030030	3	1	0.00992244	0.0485151
10__65081778	rs330027324	10	65081778	FBH1	ENSSSCG00000030030	12	1	0.00281884	0.0183784
10__65089768	rs340481104	10	65089768	FBH1	ENSSSCG00000030030	2	1	0.00132026	0.00988988
10__65093747	rs324363919	10	65093747	FBH1	ENSSSCG00000030030	7	2	0.00400408	0.0241368
10__65192034	rs335699743	10	65192034	GDI2	ENSSSCG00000011137	6	2	7.01387e-05	0.00083435
10__65192350	rs697428671	10	65192350	GDI2	ENSSSCG00000011137	1	1	0.00598812	0.0329372
10__65208766	rs333408511	10	65208766	GDI2,TASOR2	ENSSSCG00000011137,ENSSSCG00000011136	1	1	0.00191396	0.0133967
10__65295335	rs339211509	10	65295335	ASB13	ENSSSCG00000011145	1	1	0.000191076	0.00197452
10__65297400	rs704107497	10	65297400	ASB13	ENSSSCG00000011145	1	1	0.000195126	0.00200166
10__65297554	rs324500707	10	65297554	ASB13	ENSSSCG00000011145	1	1	2.53208e-05	0.00034382
10__65297563	rs334562511	10	65297563	ASB13	ENSSSCG00000011145	1	1	8.96304e-06	0.00013752
10__65298346	rs320654337	10	65298346	ASB13	ENSSSCG00000011145	2	1	0.00573555	0.0318583
10__65301387	rs329049087	10	65301387	ASB13	ENSSSCG00000011145	3	1	0.00239925	0.0161427
10__65301560	rs345538333	10	65301560	ASB13	ENSSSCG00000011145	8	2	0.00930009	0.0461799
10__65301633	rs335240347	10	65301633	ASB13	ENSSSCG00000011145	5	4	6.76943e-05	0.00081026
10__65301870	rs337256306	10	65301870	ASB13	ENSSSCG00000011145	9	6	0	0
10__65301952	rs341749616	10	65301952	ASB13	ENSSSCG00000011145	8	2	0.000788116	0.00647415
10__65426659	rs699915071	10	65426659	NET1	ENSSSCG00000023105	1	1	1.06831e-05	0.00016094
10__65426711	rs319840161	10	65426711	NET1	ENSSSCG00000023105	7	4	0	0
10__65426768	rs329398721	10	65426768	NET1	ENSSSCG00000023105	1	1	0.000283869	0.00276569
10__65426804	rs341173162	10	65426804	NET1	ENSSSCG00000023105	8	5	0	0
10__65426863	rs324408561	10	65426863	NET1	ENSSSCG00000023105	7	1	0.000121833	0.00134255
10__65426945	rs339680794	10	65426945	NET1	ENSSSCG00000023105	1	1	8.55642e-05	0.0009946
10__65427061	rs321860127	10	65427061	NET1	ENSSSCG00000023105	3	2	0.00467354	0.0271744
10__65427320	rs344830679	10	65427320	NET1	ENSSSCG00000023105	7	3	4.18179e-06	6.981e-05
10__65427496	rs707326705	10	65427496	NET1	ENSSSCG00000023105	1	1	1.05256e-06	2.004e-05
10__65427913	rs344372345	10	65427913	NET1	ENSSSCG00000023105	8	2	3.85729e-05	0.00049707
10__65428008	rs327273230	10	65428008	NET1	ENSSSCG00000023105	1	1	0.00220943	0.0150561
10__65430571	rs328777803	10	65430571	NET1	ENSSSCG00000023105	5	5	0	0
10__65432144	rs81210843	10	65432144	NET1	ENSSSCG00000023105	6	2	0	0
10__65432778	rs324471884	10	65432778	NET1	ENSSSCG00000023105	3	3	1.3e-11	0
10__65705653		10	65705653			5	4	0.000592792	0.0051197
10__66433912	rs331742966	10	66433912			2	2	0.00157939	0.0114435
10__66433973	rs345660556	10	66433973			8	2	0.000284709	0.00277309
10__67002566	rs330495723	10	67002566	PITRM1	ENSSSCG00000011157	2	1	0.000184799	0.00192205
10__67008202	rs339578445	10	67008202	PITRM1	ENSSSCG00000011157	7	3	2.99744e-07	6.38e-06
10__67016387	rs327237811	10	67016387	PITRM1	ENSSSCG00000011157	2	1	0.00722995	0.0380602
10__67016429	rs713062531	10	67016429	PITRM1	ENSSSCG00000011157	5	2	0.000316447	0.00302181
10__67031562	rs320129074	10	67031562	PITRM1,PFKP	ENSSSCG00000011157,ENSSSCG00000011158	10	4	7.37758e-07	1.453e-05
10__67047654		10	67047654	PITRM1,PFKP	ENSSSCG00000011157,ENSSSCG00000011158	4	2	0.00577576	0.0320242
10__67048260	rs344431613	10	67048260	PITRM1,PFKP	ENSSSCG00000011157,ENSSSCG00000011158	10	5	1.21867e-05	0.00018147
10__67049851	rs323993155	10	67049851	PITRM1,PFKP	ENSSSCG00000011157,ENSSSCG00000011158	10	3	0.00176037	0.0125268
10__68488006	rs1111605138	10	68488006	WDR37	ENSSSCG00000029602	1	1	1.93768e-07	4.27e-06
10__68488426	rs1109766931	10	68488426	WDR37	ENSSSCG00000029602	6	2	0.000341704	0.00321928
10__68488439		10	68488439	WDR37	ENSSSCG00000029602	6	3	0.000270644	0.00265388
10__68489646		10	68489646	WDR37	ENSSSCG00000029602	2	1	0.00170272	0.0121759
10__68547875		10	68547875	GTPBP4	ENSSSCG00000028602	2	1	0.000227985	0.00228778
10__68705632	rs341799553	10	68705632	ENSSSCG00000011162	ENSSSCG00000011162	2	1	0.00126127	0.00953478
10__687244		10	687244	ENSSSCG00000031991	ENSSSCG00000031991	1	1	0.00187823	0.0131886
10__69177109	rs339327075	10	69177109	ZMYND11	ENSSSCG00000011166	2	1	0.00123758	0.00938595
10__69180465	rs344718298	10	69180465	ZMYND11	ENSSSCG00000011166	1	1	0.000471987	0.00424311
10__69182278	rs789094255	10	69182278	ZMYND11	ENSSSCG00000011166	1	1	0.00106502	0.0083157
10__69305064	rs698588073	10	69305064			1	1	0.00293506	0.0189
10__694677		10	694677	ENSSSCG00000031991,RO60	ENSSSCG00000031991,ENSSSCG00000032055	10	2	0.0014269	0.0105378
10__695926		10	695926	ENSSSCG00000031991,RO60	ENSSSCG00000031991,ENSSSCG00000032055	9	4	3.5158e-05	0.00045973
10__696107		10	696107	ENSSSCG00000031991,RO60	ENSSSCG00000031991,ENSSSCG00000032055	6	2	0.000136201	0.00148148
10__697194		10	697194	ENSSSCG00000031991,RO60	ENSSSCG00000031991,ENSSSCG00000032055	9	2	0.00665566	0.0357399
10__699796		10	699796	ENSSSCG00000031991,RO60	ENSSSCG00000031991,ENSSSCG00000032055	9	3	0.000252177	0.00249111
10__700543		10	700543	ENSSSCG00000031991,RO60	ENSSSCG00000031991,ENSSSCG00000032055	2	1	0.0080281	0.0411365
10__712053		10	712053	ENSSSCG00000031991,RO60	ENSSSCG00000031991,ENSSSCG00000032055	9	3	0.000565176	0.0049228
10__716315	rs792200037	10	716315	RO60	ENSSSCG00000032055	2	2	0.00155021	0.0112697
10__8265606	rs81218015	10	8265606	RRP15	ENSSSCG00000027846	7	2	0.00571283	0.0317595
10__8265673	rs81218016	10	8265673	RRP15	ENSSSCG00000027846	7	1	0.00283489	0.0184578
10__8290876	rs336425658	10	8290876	RRP15	ENSSSCG00000027846	1	1	0.000113074	0.00126222
10__940085	rs326578056	10	940085	RGS2	ENSSSCG00000037241	2	2	0.00292586	0.0189
10__9579428	rs337211538	10	9579428	EPRS1	ENSSSCG00000010821	8	2	0.0049318	0.0283748
10__9592193	rs319319920	10	9592193	EPRS1	ENSSSCG00000010821	11	3	0.00168904	0.0120971
10__9593128	rs81213264	10	9593128	EPRS1	ENSSSCG00000010821	11	3	0.000112428	0.00125886
10__9606012	rs330561446	10	9606012	EPRS1	ENSSSCG00000010821	11	2	0.00331868	0.020813
10__9661507	rs81217610	10	9661507	BPNT1	ENSSSCG00000010822	10	3	0.000718356	0.00599596
10__9735077	rs322453297	10	9735077	IARS2,RAB3GAP2	ENSSSCG00000010823,ENSSSCG00000010824	11	3	0.000775319	0.0063853
10__9735281	rs345443990	10	9735281	IARS2,RAB3GAP2	ENSSSCG00000010823,ENSSSCG00000010824	10	5	2.4e-10	1e-08
10__9735542	rs338782273	10	9735542	IARS2,RAB3GAP2	ENSSSCG00000010823,ENSSSCG00000010824	11	3	0.000769454	0.00634443
10__9735794	rs332708074	10	9735794	IARS2,RAB3GAP2	ENSSSCG00000010823,ENSSSCG00000010824	11	4	0.00629189	0.0342573
10__9736043	rs321012608	10	9736043	IARS2,RAB3GAP2	ENSSSCG00000010823,ENSSSCG00000010824	11	4	2.18249e-05	0.00030241
10__9736215	rs337626008	10	9736215	IARS2,RAB3GAP2	ENSSSCG00000010823,ENSSSCG00000010824	11	4	4.27349e-05	0.00054364
10__9736276	rs337035883	10	9736276	IARS2,RAB3GAP2	ENSSSCG00000010823,ENSSSCG00000010824	11	4	4.8645e-08	1.19e-06
10__9736884	rs343094871	10	9736884	IARS2,RAB3GAP2	ENSSSCG00000010823,ENSSSCG00000010824	10	2	0.00604901	0.0332084
10__9737398	rs324931286	10	9737398	RAB3GAP2	ENSSSCG00000010824	11	6	1.38e-10	0
10__9738001	rs326797318	10	9738001	RAB3GAP2	ENSSSCG00000010824	7	2	0.00449105	0.0264478
10__9738766	rs81429111	10	9738766	RAB3GAP2	ENSSSCG00000010824	10	2	0.0100865	0.049126
10__9738945	rs325289680	10	9738945	RAB3GAP2	ENSSSCG00000010824	7	3	3.0895e-05	0.00041065
10__9739064	rs339275239	10	9739064	RAB3GAP2	ENSSSCG00000010824	9	3	4.01461e-07	8.36e-06
10__9739368	rs702570559	10	9739368	RAB3GAP2	ENSSSCG00000010824	2	2	0.00353031	0.0218234
10__9739663	rs342153401	10	9739663	RAB3GAP2	ENSSSCG00000010824	5	1	0.00660215	0.0355155
10__9744729	rs330771155	10	9744729	RAB3GAP2	ENSSSCG00000010824	2	2	0.00210122	0.0144554
10__9747409	rs339346419	10	9747409	RAB3GAP2	ENSSSCG00000010824	7	2	0.000350431	0.00328749
10__9747534	rs335633419	10	9747534	RAB3GAP2	ENSSSCG00000010824	6	4	0.00025133	0.00248426
10__9772923	rs322522754	10	9772923	RAB3GAP2	ENSSSCG00000010824	10	2	0.0021154	0.014527
11__10149238	rs81212762	11	10149238	RFC3	ENSSSCG00000009349	1	1	0.00453386	0.0266429
11__10154680	rs330542106	11	10154680	RFC3	ENSSSCG00000009349	1	1	0.000187756	0.00194932
11__10165051	rs80843413	11	10165051	RFC3	ENSSSCG00000009349	1	1	2.18066e-05	0.00030226
11__12313561	rs328829533	11	12313561	SPART	ENSSSCG00000024635	7	2	0.0003737	0.00347753
11__12690187	rs80975592	11	12690187			7	1	0.00918657	0.0457013
11__12690223	rs80831870	11	12690223			7	1	0.00679859	0.0363861
11__1306405	rs791985457	11	1306405	SKA3	ENSSSCG00000028249	2	1	0.00946066	0.046788
11__1329151	rs55618781	11	1329151	ZDHHC20	ENSSSCG00000026744	6	1	0.00309624	0.0197571
11__1329261	rs342752399	11	1329261	ZDHHC20	ENSSSCG00000026744	6	4	0.0003622	0.0033815
11__1329267	rs321983898	11	1329267	ZDHHC20	ENSSSCG00000026744	9	4	0.00078518	0.00645552
11__1329428	rs333302923	11	1329428	ZDHHC20	ENSSSCG00000026744	5	3	0.000173479	0.00182287
11__1329592	rs326407327	11	1329592	ZDHHC20	ENSSSCG00000026744	9	7	0	0
11__1329712	rs339287885	11	1329712	ZDHHC20	ENSSSCG00000026744	5	2	0.00268953	0.0176738
11__1333186	rs324355019	11	1333186	ZDHHC20	ENSSSCG00000026744	8	7	2.28455e-07	4.96e-06
11__1333994	rs331799162	11	1333994	ZDHHC20	ENSSSCG00000026744	8	4	6.04591e-05	0.00073422
11__1334040	rs336995562	11	1334040	ZDHHC20	ENSSSCG00000026744	8	2	0.00477204	0.0276211
11__14152555	rs341242498	11	14152555	FREM2,PROSER1	ENSSSCG00000009364,ENSSSCG00000040697	5	1	0.00634296	0.0344771
11__14187516	rs327390191	11	14187516	NHLRC3	ENSSSCG00000037746	9	1	0.00702788	0.0372152
11__14648382		11	14648382	COG6	ENSSSCG00000009369	3	2	9.47884e-05	0.00108809
11__14648426		11	14648426	COG6	ENSSSCG00000009369	4	2	0.00227385	0.0154231
11__14649355		11	14649355	COG6	ENSSSCG00000009369	2	1	0.0067253	0.0360488
11__15319209	rs337841578	11	15319209	FOXO1	ENSSSCG00000009370	8	4	0.00109372	0.00849433
11__15319295	rs333014193	11	15319295	FOXO1	ENSSSCG00000009370	8	4	2.46622e-07	5.33e-06
11__15319643	rs319652510	11	15319643	FOXO1	ENSSSCG00000009370	8	3	6.37061e-06	0.00010165
11__15701651	rs319410768	11	15701651	VPS36	ENSSSCG00000035658	2	2	0.000332968	0.00314503
11__15704335	rs328916353	11	15704335	VPS36	ENSSSCG00000035658	5	3	1.6857e-05	0.00024113
11__16877906		11	16877906	RNASEH2B	ENSSSCG00000024385	5	2	2.72544e-05	0.00036731
11__18097894	rs345547005	11	18097894	RCBTB1,ARL11	ENSSSCG00000021060,ENSSSCG00000036810	3	1	0.00233629	0.0157775
11__18164624	rs343393718	11	18164624	RCBTB1	ENSSSCG00000021060	5	2	0.00110068	0.00854113
11__18195929	rs81225507	11	18195929	RCBTB1	ENSSSCG00000021060	13	6	7.08641e-07	1.402e-05
11__18219795	rs318619315	11	18219795	PHF11	ENSSSCG00000009396	1	1	0.00143091	0.0105378
11__18220118	rs323890467	11	18220118	PHF11	ENSSSCG00000009396	1	1	0.00293506	0.0189
11__18374718	rs80873331	11	18374718	CAB39L	ENSSSCG00000009397	10	4	0.000437952	0.00397969
11__18399303	rs343905119	11	18399303	CAB39L	ENSSSCG00000009397	8	3	0.00139126	0.0103317
11__18399599	rs319810036	11	18399599	CAB39L	ENSSSCG00000009397	7	4	4.37134e-05	0.00055445
11__18399604	rs330956946	11	18399604	CAB39L	ENSSSCG00000009397	7	4	5.68485e-06	9.179e-05
11__18399678	rs341906742	11	18399678	CAB39L	ENSSSCG00000009397	7	4	5.77471e-05	0.00070739
11__18400288	rs319824938	11	18400288	CAB39L	ENSSSCG00000009397	6	2	0.00499362	0.0286614
11__19129759	rs334706598	11	19129759	RCBTB2	ENSSSCG00000009400	8	4	0.000477692	0.00428643
11__19160833	rs338945379	11	19160833	RCBTB2	ENSSSCG00000009400	7	2	0.00864823	0.0436519
11__19181555	rs335447437	11	19181555	RCBTB2	ENSSSCG00000009400	8	4	1.80806e-06	3.269e-05
11__19181606	rs345735743	11	19181606	RCBTB2	ENSSSCG00000009400	13	3	0.00841398	0.0427037
11__19181654	rs326361269	11	19181654	RCBTB2	ENSSSCG00000009400	8	1	0.00875929	0.0441118
11__19181948	rs320478212	11	19181948	RCBTB2	ENSSSCG00000009400	8	3	0.000154127	0.00165069
11__19566493	rs196951898	11	19566493	MED4	ENSSSCG00000035098	9	3	0.00191678	0.0134116
11__19572980	rs340539966	11	19572980	NUDT15	ENSSSCG00000027551	2	2	2.54e-09	8e-08
11__19572989	rs322136968	11	19572989	NUDT15	ENSSSCG00000027551	1	1	4.8736e-06	7.974e-05
11__19573094	rs346354901	11	19573094	NUDT15	ENSSSCG00000027551	1	1	0.000112221	0.00125706
11__19573132	rs327560275	11	19573132	NUDT15	ENSSSCG00000027551	1	1	1.93012e-05	0.00027098
11__19573495	rs336574920	11	19573495	NUDT15	ENSSSCG00000027551	1	1	1.09286e-05	0.00016416
11__19670078	rs703603372	11	19670078	SUCLA2	ENSSSCG00000009405	12	4	0.00197277	0.0137461
11__19670080	rs712659535	11	19670080	SUCLA2	ENSSSCG00000009405	12	4	0.00197277	0.0137461
11__20656901	rs339470827	11	20656901	ESD	ENSSSCG00000009407	11	11	0	0
11__20657542	rs81211799	11	20657542	ESD	ENSSSCG00000009407	11	11	0	0
11__20661826	rs329134005	11	20661826	ESD	ENSSSCG00000009407	1	1	1.5122e-08	4e-07
11__20661886	rs81211801	11	20661886	ESD	ENSSSCG00000009407	10	10	0	0
11__20668026	rs80786730	11	20668026	ESD	ENSSSCG00000009407	11	9	0	0
11__20688161	rs332229779	11	20688161			4	1	0.00389045	0.023623
11__20690115	rs325105979	11	20690115	LRCH1	ENSSSCG00000009408	1	1	0.00222143	0.0151233
11__20690325	rs335204367	11	20690325	LRCH1	ENSSSCG00000009408	8	1	0.00266645	0.0175603
11__20719501	rs325139244	11	20719501	LRCH1	ENSSSCG00000009408	10	2	0.00715548	0.0377401
11__21010977	rs335635381	11	21010977	RUBCNL	ENSSSCG00000009410	4	1	0.00417123	0.0249461
11__21186501	rs55618015	11	21186501	LCP1	ENSSSCG00000009412	7	3	0	0
11__21186503	rs319083277	11	21186503	LCP1	ENSSSCG00000009412	6	5	0	0
11__21186606	rs80818668	11	21186606	LCP1	ENSSSCG00000009412	7	3	0	0
11__21186624	rs319788801	11	21186624	LCP1	ENSSSCG00000009412	6	6	0	0
11__21194718	rs320162248	11	21194718	LCP1	ENSSSCG00000009412	8	3	4.50436e-05	0.00056871
11__21194817	rs330394613	11	21194817	LCP1	ENSSSCG00000009412	10	5	0	0
11__21211955	rs319700375	11	21211955	LCP1	ENSSSCG00000009412	1	1	0.00522288	0.0295712
11__21214606	rs341818902	11	21214606	LCP1	ENSSSCG00000009412	2	2	0.00483948	0.0279383
11__21216266	rs322235030	11	21216266	LCP1	ENSSSCG00000009412	8	4	2.68128e-06	4.673e-05
11__21217568	rs80956526	11	21217568	LCP1	ENSSSCG00000009412	10	8	0	0
11__21218768	rs327104601	11	21218768	LCP1	ENSSSCG00000009412	1	1	0.00087791	0.00708316
11__21220651	rs341385820	11	21220651	LCP1	ENSSSCG00000009412	1	1	0.00700037	0.0370939
11__21220948	rs345946499	11	21220948	LCP1	ENSSSCG00000009412	2	1	0.00503678	0.0288469
11__21221493	rs709502145	11	21221493	LCP1	ENSSSCG00000009412	1	1	0.00763208	0.0395818
11__21221581	rs80890584	11	21221581	LCP1	ENSSSCG00000009412	2	1	8.92125e-07	1.725e-05
11__21221847	rs712598279	11	21221847	LCP1	ENSSSCG00000009412	7	4	1.378e-08	3.7e-07
11__21221848	rs696633596	11	21221848	LCP1	ENSSSCG00000009412	6	3	4.14607e-07	8.61e-06
11__21222138	rs338301460	11	21222138			10	6	0	0
11__21222612		11	21222612			6	6	0	0
11__21222708		11	21222708			8	4	0	0
11__21222812		11	21222812			10	5	0	0
11__21222852		11	21222852			6	6	0	0
11__21223078		11	21223078			10	5	0	0
11__21223488		11	21223488			6	5	0	0
11__21360316	rs331787109	11	21360316	ZC3H13	ENSSSCG00000009414	12	2	3.42008e-05	0.00044881
11__21371819	rs345875262	11	21371819	ZC3H13	ENSSSCG00000009414	5	2	0.00111387	0.00861842
11__21386176		11	21386176	ZC3H13	ENSSSCG00000009414	9	3	0.000946282	0.00753472
11__21386295		11	21386295	ZC3H13	ENSSSCG00000009414	9	2	0.00183032	0.0129424
11__21386521		11	21386521	ZC3H13	ENSSSCG00000009414	8	2	0.0001659	0.00175564
11__21386530		11	21386530	ZC3H13	ENSSSCG00000009414	8	2	0.00906378	0.0452446
11__21386662		11	21386662	ZC3H13	ENSSSCG00000009414	8	3	9.69493e-07	1.859e-05
11__21386977		11	21386977	ZC3H13	ENSSSCG00000009414	8	1	0.00689082	0.0367907
11__21759782	rs344957444	11	21759782	COG3	ENSSSCG00000023738	7	3	2.07563e-06	3.71e-05
11__21759845	rs345679044	11	21759845	COG3	ENSSSCG00000023738	7	2	0.00508909	0.0290862
11__21782913	rs788731267	11	21782913	COG3	ENSSSCG00000023738	2	2	0.000167067	0.00176509
11__21802323	rs319448612	11	21802323	COG3	ENSSSCG00000023738	5	1	0.00873934	0.0440257
11__21808296	rs341996360	11	21808296	COG3	ENSSSCG00000023738	5	1	0.00655657	0.0353451
11__21849168	rs708454972	11	21849168	COG3	ENSSSCG00000023738	10	4	0.00203884	0.0141301
11__21849299	rs695045456	11	21849299	COG3	ENSSSCG00000023738	3	2	0.000385065	0.00356485
11__21849312	rs709373941	11	21849312	COG3	ENSSSCG00000023738	3	1	0.000796428	0.00653399
11__21850495	rs709408428	11	21850495	COG3	ENSSSCG00000023738	4	2	0.00675729	0.0361851
11__21850773	rs709766660	11	21850773	COG3	ENSSSCG00000023738	8	7	0	0
11__21850854	rs700787733	11	21850854	COG3	ENSSSCG00000023738	8	8	0	0
11__21850861	rs691057376	11	21850861	COG3	ENSSSCG00000023738	8	8	0	0
11__21850889	rs708283035	11	21850889	COG3	ENSSSCG00000023738	8	7	0	0
11__21851013	rs706453578	11	21851013	COG3	ENSSSCG00000023738	3	3	0	0
11__21851463	rs695684444	11	21851463	COG3	ENSSSCG00000023738	7	4	1.82823e-05	0.00025888
11__21851516	rs709867409	11	21851516	COG3	ENSSSCG00000023738	7	6	0	0
11__21851569	rs703082241	11	21851569	COG3	ENSSSCG00000023738	8	8	0	0
11__21851661	rs1109872089	11	21851661	COG3	ENSSSCG00000023738	9	7	0	0
11__21851718	rs693155256	11	21851718	COG3	ENSSSCG00000023738	4	4	0	0
11__21851719	rs710435317	11	21851719	COG3	ENSSSCG00000023738	7	5	0	0
11__21856597	rs706493873	11	21856597	COG3	ENSSSCG00000023738	4	4	0	0
11__21856663	rs696741838	11	21856663	COG3	ENSSSCG00000023738	4	4	0	0
11__21856684	rs690027601	11	21856684	COG3	ENSSSCG00000023738	4	4	0	0
11__21860025	rs702700357	11	21860025	COG3	ENSSSCG00000023738	1	1	1.69449e-07	3.77e-06
11__21864825		11	21864825	COG3	ENSSSCG00000023738	1	1	0.00393317	0.0238002
11__21930172	rs1111477100	11	21930172	TPT1	ENSSSCG00000040929	10	5	2.35904e-05	0.00032408
11__21930266	rs789814862	11	21930266	TPT1	ENSSSCG00000040929	10	6	1.19749e-05	0.00017845
11__21930378		11	21930378	TPT1	ENSSSCG00000040929	7	7	0	0
11__21930518	rs1110217860	11	21930518	TPT1	ENSSSCG00000040929	10	5	5.19122e-05	0.00064336
11__21933099	rs703052896	11	21933099	TPT1	ENSSSCG00000040929	11	9	0	0
11__21987742	rs1108084052	11	21987742	GTF2F2	ENSSSCG00000034156	9	3	0.000380283	0.00352775
11__21987793	rs693285139	11	21987793	GTF2F2	ENSSSCG00000034156	2	2	0.000281535	0.00274486
11__21987821		11	21987821	GTF2F2	ENSSSCG00000034156	5	3	1.91163e-05	0.00026931
11__22004837	rs81216849	11	22004837	GTF2F2	ENSSSCG00000034156	11	5	0.000489965	0.00438232
11__22546927	rs339494887	11	22546927	TSC22D1	ENSSSCG00000009422	2	1	0.000730194	0.006081
11__22550432	rs336423659	11	22550432	TSC22D1	ENSSSCG00000009422	8	2	0.00314565	0.0200067
11__23144635	rs332079557	11	23144635	ENSSSCG00000009425	ENSSSCG00000009425	11	6	0	0
11__23144859	rs319577907	11	23144859	ENSSSCG00000009425	ENSSSCG00000009425	10	6	0	0
11__23144979	rs324596623	11	23144979	ENSSSCG00000009425	ENSSSCG00000009425	11	7	0	0
11__23144987	rs330623856	11	23144987	ENSSSCG00000009425	ENSSSCG00000009425	11	6	0	0
11__23145236	rs335008778	11	23145236	ENSSSCG00000009425	ENSSSCG00000009425	11	7	4e-12	0
11__23145457	rs345393794	11	23145457	ENSSSCG00000009425	ENSSSCG00000009425	10	2	0.00205858	0.0142376
11__23145535	rs337818396	11	23145535	ENSSSCG00000009425	ENSSSCG00000009425	9	4	1.196e-09	4e-08
11__23145596	rs328579975	11	23145596	ENSSSCG00000009425	ENSSSCG00000009425	11	4	1.53544e-05	0.00022218
11__23145634	rs337946743	11	23145634	ENSSSCG00000009425	ENSSSCG00000009425	11	4	6.79486e-07	1.351e-05
11__23145668	rs319605016	11	23145668	ENSSSCG00000009425	ENSSSCG00000009425	6	2	5.05706e-07	1.034e-05
11__23145729	rs707722710	11	23145729	ENSSSCG00000009425	ENSSSCG00000009425	11	4	4.79529e-05	0.00060025
11__23145793	rs329170830	11	23145793	ENSSSCG00000009425	ENSSSCG00000009425	11	4	2e-12	0
11__23146129	rs341506577	11	23146129	ENSSSCG00000009425	ENSSSCG00000009425	11	4	7.102e-09	2e-07
11__23146175	rs320674225	11	23146175	ENSSSCG00000009425	ENSSSCG00000009425	13	6	4.13456e-07	8.59e-06
11__23146176	rs330016755	11	23146176	ENSSSCG00000009425	ENSSSCG00000009425	13	6	4.13456e-07	8.59e-06
11__23148104	rs319513035	11	23148104	ENSSSCG00000009425	ENSSSCG00000009425	2	1	1.67e-09	5e-08
11__23149231	rs80995451	11	23149231	ENSSSCG00000009425	ENSSSCG00000009425	13	3	0.000425492	0.00388426
11__23151192	rs335561845	11	23151192	ENSSSCG00000009425	ENSSSCG00000009425	11	6	4.546e-09	1.3e-07
11__23155073	rs331717381	11	23155073	ENSSSCG00000009425	ENSSSCG00000009425	12	5	9.483e-08	2.21e-06
11__23157564	rs345716388	11	23157564	ENSSSCG00000009425,CCDC122	ENSSSCG00000009425,ENSSSCG00000009426	8	2	0.00591283	0.0326461
11__23179473	rs344342063	11	23179473	CCDC122	ENSSSCG00000009426	1	1	0.00700037	0.0370939
11__24468773	rs80975220	11	24468773	TNFSF11	ENSSSCG00000009429	9	3	0.000519988	0.00460559
11__24468975	rs80787622	11	24468975	TNFSF11	ENSSSCG00000009429	5	3	8.03428e-05	0.00094012
11__24469237	rs322370556	11	24469237	TNFSF11	ENSSSCG00000009429	4	3	0.00209055	0.0144226
11__24702439	rs326876655	11	24702439			13	4	0.00199398	0.0138739
11__24703845	rs344163300	11	24703845			12	4	0.000591219	0.00510955
11__24722242	rs340668639	11	24722242	AKAP11	ENSSSCG00000009430	9	3	0.00446232	0.0263107
11__24722845	rs329847064	11	24722845	AKAP11	ENSSSCG00000009430	4	2	0.000375689	0.00349333
11__24723262	rs341102960	11	24723262	AKAP11	ENSSSCG00000009430	4	1	0.00739044	0.0387154
11__25495622	rs81212448	11	25495622	RGCC	ENSSSCG00000009434	4	2	0.000247128	0.00245095
11__25895339	rs325303966	11	25895339	ELF1	ENSSSCG00000009440	10	5	2.733e-09	8e-08
11__25895867	rs338502690	11	25895867	ELF1	ENSSSCG00000009440	5	4	0	0
11__25896447	rs321657151	11	25896447	ELF1	ENSSSCG00000009440	5	4	1.21728e-05	0.0001813
11__2806841	rs342922548	11	2806841	ENSSSCG00000009293	ENSSSCG00000009293	9	4	4.17e-09	1.2e-07
11__2806851	rs324999138	11	2806851	ENSSSCG00000009293	ENSSSCG00000009293	2	1	0.007769	0.0401492
11__2806863	rs334539982	11	2806863	ENSSSCG00000009293	ENSSSCG00000009293	11	6	0	0
11__2807102	rs335472594	11	2807102	ENSSSCG00000009293	ENSSSCG00000009293	2	1	0.000205552	0.00209418
11__2807142	rs321346260	11	2807142	ENSSSCG00000009293	ENSSSCG00000009293	11	3	0.000475226	0.00426826
11__2807442	rs325162289	11	2807442	ENSSSCG00000009293	ENSSSCG00000009293	2	1	0.0018406	0.0129996
11__2807656	rs710277970	11	2807656	ENSSSCG00000009293	ENSSSCG00000009293	4	3	1.79719e-05	0.00025495
11__2807676	rs327347828	11	2807676	ENSSSCG00000009293	ENSSSCG00000009293	11	2	0.000627528	0.0053575
11__2807833	rs318557137	11	2807833	ENSSSCG00000009293	ENSSSCG00000009293	11	8	0	0
11__2807916	rs320637676	11	2807916	ENSSSCG00000009293	ENSSSCG00000009293	11	8	0	0
11__2807953	rs329929129	11	2807953	ENSSSCG00000009293	ENSSSCG00000009293	11	5	0	0
11__2807975	rs339308244	11	2807975	ENSSSCG00000009293	ENSSSCG00000009293	11	9	0	0
11__2808021	rs321518585	11	2808021	ENSSSCG00000009293	ENSSSCG00000009293	11	11	0	0
11__2808063	rs331281466	11	2808063	ENSSSCG00000009293	ENSSSCG00000009293	11	11	0	0
11__2808203	rs343252214	11	2808203	ENSSSCG00000009293	ENSSSCG00000009293	11	4	3.59354e-07	7.54e-06
11__2809099	rs340390378	11	2809099	ENSSSCG00000009293	ENSSSCG00000009293	11	3	4.54e-10	1e-08
11__2809132	rs323484576	11	2809132	ENSSSCG00000009293	ENSSSCG00000009293	11	3	3.1016e-08	7.9e-07
11__2809318	rs326674544	11	2809318	ENSSSCG00000009293	ENSSSCG00000009293	9	3	1.44747e-05	0.00021083
11__2809385	rs336033578	11	2809385	ENSSSCG00000009293	ENSSSCG00000009293	11	4	5.50465e-06	8.923e-05
11__2809485	rs327293962	11	2809485	ENSSSCG00000009293	ENSSSCG00000009293	2	2	1.28289e-05	0.00019026
11__2809901	rs81347549	11	2809901	ENSSSCG00000009293	ENSSSCG00000009293	11	3	1.61448e-05	0.00023193
11__2809925	rs345356311	11	2809925	ENSSSCG00000009293	ENSSSCG00000009293	9	2	0.00536048	0.0301956
11__2810943	rs330456198	11	2810943	ENSSSCG00000009293	ENSSSCG00000009293	9	2	0.0013305	0.00995691
11__2812669	rs341398631	11	2812669	ENSSSCG00000009293	ENSSSCG00000009293	1	1	0.00522288	0.0295712
11__2813137	rs324463432	11	2813137	ENSSSCG00000009293	ENSSSCG00000009293	8	1	0.00694253	0.0370128
11__2813290	rs345782257	11	2813290	ENSSSCG00000009293	ENSSSCG00000009293	11	3	0.000219597	0.00221828
11__2813305	rs325153220	11	2813305	ENSSSCG00000009293	ENSSSCG00000009293	11	6	1.52085e-06	2.787e-05
11__2815251	rs326739367	11	2815251	ENSSSCG00000009293	ENSSSCG00000009293	11	3	0.00272179	0.0178525
11__2829330	rs336762779	11	2829330	ENSSSCG00000009293	ENSSSCG00000009293	5	4	2e-12	0
11__2832731	rs325544635	11	2832731	ENSSSCG00000009293	ENSSSCG00000009293	9	7	0	0
11__3188652	rs345829622	11	3188652	MTMR6	ENSSSCG00000035119	10	1	0.00773423	0.0400097
11__3188790	rs341690315	11	3188790	MTMR6	ENSSSCG00000035119	10	3	0.00855931	0.043285
11__3189652	rs345346251	11	3189652	MTMR6	ENSSSCG00000035119	10	6	3.53402e-07	7.42e-06
11__3189673	rs333123383	11	3189673	MTMR6	ENSSSCG00000035119	10	5	6.40107e-06	0.00010206
11__3189923	rs329978863	11	3189923	MTMR6	ENSSSCG00000035119	9	2	0.00320646	0.0202916
11__3190315	rs336411509	11	3190315	MTMR6	ENSSSCG00000035119	4	3	0.00160377	0.0115905
11__3194341	rs713391145	11	3194341	MTMR6	ENSSSCG00000035119	3	1	0.00212267	0.0145727
11__33392250	rs80995412	11	33392250	TDRD3	ENSSSCG00000009449	2	2	0.000276503	0.00270345
11__374853	rs341130224	11	374853	PARP4	ENSSSCG00000022957	7	1	0.00524082	0.0296532
11__374878	rs318803396	11	374878	PARP4	ENSSSCG00000022957	4	2	0.0100626	0.0490381
11__382365	rs334650067	11	382365	PARP4	ENSSSCG00000022957	4	1	0.00719949	0.0379334
11__382391	rs325325598	11	382391	PARP4	ENSSSCG00000022957	4	1	0.00312004	0.019883
11__4030973	rs325061992	11	4030973	RNF6	ENSSSCG00000024064	2	1	0.00133137	0.00996149
11__4160856	rs335556273	11	4160856	CDK8	ENSSSCG00000009298	7	3	0.000786189	0.00646172
11__459073	rs333901923	11	459073	MPHOSPH8	ENSSSCG00000009570	8	2	2.09522e-06	3.74e-05
11__4613341	rs343290022	11	4613341	USP12	ENSSSCG00000009302	3	1	0.00739807	0.0387317
11__4613976	rs338700611	11	4613976	USP12	ENSSSCG00000009302	1	1	0.004324	0.0256417
11__4639848	rs322520977	11	4639848	USP12	ENSSSCG00000009302	9	1	0.000544898	0.00477483
11__472132	rs326864137	11	472132	MPHOSPH8	ENSSSCG00000009570	1	1	0.00522288	0.0295712
11__4733557	rs333752484	11	4733557	RPL21	ENSSSCG00000009303	1	1	0.00598812	0.0329372
11__4733558	rs345506949	11	4733558	RPL21	ENSSSCG00000009303	1	1	0.00598812	0.0329372
11__4734096	rs80971913	11	4734096	RPL21	ENSSSCG00000009303	5	3	0.000839098	0.00682267
11__473611	rs340615443	11	473611	MPHOSPH8	ENSSSCG00000009570	7	2	0.00751769	0.0391988
11__47544051	rs319668140	11	47544051	COMMD6	ENSSSCG00000009464	8	5	0.00112434	0.00868379
11__47544719	rs329887269	11	47544719	COMMD6	ENSSSCG00000009464	8	2	0.00591911	0.0326691
11__47546165	rs326206311	11	47546165	COMMD6	ENSSSCG00000009464	8	3	0.0051465	0.0293277
11__47546269	rs340454629	11	47546269	COMMD6	ENSSSCG00000009464	7	2	0.00163426	0.0117745
11__47564012	rs327015321	11	47564012	COMMD6	ENSSSCG00000009464	4	1	0.00363898	0.0223611
11__47571168	rs331641609	11	47571168	COMMD6	ENSSSCG00000009464	5	3	1.872e-09	6e-08
11__47577923	rs328382577	11	47577923	COMMD6	ENSSSCG00000009464	6	2	0.00118959	0.00910411
11__47795198	rs344780913	11	47795198	COMMD6	ENSSSCG00000009464	7	2	0.00112951	0.00871936
11__47795413	rs323816304	11	47795413	COMMD6	ENSSSCG00000009464	6	5	0	0
11__47795435	rs332565069	11	47795435	COMMD6	ENSSSCG00000009464	6	5	0	0
11__47795813	rs318861641	11	47795813	COMMD6	ENSSSCG00000009464	8	3	1.24922e-05	0.00018559
11__47796184	rs319645259	11	47796184	COMMD6	ENSSSCG00000009464	6	3	0.00102497	0.00806283
11__4860349	rs324800540	11	4860349	GTF3A	ENSSSCG00000009305	13	9	0	0
11__4865828	rs1113665942	11	4865828	GTF3A	ENSSSCG00000009305	12	10	0	0
11__4866632		11	4866632	GTF3A,MTIF3	ENSSSCG00000009305,ENSSSCG00000037313	2	1	0.000881718	0.00710944
11__4867036		11	4867036	GTF3A,MTIF3	ENSSSCG00000009305,ENSSSCG00000037313	4	1	0.00345756	0.0214629
11__4867246	rs1112508421	11	4867246	GTF3A,MTIF3	ENSSSCG00000009305,ENSSSCG00000037313	2	1	0.000167408	0.00176797
11__4867659	rs1107986772	11	4867659	GTF3A,MTIF3	ENSSSCG00000009305,ENSSSCG00000037313	13	5	0.00528655	0.0298509
11__4868816		11	4868816	GTF3A,MTIF3	ENSSSCG00000009305,ENSSSCG00000037313	12	2	0.00223488	0.015188
11__4871183	rs80988639	11	4871183	MTIF3	ENSSSCG00000037313	6	2	0.00402904	0.0242566
11__49025224	rs341717157	11	49025224	KCTD12	ENSSSCG00000009468	13	5	3.20169e-07	6.77e-06
11__49025363	rs330310317	11	49025363	KCTD12	ENSSSCG00000009468	13	12	0	0
11__49025376	rs324912804	11	49025376	KCTD12	ENSSSCG00000009468	13	9	0	0
11__49025435	rs329192539	11	49025435	KCTD12	ENSSSCG00000009468	15	8	0	0
11__49025468	rs340674906	11	49025468	KCTD12	ENSSSCG00000009468	6	3	2.23762e-06	3.976e-05
11__49025543	rs324148986	11	49025543	KCTD12	ENSSSCG00000009468	1	1	2.49533e-05	0.00033985
11__49025550	rs336028844	11	49025550	KCTD12	ENSSSCG00000009468	7	3	7.56942e-06	0.00011832
11__49025591	rs339737106	11	49025591	KCTD12	ENSSSCG00000009468	7	3	0.000636393	0.00542181
11__49025775	rs325378767	11	49025775	KCTD12	ENSSSCG00000009468	7	5	1.2513e-06	2.337e-05
11__49025785	rs333135760	11	49025785	KCTD12	ENSSSCG00000009468	7	4	8.21373e-06	0.00012731
11__49026811	rs337889678	11	49026811	KCTD12	ENSSSCG00000009468	15	8	0	0
11__49027064	rs320635993	11	49027064	KCTD12	ENSSSCG00000009468	7	4	0.000331385	0.00313199
11__49027383	rs341619709	11	49027383	KCTD12	ENSSSCG00000009468	7	3	1.1218e-06	2.12e-05
11__49029456	rs320678969	11	49029456	KCTD12	ENSSSCG00000009468	13	2	5.32218e-05	0.000658
11__49029800	rs339781914	11	49029800	KCTD12	ENSSSCG00000009468	2	1	0.00995998	0.0486386
11__49030830	rs322112019	11	49030830	KCTD12	ENSSSCG00000009468	1	1	0.00294276	0.0189437
11__49106067	rs328418258	11	49106067	ENSSSCG00000031288	ENSSSCG00000031288	8	4	2.17429e-05	0.00030159
11__49118880	rs343738108	11	49118880	ENSSSCG00000031288	ENSSSCG00000031288	2	2	5.3e-10	2e-08
11__49126333	rs321458234	11	49126333	ENSSSCG00000031288	ENSSSCG00000031288	2	2	1.62e-10	1e-08
11__49127855	rs339363296	11	49127855	ENSSSCG00000031288	ENSSSCG00000031288	16	7	0	0
11__49128144	rs330545637	11	49128144	ENSSSCG00000031288	ENSSSCG00000031288	2	2	1.16322e-07	2.67e-06
11__49128154	rs341592216	11	49128154	ENSSSCG00000031288	ENSSSCG00000031288	2	2	6.59e-09	1.8e-07
11__49128298	rs322063858	11	49128298	ENSSSCG00000031288	ENSSSCG00000031288	2	2	0.000650799	0.00552266
11__5043877		11	5043877			6	4	2.0672e-07	4.54e-06
11__5043910		11	5043910			6	4	0.00102367	0.0080542
11__5044777	rs340483194	11	5044777	POLR1D	ENSSSCG00000009310	10	10	0	0
11__5044806	rs319340364	11	5044806	POLR1D	ENSSSCG00000009310	1	1	7.28843e-07	1.438e-05
11__5044977	rs337536434	11	5044977	POLR1D	ENSSSCG00000009310	9	8	1e-12	0
11__5045106	rs321015959	11	5045106	POLR1D	ENSSSCG00000009310	10	5	1e-12	0
11__5045256	rs332990570	11	5045256	POLR1D	ENSSSCG00000009310	1	1	0.00191396	0.0133967
11__5045788	rs334742833	11	5045788	POLR1D	ENSSSCG00000009310	9	3	0.000332158	0.00313852
11__51420409	rs337386135	11	51420409	RBM26,NDFIP2	ENSSSCG00000009479,ENSSSCG00000009480	6	1	0.00140996	0.0104426
11__5479228	rs319798622	11	5479228			4	2	1.5725e-08	4.2e-07
11__5479806	rs334879379	11	5479806			5	3	0.00284472	0.018505
11__5600114	rs345895836	11	5600114	PAN3	ENSSSCG00000009319	4	2	0.000509516	0.00452241
11__5612496	rs319426332	11	5612496	PAN3	ENSSSCG00000009319	7	3	0.0074782	0.0390218
11__63696615		11	63696615	TGDS	ENSSSCG00000009491	12	6	1.47832e-07	3.33e-06
11__64089355	rs330088787	11	64089355	ENSSSCG00000026996	ENSSSCG00000026996	11	3	3.11476e-05	0.00041344
11__64089379	rs318689424	11	64089379	ENSSSCG00000026996	ENSSSCG00000026996	11	4	1.96108e-06	3.526e-05
11__64089675	rs344796228	11	64089675	ENSSSCG00000026996	ENSSSCG00000026996	11	5	2.44629e-06	4.308e-05
11__64089797	rs322060659	11	64089797	ENSSSCG00000026996	ENSSSCG00000026996	11	2	0.00630082	0.0342891
11__64089827	rs324272631	11	64089827	ENSSSCG00000026996	ENSSSCG00000026996	10	3	0.00555897	0.0310402
11__64089893	rs329411013	11	64089893	ENSSSCG00000026996	ENSSSCG00000026996	11	5	0.000234786	0.00234416
11__64090065	rs330964518	11	64090065	ENSSSCG00000026996	ENSSSCG00000026996	12	7	0	0
11__64090448	rs80945276	11	64090448	ENSSSCG00000026996	ENSSSCG00000026996	9	3	0.000124083	0.00136501
11__64220543	rs339709793	11	64220543	ENSSSCG00000026996	ENSSSCG00000026996	4	1	0.0011229	0.00867351
11__64220549	rs324624067	11	64220549	ENSSSCG00000026996	ENSSSCG00000026996	6	2	2.40261e-05	0.00032919
11__64220579	rs332287987	11	64220579	ENSSSCG00000026996	ENSSSCG00000026996	7	1	0.00239669	0.0161314
11__64229044	rs80852253	11	64229044	ENSSSCG00000026996	ENSSSCG00000026996	1	1	0.00455138	0.0266429
11__64261248	rs339651781	11	64261248	ENSSSCG00000026996	ENSSSCG00000026996	4	2	4.39237e-05	0.00055648
11__65299345	rs81000856	11	65299345	DNAJC3	ENSSSCG00000026082	4	1	0.000108329	0.00122266
11__65299390	rs80979325	11	65299390	DNAJC3	ENSSSCG00000026082	5	1	0.00230063	0.015576
11__65299420	rs80934513	11	65299420	DNAJC3	ENSSSCG00000026082	10	2	0.00894944	0.044894
11__66715194	rs323477867	11	66715194	RAP2A	ENSSSCG00000039812	4	2	4.15429e-05	0.00053057
11__66715766	rs327419420	11	66715766	RAP2A	ENSSSCG00000039812	9	3	0.00211061	0.0145067
11__66716656	rs322800820	11	66716656	RAP2A	ENSSSCG00000039812	11	4	0.000398201	0.00366323
11__66716660	rs331356970	11	66716660	RAP2A	ENSSSCG00000039812	12	2	0.00147704	0.0108191
[truncated: 13,962 more rows]

## Sheet: LD
Table S2c. List of SNPs showing significant ASE in LD condition
SNP ID	rsID	Chrom	Pos	ENSEMBL Gene	ENSEMBL Gene ID	n testable	n significant	Meta p-value	FDR p-value
1__100449740	rs81216869	1	100449740	ENSSSCG00000004521,ME2	ENSSSCG00000004521,ENSSSCG00000004522	4	2	4.10493e-05	0.00050953
1__100456518	rs330793445	1	100456518	ENSSSCG00000004521,ME2	ENSSSCG00000004521,ENSSSCG00000004522	1	1	1.93012e-05	0.00026191
1__104716734	rs331415124	1	104716734			4	1	0.000232217	0.00230745
1__104717839	rs331774965	1	104717839			8	3	1.83318e-05	0.00025072
1__104721866	rs336666538	1	104721866	TCF4	ENSSSCG00000004535	1	1	0.00700037	0.0371057
1__106911424	rs319562587	1	106911424	NARS1	ENSSSCG00000004542	5	3	9.99157e-07	1.819e-05
1__106911446	rs339108948	1	106911446	NARS1	ENSSSCG00000004542	5	2	2.85219e-06	4.703e-05
1__106911793	rs325355423	1	106911793	NARS1	ENSSSCG00000004542	5	3	0.00690103	0.0368277
1__106911838	rs321084477	1	106911838	NARS1	ENSSSCG00000004542	5	5	7.2e-11	0
1__106911853	rs341595841	1	106911853	NARS1	ENSSSCG00000004542	5	4	5e-12	0
1__106913701	rs81355523	1	106913701	NARS1	ENSSSCG00000004542	5	2	0.00225248	0.0151776
1__106917692	rs81216057	1	106917692	NARS1	ENSSSCG00000004542	4	2	0.00543409	0.0305359
1__107186792	rs339912982	1	107186792	ENSSSCG00000004547	ENSSSCG00000004547	1	1	0.00878093	0.0443147
1__107188182	rs342547935	1	107188182	ENSSSCG00000004547	ENSSSCG00000004547	3	2	0.000923345	0.00734825
1__107343348	rs336675883	1	107343348	ZNF609	ENSSSCG00000004551	1	1	0.000222245	0.00222015
1__108340887	rs80893317	1	108340887	HERC1	ENSSSCG00000004561	7	2	0.00324438	0.0204077
1__108343887	rs341167271	1	108343887	HERC1	ENSSSCG00000004561	7	2	0.000433013	0.00392196
1__108389194	rs320296889	1	108389194	HERC1	ENSSSCG00000004561	8	4	0.000780876	0.00640459
1__108389197	rs80784660	1	108389197	HERC1	ENSSSCG00000004561	8	4	0.000780876	0.00640459
1__108390932	rs80927029	1	108390932	HERC1	ENSSSCG00000004561	7	2	0.00167651	0.0119659
1__108923608	rs324397337	1	108923608	LACTB	ENSSSCG00000004569	1	1	0.00660045	0.0355908
1__111481825	rs326390593	1	111481825			14	6	1.54851e-06	2.698e-05
1__111519614	rs331544633	1	111519614	ICE2	ENSSSCG00000004577	3	2	0.00204103	0.0140426
1__111633439	rs325191263	1	111633439	ANXA2	ENSSSCG00000004578	2	1	0.00132976	0.00989809
1__111634774	rs329481590	1	111634774	ANXA2	ENSSSCG00000004578	2	1	0.00209508	0.0143416
1__112901000	rs318672170	1	112901000	MYO1E	ENSSSCG00000004587	12	2	0.00228024	0.0153416
1__113796418		1	113796418	ALDH1A2,AQP9	ENSSSCG00000025578,ENSSSCG00000004597	1	1	0.00700037	0.0371057
1__114258229	rs321865709	1	114258229	POLR2M	ENSSSCG00000030605	2	1	0.00519667	0.029573
1__115869295	rs339604992	1	115869295	RFX7	ENSSSCG00000004603	3	1	0.00295532	0.0189242
1__11596065	rs328698337	1	11596065	TFB1M	ENSSSCG00000024361	1	1	0.000821395	0.00667277
1__11596072	rs338918122	1	11596072	TFB1M	ENSSSCG00000024361	1	1	0.00131873	0.00982789
1__116488430	rs330415099	1	116488430	CCPG1	ENSSSCG00000004610	3	2	0.00176474	0.012489
1__116488700	rs318285190	1	116488700	CCPG1	ENSSSCG00000004610	3	2	0.00830058	0.042386
1__116604095	rs339104292	1	116604095	RAB27A	ENSSSCG00000004612	17	2	0.000767115	0.0063155
1__116604516	rs342130731	1	116604516	RAB27A	ENSSSCG00000004612	12	4	0.0015915	0.0114655
1__116604575	rs344459528	1	116604575	RAB27A	ENSSSCG00000004612	17	5	1.671e-06	2.893e-05
1__116604576	rs324958266	1	116604576	RAB27A	ENSSSCG00000004612	5	3	2.25493e-06	3.799e-05
1__116604643	rs332725980	1	116604643	RAB27A	ENSSSCG00000004612	12	2	0.00512095	0.0292335
1__116604744	rs342981613	1	116604744	RAB27A	ENSSSCG00000004612	17	4	0.00497271	0.0285683
1__116604775	rs339249031	1	116604775	RAB27A	ENSSSCG00000004612	17	6	2.93874e-05	0.00037956
1__116604971	rs336620148	1	116604971	RAB27A	ENSSSCG00000004612	12	2	0.000235387	0.00233349
1__116605833	rs340038529	1	116605833			5	1	2.09627e-06	3.553e-05
1__116605931	rs324741388	1	116605931			16	2	0.00521797	0.029573
1__116606002	rs332525913	1	116606002			17	6	4.289e-09	1.2e-07
1__116606044	rs340833809	1	116606044			17	6	1.18e-10	0
1__116606058	rs324294859	1	116606058			17	8	4e-12	0
1__116606144	rs336260814	1	116606144			12	6	0	0
1__116606153	rs343438623	1	116606153			5	4	0	0
1__116606189	rs327450371	1	116606189			17	7	4.48e-10	1e-08
1__116606262	rs334601772	1	116606262			17	3	0.00423495	0.0252022
1__119287127	rs329875393	1	119287127	MYO5A	ENSSSCG00000004620	5	2	0.00190372	0.0132806
1__120184907	rs331909103	1	120184907	DMXL2	ENSSSCG00000032517	1	1	0.00106502	0.00828773
1__12068590	rs338129398	1	12068590	SCAF8	ENSSSCG00000004070	11	3	3.16504e-06	5.164e-05
1__121308808	rs325354845	1	121308808	USP8	ENSSSCG00000004639	3	2	0.00198975	0.0137628
1__121914142		1	121914142	ATP8B4	ENSSSCG00000004646	1	1	0.00087791	0.00703808
1__122008	rs1113786826	1	122008	FAM120B	ENSSSCG00000029697	4	2	0.000553697	0.00479885
1__122573868		1	122573868	COPS2	ENSSSCG00000004652	1	1	6.16489e-06	9.465e-05
1__122811001	rs701664853	1	122811001	CEP152	ENSSSCG00000004657	8	3	0.000411059	0.00375129
1__122811274	rs321892825	1	122811274	CEP152	ENSSSCG00000004657	8	6	0	0
1__122811682	rs344867361	1	122811682	CEP152,ENSSSCG00000004656	ENSSSCG00000004657,ENSSSCG00000004656	7	3	0.0001664	0.00173049
1__12362731	rs343895671	1	12362731	ENSSSCG00000004071	ENSSSCG00000004071	1	1	0.000112221	0.00123041
1__12373615	rs322386363	1	12373615	ENSSSCG00000004071	ENSSSCG00000004071	1	1	1.40117e-06	2.465e-05
1__12382068	rs1112339066	1	12382068	ENSSSCG00000004071	ENSSSCG00000004071	2	1	6.04667e-05	0.00071483
1__12382104	rs1113332720	1	12382104	ENSSSCG00000004071	ENSSSCG00000004071	2	2	3.59558e-06	5.812e-05
1__12396156	rs326745580	1	12396156			5	4	1e-12	0
1__12396590	rs330553104	1	12396590			4	3	3.1054e-07	6.22e-06
1__124508	rs1113840640	1	124508	FAM120B	ENSSSCG00000029697	1	1	7.42753e-06	0.00011189
1__12572036	rs343018666	1	12572036	OPRM1	ENSSSCG00000004074	6	6	0	0
1__12572210	rs344980443	1	12572210	OPRM1	ENSSSCG00000004074	8	2	0.00468315	0.0272247
1__12598210	rs337590407	1	12598210	OPRM1	ENSSSCG00000004074	8	2	0.00273061	0.0177803
1__12598231	rs327880137	1	12598231	OPRM1	ENSSSCG00000004074	8	3	0.00010468	0.00115836
1__12598324	rs332308206	1	12598324	OPRM1	ENSSSCG00000004074	8	3	0.00119811	0.00910531
1__12598584	rs341714860	1	12598584	OPRM1	ENSSSCG00000004074	8	2	0.00107241	0.00833134
1__12598594	rs318799579	1	12598594	OPRM1	ENSSSCG00000004074	8	4	4.5e-10	1e-08
1__12599095	rs335787366	1	12599095	OPRM1	ENSSSCG00000004074	8	4	0.000406509	0.0037195
1__12600601	rs320437234	1	12600601	OPRM1	ENSSSCG00000004074	8	4	6.00746e-05	0.00071106
1__12600604	rs341231072	1	12600604	OPRM1	ENSSSCG00000004074	8	5	2.16708e-07	4.45e-06
1__12600673	rs319405304	1	12600673	OPRM1	ENSSSCG00000004074	8	4	4.27594e-07	8.32e-06
1__12600700	rs327978186	1	12600700	OPRM1	ENSSSCG00000004074	8	5	1.7953e-08	4.4e-07
1__12600749	rs336409117	1	12600749	OPRM1	ENSSSCG00000004074	8	3	1.38013e-06	2.434e-05
1__12601064	rs324921786	1	12601064	OPRM1	ENSSSCG00000004074	6	2	0.00124845	0.00942269
1__12601305	rs337469448	1	12601305	OPRM1	ENSSSCG00000004074	8	3	0.00272077	0.0177333
1__12601306	rs331424554	1	12601306	OPRM1	ENSSSCG00000004074	8	3	0.00272077	0.0177333
1__12601499	rs326525202	1	12601499	OPRM1	ENSSSCG00000004074	8	3	2.87057e-05	0.0003714
1__12601511	rs343045983	1	12601511	OPRM1	ENSSSCG00000004074	8	3	0.000465713	0.00417061
1__12601736	rs332517188	1	12601736	OPRM1	ENSSSCG00000004074	8	4	0.000118086	0.00128388
1__12601955	rs339841794	1	12601955	OPRM1	ENSSSCG00000004074	8	4	7.52009e-06	0.00011324
1__12602210		1	12602210	OPRM1	ENSSSCG00000004074	8	4	1.80924e-05	0.00024775
1__126305465	rs710780599	1	126305465	ENSSSCG00000004670	ENSSSCG00000004670	3	2	0.000689804	0.00578691
1__126306157	rs332779792	1	126306157	ENSSSCG00000004670	ENSSSCG00000004670	3	2	0.000438888	0.00396614
1__126306160	rs325029849	1	126306160	ENSSSCG00000004670	ENSSSCG00000004670	3	2	0.000438888	0.00396614
1__126307390	rs320167538	1	126307390	ENSSSCG00000004670	ENSSSCG00000004670	3	1	0.00224757	0.015146
1__126836863	rs341497675	1	126836863	B2M	ENSSSCG00000004687	11	3	8.02014e-05	0.00091344
1__126866464		1	126866464	B2M	ENSSSCG00000004687	3	2	6.60488e-06	0.00010069
1__126866650		1	126866650	B2M	ENSSSCG00000004687	3	1	0.000928788	0.00738461
1__126868112		1	126868112	B2M	ENSSSCG00000004687	3	2	7.0666e-05	0.00081682
1__126909188	rs338936463	1	126909188	B2M,SPG11	ENSSSCG00000004687,ENSSSCG00000004684	3	1	0.00319081	0.0201495
1__127670703	rs342724252	1	127670703	WDR76	ENSSSCG00000004695	10	3	0.00519842	0.029573
1__127764075	rs328844701	1	127764075	HYPK,SERINC4,SERF2	ENSSSCG00000038436,ENSSSCG00000004698,ENSSSCG00000024263	9	4	4.63202e-05	0.00056766
1__127764139	rs80937508	1	127764139	HYPK,SERINC4,SERF2	ENSSSCG00000038436,ENSSSCG00000004698,ENSSSCG00000024263	9	1	0.00240315	0.016025
1__127764194	rs708975341	1	127764194	HYPK,SERINC4,SERF2	ENSSSCG00000038436,ENSSSCG00000004698,ENSSSCG00000024263	10	2	0.00435347	0.0257623
1__127782087	rs338707944	1	127782087	ELL3	ENSSSCG00000004699	10	6	1.86504e-05	0.0002547
1__128094632	rs322587232	1	128094632	ADAL	ENSSSCG00000004710	7	2	0.00131602	0.00982789
1__128269832	rs343599979	1	128269832	TMEM62	ENSSSCG00000004716	9	3	0.000269327	0.00261808
1__128850651	rs332224895	1	128850651	SNAP23	ENSSSCG00000038735	10	3	0.00322816	0.0203416
1__128938819	rs322006101	1	128938819	ZNF106	ENSSSCG00000004725	7	2	0.000224858	0.0022426
1__129172202	rs329881864	1	129172202	VPS39	ENSSSCG00000004731	7	4	0.000703219	0.00588703
1__129172492	rs321444363	1	129172492	VPS39	ENSSSCG00000004731	7	4	1.27348e-06	2.264e-05
1__129191135	rs700222581	1	129191135	VPS39	ENSSSCG00000004731	3	1	0.00869194	0.0439707
1__129196912	rs321484893	1	129196912	VPS39	ENSSSCG00000004731	10	5	2.9e-11	0
1__129197023	rs331853075	1	129197023	VPS39	ENSSSCG00000004731	10	7	5.201e-09	1.4e-07
1__129197029	rs340262035	1	129197029	VPS39	ENSSSCG00000004731	3	2	0.00624237	0.0340497
1__129197147	rs332121659	1	129197147	VPS39	ENSSSCG00000004731	10	7	5.01e-10	2e-08
1__129197178	rs340343320	1	129197178	VPS39	ENSSSCG00000004731	10	6	1.337e-09	4e-08
1__129197314	rs332980459	1	129197314	VPS39	ENSSSCG00000004731	9	5	4.63892e-07	8.96e-06
1__129197380	rs345134906	1	129197380	VPS39	ENSSSCG00000004731	8	2	0.00290734	0.0187166
1__129197797	rs334481860	1	129197797	VPS39	ENSSSCG00000004731	10	3	0.0047709	0.0276417
1__129456939	rs320021828	1	129456939	EHD4	ENSSSCG00000020666	3	2	0.000825597	0.00669738
1__129458801	rs326218158	1	129458801			3	1	0.00836469	0.0426538
1__129594377	rs339271794	1	129594377			3	2	0.00349181	0.0215723
1__129687263	rs325884354	1	129687263	MGA	ENSSSCG00000004739	2	1	0.00480177	0.0277895
1__130047737		1	130047737	ENSSSCG00000035544	ENSSSCG00000035544	3	3	2.2e-11	0
1__130075609	rs690802485	1	130075609	CHP1	ENSSSCG00000004751	10	3	0.000666113	0.00562168
1__130558772	rs321312837	1	130558772	DNAJC17,RMDN3,GCHFR	ENSSSCG00000004762,ENSSSCG00000004765,ENSSSCG00000032022	6	2	0.000462481	0.00414661
1__130850037	rs323085756	1	130850037	BAHD1	ENSSSCG00000004772	6	2	0.00300956	0.0192115
1__130902341	rs80874597	1	130902341	IVD	ENSSSCG00000004774	9	3	0.00326661	0.020515
1__130908141	rs80886993	1	130908141	IVD	ENSSSCG00000004774	9	3	2.8e-11	0
1__131027973	rs333488774	1	131027973	PLCB2	ENSSSCG00000004779	7	2	0.00758064	0.0395303
1__131028194	rs344282092	1	131028194	PLCB2	ENSSSCG00000004779	8	3	8.08489e-05	0.00091973
1__131180701		1	131180701	BMF	ENSSSCG00000035284	11	3	0.00843441	0.0429542
1__131182948	rs340311025	1	131182948	BMF	ENSSSCG00000035284	11	4	0.000108213	0.00119187
1__131197220		1	131197220	BMF	ENSSSCG00000035284	11	5	1.93304e-05	0.00026215
1__131197286		1	131197286	BMF	ENSSSCG00000035284	10	4	0.00073488	0.00610442
1__131199364	rs323215259	1	131199364	BMF	ENSSSCG00000035284	10	3	0.00122185	0.00925602
1__131245014		1	131245014	SRP14	ENSSSCG00000004785	7	1	0.00149893	0.0108988
1__131261701		1	131261701	EIF2AK4	ENSSSCG00000039061	10	3	0.00617738	0.0337661
1__131275882	rs332699057	1	131275882	EIF2AK4	ENSSSCG00000039061	2	2	0.000467058	0.00417933
1__131729464	rs340831172	1	131729464	THBS1	ENSSSCG00000004789	3	2	0.00101548	0.00797066
1__131729691	rs322789963	1	131729691	THBS1	ENSSSCG00000004789	3	2	0.000513733	0.00452447
1__131730081	rs340691906	1	131730081	THBS1	ENSSSCG00000004789	4	2	0	0
1__131730097	rs324050071	1	131730097	THBS1	ENSSSCG00000004789	3	1	0.00118409	0.00902867
1__131730310	rs333864564	1	131730310	THBS1	ENSSSCG00000004789	7	5	0	0
1__131731628	rs320599262	1	131731628	THBS1	ENSSSCG00000004789	5	1	0.00144817	0.0105973
1__131731697	rs327614936	1	131731697	THBS1	ENSSSCG00000004789	3	2	6.87824e-05	0.00079942
1__131732647	rs337383193	1	131732647	THBS1	ENSSSCG00000004789	6	3	0.000275658	0.00267117
1__131732901	rs706623283	1	131732901	THBS1	ENSSSCG00000004789	3	1	0.000814846	0.00664047
1__131735966	rs324706006	1	131735966	THBS1	ENSSSCG00000004789	4	3	0	0
1__131737469	rs329748812	1	131737469	THBS1	ENSSSCG00000004789	4	3	0	0
1__131739520	rs323677274	1	131739520	THBS1	ENSSSCG00000004789	7	6	0	0
1__131739619	rs80860594	1	131739619	THBS1	ENSSSCG00000004789	10	7	0	0
1__131742930	rs331665263	1	131742930	THBS1	ENSSSCG00000004789	10	8	0	0
1__131744460	rs324193847	1	131744460	THBS1	ENSSSCG00000004789	4	2	0.000598169	0.00513683
1__132707302		1	132707302	RASGRP1	ENSSSCG00000004791	7	2	0.00768524	0.039857
1__132709074		1	132709074	RASGRP1	ENSSSCG00000004791	5	3	1.78557e-07	3.73e-06
1__132786315	rs335534813	1	132786315	RASGRP1	ENSSSCG00000004791	5	2	2.54494e-05	0.0003331
1__13972541	rs325112909	1	13972541			1	1	0.00904119	0.0452501
1__14005089	rs341254833	1	14005089	ENSSSCG00000049158	ENSSSCG00000049158	2	1	0.00669404	0.0359474
1__14012379		1	14012379	ENSSSCG00000049158	ENSSSCG00000049158	2	1	0.00236583	0.0158273
1__14047879	rs341809358	1	14047879	ENSSSCG00000004082	ENSSSCG00000004082	2	1	0.00657258	0.0354728
1__14061801	rs335372182	1	14061801	ENSSSCG00000004082	ENSSSCG00000004082	6	1	0.00409563	0.0245418
1__14091365	rs321513499	1	14091365	ENSSSCG00000004082,ENSSSCG00000031744	ENSSSCG00000004082,ENSSSCG00000031744	9	3	0.00306244	0.0194919
1__14102793	rs332347007	1	14102793	ENSSSCG00000004082	ENSSSCG00000004082	3	1	0.000773819	0.00635983
1__14139866	rs319761579	1	14139866	ENSSSCG00000004082	ENSSSCG00000004082	5	2	0.00363317	0.0222948
1__141665902	rs321118631	1	141665902	ENSSSCG00000004830	ENSSSCG00000004830	1	1	0.00700037	0.0371057
1__145714960	rs330549028	1	145714960	SNRPA1	ENSSSCG00000005786	6	2	0.0025697	0.0169267
1__145940088	rs332436396	1	145940088	NFATC1	ENSSSCG00000004856	2	2	0.00343635	0.0213058
1__14791470	rs1109145789	1	14791470	ARMT1	ENSSSCG00000004088	2	1	0.00258364	0.0170052
1__14801147	rs80976402	1	14801147	RMND1	ENSSSCG00000004089	2	1	0.00947627	0.0469184
1__149574629	rs81216666	1	149574629	CNDP2	ENSSSCG00000004870	3	2	0.00111607	0.00860816
1__149574658	rs55619278	1	149574658	CNDP2	ENSSSCG00000004870	3	2	0.00277284	0.0180049
1__158353220		1	158353220	KDSR	ENSSSCG00000025744	5	1	0.00499598	0.0286728
1__158353602		1	158353602	KDSR	ENSSSCG00000025744	5	3	0.00435454	0.0257664
1__161183951	rs318977492	1	161183951	PMAIP1	ENSSSCG00000026454	4	2	0.000372364	0.00345606
1__161184516	rs321167602	1	161184516	PMAIP1	ENSSSCG00000026454	4	1	0.00250258	0.0165653
1__161185033		1	161185033	PMAIP1	ENSSSCG00000026454	4	1	0.00257391	0.0169478
1__161185060		1	161185060	PMAIP1	ENSSSCG00000026454	4	2	4.49577e-05	0.00055287
1__161185378	rs339347389	1	161185378	PMAIP1	ENSSSCG00000026454	4	1	0.00570862	0.0317851
1__161630597	rs331196507	1	161630597	LMAN1	ENSSSCG00000004908	6	3	1.90559e-05	0.00025947
1__162112369	rs345828199	1	162112369	MALT1	ENSSSCG00000004917	2	1	0.00732875	0.0384822
1__16362878	rs55618829	1	16362878	GINM1	ENSSSCG00000030067	11	2	0.00113129	0.00869777
1__16498257	rs80855596	1	16498257	ZC3H12D	ENSSSCG00000004109	8	3	0.00156843	0.0113233
1__16498462	rs329538583	1	16498462	ZC3H12D	ENSSSCG00000004109	8	5	0	0
1__165122903	rs335279392	1	165122903	SMAD3	ENSSSCG00000004952	8	2	0.00451477	0.0265332
1__16533605	rs319444042	1	16533605	TAB2	ENSSSCG00000004110	2	1	0.000426624	0.00387189
1__166108541	rs328377449	1	166108541	CLN6	ENSSSCG00000004957	7	3	0.000122193	0.00132342
1__166664525	rs712295654	1	166664525	ENSSSCG00000004963	ENSSSCG00000004963	7	2	0.000423819	0.00384953
1__167524480	rs696744034	1	167524480			1	1	0.00700037	0.0371057
1__167809070		1	167809070	TLE3	ENSSSCG00000004971	1	1	0.00231747	0.0155503
1__167809125		1	167809125	TLE3	ENSSSCG00000004971	1	1	0.000203789	0.00206046
1__167809560		1	167809560	TLE3	ENSSSCG00000004971	1	1	0.00507068	0.0290349
1__174723	rs335687456	1	174723	FAM120B	ENSSSCG00000029697	1	1	0.0094753	0.0469184
1__175152958	rs1112464874	1	175152958	C14orf28	ENSSSCG00000030679	4	1	0.0088275	0.0444932
1__179456417	rs80880451	1	179456417	ENSSSCG00000038507	ENSSSCG00000038507	7	2	0.0014525	0.010614
1__179671840		1	179671840	KLHDC2	ENSSSCG00000005009	4	2	0.000250736	0.00246109
1__179714207	rs321238192	1	179714207	KLHDC2,ARF6	ENSSSCG00000005009,ENSSSCG00000005012	7	5	1.10116e-07	2.38e-06
1__179714876	rs329809292	1	179714876	KLHDC2,ARF6	ENSSSCG00000005009,ENSSSCG00000005012	7	3	0.00116859	0.00893149
1__180477697	rs321589252	1	180477697			7	5	3.5139e-08	8.2e-07
1__180477751	rs340309805	1	180477751			7	7	2.6e-11	0
1__180477786	rs322356763	1	180477786			7	5	2.3e-11	0
1__180478086	rs333990834	1	180478086			7	2	6.92566e-06	0.00010511
1__180478113	rs342833208	1	180478113			7	4	7.70773e-06	0.00011562
1__180478793	rs331045465	1	180478793			3	1	0.00329348	0.0206569
1__180478881	rs712954152	1	180478881			4	1	0.000377414	0.00349429
1__180479263	rs331930136	1	180479263			7	3	0.00202486	0.0139499
1__180479782	rs342304041	1	180479782	NIN	ENSSSCG00000005022	7	2	0.00892939	0.0448795
1__180480009	rs332417805	1	180480009	NIN	ENSSSCG00000005022	7	2	0.00546325	0.0306692
1__180480987	rs328399678	1	180480987	NIN	ENSSSCG00000005022	7	3	0.00241151	0.0160647
1__180481770	rs330426430	1	180481770	NIN	ENSSSCG00000005022	7	3	0.000291446	0.00280324
1__180518502	rs326806545	1	180518502	NIN	ENSSSCG00000005022	7	2	0.000184455	0.00189591
1__180518692	rs345123722	1	180518692	NIN	ENSSSCG00000005022	7	3	9.74245e-06	0.0001426
1__180645579	rs332444251	1	180645579	PYGL,ABHD12B	ENSSSCG00000005024,ENSSSCG00000005023	7	1	0.000922285	0.00734426
1__180704008	rs339264552	1	180704008	PYGL	ENSSSCG00000005024	7	2	0.00898731	0.0451068
1__180933945	rs320764724	1	180933945	TMX1	ENSSSCG00000038422	4	1	0.000254438	0.00249344
1__181535133	rs327481461	1	181535133	ENSSSCG00000028092	ENSSSCG00000028092	7	3	0.000587801	0.00506001
1__181649222	rs326257232	1	181649222	ENSSSCG00000028092	ENSSSCG00000028092	9	3	0.000264481	0.00258101
1__181650806	rs330044370	1	181650806	ENSSSCG00000028092	ENSSSCG00000028092	6	2	0.000981699	0.0077406
1__181651034	rs332772744	1	181651034	ENSSSCG00000028092	ENSSSCG00000028092	9	4	0.000458489	0.00411683
1__181651389	rs321281762	1	181651389	ENSSSCG00000028092	ENSSSCG00000028092	9	3	8.09233e-05	0.00092028
1__184397744	rs331975334	1	184397744	SOCS4	ENSSSCG00000032332	4	1	0.00305596	0.0194611
1__186550757		1	186550757	NAA30	ENSSSCG00000031332	2	1	0.00367456	0.0224874
1__187307822	rs319355229	1	187307822	ACTR10	ENSSSCG00000022299	13	1	0.0078612	0.0405826
1__188617205	rs324940991	1	188617205	L3HYPDH,JKAMP	ENSSSCG00000037854,ENSSSCG00000034798	2	1	0.00739966	0.0387744
1__19075405	rs80784224	1	19075405	RAB32	ENSSSCG00000004114	2	2	0.000106567	0.00117605
1__19075696	rs338949241	1	19075696	RAB32	ENSSSCG00000004114	3	1	0.00210919	0.0143828
1__2003812	rs706811421	1	2003812			2	1	0.00311429	0.0197661
1__2003897		1	2003897			1	1	0.000305864	0.00292112
1__2004814	rs1110854856	1	2004814			1	1	9.02149e-05	0.00101432
1__201389934		1	201389934	ENSSSCG00000043817,IFN-ALPHA-8	ENSSSCG00000043817,ENSSSCG00000043301	1	1	1.09286e-05	0.00015841
1__2017538	rs1107522318	1	2017538			10	4	8.68919e-05	0.00098022
1__2017725	rs1107915075	1	2017725			5	3	0.00235772	0.0157781
1__2017819	rs1108199165	1	2017819			6	1	0.00421739	0.025121
1__2018007		1	2018007			4	1	0.00772451	0.0400213
1__2018216	rs1111391599	1	2018216			6	2	0.00640481	0.0347701
1__2018231	rs1110480267	1	2018231			6	3	0.000691952	0.00580134
1__2018379	rs786572415	1	2018379			8	3	6.47465e-05	0.00075931
1__2018392	rs793436001	1	2018392			7	2	0.00259388	0.0170643
1__2019216	rs81328021	1	2019216	CCR6	ENSSSCG00000024562	4	1	0.00722609	0.038078
1__2019520	rs711414648	1	2019520	CCR6	ENSSSCG00000024562	5	1	0.00516372	0.029423
1__2095857	rs321985052	1	2095857	CEP43	ENSSSCG00000004023	3	2	0.000922689	0.00734476
1__21129261	rs334438806	1	21129261	STX11	ENSSSCG00000004125	2	1	0.000174741	0.00180706
1__2153185	rs335984605	1	2153185	ENSSSCG00000004024	ENSSSCG00000004024	8	1	0.00435791	0.0257777
1__2153218	rs80965217	1	2153218	ENSSSCG00000004024	ENSSSCG00000004024	6	5	3.8479e-08	9e-07
1__2155893	rs1110323359	1	2155893	ENSSSCG00000004024	ENSSSCG00000004024	6	2	0.00154984	0.0112029
1__2161123	rs329431771	1	2161123	ENSSSCG00000004024	ENSSSCG00000004024	10	6	0	0
1__2163761	rs329571769	1	2163761	ENSSSCG00000004024	ENSSSCG00000004024	6	3	0.00120991	0.00917793
1__2163784	rs339081022	1	2163784	ENSSSCG00000004024	ENSSSCG00000004024	6	2	0.00702391	0.03721
1__2163797	rs320312728	1	2163797	ENSSSCG00000004024	ENSSSCG00000004024	10	7	0	0
1__2163985	rs339130253	1	2163985	ENSSSCG00000004024	ENSSSCG00000004024	10	8	0	0
1__2164020	rs334869709	1	2164020	ENSSSCG00000004024	ENSSSCG00000004024	5	5	0	0
1__2164125	rs333647737	1	2164125	ENSSSCG00000004024	ENSSSCG00000004024	10	7	0	0
1__2164207	rs328485371	1	2164207	ENSSSCG00000004024	ENSSSCG00000004024	10	6	1.924e-09	5e-08
1__2164468	rs325765005	1	2164468	ENSSSCG00000004024	ENSSSCG00000004024	6	4	1e-12	0
1__2164480	rs787345289	1	2164480	ENSSSCG00000004024	ENSSSCG00000004024	4	2	1.4594e-08	3.6e-07
1__2164496	rs336454017	1	2164496	ENSSSCG00000004024	ENSSSCG00000004024	6	5	0	0
1__2164687	rs338354784	1	2164687	ENSSSCG00000004024	ENSSSCG00000004024	6	3	2.20837e-06	3.728e-05
1__21742723	rs80980714	1	21742723	FUCA2	ENSSSCG00000004133	2	2	0.00012739	0.001372
1__21754305	rs342224797	1	21754305	FUCA2,PEX3	ENSSSCG00000004133,ENSSSCG00000004134	4	2	3.94094e-06	6.322e-05
1__21754762	rs337173066	1	21754762	FUCA2,PEX3	ENSSSCG00000004133,ENSSSCG00000004134	5	3	0.00568935	0.0316909
1__21762134	rs327926994	1	21762134	FUCA2,PEX3	ENSSSCG00000004133,ENSSSCG00000004134	4	3	3.14e-10	1e-08
1__21762297	rs343117093	1	21762297	FUCA2,PEX3	ENSSSCG00000004133,ENSSSCG00000004134	4	1	0.0093558	0.0465139
1__222121999	rs344140370	1	222121999	PIP5K1B	ENSSSCG00000027161	2	2	0.000501789	0.00444011
1__223030153	rs1113159998	1	223030153			11	3	1.06257e-05	0.00015462
1__223030165	rs1112467605	1	223030165			11	5	2.24652e-07	4.6e-06
1__223030293	rs691739085	1	223030293			12	2	0.00653007	0.035297
1__223030624	rs706110845	1	223030624			5	2	0.00135055	0.0100219
1__223030814	rs1113389250	1	223030814			13	2	0.00294555	0.0188688
1__223592322	rs344515982	1	223592322	ENSSSCG00000005255	ENSSSCG00000005255	8	3	0.000502523	0.00444486
1__223644713	rs334803170	1	223644713	ENSSSCG00000005255	ENSSSCG00000005255	2	1	0.00360416	0.0221449
1__223644902	rs326018139	1	223644902	ENSSSCG00000005255	ENSSSCG00000005255	7	2	0.00437657	0.025874
1__223653020	rs345638767	1	223653020	ENSSSCG00000005255	ENSSSCG00000005255	3	1	0.00428803	0.0254601
1__22413152	rs324022940	1	22413152	HIVEP2	ENSSSCG00000004138	10	3	0.00184713	0.0129555
1__22436802	rs339856611	1	22436802			9	3	0.00168473	0.0120126
1__22436813	rs327574224	1	22436813			9	3	0.00162817	0.0116891
1__224961323	rs330196137	1	224961323	CEMIP2	ENSSSCG00000024257	7	3	1.86046e-05	0.00025414
1__224961351	rs337937471	1	224961351	CEMIP2	ENSSSCG00000024257	4	1	0.000269045	0.00261571
1__224961762	rs340663074	1	224961762	CEMIP2	ENSSSCG00000024257	7	3	0.000423403	0.00384627
1__224961795	rs324231989	1	224961795	CEMIP2	ENSSSCG00000024257	7	4	2.34669e-05	0.00031052
1__224962300	rs345173547	1	224962300	CEMIP2	ENSSSCG00000024257	7	3	1.0427e-08	2.7e-07
1__224962606	rs327816743	1	224962606	CEMIP2	ENSSSCG00000024257	8	1	0.00368678	0.0225459
1__224963323	rs81209578	1	224963323	CEMIP2	ENSSSCG00000024257	7	1	0.0040888	0.0245096
1__224974176	rs344576363	1	224974176	CEMIP2	ENSSSCG00000024257	7	4	2.51e-10	1e-08
1__224982904	rs327579277	1	224982904	CEMIP2	ENSSSCG00000024257	2	1	0.000415823	0.00379016
1__224984000	rs334709169	1	224984000	CEMIP2	ENSSSCG00000024257	5	3	0.00147322	0.0107388
1__224984197	rs333046760	1	224984197	CEMIP2	ENSSSCG00000024257	7	4	1.60008e-07	3.37e-06
1__224987200	rs318557883	1	224987200	CEMIP2	ENSSSCG00000024257	10	6	2.00525e-07	4.16e-06
1__225008352		1	225008352	CEMIP2	ENSSSCG00000024257	8	2	0.000306946	0.00292898
1__225018914	rs344034480	1	225018914	CEMIP2	ENSSSCG00000024257	9	4	8.18195e-05	0.00092847
1__225024350	rs333695083	1	225024350	CEMIP2	ENSSSCG00000024257	9	3	9.92e-10	3e-08
1__225704301	rs701096467	1	225704301	ZFAND5	ENSSSCG00000030268	8	4	0.000161517	0.00168501
1__226414268	rs339905728	1	226414268			4	1	0.00400707	0.0241117
1__226427901	rs346012724	1	226427901	ANXA1	ENSSSCG00000005267	2	1	0.00988778	0.0485348
1__22662503	rs320582800	1	22662503	ADGRG6	ENSSSCG00000004139	7	6	0	0
1__22662727	rs321573786	1	22662727	ADGRG6	ENSSSCG00000004139	3	2	7.89115e-05	0.00090103
1__22663139	rs322626728	1	22663139	ADGRG6	ENSSSCG00000004139	8	6	0	0
1__22663255	rs340513698	1	22663255	ADGRG6	ENSSSCG00000004139	7	7	0	0
1__22663340	rs334237383	1	22663340	ADGRG6	ENSSSCG00000004139	5	5	0	0
1__22663538	rs343865243	1	22663538	ADGRG6	ENSSSCG00000004139	2	2	2.98e-10	1e-08
1__22663539	rs322720088	1	22663539	ADGRG6	ENSSSCG00000004139	2	2	2.98e-10	1e-08
1__22663964	rs327553573	1	22663964	ADGRG6	ENSSSCG00000004139	2	2	7.46614e-05	0.00085757
1__22664427	rs336869070	1	22664427	ADGRG6	ENSSSCG00000004139	2	2	4.74506e-06	7.466e-05
1__22670406		1	22670406	ADGRG6	ENSSSCG00000004139	3	1	0.00460674	0.0268494
1__22670493		1	22670493	ADGRG6	ENSSSCG00000004139	1	1	2.55601e-06	4.256e-05
1__22683121	rs334491096	1	22683121	ADGRG6	ENSSSCG00000004139	1	1	0.00904119	0.0452501
1__234278503	rs10719564	1	234278503	TLE1	ENSSSCG00000005291	1	1	0.00939924	0.0466749
1__234278538	rs10719566	1	234278538	TLE1	ENSSSCG00000005291	1	1	0.00108854	0.00842953
1__234278587	rs10719567	1	234278587	TLE1	ENSSSCG00000005291	1	1	0.000324914	0.00307034
1__235863694	rs1107670757	1	235863694	VCP	ENSSSCG00000005300	8	2	0.00223995	0.0151007
1__235871411	rs1112174192	1	235871411	VCP,PIGO,FANCG	ENSSSCG00000005300,ENSSSCG00000005303,ENSSSCG00000034874	1	1	1.11855e-06	2.013e-05
1__235872458	rs81213395	1	235872458	VCP,PIGO,FANCG	ENSSSCG00000005300,ENSSSCG00000005303,ENSSSCG00000034874	10	6	4.8156e-08	1.1e-06
1__235872846	rs1111382305	1	235872846	VCP,PIGO,FANCG	ENSSSCG00000005300,ENSSSCG00000005303,ENSSSCG00000034874	1	1	0.00904119	0.0452501
1__235873054	rs81480082	1	235873054	VCP,PIGO,FANCG	ENSSSCG00000005300,ENSSSCG00000005303,ENSSSCG00000034874	10	2	2.4791e-05	0.00032618
1__235873319	rs1108615200	1	235873319	VCP,PIGO,FANCG	ENSSSCG00000005300,ENSSSCG00000005303,ENSSSCG00000034874	10	4	4.73697e-05	0.00057894
1__235873627		1	235873627	VCP,PIGO,FANCG	ENSSSCG00000005300,ENSSSCG00000005303,ENSSSCG00000034874	1	1	0.00548634	0.0307733
1__235874232	rs1107400088	1	235874232	VCP,PIGO,FANCG	ENSSSCG00000005300,ENSSSCG00000005303,ENSSSCG00000034874	11	7	2.8e-11	0
1__235875255	rs81351098	1	235875255	VCP,PIGO,FANCG	ENSSSCG00000005300,ENSSSCG00000005303,ENSSSCG00000034874	11	5	5.03e-10	2e-08
1__235875264	rs1112171931	1	235875264	VCP,PIGO,FANCG	ENSSSCG00000005300,ENSSSCG00000005303,ENSSSCG00000034874	1	1	0.000534964	0.00466299
1__235876300	rs1111820608	1	235876300	VCP,PIGO,FANCG	ENSSSCG00000005300,ENSSSCG00000005303,ENSSSCG00000034874	11	5	7.775e-09	2e-07
1__235876639		1	235876639	PIGO,FANCG	ENSSSCG00000005303,ENSSSCG00000034874	1	1	0.00265379	0.0173738
1__235877388	rs1111739399	1	235877388	PIGO,FANCG	ENSSSCG00000005303,ENSSSCG00000034874	11	7	7e-12	0
1__235896103	rs336174341	1	235896103	FAM214B	ENSSSCG00000005301	1	1	0.00453386	0.0266049
1__236343369	rs324188344	1	236343369	TESK1	ENSSSCG00000005310	12	5	0.00022999	0.00228804
1__236344879	rs80816034	1	236344879	TESK1	ENSSSCG00000005310	11	4	0.000746819	0.00618949
1__236346590	rs330372485	1	236346590	ENSSSCG00000005311	ENSSSCG00000005311	11	4	3.6028e-08	8.4e-07
1__236347322	rs343556470	1	236347322	ENSSSCG00000005311	ENSSSCG00000005311	12	4	4.1737e-08	9.7e-07
1__236347547	rs333369895	1	236347547	ENSSSCG00000005311	ENSSSCG00000005311	5	2	0.00671025	0.0360058
1__236352517	rs690089718	1	236352517	ENSSSCG00000005311	ENSSSCG00000005311	13	7	0	0
1__236372135	rs324332417	1	236372135	ENSSSCG00000005311,SIT1	ENSSSCG00000005311,ENSSSCG00000005312	1	1	0.00697811	0.0371057
1__236372189	rs333562827	1	236372189	ENSSSCG00000005311,SIT1	ENSSSCG00000005311,ENSSSCG00000005312	1	1	0.00204362	0.0140524
1__236372190	rs342960003	1	236372190	ENSSSCG00000005311,SIT1	ENSSSCG00000005311,ENSSSCG00000005312	6	6	8.243e-09	2.1e-07
1__236405024	rs10719861	1	236405024	ENSSSCG00000005316	ENSSSCG00000005316	1	1	0.00288725	0.0186065
1__236419030	rs337705913	1	236419030	TLN1	ENSSSCG00000005317	1	1	0.00490193	0.0282529
1__236942629	rs344675762	1	236942629	GLIPR2	ENSSSCG00000031236	4	2	1.07977e-06	1.955e-05
1__236942679	rs328664322	1	236942679	GLIPR2	ENSSSCG00000031236	4	2	0.00172861	0.0122771
1__236942683	rs319161856	1	236942683	GLIPR2	ENSSSCG00000031236	4	2	0.00136414	0.0101072
1__236942961	rs1111752361	1	236942961	GLIPR2	ENSSSCG00000031236	1	1	0.00293506	0.0188202
1__237000829		1	237000829	CLTA,GNE	ENSSSCG00000037131,ENSSSCG00000037468	1	1	0.00598812	0.0329001
1__237579824	rs339094951	1	237579824	PAX5	ENSSSCG00000036086	5	3	0.000368645	0.00342672
1__237580221	rs327128869	1	237580221	PAX5	ENSSSCG00000036086	6	1	0.00269227	0.0175747
1__237581523	rs318518667	1	237581523	PAX5	ENSSSCG00000036086	5	1	0.00703503	0.0372514
1__238139917	rs322466302	1	238139917	GRHPR	ENSSSCG00000005349	2	1	0.005845	0.0323631
1__238217770	rs336190597	1	238217770	POLR1E	ENSSSCG00000005347	7	3	0.000410963	0.00375092
1__238219223	rs327342789	1	238219223	POLR1E	ENSSSCG00000005347	11	4	7.38607e-05	0.00085011
1__239772841	rs328652634	1	239772841	TRMO	ENSSSCG00000005371	8	3	0.000505626	0.00446822
1__239779386	rs80898914	1	239779386	TRMO	ENSSSCG00000005371	10	1	0.00415946	0.0248538
1__240985244	rs55618877	1	240985244	SEC61B	ENSSSCG00000038914	13	4	0.000402526	0.00369237
1__240985458	rs55618878	1	240985458	SEC61B	ENSSSCG00000038914	13	2	0.0039684	0.0239194
1__246173112	rs341978163	1	246173112	ABCA1	ENSSSCG00000005423	7	2	0.00446595	0.026276
1__246683073	rs328728529	1	246683073	SLC44A1	ENSSSCG00000005425	2	1	0.00333133	0.0207958
1__249932195	rs80897231	1	249932195	ELP1	ENSSSCG00000005441	3	2	8.19857e-05	0.00093015
1__249932216	rs324410978	1	249932216	ELP1	ENSSSCG00000005441	2	2	4.02586e-05	0.00050138
1__249979673	rs341178317	1	249979673	ELP1	ENSSSCG00000005441	7	1	0.00649902	0.0351516
1__249979702	rs320834549	1	249979702	ELP1	ENSSSCG00000005441	3	1	0.00710244	0.0375612
1__249980061	rs318310917	1	249980061	ELP1	ENSSSCG00000005441	4	2	1.54712e-05	0.00021499
1__249980063	rs327841259	1	249980063	ELP1	ENSSSCG00000005441	4	2	1.54712e-05	0.00021499
1__251188676	rs344324953	1	251188676	PALM2AKAP2	ENSSSCG00000033120	6	2	0.00792044	0.0407961
1__252244172	rs788651531	1	252244172	ECPAS	ENSSSCG00000005459	4	2	0.00412556	0.0246774
1__252244173	rs793589595	1	252244173	ECPAS	ENSSSCG00000005459	4	2	0.00412556	0.0246774
1__252253719	rs331929635	1	252253719	ECPAS	ENSSSCG00000005459	7	2	0.00067453	0.00568136
1__252253779	rs332048856	1	252253779	ECPAS	ENSSSCG00000005459	3	1	0.00302896	0.0193165
1__252459415	rs334078519	1	252459415	GNG10	ENSSSCG00000046439	10	2	2.38862e-05	0.00031551
1__252681574	rs80865488	1	252681574	UGCG	ENSSSCG00000022780	5	3	2.04558e-07	4.23e-06
1__252688860	rs338191117	1	252688860			9	3	3.2946e-08	7.7e-07
1__252689108	rs322873206	1	252689108			9	3	0.00236131	0.0158006
1__252823318	rs320173117	1	252823318	SUSD1	ENSSSCG00000005465	1	1	0.00700037	0.0371057
1__252987822	rs710695152	1	252987822	PTBP3	ENSSSCG00000005466	14	4	0.00850795	0.0432472
1__252989496	rs340126063	1	252989496	PTBP3	ENSSSCG00000005466	14	4	7.51255e-05	0.00086261
1__252989646	rs331731729	1	252989646	PTBP3	ENSSSCG00000005466	14	4	0.00172618	0.012265
1__252989695	rs341879138	1	252989695	PTBP3	ENSSSCG00000005466	3	3	0.000338036	0.00317806
1__252991371	rs344990747	1	252991371	PTBP3	ENSSSCG00000005466	10	2	0.00734661	0.0385537
1__25317214	rs334531349	1	25317214	HECA	ENSSSCG00000004144	11	4	0.000105321	0.00116432
1__25317254	rs342888563	1	25317254	HECA	ENSSSCG00000004144	10	2	0.00419767	0.0250444
1__25317795	rs336057326	1	25317795	HECA	ENSSSCG00000004144	10	5	6.00383e-06	9.257e-05
1__25319259	rs338848049	1	25319259	HECA	ENSSSCG00000004144	1	1	0.00120601	0.00915506
1__25320009	rs344434823	1	25320009	HECA	ENSSSCG00000004144	9	1	0.00422898	0.0251779
1__25323946	rs338597238	1	25323946	HECA	ENSSSCG00000004144	6	2	0.0066968	0.0359512
1__25325242	rs326530199	1	25325242	HECA	ENSSSCG00000004144	1	1	0.00598812	0.0329001
1__25326299	rs322794518	1	25326299	HECA	ENSSSCG00000004144	2	1	0.000162291	0.00169204
1__253569089	rs327171556	1	253569089	SLC46A2	ENSSSCG00000005472	7	2	6.41414e-06	9.807e-05
1__253569124	rs338487220	1	253569124	SLC46A2	ENSSSCG00000005472	8	2	0.00367949	0.0225135
1__253804967	rs337540760	1	253804967	FKBP15,SLC31A2	ENSSSCG00000005477,ENSSSCG00000023714	6	2	0.00139345	0.0102858
1__253923108	rs81218045	1	253923108	PRPF4	ENSSSCG00000024648	16	5	9.86088e-06	0.00014424
1__253923567	rs196954640	1	253923567	PRPF4	ENSSSCG00000024648	16	6	8.87932e-07	1.632e-05
1__253923599	rs196959116	1	253923599	PRPF4	ENSSSCG00000024648	16	4	6.03911e-05	0.00071418
1__253923609	rs196951169	1	253923609	PRPF4	ENSSSCG00000024648	16	4	0.00056147	0.00485439
1__254944888	rs1111595286	1	254944888	AKNA	ENSSSCG00000023894	8	2	0.00195426	0.0135618
1__254944917	rs1108681976	1	254944917	AKNA	ENSSSCG00000023894	11	4	8.12549e-05	0.00092346
1__254949638	rs700102344	1	254949638	AKNA	ENSSSCG00000023894	11	2	0.000161327	0.00168381
1__254964282	rs341734516	1	254964282	AKNA	ENSSSCG00000023894	8	2	0.000119317	0.0012958
1__254964288	rs321881666	1	254964288	AKNA	ENSSSCG00000023894	7	3	6.56205e-05	0.00076823
1__254965935	rs338822265	1	254965935	AKNA	ENSSSCG00000023894	7	3	0.00375871	0.0229069
1__254966203	rs697362668	1	254966203	AKNA	ENSSSCG00000023894	8	4	1.46921e-05	0.00020577
1__254966263	rs328451993	1	254966263	AKNA	ENSSSCG00000023894	8	4	4.07109e-06	6.514e-05
1__254966271	rs332667851	1	254966271	AKNA	ENSSSCG00000023894	7	3	7.81342e-06	0.00011713
1__254966670	rs342736255	1	254966670	AKNA	ENSSSCG00000023894	1	1	0.0079159	0.0407821
1__254967122	rs346284757	1	254967122	AKNA	ENSSSCG00000023894	4	2	8.01709e-05	0.00091325
1__254984061	rs341111905	1	254984061	AKNA	ENSSSCG00000023894	9	3	6.2114e-05	0.00073161
1__255009868	rs337298929	1	255009868	WHRN	ENSSSCG00000005490	3	2	7.70202e-05	0.00088137
1__255009913	rs318303233	1	255009913	WHRN	ENSSSCG00000005490	3	3	4.6527e-08	1.07e-06
1__255010004	rs708958174	1	255010004	WHRN	ENSSSCG00000005490	9	5	1.2788e-08	3.2e-07
1__255010019	rs341928033	1	255010019	WHRN	ENSSSCG00000005490	9	4	4.311e-09	1.2e-07
1__255010109	rs330125138	1	255010109	WHRN	ENSSSCG00000005490	6	4	3.95111e-07	7.76e-06
1__255010190	rs324025107	1	255010190	WHRN	ENSSSCG00000005490	8	8	0	0
1__255010229	rs80881151	1	255010229	WHRN	ENSSSCG00000005490	9	8	0	0
1__255010415	rs328144962	1	255010415	WHRN	ENSSSCG00000005490	1	1	0.00762052	0.0396422
1__255010442	rs332320357	1	255010442	WHRN	ENSSSCG00000005490	1	1	0.00591843	0.0326733
1__255010636	rs327059283	1	255010636	WHRN	ENSSSCG00000005490	5	4	8.3744e-08	1.84e-06
1__255011923	rs326767447	1	255011923	WHRN	ENSSSCG00000005490	3	2	1.50474e-05	0.00021003
1__255014573	rs326222076	1	255014573	WHRN	ENSSSCG00000005490	1	1	0.00165805	0.0118508
1__255021816	rs321724579	1	255021816	WHRN	ENSSSCG00000005490	1	1	1.09286e-05	0.00015841
1__255028754	rs80977073	1	255028754	WHRN	ENSSSCG00000005490	3	3	5.987e-09	1.6e-07
1__255029753	rs80950391	1	255029753	WHRN	ENSSSCG00000005490	4	2	6.10229e-06	9.396e-05
1__255029886	rs80786481	1	255029886	WHRN	ENSSSCG00000005490	6	4	2.3953e-08	5.7e-07
1__255064599		1	255064599	WHRN	ENSSSCG00000005490	5	3	0.0018152	0.0127792
1__255070181	rs708473612	1	255070181	WHRN	ENSSSCG00000005490	4	2	5.60578e-06	8.687e-05
1__255094803		1	255094803	WHRN	ENSSSCG00000005490	1	1	0.00700037	0.0371057
1__255158822	rs325415138	1	255158822	ATP6V1G1	ENSSSCG00000032835	6	3	1.53e-10	0
1__255158992		1	255158992	ATP6V1G1	ENSSSCG00000032835	6	4	3.51135e-07	6.96e-06
1__255187934	rs80906172	1	255187934	ATP6V1G1	ENSSSCG00000032835	8	2	0.00269397	0.0175841
1__255192821	rs345708357	1	255192821	ATP6V1G1	ENSSSCG00000032835	9	2	0.00422862	0.0251779
1__255193422	rs333631008	1	255193422	ATP6V1G1	ENSSSCG00000032835	6	2	5.50432e-05	0.00065972
1__2552694	rs81350030	1	2552694	ENSSSCG00000032916	ENSSSCG00000032916	6	3	2.5688e-06	4.275e-05
1__255433567	rs328797135	1	255433567	TNFSF8	ENSSSCG00000036457	8	3	7.66006e-06	0.00011504
1__255434782	rs320977485	1	255434782	TNFSF8	ENSSSCG00000036457	9	5	1.04796e-05	0.00015283
1__258052135	rs322363811	1	258052135	TLR4	ENSSSCG00000005503	4	1	0.00150582	0.0109337
1__258052269	rs80981701	1	258052269	TLR4	ENSSSCG00000005503	7	2	0.00297178	0.0190044
1__258052271	rs80955017	1	258052271	TLR4	ENSSSCG00000005503	7	2	0.00297178	0.0190044
1__260812400	rs334426587	1	260812400			5	1	0.00571582	0.0318069
1__260970794	rs346267074	1	260970794	TRAF1	ENSSSCG00000005511	1	1	2.53208e-05	0.00033173
1__261346680		1	261346680	GSN	ENSSSCG00000037508	6	2	1.3802e-08	3.4e-07
1__261346707		1	261346707	GSN	ENSSSCG00000037508	11	2	0.00125935	0.009491
1__261347569	rs81216107	1	261347569	GSN	ENSSSCG00000037508	17	7	3.97799e-06	6.372e-05
1__261347650	rs81216108	1	261347650	GSN	ENSSSCG00000037508	11	5	0	0
1__261347674	rs81216109	1	261347674	GSN	ENSSSCG00000037508	11	4	4.4e-11	0
1__261356195		1	261356195	GSN	ENSSSCG00000037508	10	4	3.4563e-08	8.1e-07
1__261360110		1	261360110	GSN	ENSSSCG00000037508	6	2	0.000819846	0.00667277
1__261366926		1	261366926	GSN	ENSSSCG00000037508	8	3	0.000314154	0.00298721
1__261372534		1	261372534	GSN	ENSSSCG00000037508	2	2	0	0
1__261372668		1	261372668	GSN	ENSSSCG00000037508	9	5	0	0
1__261380304		1	261380304	GSN,STOM	ENSSSCG00000037508,ENSSSCG00000036639	8	3	2.26e-10	1e-08
1__261380584		1	261380584	GSN,STOM	ENSSSCG00000037508,ENSSSCG00000036639	5	3	2.22738e-07	4.56e-06
1__261380633		1	261380633	GSN,STOM	ENSSSCG00000037508,ENSSSCG00000036639	3	1	5.68458e-07	1.083e-05
1__261380950		1	261380950	GSN,STOM	ENSSSCG00000037508,ENSSSCG00000036639	5	1	0.00694039	0.0369997
1__261381000		1	261381000	GSN,STOM	ENSSSCG00000037508,ENSSSCG00000036639	5	2	0.00164591	0.0117951
1__26473825	rs329285086	1	26473825			1	1	0.000535053	0.00466299
1__26473831	rs343235469	1	26473831			1	1	0.000535053	0.00466299
1__26474910	rs332362561	1	26474910	TNFAIP3	ENSSSCG00000004154	9	4	6.0419e-05	0.00071439
1__26475225	rs338977445	1	26475225	TNFAIP3	ENSSSCG00000004154	7	2	0.000141236	0.0014996
1__26475512	rs331946386	1	26475512	TNFAIP3	ENSSSCG00000004154	9	3	1.08858e-06	1.967e-05
1__26475822	rs333209318	1	26475822	TNFAIP3	ENSSSCG00000004154	7	4	3.45976e-07	6.87e-06
1__26475875	rs343849619	1	26475875	TNFAIP3	ENSSSCG00000004154	7	3	0.000644335	0.00547
1__26475900	rs323951040	1	26475900	TNFAIP3	ENSSSCG00000004154	7	1	0.00373533	0.0227912
1__26476104	rs337567491	1	26476104	TNFAIP3	ENSSSCG00000004154	7	5	1.59942e-07	3.37e-06
1__26476427	rs81351586	1	26476427	TNFAIP3	ENSSSCG00000004154	5	2	0.00979037	0.0481675
1__26477843	rs346102540	1	26477843	TNFAIP3	ENSSSCG00000004154	6	4	0	0
1__26477849	rs328303379	1	26477849	TNFAIP3	ENSSSCG00000004154	5	5	1e-12	0
1__26478284	rs339007654	1	26478284	TNFAIP3	ENSSSCG00000004154	7	5	6e-12	0
1__26478312	rs322827827	1	26478312	TNFAIP3	ENSSSCG00000004154	7	6	1e-12	0
1__26478675	rs340668199	1	26478675	TNFAIP3	ENSSSCG00000004154	4	2	0.00318324	0.0201205
1__26482097	rs81336824	1	26482097	TNFAIP3	ENSSSCG00000004154	1	1	0.00143091	0.0104858
1__26488286	rs321638194	1	26488286	TNFAIP3	ENSSSCG00000004154	7	2	0.00280842	0.0181992
1__26488287	rs329315708	1	26488287	TNFAIP3	ENSSSCG00000004154	7	2	0.00280842	0.0181992
1__26488364	rs343364365	1	26488364	TNFAIP3	ENSSSCG00000004154	3	1	0.000885563	0.00708858
1__26488470	rs332156914	1	26488470	TNFAIP3	ENSSSCG00000004154	2	1	0.00384688	0.0233432
1__26529473	rs341313852	1	26529473			1	1	0.000497092	0.0044049
1__265655984	rs338939013	1	265655984	GOLGA1	ENSSSCG00000005597	1	1	0.00165805	0.0118508
1__268015331		1	268015331	NIBAN2	ENSSSCG00000005614	1	1	0.00642658	0.0348351
1__268065690	rs326980276	1	268065690	NIBAN2	ENSSSCG00000005614	2	1	0.00587423	0.0324956
1__268204736	rs336541778	1	268204736	STXBP1	ENSSSCG00000005617	4	4	1.11e-10	0
1__268303304		1	268303304	FPGS	ENSSSCG00000005626	6	2	0.00377825	0.0230021
1__268310180	rs333954851	1	268310180	ENG	ENSSSCG00000005625	7	1	0.00619488	0.0338399
1__268318355	rs337862820	1	268318355	ENG	ENSSSCG00000005625	3	2	0.00452935	0.0266027
1__268320582	rs341019437	1	268320582	ENG	ENSSSCG00000005625	7	3	0.00029536	0.00283483
1__268323445	rs339548987	1	268323445	ENG	ENSSSCG00000005625	9	2	0.00249309	0.0165187
1__268323511	rs331938507	1	268323511	ENG	ENSSSCG00000005625	10	3	0.000200976	0.00203502
1__268371773	rs1110579839	1	268371773	ENSSSCG00000005623	ENSSSCG00000005623	2	2	0.000140788	0.00149555
1__268371962	rs706943022	1	268371962	ENSSSCG00000005623	ENSSSCG00000005623	3	0	0.00772462	0.0400213
1__268372179	rs326715136	1	268372179	ENSSSCG00000005623	ENSSSCG00000005623	6	3	3.15133e-05	0.00040424
1__268379281	rs320358788	1	268379281	ENSSSCG00000005623	ENSSSCG00000005623	5	2	0.00219916	0.0148947
1__268391935	rs328589371	1	268391935	ST6GALNAC4	ENSSSCG00000005628	4	2	0.000124653	0.00134596
1__268391995	rs337203536	1	268391995	ST6GALNAC4	ENSSSCG00000005628	7	2	3.83518e-05	0.00048076
1__268392027	rs319142132	1	268392027	ST6GALNAC4	ENSSSCG00000005628	8	3	0.00263922	0.0173169
1__268394384	rs338200374	1	268394384	ST6GALNAC4	ENSSSCG00000005628	1	1	0.00143091	0.0104858
1__268395938	rs328354729	1	268395938	ST6GALNAC4	ENSSSCG00000005628	8	2	0.0025327	0.0167352
1__268427815	rs340336001	1	268427815	ENSSSCG00000022295,FAM102A	ENSSSCG00000022295,ENSSSCG00000005631	9	4	0.00109001	0.00843709
1__268428275	rs337515843	1	268428275	ENSSSCG00000022295,FAM102A	ENSSSCG00000022295,ENSSSCG00000005631	10	2	0.000328324	0.00309752
1__268428485	rs331832077	1	268428485	ENSSSCG00000022295,FAM102A	ENSSSCG00000022295,ENSSSCG00000005631	7	2	0.00611428	0.03347
1__268428854	rs318951024	1	268428854	ENSSSCG00000022295,FAM102A	ENSSSCG00000022295,ENSSSCG00000005631	4	4	0	0
1__268428855	rs331903941	1	268428855	ENSSSCG00000022295,FAM102A	ENSSSCG00000022295,ENSSSCG00000005631	4	4	0	0
1__268428914	rs341244140	1	268428914	ENSSSCG00000022295,FAM102A	ENSSSCG00000022295,ENSSSCG00000005631	4	4	0	0
1__268429044	rs792149707	1	268429044	ENSSSCG00000022295,FAM102A	ENSSSCG00000022295,ENSSSCG00000005631	3	3	1.58153e-07	3.33e-06
1__268429094	rs332089014	1	268429094	ENSSSCG00000022295,FAM102A	ENSSSCG00000022295,ENSSSCG00000005631	4	3	5.117e-09	1.4e-07
1__268429790	rs343457709	1	268429790	ENSSSCG00000022295,FAM102A	ENSSSCG00000022295,ENSSSCG00000005631	4	2	4.5173e-06	7.141e-05
1__268430229	rs319894544	1	268430229	ENSSSCG00000022295,FAM102A	ENSSSCG00000022295,ENSSSCG00000005631	4	1	0.00519531	0.029573
1__268440084	rs335367752	1	268440084	ENSSSCG00000022295,FAM102A	ENSSSCG00000022295,ENSSSCG00000005631	9	3	0.00489479	0.0282273
1__268576158	rs332772195	1	268576158	ENSSSCG00000022295,SLC25A25	ENSSSCG00000022295,ENSSSCG00000005636	4	2	0.000536116	0.00466924
1__268576753	rs326472470	1	268576753	ENSSSCG00000022295,SLC25A25	ENSSSCG00000022295,ENSSSCG00000005636	3	1	0.00190662	0.0132967
1__268619516	rs693564035	1	268619516	ENSSSCG00000022295,CIZ1	ENSSSCG00000022295,ENSSSCG00000005640	2	1	0.00389634	0.0235882
1__268762761	rs329574331	1	268762761	SLC27A4,COQ4	ENSSSCG00000005648,ENSSSCG00000005646	2	1	0.00873189	0.0441232
1__268763499	rs323004190	1	268763499	SLC27A4,COQ4	ENSSSCG00000005648,ENSSSCG00000005646	4	3	0.000113213	0.00123787
1__268763581	rs324749618	1	268763581	SLC27A4,COQ4	ENSSSCG00000005648,ENSSSCG00000005646	5	3	4.23258e-05	0.00052365
1__268764422	rs328933229	1	268764422	SLC27A4,COQ4	ENSSSCG00000005648,ENSSSCG00000005646	3	2	6.10869e-05	0.00072027
1__268764854	rs343816346	1	268764854	SLC27A4,COQ4	ENSSSCG00000005648,ENSSSCG00000005646	3	1	0.00162005	0.0116392
1__268765313	rs319298510	1	268765313	SLC27A4,COQ4	ENSSSCG00000005648,ENSSSCG00000005646	2	2	5.53366e-07	1.056e-05
1__268765806	rs331731137	1	268765806	SLC27A4,COQ4	ENSSSCG00000005648,ENSSSCG00000005646	4	1	0.00154458	0.0111721
1__268765888	rs341064119	1	268765888	SLC27A4,COQ4	ENSSSCG00000005648,ENSSSCG00000005646	3	3	1.40509e-05	0.00019807
1__268766097	rs324689581	1	268766097	SLC27A4,COQ4	ENSSSCG00000005648,ENSSSCG00000005646	3	2	0.00083639	0.00677435
1__268768245	rs702850542	1	268768245	SLC27A4,COQ4	ENSSSCG00000005648,ENSSSCG00000005646	5	2	0.0019947	0.01379
1__268908155	rs319589484	1	268908155	GLE1	ENSSSCG00000005652	2	1	0.0055508	0.0310636
1__268922209	rs334663068	1	268922209	GLE1	ENSSSCG00000005652	2	2	0.00049906	0.00441945
1__268922215	rs342894012	1	268922215	GLE1	ENSSSCG00000005652	3	1	0.000391791	0.00360583
1__268922247	rs695763073	1	268922247	GLE1	ENSSSCG00000005652	6	3	0.00572243	0.0318358
1__268950231	rs694266918	1	268950231	SPTAN1	ENSSSCG00000005654	5	2	9.78228e-06	0.00014312
1__268956760	rs329178708	1	268956760	SPTAN1	ENSSSCG00000005654	7	4	4.82464e-06	7.576e-05
1__268962745	rs344240248	1	268962745	SPTAN1	ENSSSCG00000005654	5	3	1.7091e-08	4.2e-07
1__268962766	rs327057712	1	268962766	SPTAN1	ENSSSCG00000005654	5	5	3e-12	0
1__268962820	rs81352685	1	268962820	SPTAN1	ENSSSCG00000005654	5	3	7.8253e-08	1.73e-06
1__268968481	rs319285402	1	268968481	SPTAN1	ENSSSCG00000005654	6	3	4.60604e-07	8.9e-06
1__268968525	rs328968163	1	268968525	SPTAN1	ENSSSCG00000005654	5	2	0.000767664	0.00631851
1__268969005	rs322133589	1	268969005	SPTAN1	ENSSSCG00000005654	9	4	5.6e-11	0
1__268983216	rs339281068	1	268983216	SPTAN1	ENSSSCG00000005654	9	3	5.41e-10	2e-08
1__268991042	rs322664024	1	268991042	SPTAN1	ENSSSCG00000005654	9	4	7.95039e-07	1.474e-05
1__268993489	rs81216803	1	268993489	SPTAN1,DYNC2I2	ENSSSCG00000005654,ENSSSCG00000005655	11	6	0	0
1__268996194	rs81216804	1	268996194	SPTAN1,DYNC2I2	ENSSSCG00000005654,ENSSSCG00000005655	11	3	0.000103842	0.00115086
1__268996305	rs81216805	1	268996305	SPTAN1,DYNC2I2	ENSSSCG00000005654,ENSSSCG00000005655	5	3	1.2094e-08	3.1e-07
1__268996314	rs81216806	1	268996314	SPTAN1,DYNC2I2	ENSSSCG00000005654,ENSSSCG00000005655	5	3	3.6623e-08	8.5e-07
1__268996745	rs81216807	1	268996745	SPTAN1,DYNC2I2	ENSSSCG00000005654,ENSSSCG00000005655	6	3	0.000757216	0.0062477
1__269001934	rs337726186	1	269001934	SPTAN1,DYNC2I2	ENSSSCG00000005654,ENSSSCG00000005655	5	3	3.50959e-07	6.95e-06
1__269001957	rs320588149	1	269001957	SPTAN1,DYNC2I2	ENSSSCG00000005654,ENSSSCG00000005655	11	4	0.000129853	0.00139431
1__269002157	rs329973302	1	269002157	SPTAN1,DYNC2I2	ENSSSCG00000005654,ENSSSCG00000005655	5	3	7.5652e-08	1.67e-06
1__269050665	rs346150390	1	269050665	ENSSSCG00000005656	ENSSSCG00000005656	6	3	0.000738721	0.00613256
1__269094724	rs336518774	1	269094724	ZER1	ENSSSCG00000005659	6	3	0.00767754	0.0398385
1__269151221	rs341660527	1	269151221	TBC1D13	ENSSSCG00000005660	7	5	8e-12	0
1__269151222	rs320120245	1	269151222	TBC1D13	ENSSSCG00000005660	7	5	8e-12	0
1__269151406	rs81280547	1	269151406	TBC1D13	ENSSSCG00000005660	6	3	8.05823e-07	1.491e-05
1__269151414	rs81280548	1	269151414	TBC1D13	ENSSSCG00000005660	6	3	8.0547e-06	0.00012051
1__269273174	rs345719321	1	269273174	NUP188	ENSSSCG00000005667	6	3	7.65705e-05	0.00087711
1__269302434	rs322730203	1	269302434	NUP188	ENSSSCG00000005667	6	2	0.00737851	0.0387001
1__269392617	rs342085667	1	269392617	CRAT	ENSSSCG00000005671	9	2	0.00399401	0.0240435
1__269395010	rs323923087	1	269395010	CRAT	ENSSSCG00000005671	6	2	0.000142638	0.00151235
1__269583583	rs341944204	1	269583583			6	3	6.23e-10	2e-08
1__269586049	rs339164963	1	269586049			5	4	3.77e-09	1e-07
1__269586156	rs702537316	1	269586156			4	4	3.87233e-05	0.00048422
1__269586186	rs343727399	1	269586186			4	3	1.07532e-05	0.00015634
1__269971092	rs345063327	1	269971092			9	4	0.00306587	0.0195082
1__269971962	rs334798381	1	269971962			6	4	0.00127767	0.00960134
1__269972043	rs328149986	1	269972043			5	3	0.00127369	0.00957464
1__269972359	rs341757468	1	269972359			12	4	7.58617e-06	0.00011403
1__269972377	rs324372377	1	269972377			12	4	0.000733651	0.00609646
1__269973237	rs333329148	1	269973237			5	1	0.000721849	0.00601838
1__269986523	rs341000041	1	269986523	C9orf78	ENSSSCG00000030426	9	5	2.4e-11	0
1__269986702	rs331647812	1	269986702	C9orf78	ENSSSCG00000030426	9	2	0.00174773	0.0123909
1__270031488	rs320546069	1	270031488	USP20	ENSSSCG00000024341	1	1	0.00598812	0.0329001
1__270031705	rs330986066	1	270031705	USP20	ENSSSCG00000024341	1	1	0.00131873	0.00982789
1__270043674	rs332660953	1	270043674	USP20,FNBP1	ENSSSCG00000024341,ENSSSCG00000005689	1	1	0.00531928	0.0300131
1__270212273	rs1111425724	1	270212273	GPR107	ENSSSCG00000038868	2	1	0.00134894	0.0100135
1__270218160	rs1108210762	1	270218160	GPR107	ENSSSCG00000038868	6	3	0.00277487	0.0180147
1__270218291		1	270218291	GPR107	ENSSSCG00000038868	7	1	0.00193731	0.0134663
1__270254029		1	270254029	GPR107	ENSSSCG00000038868	1	1	0.00140269	0.0103384
1__27051774	rs319004155	1	27051774	IFNGR1	ENSSSCG00000004156	1	1	1.03935e-06	1.885e-05
1__27057704	rs328696660	1	27057704	IFNGR1	ENSSSCG00000004156	11	3	0.00473931	0.0274852
1__27057928	rs692643318	1	27057928	IFNGR1	ENSSSCG00000004156	1	1	0.00670994	0.0360058
1__27057937	rs701021389	1	27057937	IFNGR1	ENSSSCG00000004156	1	1	0.00592355	0.0326908
1__270751039	rs342434581	1	270751039	EXOSC2	ENSSSCG00000005704	3	2	0.000377182	0.00349271
1__270752457	rs328618471	1	270752457	EXOSC2	ENSSSCG00000005704	2	2	1.207e-09	4e-08
1__270755612	rs336459249	1	270755612	EXOSC2	ENSSSCG00000005704	1	1	0.00087791	0.00703808
1__270906064	rs328892965	1	270906064	ABL1	ENSSSCG00000005706	1	1	0.000192195	0.00195878
1__271156542	rs343870338	1	271156542	NUP214	ENSSSCG00000005711	4	2	0.000265983	0.00259304
1__271242489	rs331446027	1	271242489	PLPP7,FAM78A	ENSSSCG00000005713,ENSSSCG00000028172	7	3	0.00474259	0.0274965
1__271242519	rs339751727	1	271242519	PLPP7,FAM78A	ENSSSCG00000005713,ENSSSCG00000028172	8	3	0.00173602	0.0123232
1__271243565	rs324995224	1	271243565	PLPP7,FAM78A	ENSSSCG00000005713,ENSSSCG00000028172	5	2	0.000722361	0.00602116
1__271243965	rs344509175	1	271243965	PLPP7,FAM78A	ENSSSCG00000005713,ENSSSCG00000028172	4	1	0.00699242	0.0371057
[truncated: 13,276 more rows]

## Sheet: L
Table S2d. List of SNPs showing significant ASE in L condition
[truncated: 13,777 more rows]
