# Supplementary material for: Exploration of genotype-by-environment interactions affecting gene expression responses in porcine immune cells
Source: Front Genet. 2023 Mar 16;14:1157267. doi: 10.3389/fgene.2023.1157267 (PMC10061014; doi:10.3389/fgene.2023.1157267)
Supplement: Supplementary file 2 [file Table3.xlsx]

## Sheet: C
Table S3a. List of genes showing significant ASE in C condition using GeneiASE
ENSEMBL Gene	ENSEMBL Gene ID	Chrom	Pos Start	Pos End	n testable	n nom significant	Meta p-value	BH FDR
AACS	ENSSSCG00000009755	14	28109841	28169609	4	1	0.00211133	0.0124619
ABCC1	ENSSSCG00000007874	3	28360868	28485477	8	3	0	0
ABCC10	ENSSSCG00000001680	7	38432732	38452686	4	3	0	0
ABCG2	ENSSSCG00000009215	8	130775472	130998660	4	3	0	0
ABCG4	ENSSSCG00000015113	9	46336155	46380544	17	6	6.2471e-06	5.19891e-05
ABLIM1	ENSSSCG00000010651	14	124760398	125010892	10	3	0.00108397	0.00680804
ABLIM3	ENSSSCG00000014430	2	150260217	150423211	9	6	0	0
ABR	ENSSSCG00000017804	12	46709880	46895815	14	1	0	0
ABRAXAS2	ENSSSCG00000010737	14	134155730	134188615	10	2	0.00328174	0.0183959
ACAD9	ENSSSCG00000023354	13	71374961	71427131	16	3	0.00725783	0.0364753
ACAP1	ENSSSCG00000017943	12	52681624	52697459	6	1	0.0059991	0.0310554
ACP5	ENSSSCG00000032282	2	70206159	70208328	5	3	0.000123286	0.000913634
ACSF2	ENSSSCG00000017566	12	26713785	26765578	11	3	1.43097e-06	1.23988e-05
ACSS1	ENSSSCG00000007133	17	30800426	30839742	14	2	0	0
ACTR1B	ENSSSCG00000008194	3	56610304	56620164	9	3	0.00137746	0.00848266
ADA2	ENSSSCG00000035218	5	69526434	69554661	15	8	0	0
ADAM15	ENSSSCG00000006533	4	94736643	94748117	7	3	0.00114407	0.00716176
ADAM19	ENSSSCG00000017052	16	65715622	65814760	2	2	0	0
ADAM28	ENSSSCG00000009644	14	8375212	8438615	14	9	0	0
ADAP2	ENSSSCG00000017738	12	42817664	42849922	7	2	0	0
ADAT1	ENSSSCG00000002706	6	12076356	12142488	7	5	0	0
ADCY7	ENSSSCG00000039408	6	34519180	34585779	19	4	3.91277e-05	0.000307185
ADGRG1	ENSSSCG00000002815	6	19527648	19570893	10	2	0	0
ADGRG6	ENSSSCG00000004139	1	22662020	22801864	4	3	0	0
ADPRM	ENSSSCG00000018009	12	55423799	55442682	1	1	0	0
ADSL	ENSSSCG00000000077	5	7985700	8045510	15	9	0	0
ADSS2	ENSSSCG00000010874	10	17220208	17259166	14	1	0	0
AGAP1	ENSSSCG00000016317	15	135441906	135993311	4	2	0	0
AGAP3	ENSSSCG00000025610	18	6081536	6145522	2	1	0.0104071	0.0499662
AGPAT5	ENSSSCG00000015755	15	37801116	37853472	13	3	0.000373557	0.00258309
AHR	ENSSSCG00000030484	9	86511369	86555943	19	6	0	0
AKAP3	ENSSSCG00000000720	5	65656289	65842142	10	4	2.95344e-05	0.000234133
AKNA	ENSSSCG00000023894	1	254941598	254994201	15	5	0	0
AKR1A1	ENSSSCG00000029256	6	165811246	165824896	12	7	0	0
AKR1B1	ENSSSCG00000040608	18	14593548	14752310	10	5	0	0
ALDH3A2	ENSSSCG00000018041	12	59936848	59954596	12	3	0	0
AMPD3	ENSSSCG00000022492	2	49028923	49083590	2	1	0.000429948	0.00292674
ANAPC13	ENSSSCG00000033057	13	75599800	75605140	6	2	0.00327215	0.0183602
ANKIB1	ENSSSCG00000015314	9	72184818	72328763	11	2	0.00429197	0.0231677
ANKRD27	ENSSSCG00000002859	6	42501165	42559912	14	5	0.000145858	0.00106975
ANXA6	ENSSSCG00000017089	16	71857258	71913723	19	3	0.00933398	0.0453069
AOC1	ENSSSCG00000016442	18	6306835	6320974	1	1	0	0
AP1M1	ENSSSCG00000013856	2	61355541	61386169	11	3	0.00198393	0.0117711
AP1S3	ENSSSCG00000040847	15	125561513	125636436	2	1	0.00394393	0.0215234
AP5B1	ENSSSCG00000012978	2	6548027	6553808	1	1	0.0024	0.0138916
AP5Z1	ENSSSCG00000007577	3	3622696	3642415	13	12	0	0
APAF1	ENSSSCG00000000884	5	85166628	85258364	15	9	0	0
APIP	ENSSSCG00000013299	2	26095038	26115464	7	4	3.68969e-06	3.13018e-05
APOE	ENSSSCG00000003088	6	51372259	51377794	4	2	0.000155459	0.00113577
APPL2	ENSSSCG00000000841	5	79356047	79412233	13	3	0.000153763	0.00112483
ARAP2	ENSSSCG00000008768	8	27771331	27960496	19	5	0	0
ARHGAP18	ENSSSCG00000004205	1	33527734	33717977	15	8	9.22095e-11	8.52225e-10
ARHGAP30	ENSSSCG00000006372	4	89375545	89394187	15	1	0	0
ARHGEF10L	ENSSSCG00000003486	6	76064311	76229306	14	7	0	0
ARL5B	ENSSSCG00000031456	10	55675138	55700305	12	4	0.000193313	0.00139795
ARL6IP1	ENSSSCG00000025281	3	26722193	26770322	9	4	0	0
ARL8A	ENSSSCG00000036967	10	24314932	24324229	11	4	0.00233521	0.0135719
ARPC1B	ENSSSCG00000007625	3	6220939	6342637	9	2	0.000848228	0.0054396
ARPC5L	ENSSSCG00000005596	1	265642375	265654015	1	1	0.0055	0.0286807
ARRB1	ENSSSCG00000014852	9	9513856	9597959	17	5	0	0
ARRB2	ENSSSCG00000017918	12	52161776	52170344	8	2	0.00785413	0.0390576
ARSG	ENSSSCG00000017261	12	11751937	11843055	2	2	0	0
ASAH1	ENSSSCG00000006995	17	5712056	5758830	11	4	0	0
ASAP1	ENSSSCG00000028759	4	10140124	10451929	13	2	0	0
ASB13	ENSSSCG00000011145	10	65267731	65303243	6	2	0.0050936	0.0268323
ASCC1	ENSSSCG00000023130	14	74970236	75158889	4	2	0	0
ASPDH	ENSSSCG00000003217	6	55325451	55343745	10	4	8.88061e-06	7.30497e-05
ATE1	ENSSSCG00000010699	14	131354013	131609139	1	1	0.0008	0.00516141
ATF3	ENSSSCG00000015595	9	130770428	130787462	12	2	0.00857769	0.0420307
ATG4C	ENSSSCG00000003816	6	149557730	149691927	5	3	6.3056e-05	0.000485651
ATG9B	ENSSSCG00000024431	18	6200639	6208286	3	3	0	0
ATIC	ENSSSCG00000016173	15	117617502	117649107	17	3	0.00459443	0.0244749
ATL3	ENSSSCG00000013054	2	8361774	8408917	8	2	0	0
ATP11A	ENSSSCG00000037561	11	78291007	78402085	12	4	0	0
ATP2B4	ENSSSCG00000015273	9	64336499	64445663	12	3	0.00866498	0.0423853
ATP5PO	ENSSSCG00000012042	13	197509325	197519589	15	9	0	0
ATP6V1G1	ENSSSCG00000032835	1	255151913	255195278	13	4	0.0035206	0.0195803
ATP8A1	ENSSSCG00000008803	8	33387590	33638841	18	4	0.00125943	0.00784937
ATP8B4	ENSSSCG00000004646	1	121644376	121915549	4	4	1.07142e-07	9.63598e-07
B3GALNT1	ENSSSCG00000021774	13	100772530	100807993	9	3	0.000100243	0.000751692
B3GNT3	ENSSSCG00000013886	2	59934958	59952859	2	1	0.00054022	0.00359556
B4GALT5	ENSSSCG00000007465	17	51259786	51356803	9	4	0.000281503	0.00198519
BABAM1	ENSSSCG00000031073	2	60398191	60407557	12	1	0	0
BACH1	ENSSSCG00000012029	13	192656322	192697537	18	5	0	0
BAHD1	ENSSSCG00000004772	1	130849835	130878321	17	1	0	0
BCAR3	ENSSSCG00000006893	4	123440571	123666598	12	8	0	0
BCAT2	ENSSSCG00000003139	6	54107681	54143602	5	5	6.30874e-08	5.69188e-07
BHLHE40	ENSSSCG00000036136	13	61526197	61533686	14	2	0.00371301	0.0205148
BIN1	ENSSSCG00000015720	15	25328674	25383652	15	4	5.31368e-07	4.70451e-06
BLK	ENSSSCG00000027568	14	14688123	14746414	17	13	0	0
BMP2K	ENSSSCG00000027722	8	138675326	138790126	7	2	0.0027664	0.0159152
BMPER	ENSSSCG00000016665	18	39412838	39950737	1	1	0	0
BPHL	ENSSSCG00000001008	7	1882719	1909858	14	9	0	0
BPNT2	ENSSSCG00000032846	4	75191257	75215907	10	3	0.00788894	0.0391965
BSCL2	ENSSSCG00000020823	2	9052070	9064888	18	5	2.24721e-06	1.92657e-05
BTBD8	ENSSSCG00000035196	4	124858099	124950427	2	1	0.000957239	0.00608725
BTN2A2	ENSSSCG00000001131	7	20954173	20967794	8	5	0	0
BUB3	ENSSSCG00000010726	14	132703704	132832574	5	5	0	0
C12orf4	ENSSSCG00000000723	5	65897541	65944185	9	2	0.000228282	0.0016379
C1QC	ENSSSCG00000038706	6	80592478	80597459	13	2	0	0
C1orf174	ENSSSCG00000031102	6	65323756	65333886	6	3	0.00230891	0.0134465
C1orf74	ENSSSCG00000015613	9	133187740	133253072	13	5	3.65901e-07	3.25474e-06
CA13	ENSSSCG00000006143	4	51407473	51468961	1	1	0.0052	0.0273421
CACNA1I	ENSSSCG00000000082	5	8595142	8712393	1	1	0	0
CAD	ENSSSCG00000028978	3	111887020	111914495	11	2	0.00499251	0.0263486
CALCOCO1	ENSSSCG00000028481	5	18910701	18930316	17	4	0.000463546	0.00313293
CAMTA2	ENSSSCG00000017902	12	51931802	51953585	11	7	0	0
CAPG	ENSSSCG00000008239	3	59335465	59366846	13	3	0.00219572	0.0129064
CAPN10	ENSSSCG00000037779	15	139557666	139570181	3	3	0	0
CAPN2	ENSSSCG00000029411	10	19758762	19851989	17	4	0	0
CARMIL2	ENSSSCG00000022722	6	28264320	28279703	3	1	0	0
CASD1	ENSSSCG00000015327	9	74276610	74348426	14	6	7.36975e-06	6.10636e-05
CASS4	ENSSSCG00000007495	17	56991161	57034470	9	4	0	0
CAST	ENSSSCG00000014170	2	103255630	103378623	17	8	0	0
CATSPER2	ENSSSCG00000004701	1	127814343	127829436	2	1	0.0012581	0.00784937
CBL	ENSSSCG00000015115	9	46404999	46512834	6	1	0.000488706	0.00329124
CCDC25	ENSSSCG00000024972	14	11455957	11495075	8	4	9.14321e-06	7.49928e-05
CCDC69	ENSSSCG00000040411	16	71778456	71821924	18	5	0	0
CCDC82	ENSSSCG00000014972	9	28376726	28407774	15	4	7.85393e-05	0.000599218
CCL2	ENSSSCG00000017723	12	40798109	40800028	4	4	0	0
CCL22	ENSSSCG00000002821	6	19296711	19302000	9	5	0	0
CCL4	ENSSSCG00000032343	12	39478885	39557358	13	6	0	0
CCL5	ENSSSCG00000017705	12	39648598	39659118	10	3	0.0032401	0.0182163
CCR6	ENSSSCG00000024562	1	2018608	2019821	13	5	0.00503925	0.0265706
CCT6A	ENSSSCG00000020808	3	16843625	16858819	13	2	0	0
CD163	ENSSSCG00000033146	5	63300146	63334498	14	4	0.000423985	0.0028896
CD180	ENSSSCG00000016957	16	45571117	45588066	8	1	0.00824527	0.0406824
CD226	ENSSSCG00000038398	1	152882761	152979848	1	1	0.0042	0.0227577
CD300C	ENSSSCG00000017236	12	6632117	6637555	16	6	0	0
CD37	ENSSSCG00000033849	6	54440727	54448189	3	2	0	0
CD38	ENSSSCG00000008742	8	11083682	11130785	16	7	9.28107e-07	8.11594e-06
CD3E	ENSSSCG00000040140	9	45619481	45635379	16	5	1.33198e-07	1.19228e-06
CD40	ENSSSCG00000035078	17	48286029	48298528	5	3	0.00169897	0.0101759
CD5	ENSSSCG00000013115	2	10648974	10673919	19	13	0	0
CD53	ENSSSCG00000006800	4	109306554	109335802	12	1	0	0
CD6	ENSSSCG00000013111	2	10738471	10785497	20	6	0	0
CD81	ENSSSCG00000039243	2	1506652	1641667	5	4	0	0
CD8A	ENSSSCG00000008217	3	57998891	58037130	11	3	0.000238736	0.00170474
CDC123	ENSSSCG00000011112	10	59718340	59765621	10	2	0	0
CDIPT	ENSSSCG00000027629	3	18084549	18091798	10	3	0	0
CDK5RAP3	ENSSSCG00000017524	12	24224256	24234467	6	2	0.00418892	0.022741
CDK8	ENSSSCG00000009298	11	4054209	4181093	12	4	0.000535632	0.0035734
CEMIP2	ENSSSCG00000024257	1	224961059	225041575	13	6	0	0
CEP104	ENSSSCG00000003362	6	65274486	65310728	16	5	0	0
CEP152	ENSSSCG00000004657	1	122725903	122979848	8	3	6.90409e-05	0.000530309
CEP43	ENSSSCG00000004023	1	2086925	2120778	10	6	0	0
CERK	ENSSSCG00000038763	5	2818784	2870200	13	11	0	0
CERS4	ENSSSCG00000013595	2	71004417	71048250	5	3	1.39779e-05	0.000113501
CFDP1	ENSSSCG00000033842	6	12223747	12354177	12	5	0	0
CHCHD4	ENSSSCG00000011604	13	70417326	70428922	9	5	3.5658e-06	3.0296e-05
CHML	ENSSSCG00000031212	10	11835582	11845804	9	4	4.1006e-06	3.46327e-05
CHORDC1	ENSSSCG00000014934	9	23181850	23208683	14	6	0	0
CHST10	ENSSSCG00000008175	3	53862215	53899244	3	1	0	0
CHST2	ENSSSCG00000022031	13	83819416	83821780	4	3	0.000241681	0.00172361
CIAO3	ENSSSCG00000008002	3	41042093	41050013	1	1	0.0003	0.00210779
CILK1	ENSSSCG00000002628	7	46658681	46723585	12	3	0	0
CISH	ENSSSCG00000040581	13	33084873	33090615	7	1	0.00690823	0.0349656
CLASP1	ENSSSCG00000039157	15	29782604	30042734	10	2	0.000772877	0.00499209
CLCC1	ENSSSCG00000006841	4	111080655	111101329	15	5	0.000977843	0.00621012
CLEC12A	ENSSSCG00000039287	5	61922895	61937098	1	1	0	0
CLEC3B	ENSSSCG00000011299	13	28176793	28229096	1	1	0	0
CLEC5A	ENSSSCG00000021933	18	8004448	8016318	18	12	0	0
CLEC7A	ENSSSCG00000000648	5	61832944	61846438	7	2	0	0
CLU	ENSSSCG00000009668	14	11336590	11352475	5	4	0	0
CMBL	ENSSSCG00000039763	16	72170885	72204364	2	1	0.00811757	0.040122
CMPK2	ENSSSCG00000008647	3	128903616	128917871	5	2	9.90227e-05	0.000746479
CMTR1	ENSSSCG00000001578	7	32931786	33063739	11	3	0	0
CNIH4	ENSSSCG00000035034	10	12688790	12713206	1	1	0.0031	0.0175005
CNN2	ENSSSCG00000039542	2	77357218	77385600	7	7	5.42887e-09	4.96104e-08
COASY	ENSSSCG00000017398	12	20257613	20262795	11	2	0.008751	0.0427693
COG3	ENSSSCG00000023738	11	21759178	21872726	13	11	0	0
COG5	ENSSSCG00000037556	9	106990573	107273607	12	4	0.000317532	0.00222272
COIL	ENSSSCG00000017613	12	33146921	33254336	7	2	0.00530861	0.0278359
COMMD10	ENSSSCG00000014223	2	120238614	120445021	11	4	1.32347e-07	1.18653e-06
COMMD6	ENSSSCG00000009464	11	47543814	47818561	17	5	0	0
COMMD9	ENSSSCG00000013293	2	24819567	24839078	12	6	0	0
COPS4	ENSSSCG00000009241	8	135280502	135314460	2	2	0.0016778	0.0100917
COX20	ENSSSCG00000039618	10	17471908	17477392	7	3	0.00169652	0.010172
COX6A2	ENSSSCG00000036789	3	17113388	17135104	6	2	0.00671538	0.0341721
CPPED1	ENSSSCG00000024206	3	30362643	30489143	4	2	0	0
CPQ	ENSSSCG00000006087	4	39480676	39967629	13	1	0.00441202	0.0236807
CRAT	ENSSSCG00000005671	1	269386650	269401331	14	5	1.42775e-05	0.000115768
CREBBP	ENSSSCG00000007951	3	38388547	38530230	11	9	0	0
CRIM1	ENSSSCG00000008504	3	103612659	103815997	3	2	0.00855429	0.0419522
CRTAM	ENSSSCG00000015137	9	49783731	49811313	14	5	0	0
CRY2	ENSSSCG00000013270	2	16585966	16620405	8	3	0	0
CRYBG1	ENSSSCG00000004371	1	72515942	72826360	15	8	0	0
CSF1R	ENSSSCG00000014441	2	151102138	151147634	14	4	5.57039e-05	0.000431952
CSF2RB	ENSSSCG00000000136	5	10816371	10840598	16	5	0	0
CSGALNACT2	ENSSSCG00000010200	14	61372317	61415621	11	4	0.00593246	0.0307385
CSK	ENSSSCG00000001900	7	58736529	58755260	1	1	0.0025	0.0144387
CST3	ENSSSCG00000037360	17	30470855	30474590	10	2	0	0
CSTB	ENSSSCG00000027357	13	206706063	206710646	11	3	0.0010262	0.0064882
CTNNA1	ENSSSCG00000014339	2	140682371	140871334	13	3	0	0
CTNS	ENSSSCG00000017865	12	49730955	49753208	11	3	0.0044668	0.0239522
CTSC	ENSSSCG00000014924	9	21722035	21761473	13	8	0	0
CTSF	ENSSSCG00000038918	2	5855111	5860253	5	1	0	0
CTSH	ENSSSCG00000001770	7	48083569	48106041	19	11	0	0
CTSL	ENSSSCG00000010948	10	27668264	27674618	18	10	0	0
CTSZ	ENSSSCG00000007522	17	59141501	59149298	14	6	0	0
CUL4A	ENSSSCG00000009556	11	78557070	78589194	14	3	0.00141697	0.00868833
CXCL2	ENSSSCG00000008959	8	70054888	70159145	11	3	1.36413e-06	1.18377e-05
CXXC5	ENSSSCG00000037898	2	141480395	141514324	14	5	0.000726614	0.00470932
CYB561A3	ENSSSCG00000013086	2	10142170	10161891	18	7	0	0
CYB5B	ENSSSCG00000033944	6	17519289	17645386	14	3	0.00735117	0.0368792
CYB5R3	ENSSSCG00000000038	5	6146279	6170202	14	1	0.00696317	0.0352123
CYBA	ENSSSCG00000031493	6	1015154	1021418	12	6	0	0
CYFIP2	ENSSSCG00000017054	16	65852588	66001559	11	5	0	0
CYLD	ENSSSCG00000040286	6	34059941	34121272	14	7	0	0
CYP1B1	ENSSSCG00000033844	3	102195741	102206750	16	7	0	0
CYP2E1	ENSSSCG00000010780	14	141690426	141736818	1	1	0	0
CYP4V2	ENSSSCG00000032687	15	47046269	47068306	1	1	0	0
CYTH1	ENSSSCG00000017167	12	3355954	3432644	16	10	0	0
CYTH3	ENSSSCG00000034768	3	4900571	5002199	11	3	0.00759166	0.037985
CYTH4	ENSSSCG00000000130	5	10489286	10521736	19	2	0	0
D2HGDH	ENSSSCG00000034101	15	140282068	140322624	14	3	0	0
DAGLB	ENSSSCG00000027288	3	4741877	4779205	14	2	0	0
DAPK1	ENSSSCG00000010949	10	27724644	27954350	17	4	0.000816738	0.00525746
DAXX	ENSSSCG00000001509	7	29676854	29681110	4	3	0.00103492	0.00653611
DBNDD2	ENSSSCG00000033586	17	47686259	47729668	11	10	0	0
DBNL	ENSSSCG00000016721	18	48713340	48725697	7	3	0	0
DCAF7	ENSSSCG00000017294	12	15319593	15350978	12	2	0	0
DCTN5	ENSSSCG00000040943	3	22558951	22586802	10	4	0.00438025	0.0235325
DDOST	ENSSSCG00000003505	6	78885268	78895853	7	7	3.23589e-06	2.76168e-05
DDX11	ENSSSCG00000000745	5	67321132	67397111	11	9	0	0
DDX20	ENSSSCG00000006783	4	108624458	108647342	18	10	0	0
DDX5	ENSSSCG00000032092	12	14571310	14601576	13	7	1.25873e-10	1.16147e-09
DECR1	ENSSSCG00000006126	4	46730461	46767427	6	3	0.00723994	0.0364176
DEF8	ENSSSCG00000002640	6	140897	160884	13	2	0	0
DENND11	ENSSSCG00000016491	18	8205524	8261702	13	11	0	0
DENND3	ENSSSCG00000030831	4	2530644	2578099	19	9	0	0
DENND4B	ENSSSCG00000006568	4	95747440	95761540	12	5	0.00282937	0.0162446
DENND5A	ENSSSCG00000014578	9	268383	357329	12	2	0	0
DERL1	ENSSSCG00000033690	4	16310364	16346745	8	5	0	0
DESI2	ENSSSCG00000010876	10	17365665	17416639	9	4	3.41194e-07	3.03973e-06
DFFA	ENSSSCG00000003404	6	70724587	70736236	10	4	1.01071e-05	8.26605e-05
DFFB	ENSSSCG00000021436	6	65310863	65323816	11	4	0.000584754	0.00385585
DGKZ	ENSSSCG00000013259	2	16134046	16176239	7	3	0	0
DHX16	ENSSSCG00000001376	7	23189774	23208062	11	4	0.000236527	0.00169322
DHX33	ENSSSCG00000039064	12	51527083	51546448	4	1	0	0
DIPK1A	ENSSSCG00000006900	4	124229560	124360042	15	3	0.000247142	0.00175814
DIS3	ENSSSCG00000009460	11	45044508	45075910	6	1	0.00432866	0.0232993
DNAJB1	ENSSSCG00000013784	2	64750820	64765485	1	1	0.0004	0.00274258
DOCK4	ENSSSCG00000025602	18	33423218	33879368	7	2	0.00524026	0.0275283
DOCK5	ENSSSCG00000009650	14	9197394	9434993	15	5	0	0
DOCK7	ENSSSCG00000003818	6	149747529	149972158	4	1	0.000769055	0.00497305
DPY19L3	ENSSSCG00000022521	6	42282130	42414827	11	4	0	0
DPYSL2	ENSSSCG00000030130	14	10427500	10545703	17	3	0.000379033	0.00261142
DTX2	ENSSSCG00000025430	3	9872935	9925933	4	4	0	0
DTX4	ENSSSCG00000013145	2	12199229	12237615	13	5	0	0
DUSP3	ENSSSCG00000020744	12	19336354	19349734	15	4	0.00044162	0.00299543
DYNLT1	ENSSSCG00000033107	1	8556059	8563679	11	5	4.07836e-06	3.44961e-05
EAF1	ENSSSCG00000026622	13	2654251	2671132	9	4	0	0
EAPP	ENSSSCG00000001960	7	65240123	65263198	1	1	0.0085	0.041758
ECE1	ENSSSCG00000003513	6	79408328	79466106	13	4	9.37534e-05	0.000707695
ECHDC1	ENSSSCG00000004216	1	35852934	35909956	6	5	0	0
ECHS1	ENSSSCG00000038086	14	141335990	141349030	9	7	0	0
ECI2	ENSSSCG00000001000	7	2421054	2446276	7	4	0	0
EDEM2	ENSSSCG00000007291	17	38480038	38515227	2	2	0	0
EEA1	ENSSSCG00000044340	5	90168242	90257248	6	2	0	0
EEF2K	ENSSSCG00000007839	3	23887125	23956373	7	2	0	0
EFR3A	ENSSSCG00000005955	4	9053089	9137244	14	2	0	0
EHD3	ENSSSCG00000035987	3	108103632	108134889	3	1	0	0
EIF2AK1	ENSSSCG00000007592	3	5075037	5113622	13	2	0.00162493	0.00980476
EIF2AK3	ENSSSCG00000008208	3	57423875	57506247	17	7	0	0
EIF3D	ENSSSCG00000000141	5	11213701	11233005	15	7	0	0
EIF3F	ENSSSCG00000039647	9	1291661	1297972	10	4	1.03145e-06	9.00575e-06
EIPR1	ENSSSCG00000028755	3	131360882	131435575	1	1	0.0043	0.023189
ELAC2	ENSSSCG00000028465	12	57206864	57238444	15	4	1.64808e-06	1.4215e-05
ELMOD3	ENSSSCG00000008238	3	59369820	59401151	15	6	5.66696e-06	4.73691e-05
ELOVL1	ENSSSCG00000035238	6	167881352	167886124	10	3	0.00122819	0.00767144
ELP1	ENSSSCG00000005441	1	249905472	249981641	13	3	0.00556	0.0289671
ELP5	ENSSSCG00000027514	12	52603833	52612275	5	1	0.00484298	0.025607
EMILIN2	ENSSSCG00000003694	6	103730622	103786929	12	3	0	0
EMP1	ENSSSCG00000036723	5	59244691	59268025	6	2	0	0
ENG	ENSSSCG00000005625	1	268306120	268343827	14	3	0.00448027	0.0240017
ENPP1	ENSSSCG00000004193	1	31722721	31796595	13	2	0.0080265	0.039741
ENPP4	ENSSSCG00000025788	7	40896501	40912417	9	2	0	0
ENSSSCG00000000025	ENSSSCG00000000025	5	4873152	4898647	14	14	0	0
ENSSSCG00000000148	ENSSSCG00000000148	5	11509984	11543032	8	4	0	0
ENSSSCG00000000657	ENSSSCG00000000657	5	62187297	62226133	13	4	0	0
ENSSSCG00000001097	ENSSSCG00000001097	7	19587685	19838093	17	6	0	0
ENSSSCG00000001229	ENSSSCG00000001229	7	22823841	22962547	4	4	0	0
ENSSSCG00000001396	ENSSSCG00000001396	7	23622397	23628329	17	9	0	0
ENSSSCG00000001398	ENSSSCG00000001398	7	23634639	23649314	16	1	0.00604402	0.0312311
ENSSSCG00000001455	ENSSSCG00000001455	7	24881775	24914053	14	8	0	0
ENSSSCG00000001456	ENSSSCG00000001456	7	24951495	24995637	11	5	0	0
ENSSSCG00000001458	ENSSSCG00000001458	7	24993416	25001394	2	1	0.00740348	0.0371088
ENSSSCG00000003278	ENSSSCG00000003278	6	59167707	59175492	13	13	0	0
ENSSSCG00000003421	ENSSSCG00000003421	6	71743261	71774223	10	4	0.00236946	0.0137428
ENSSSCG00000003451	ENSSSCG00000003451	6	73019057	73049998	11	7	0	0
ENSSSCG00000003554	ENSSSCG00000003554	6	83246934	83262746	10	6	0	0
ENSSSCG00000004024	ENSSSCG00000004024	1	2144304	2164768	13	9	0	0
ENSSSCG00000004307	ENSSSCG00000004307	1	56043345	56070164	3	1	0.00571206	0.0297048
ENSSSCG00000004441	ENSSSCG00000004441	1	81934679	82063005	6	2	0.00108653	0.00681661
ENSSSCG00000005311	ENSSSCG00000005311	1	236345913	236373054	13	4	0	0
ENSSSCG00000005460	ENSSSCG00000005460	1	252426380	252447095	3	2	0.0076485	0.0382022
ENSSSCG00000005715	ENSSSCG00000005715	1	271336821	271430936	8	8	0	0
ENSSSCG00000005916	ENSSSCG00000005916	4	588636	597695	7	2	0.00231558	0.0134716
ENSSSCG00000006376	ENSSSCG00000006376	4	89738378	89751602	11	3	0	0
ENSSSCG00000006418	ENSSSCG00000006418	4	91374897	91402486	7	4	0	0
ENSSSCG00000006452	ENSSSCG00000006452	4	92031709	92101187	8	3	0.000722609	0.00468871
ENSSSCG00000007117	ENSSSCG00000007117	17	30351534	30359855	14	5	0	0
ENSSSCG00000007512	ENSSSCG00000007512	17	58437584	58490700	11	10	0	0
ENSSSCG00000007719	ENSSSCG00000007719	3	11419396	11505407	2	1	0.0010109	0.00639859
ENSSSCG00000007738	ENSSSCG00000007738	3	16637481	16646869	8	5	6.28134e-08	5.67618e-07
ENSSSCG00000007745	ENSSSCG00000007745	3	16830919	16843585	6	2	0.000403402	0.00276257
ENSSSCG00000007749	ENSSSCG00000007749	3	16946006	16950793	4	1	0.00422331	0.0228404
ENSSSCG00000007973	ENSSSCG00000007973	3	41582098	41590485	1	1	0.0072	0.0362809
ENSSSCG00000009211	ENSSSCG00000009211	8	130527610	130532705	14	3	0	0
ENSSSCG00000009240	ENSSSCG00000009240	8	135229598	135279045	2	2	0	0
ENSSSCG00000009293	ENSSSCG00000009293	11	2806674	3047354	16	9	0	0
ENSSSCG00000009425	ENSSSCG00000009425	11	23141133	23159717	16	12	0	0
ENSSSCG00000009633	ENSSSCG00000009633	14	7257509	7359315	18	6	0	0
ENSSSCG00000010860	ENSSSCG00000010860	10	14532550	14561858	14	4	0	0
ENSSSCG00000011068	ENSSSCG00000011068	10	48694806	48855155	12	5	8.69968e-05	0.0006602
ENSSSCG00000011121	ENSSSCG00000011121	10	60506482	61084861	2	1	0	0
ENSSSCG00000011162	ENSSSCG00000011162	10	68621827	68707893	8	2	0	0
ENSSSCG00000012875	ENSSSCG00000012875	2	4069275	4105060	17	4	0.00412358	0.0224291
ENSSSCG00000012879	ENSSSCG00000012879	2	4193940	4206366	6	1	0.00654867	0.0334736
ENSSSCG00000012886	ENSSSCG00000012886	2	4682315	4695960	9	2	0.00012773	0.000944103
ENSSSCG00000012997	ENSSSCG00000012997	2	6922387	6950179	15	5	0	0
ENSSSCG00000013042	ENSSSCG00000013042	2	7767633	7783813	16	5	0	0
ENSSSCG00000013082	ENSSSCG00000013082	2	10072917	10088172	16	5	1.29895e-05	0.000105777
ENSSSCG00000013100	ENSSSCG00000013100	2	11226798	11385094	12	12	0	0
ENSSSCG00000014280	ENSSSCG00000014280	2	134660927	134939189	10	3	0.00217295	0.0127858
ENSSSCG00000014600	ENSSSCG00000014600	9	2577487	3075812	15	3	0	0
ENSSSCG00000014672	ENSSSCG00000014672	9	4174328	4188440	15	14	0	0
ENSSSCG00000014855	ENSSSCG00000014855	9	9616456	9630413	11	7	6.3297e-07	5.56936e-06
ENSSSCG00000014884	ENSSSCG00000014884	9	12310113	12432136	11	3	0.00428881	0.0231677
ENSSSCG00000014909	ENSSSCG00000014909	9	19617291	19734636	16	8	0	0
ENSSSCG00000014997	ENSSSCG00000014997	9	35167572	35185493	10	6	0	0
ENSSSCG00000016226	ENSSSCG00000016226	15	124472235	124554991	14	3	0	0
ENSSSCG00000016263	ENSSSCG00000016263	15	131299946	131383929	20	8	0	0
ENSSSCG00000016426	ENSSSCG00000016426	18	4529856	4748222	3	1	0.00132939	0.00822226
ENSSSCG00000016444	ENSSSCG00000016444	18	6329105	6358173	1	1	0	0
ENSSSCG00000016451	ENSSSCG00000016451	18	6457604	6464373	8	4	0	0
ENSSSCG00000016738	ENSSSCG00000016738	18	50533429	50556439	2	1	0.00356214	0.0197856
ENSSSCG00000016755	ENSSSCG00000016755	18	51079344	51088784	13	4	0	0
ENSSSCG00000017127	ENSSSCG00000017127	12	656347	662515	9	2	0.00227778	0.0133199
ENSSSCG00000017164	ENSSSCG00000017164	12	3254493	3300835	15	1	0	0
ENSSSCG00000017165	ENSSSCG00000017165	12	3309237	3348525	16	3	0	0
ENSSSCG00000017177	ENSSSCG00000017177	12	4937571	4954246	12	4	8.24412e-05	0.000627304
ENSSSCG00000017754	ENSSSCG00000017754	12	44140471	44173634	1	1	0.0092	0.0447329
ENSSSCG00000017868	ENSSSCG00000017868	12	49778797	49796107	8	5	0	0
ENSSSCG00000018039	ENSSSCG00000018039	12	59359517	59392572	15	6	0	0
ENSSSCG00000018050	ENSSSCG00000018050	12	60260981	60281884	14	12	0	0
ENSSSCG00000020967	ENSSSCG00000020967	12	6620423	6630163	16	14	0	0
ENSSSCG00000021236	ENSSSCG00000021236	3	33857068	33893396	11	4	1.89188e-05	0.0001521
ENSSSCG00000021663	ENSSSCG00000021663	5	10137361	10144140	14	4	8.05793e-06	6.6475e-05
ENSSSCG00000021744	ENSSSCG00000021744	4	16137193	16158262	15	5	0.000104847	0.000784148
ENSSSCG00000021891	ENSSSCG00000021891	2	5874219	5883522	5	4	2.57293e-05	0.000204539
ENSSSCG00000021977	ENSSSCG00000021977	13	18126623	18176668	13	6	0	0
ENSSSCG00000022164	ENSSSCG00000022164	13	206545354	206629156	1	1	0.002	0.0118293
ENSSSCG00000022820	ENSSSCG00000022820	3	59189177	59264049	5	2	0.00723001	0.0363998
ENSSSCG00000023235	ENSSSCG00000023235	6	83089072	83228779	10	4	0	0
ENSSSCG00000023584	ENSSSCG00000023584	9	108678514	108693106	11	3	0	0
ENSSSCG00000024791	ENSSSCG00000024791	2	27186673	27207233	10	3	0.000869473	0.00555915
ENSSSCG00000025271	ENSSSCG00000025271	3	8045385	8061834	2	2	0	0
ENSSSCG00000025485	ENSSSCG00000025485	4	108875243	108881679	7	5	0	0
ENSSSCG00000025499	ENSSSCG00000025499	6	44682153	44697293	18	8	1.43017e-09	1.31115e-08
ENSSSCG00000025582	ENSSSCG00000025582	7	2231288	2250028	8	3	0	0
ENSSSCG00000025593	ENSSSCG00000025593	7	25043722	25057148	12	7	0	0
ENSSSCG00000025644	ENSSSCG00000025644	4	91854058	91863710	9	2	0.000843745	0.00541904
ENSSSCG00000026043	ENSSSCG00000026043	17	33191908	33236609	4	3	0	0
ENSSSCG00000026210	ENSSSCG00000026210	4	92591603	92631712	11	3	0	0
ENSSSCG00000026217	ENSSSCG00000026217	5	61724751	61736614	13	5	0	0
ENSSSCG00000026746	ENSSSCG00000026746	13	79304687	79386952	2	2	0.00481169	0.0255127
ENSSSCG00000026996	ENSSSCG00000026996	11	64089153	64309836	18	6	5.99344e-07	5.28431e-06
ENSSSCG00000027349	ENSSSCG00000027349	8	3816137	3929059	15	8	0	0
ENSSSCG00000028464	ENSSSCG00000028464	6	12195135	12215744	10	9	0	0
ENSSSCG00000028531	ENSSSCG00000028531	5	10172667	10187883	5	2	0.000570425	0.00378773
ENSSSCG00000028962	ENSSSCG00000028962	12	26595297	26606566	4	3	0	0
ENSSSCG00000029596	ENSSSCG00000029596	9	108703896	108784398	13	11	0	0
ENSSSCG00000029627	ENSSSCG00000029627	13	207015133	207033142	7	3	0	0
ENSSSCG00000029668	ENSSSCG00000029668	5	10610298	10650314	14	3	0.000582376	0.0038491
ENSSSCG00000030269	ENSSSCG00000030269	12	25270205	25301463	2	1	0	0
ENSSSCG00000031278	ENSSSCG00000031278	11	68334573	68342794	4	1	0	0
ENSSSCG00000031288	ENSSSCG00000031288	11	49105873	49129888	8	3	0	0
ENSSSCG00000031462	ENSSSCG00000031462	6	12555664	12668998	7	7	0	0
ENSSSCG00000031640	ENSSSCG00000031640	6	150219173	150228121	5	4	0	0
ENSSSCG00000031741	ENSSSCG00000031741	3	126340707	126365645	8	3	0.000197147	0.00142206
ENSSSCG00000031838	ENSSSCG00000031838	4	95695809	95699447	9	4	2.64867e-05	0.000210266
ENSSSCG00000032003	ENSSSCG00000032003	2	4975809	5009533	5	3	0.000242176	0.00172497
ENSSSCG00000032110	ENSSSCG00000032110	1	272743612	272760055	9	2	0.00305795	0.017364
ENSSSCG00000032116	ENSSSCG00000032116	12	676200	689932	3	2	0	0
ENSSSCG00000032297	ENSSSCG00000032297	1	261133627	261228126	12	1	0	0
ENSSSCG00000032422	ENSSSCG00000032422	18	6632983	6719123	2	2	0	0
ENSSSCG00000032626	ENSSSCG00000032626	3	4825986	4850934	14	3	0.00845077	0.041588
ENSSSCG00000032942	ENSSSCG00000032942	16	250217	322082	9	1	0	0
ENSSSCG00000033262	ENSSSCG00000033262	2	151402212	151433844	13	5	0	0
ENSSSCG00000033385	ENSSSCG00000033385	14	43057893	43189763	3	2	7.36517e-06	6.10636e-05
ENSSSCG00000033421	ENSSSCG00000033421	12	16288597	16308548	10	2	0	0
ENSSSCG00000033457	ENSSSCG00000033457	12	39590653	39595657	8	2	0.00133744	0.00825408
ENSSSCG00000033497	ENSSSCG00000033497	6	68954771	69258631	17	9	0	0
ENSSSCG00000033601	ENSSSCG00000033601	6	62207997	62230942	13	6	0	0
ENSSSCG00000033744	ENSSSCG00000033744	3	18345692	18346453	3	2	0	0
ENSSSCG00000033909	ENSSSCG00000033909	18	6372382	6386988	15	6	0	0
ENSSSCG00000033918	ENSSSCG00000033918	12	6665398	6681239	14	5	2.61919e-06	2.23872e-05
ENSSSCG00000034844	ENSSSCG00000034844	14	55808639	55912219	8	2	0	0
ENSSSCG00000034914	ENSSSCG00000034914	5	63429664	63514566	14	14	0	0
ENSSSCG00000035224	ENSSSCG00000035224	12	25426124	25454659	4	4	0	0
ENSSSCG00000035650	ENSSSCG00000035650	2	57226972	57271406	1	1	0.009	0.0438355
ENSSSCG00000036013	ENSSSCG00000036013	18	7635871	7696814	5	3	0	0
ENSSSCG00000036224	ENSSSCG00000036224	3	57214258	57323512	18	9	0	0
ENSSSCG00000036529	ENSSSCG00000036529	2	103802049	103823553	14	4	0.000220777	0.00158848
ENSSSCG00000036622	ENSSSCG00000036622	4	92712591	92741150	10	1	0.00688187	0.0348943
ENSSSCG00000036669	ENSSSCG00000036669	2	9195763	9288391	16	5	1.57294e-05	0.000127177
ENSSSCG00000036812	ENSSSCG00000036812	12	61077628	61186129	7	4	0	0
ENSSSCG00000037364	ENSSSCG00000037364	12	742739	747261	11	3	0	0
ENSSSCG00000037885	ENSSSCG00000037885	18	7733566	7734341	3	2	0	0
ENSSSCG00000038362	ENSSSCG00000038362	13	18464104	18485450	2	1	0	0
ENSSSCG00000038506	ENSSSCG00000038506	9	135025439	135078913	16	3	0.00371749	0.0205148
ENSSSCG00000038594	ENSSSCG00000038594	17	47649381	47670486	1	1	0	0
ENSSSCG00000038708	ENSSSCG00000038708	7	48666931	48873476	11	4	0	0
ENSSSCG00000038825	ENSSSCG00000038825	6	56453731	56592351	19	18	0	0
ENSSSCG00000038960	ENSSSCG00000038960	17	11990214	12035815	10	2	0	0
ENSSSCG00000039222	ENSSSCG00000039222	16	6384350	6440503	8	2	0.00393015	0.0215005
ENSSSCG00000039407	ENSSSCG00000039407	18	6363696	6370579	16	6	0	0
ENSSSCG00000039706	ENSSSCG00000039706	5	11544004	11565568	17	17	0	0
ENSSSCG00000040752	ENSSSCG00000040752	3	120013010	120022784	4	2	0.00309074	0.0175005
ENSSSCG00000041731	ENSSSCG00000041731	17	41467599	41479554	19	18	0	0
ENSSSCG00000041954	ENSSSCG00000041954	2	2163309	2198760	7	7	0	0
ENSSSCG00000048201	ENSSSCG00000048201	12	4525666	4526347	1	1	0.0067	0.0341529
ENSSSCG00000048509	ENSSSCG00000048509	18	14130552	14131640	1	1	0.0004	0.00274258
ENSSSCG00000049524	ENSSSCG00000049524	4	92775208	92791425	9	4	5.66439e-07	5.00722e-06
ENSSSCG00000050172	ENSSSCG00000050172	13	29862995	29881902	3	1	0.00581774	0.0301716
ENSSSCG00000050527	ENSSSCG00000050527	7	54175627	54182199	5	2	0.000431454	0.00293347
ENTPD4	ENSSSCG00000031871	14	7565604	7594057	15	9	0	0
EPAS1	ENSSSCG00000008443	3	94165815	94254079	10	5	1.91877e-05	0.000154044
EPB41L2	ENSSSCG00000004199	1	32418217	32630643	11	6	0	0
EPN1	ENSSSCG00000039670	6	59789946	59802281	11	3	0	0
ERAP1	ENSSSCG00000014171	2	103378429	103408759	9	6	0	0
ERAP2	ENSSSCG00000027860	2	103510440	103564441	19	11	0	0
ERH	ENSSSCG00000002307	7	93068250	93083981	3	3	0	0
ERMARD	ENSSSCG00000004010	1	512676	540898	15	11	0	0
ESD	ENSSSCG00000009407	11	20651822	20672245	11	11	1.53433e-13	1.4227e-12
ETS2	ENSSSCG00000038948	13	202468721	202484610	15	4	0	0
EVL	ENSSSCG00000037105	7	120911220	121056558	17	13	0	0
EXD2	ENSSSCG00000002305	7	92848116	92913771	1	1	0.0031	0.0175005
EXOSC2	ENSSSCG00000005704	1	270748537	270758130	13	4	0	0
EXOSC4	ENSSSCG00000005925	4	618988	621343	9	6	0	0
EZR	ENSSSCG00000004058	1	8403453	8452750	13	3	0.00223383	0.0130898
F11R	ENSSSCG00000006369	4	89425039	89449932	13	7	1.30949e-07	1.17585e-06
FADS3	ENSSSCG00000013073	2	9607530	9627317	16	7	0	0
FAH	ENSSSCG00000001780	7	49047983	49105598	6	2	7.5821e-05	0.000580036
FAM102B	ENSSSCG00000006850	4	111392320	111467293	11	2	0	0
FAM111A	ENSSSCG00000033703	2	12250155	12260985	7	2	0	0
FAM160B2	ENSSSCG00000009614	14	6360412	6376923	20	14	0	0
FAM167A	ENSSSCG00000032852	14	14627225	14667458	3	2	0	0
FAM20A	ENSSSCG00000017258	12	11607233	11657738	10	5	0	0
FAM217B	ENSSSCG00000007531	17	59967164	59974710	8	2	0.00221594	0.0129983
FAM89A	ENSSSCG00000038765	14	59367823	59388787	12	6	4.54259e-09	4.15782e-08
FAM8A1	ENSSSCG00000001070	7	13378139	13390892	7	3	0.00378048	0.0208219
FASTK	ENSSSCG00000024184	18	6145184	6153023	12	8	1.81206e-07	1.61692e-06
FASTKD2	ENSSSCG00000016134	15	110021448	110043121	5	5	0	0
FBXL17	ENSSSCG00000014190	2	112989145	113480210	15	2	0	0
FBXL5	ENSSSCG00000008740	8	10913106	10961322	10	3	0.000659523	0.00431304
FBXO17	ENSSSCG00000038805	6	47732303	47759606	2	2	0.00066016	0.00431304
FCMR	ENSSSCG00000015656	9	67532083	67546403	12	8	0	0
FCRL1	ENSSSCG00000006456	4	92415705	92451187	9	4	0	0
FCRL3	ENSSSCG00000006457	4	92460859	92504038	12	2	0.000732094	0.00473943
FCRL4	ENSSSCG00000006458	4	92543003	92567740	10	2	0	0
FDFT1	ENSSSCG00000026044	14	14967273	15104179	15	5	0	0
FGD2	ENSSSCG00000001572	7	32648222	32674537	6	3	0	0
FGD3	ENSSSCG00000028185	3	42540550	42622702	1	1	0	0
FGG	ENSSSCG00000024314	8	74553105	74686118	11	3	1.98358e-05	0.000158575
FHL2	ENSSSCG00000008147	3	49363555	49467527	2	2	0	0
FKBP5	ENSSSCG00000001549	7	31440821	31585350	9	4	0	0
FLII	ENSSSCG00000039324	12	60475733	60487415	13	5	0	0
FMNL1	ENSSSCG00000017333	12	18198767	18225621	13	4	0	0
FMO4	ENSSSCG00000015266	9	63908867	63934983	6	3	0.00151343	0.00920036
FN1	ENSSSCG00000016174	15	117658099	117731014	19	3	0	0
FNBP4	ENSSSCG00000030610	2	14896175	14932185	16	8	0	0
FOLR1	ENSSSCG00000022236	9	6746007	6760433	12	3	2.3498e-05	0.000187325
FOSL2	ENSSSCG00000032527	3	110823666	110843068	4	2	0.000610884	0.00400954
FOXK1	ENSSSCG00000007576	3	3556007	3621142	16	4	0.000423693	0.0028896
FOXN3	ENSSSCG00000002429	7	111039633	111451893	5	2	0.000613539	0.00402233
FOXRED2	ENSSSCG00000000142	5	11233902	11254705	14	4	0	0
FPGS	ENSSSCG00000005626	1	268287729	268309411	12	2	0.00338865	0.0189391
FRMD4B	ENSSSCG00000011511	13	50541410	50806260	3	2	0.000109541	0.000816031
FUBP3	ENSSSCG00000005702	1	270652398	270705033	10	4	0.00157443	0.00955074
FUCA2	ENSSSCG00000004133	1	21742494	21762901	4	1	0.00198935	0.0117909
FUOM	ENSSSCG00000010791	14	141331808	141336633	8	3	0.00149627	0.00914424
GAA	ENSSSCG00000017156	12	2314591	2336988	15	4	0.000142791	0.00104997
GABARAPL1	ENSSSCG00000000645	5	61757488	61767593	19	9	0	0
GABPA	ENSSSCG00000037655	13	189278149	189327500	5	1	0.00801722	0.0397296
GALNS	ENSSSCG00000002645	6	869232	890135	7	4	0	0
GALNT10	ENSSSCG00000017072	16	68723995	68961287	19	4	0	0
GATA3	ENSSSCG00000011125	10	63367660	63388859	18	8	0	0
GCLM	ENSSSCG00000037549	4	123371193	123390135	13	4	0	0
GDF9	ENSSSCG00000014288	2	135180104	135186389	2	1	0.0067056	0.0341529
GEMIN5	ENSSSCG00000017066	16	68279254	68329846	12	5	0.000350072	0.00244749
GFI1	ENSSSCG00000006902	4	124621258	124629639	18	4	0.000273273	0.00193194
GGA1	ENSSSCG00000024895	5	10190367	10213741	10	3	0.00322079	0.0181257
GGH	ENSSSCG00000037637	4	70961465	71021839	14	4	0	0
GGNBP2	ENSSSCG00000017688	12	38074050	38111719	19	3	0	0
GIMAP4	ENSSSCG00000027826	18	6429886	6452969	8	3	1.84061e-05	0.000148187
GIMAP8	ENSSSCG00000016452	18	6481080	6492071	14	3	0	0
GINS4	ENSSSCG00000037513	17	10656884	10668664	7	3	0.000363359	0.0025272
GIT2	ENSSSCG00000009925	14	40995727	41051895	14	6	5.56312e-06	4.65696e-05
GLE1	ENSSSCG00000005652	1	268894276	268922742	10	4	4.08702e-05	0.000319541
GLIPR2	ENSSSCG00000031236	1	236919877	236943823	4	3	0.000539509	0.00359504
GLO1	ENSSSCG00000027778	7	34068806	34183528	10	3	5.41041e-06	4.53581e-05
GLT8D1	ENSSSCG00000011448	13	34828601	34839844	15	10	0	0
GLTP	ENSSSCG00000039012	14	41091628	41119986	11	4	0.000583137	0.00384966
GLUL	ENSSSCG00000015545	9	123751548	123762547	2	1	0.00365363	0.020241
GMFG	ENSSSCG00000040981	6	47990237	48000590	2	1	0	0
GNAI2	ENSSSCG00000011399	13	32705321	32733363	11	5	1.85025e-06	1.58864e-05
GNPTAB	ENSSSCG00000000862	5	82361871	82460814	4	1	0.00921311	0.0447584
GOLGA5	ENSSSCG00000002455	7	114237145	114273917	12	3	0	0
GPNMB	ENSSSCG00000032241	9	92037423	92118040	1	1	0.0038	0.0209092
GPR35	ENSSSCG00000040095	15	139571086	139591632	4	3	0	0
GPX3	ENSSSCG00000036438	16	71980475	71989026	1	1	0	0
GRAMD1A	ENSSSCG00000002879	6	44569030	44594170	14	5	0	0
GRK2	ENSSSCG00000012918	2	5209436	5227748	5	4	0	0
GRK5	ENSSSCG00000010683	14	129113602	129347153	11	5	5.33911e-06	4.48265e-05
GSAP	ENSSSCG00000036113	9	102694861	102787536	11	2	0.00625673	0.0321549
GSE1	ENSSSCG00000002664	6	3246731	3424495	3	1	0.00199811	0.0118293
GSN	ENSSSCG00000037508	1	261295713	261385287	18	2	0	0
GSTA4	ENSSSCG00000002627	7	46610467	46656451	8	6	0	0
GTF2IRD1	ENSSSCG00000007720	3	11538243	11654789	3	1	0	0
GTF3A	ENSSSCG00000009305	11	4857017	4869328	13	9	6.66134e-16	6.1969e-15
GUCD1	ENSSSCG00000010059	14	49572812	49585748	10	4	0.000237409	0.0016974
GZMK	ENSSSCG00000016901	16	34217303	34226338	1	1	0	0
H1-3	ENSSSCG00000001137	7	20862942	20882693	14	4	0	0
H6PD	ENSSSCG00000034502	6	69666600	69714463	8	1	0.000579544	0.00383484
HDAC3	ENSSSCG00000014388	2	143273191	143287387	11	11	0	0
HDAC4	ENSSSCG00000024777	15	138381627	138614301	2	1	0	0
HEATR5B	ENSSSCG00000008498	3	103112089	103230548	14	5	0	0
HEBP1	ENSSSCG00000040275	5	59492817	59523810	14	3	0	0
HELQ	ENSSSCG00000009236	8	135026315	135061162	13	2	0.00421116	0.0227964
HINT1	ENSSSCG00000014264	2	133467137	133475734	12	7	4.43143e-07	3.93566e-06
HLA-DOB	ENSSSCG00000001459	7	25030438	25037951	18	3	0	0
HNRNPH3	ENSSSCG00000010238	14	71486255	71497387	14	4	0	0
HPS5	ENSSSCG00000037358	2	40904116	41025952	13	6	1.39685e-05	0.000113501
HPSE	ENSSSCG00000009237	8	135081151	135120889	18	13	0	0
HRH4	ENSSSCG00000003713	6	109235585	109319482	1	1	0	0
HSBP1	ENSSSCG00000031892	6	4793920	4798191	8	1	0.00624162	0.0321062
HSD17B7	ENSSSCG00000006337	4	87720118	87742992	3	2	3.00184e-05	0.000237308
HSD3B7	ENSSSCG00000032369	3	17459627	17463386	8	2	0.00530807	0.0278359
HTT	ENSSSCG00000008697	8	1809785	1934024	15	2	0.00180637	0.0107625
HUS1	ENSSSCG00000028523	18	48522997	48538788	12	12	0	0
ICAM2	ENSSSCG00000039909	12	14881923	14997426	15	3	0	0
ICOS	ENSSSCG00000025042	15	107350203	107370123	6	2	0.000111708	0.000830001
IDO1	ENSSSCG00000007007	17	9245196	9260491	16	6	1.12567e-08	1.02373e-07
IFI44L	ENSSSCG00000027660	6	134659633	134680050	14	5	0	0
IFNGR2	ENSSSCG00000034378	13	197007303	197035604	15	7	0	0
IGF2R	ENSSSCG00000004044	1	7368103	7472548	12	6	2.8678e-10	2.64191e-09
IKBKE	ENSSSCG00000015644	9	67123265	67147992	13	3	0	0
IKZF3	ENSSSCG00000017494	12	22466414	22562312	8	2	0.00797664	0.039563
IL10RA	ENSSSCG00000015085	9	45310553	45389323	14	10	0	0
IL10RB	ENSSSCG00000041289	13	196853469	196884932	10	7	0	0
IL12RB2	ENSSSCG00000003799	6	145212973	145281792	4	2	0.00134032	0.0082629
IL1R2	ENSSSCG00000028331	3	52367437	52406334	2	1	0.00575712	0.0298845
IL4R	ENSSSCG00000007817	3	19523564	19576544	14	5	0	0
IL6R	ENSSSCG00000027628	4	95322426	95381282	10	6	0	0
IMP4	ENSSSCG00000015734	15	31970188	31976376	13	3	0.000351772	0.00245635
ING5	ENSSSCG00000032505	15	140244006	140280190	14	2	0.00324966	0.018252
INPP4B	ENSSSCG00000009050	8	84811772	85514518	15	8	9.03477e-10	8.29623e-09
INPP5D	ENSSSCG00000016298	15	133501092	133626647	10	4	0	0
INSIG1	ENSSSCG00000016420	18	2885611	2898767	12	4	0	0
INTS1	ENSSSCG00000007558	3	979404	1005566	6	4	0.00349027	0.0194497
IQGAP2	ENSSSCG00000014088	2	85294434	85636317	13	2	0	0
IRAK3	ENSSSCG00000000475	5	30525948	30609922	1	1	0	0
IREB2	ENSSSCG00000001756	7	47479629	47529227	7	3	0.00475795	0.0252749
IRF2	ENSSSCG00000015782	15	45546779	45656928	4	3	0.000281464	0.00198519
IRF3	ENSSSCG00000003178	6	54701668	54707151	5	4	0	0
ITFG2	ENSSSCG00000000742	5	67291771	67305758	10	5	0	0
ITGA6	ENSSSCG00000015955	15	78504078	78591779	14	4	0	0
ITGAM	ENSSSCG00000007754	3	17136161	17273657	17	10	0	0
ITGB2	ENSSSCG00000025133	13	207512954	207544108	16	2	0	0
ITGB7	ENSSSCG00000000257	5	18419436	18434526	18	8	0	0
ITPK1	ENSSSCG00000002457	7	114361968	114520793	16	6	0	0
ITPR3	ENSSSCG00000001518	7	29835898	29902160	15	3	0.000590724	0.0038862
IVD	ENSSSCG00000004774	1	130893983	130940350	13	4	3.85656e-05	0.000303191
JADE2	ENSSSCG00000014303	2	136788372	136832003	17	2	0	0
KARS1	ENSSSCG00000002704	6	12056571	12073749	12	10	0	0
KAT6B	ENSSSCG00000010316	14	77375758	77597674	6	1	0.00302361	0.0172034
KATNAL1	ENSSSCG00000009326	11	7001314	7085318	8	3	0.000444563	0.0030118
KCNAB2	ENSSSCG00000020749	6	66928444	67016836	11	5	0	0
KCNE3	ENSSSCG00000029323	9	8810722	8821817	5	1	0.00690007	0.0349554
KCTD13	ENSSSCG00000040888	3	18124573	18141565	9	6	0	0
KCTD3	ENSSSCG00000010811	10	5753831	5815086	16	3	0.000391834	0.00269309
KCTD7	ENSSSCG00000040985	3	16382568	16393841	10	3	0	0
KDM4B	ENSSSCG00000024570	2	73747641	73889865	9	3	0.00150396	0.00915256
KHK	ENSSSCG00000008556	3	112017590	112031558	7	3	0	0
KIF13A	ENSSSCG00000020858	7	13498222	13716757	2	2	0	0
KIF1A	ENSSSCG00000016401	15	139610626	139694826	7	2	0	0
KIF3B	ENSSSCG00000007247	17	35914246	35995363	7	3	0	0
KIF3C	ENSSSCG00000008574	3	112963492	113016950	3	3	0	0
KIFC2	ENSSSCG00000026924	4	324623	332435	7	3	3.35361e-05	0.000264749
KIN	ENSSSCG00000033095	10	63599632	63635969	17	4	0.00217059	0.0127851
KLF11	ENSSSCG00000038643	3	126418996	126429904	12	5	0	0
KLHDC4	ENSSSCG00000002652	6	1617651	1677132	14	9	0	0
KLHL5	ENSSSCG00000008787	8	30361386	30440754	16	4	0.000127702	0.000944103
KLHL8	ENSSSCG00000009226	8	131634162	131700096	12	5	6.20834e-09	5.66424e-08
KLRD1	ENSSSCG00000000642	5	61646505	61672115	6	2	0	0
KMO	ENSSSCG00000025686	10	12431982	12490409	6	5	0	0
KSR1	ENSSSCG00000017753	12	43985740	44135833	13	5	7.7471e-08	6.97852e-07
LAMTOR1	ENSSSCG00000014804	9	6672475	6680053	3	2	0.000106446	0.000794012
LANCL2	ENSSSCG00000023801	18	48550943	48593455	2	1	0	0
LAP3	ENSSSCG00000023604	8	12590330	12619102	13	2	0.00394006	0.0215234
LAPTM4A	ENSSSCG00000008602	3	118152586	118170279	4	1	0.00163745	0.00986985
LCP1	ENSSSCG00000009412	11	21130045	21222009	14	4	0.00230447	0.0134345
LCP2	ENSSSCG00000017006	16	53697020	53741726	16	5	0	0
LEMD2	ENSSSCG00000001520	7	29980395	29997356	17	6	0	0
LEMD3	ENSSSCG00000000469	5	29596334	29673875	9	3	0.000180684	0.00130996
LEPROTL1	ENSSSCG00000038085	15	54916038	54929762	7	3	3.98834e-05	0.000312686
LGALS8	ENSSSCG00000010146	14	54867017	54892049	9	2	0	0
LGMN	ENSSSCG00000002452	7	114173693	114217103	12	3	0	0
LHFPL2	ENSSSCG00000028536	2	87322934	87498724	19	5	5.30296e-06	4.45888e-05
LIMD1	ENSSSCG00000011313	13	28730260	28811616	4	1	0.00895775	0.0437046
LIPA	ENSSSCG00000010450	14	101123381	101254725	10	10	0	0
LLGL1	ENSSSCG00000040859	12	60487341	60500451	2	1	0.00345651	0.0192805
LNPEP	ENSSSCG00000014173	2	103567601	103661079	15	6	0	0
LPIN1	ENSSSCG00000008624	3	124940548	125074123	14	9	0	0
LRPAP1	ENSSSCG00000008701	8	2125405	2145647	12	3	0.00369317	0.0204401
LRRC47	ENSSSCG00000039516	6	65260793	65271729	14	3	9.11497e-06	7.48692e-05
LRRC8C	ENSSSCG00000006917	4	126931849	127079843	13	4	0	0
LTN1	ENSSSCG00000030528	13	192295763	192373946	17	2	0	0
LUC7L	ENSSSCG00000007979	3	41437262	41473112	1	1	0.0005	0.00335142
LY86	ENSSSCG00000032355	7	4108118	4156625	13	3	0.00329326	0.0184423
LY9	ENSSSCG00000006375	4	89701357	89729878	15	8	0	0
LZTS1	ENSSSCG00000028559	14	4344496	4404208	13	7	0	0
MACROH2A1	ENSSSCG00000014307	2	137535131	137623889	14	4	0.000957424	0.00608725
MAD1L1	ENSSSCG00000038766	3	1236066	1559041	4	2	0.00405874	0.0220976
MAD2L2	ENSSSCG00000003419	6	71773681	71779183	11	2	0.00734712	0.0368792
MAF	ENSSSCG00000040607	6	8468112	8485223	9	4	4.93007e-05	0.000384396
MAGOHB	ENSSSCG00000000635	5	61425829	61433949	1	1	0.0048	0.0254745
MAN2C1	ENSSSCG00000001881	7	58248384	58261203	1	1	0.0086	0.0421037
MANBA	ENSSSCG00000009166	8	118251236	118364856	17	5	0	0
MANEA	ENSSSCG00000035648	1	62887881	62945583	10	4	0.000222004	0.00159528
MAP2K3	ENSSSCG00000034379	12	61396331	61421579	7	4	0	0
MAP4K1	ENSSSCG00000002962	6	47458539	47475815	6	5	0	0
MAP4K2	ENSSSCG00000013020	2	7365231	7378998	19	8	0	0
MAP4K4	ENSSSCG00000008164	3	52484274	52649410	10	2	0.00542227	0.0283534
MAPKAPK2	ENSSSCG00000015650	9	67314484	67365061	11	1	0	0
MARCHF10	ENSSSCG00000017299	12	15969848	16052680	7	3	0.000263494	0.00186513
MAVS	ENSSSCG00000007143	17	31850155	31869187	13	5	0.000174391	0.00126919
MBOAT2	ENSSSCG00000023539	3	127243275	127360560	6	3	0	0
MCCC2	ENSSSCG00000016971	16	47917291	47996540	10	10	0	0
MCUR1	ENSSSCG00000001057	7	10116004	10142909	14	2	0.00236738	0.0137428
MDC1	ENSSSCG00000001362	7	23229508	23247641	17	2	0.0053585	0.0280716
MDM1	ENSSSCG00000000483	5	32640945	32673638	2	2	3.28499e-06	2.79938e-05
MDM4	ENSSSCG00000015284	9	65175377	65223132	14	2	0	0
MDN1	ENSSSCG00000004328	1	57660224	57826368	13	5	0	0
MED24	ENSSSCG00000029102	12	22296146	22332199	15	3	0	0
MED25	ENSSSCG00000003197	6	54817236	54851834	5	1	0.00961775	0.0464463
MED7	ENSSSCG00000017058	16	66000010	66123781	8	2	0	0
MED8	ENSSSCG00000003943	6	167860983	167881373	1	1	0.0078	0.0389247
MED9	ENSSSCG00000018053	12	60906718	60933945	9	3	0	0
MEGF8	ENSSSCG00000003021	6	49577403	49618921	1	1	0.0042	0.0227577
MERTK	ENSSSCG00000008103	3	44349380	44483402	4	1	0.00387162	0.0212416
METRNL	ENSSSCG00000017137	12	228503	241496	5	1	0.00414235	0.0225097
METTL1	ENSSSCG00000025027	5	23053150	23062991	2	2	0.00455413	0.0243287
METTL6	ENSSSCG00000011190	13	2638384	2654795	6	3	0.00162202	0.00979763
MFSD11	ENSSSCG00000029343	12	4774678	4801456	15	3	0.00898634	0.0438065
MFSD8	ENSSSCG00000009075	8	96925080	96971339	1	1	0.0014	0.00859352
MGMT	ENSSSCG00000010756	14	138499161	138779938	1	1	0.0036	0.0199633
MIEN1	ENSSSCG00000017496	12	22588118	22590251	9	8	0	0
MIIP	ENSSSCG00000003435	6	72064675	72076299	4	1	0.00572859	0.0297636
MINK1	ENSSSCG00000017917	12	52016299	52066861	4	3	2.20807e-05	0.000176273
MLF2	ENSSSCG00000000690	5	63951676	64009668	9	2	0.000464199	0.00313362
MMP19	ENSSSCG00000000368	5	21280130	21285774	2	1	0.00131755	0.00815788
MMP9	ENSSSCG00000007436	17	48175056	48188264	8	1	0	0
MOB3C	ENSSSCG00000003897	6	164875674	164887492	12	4	0.00127343	0.0079106
MORF4L1	ENSSSCG00000001769	7	48050045	48075796	12	4	1.2689e-06	1.1062e-05
MOV10	ENSSSCG00000006776	4	107738112	107763596	14	8	0	0
MPV17L2	ENSSSCG00000013896	2	59609818	59613161	10	3	7.55296e-05	0.000578585
MRAS	ENSSSCG00000027443	13	79139820	79211136	3	1	0.00339768	0.0189709
MRC1	ENSSSCG00000011038	10	44107072	44244410	14	5	0	0
MRC2	ENSSSCG00000017300	12	16059778	16119702	7	2	0	0
MROH1	ENSSSCG00000005924	4	507227	577132	12	3	1.98081e-05	0.000158575
MRPL33	ENSSSCG00000034129	3	111428856	111438707	2	2	3.52637e-05	0.000278001
MRPL39	ENSSSCG00000012021	13	189148714	189167880	12	2	0	0
MRRF	ENSSSCG00000005532	1	262353032	262418243	6	3	0.00168434	0.0101203
MRS2	ENSSSCG00000001087	7	19244660	19296516	11	2	0	0
MRTO4	ENSSSCG00000034814	6	77747567	77757721	9	2	0	0
MSR1	ENSSSCG00000006979	17	3857171	3939726	15	5	0	0
MTFR1L	ENSSSCG00000003553	6	83265420	83280250	3	2	0.000848862	0.0054396
MTHFR	ENSSSCG00000003428	6	71863636	71881820	11	6	0	0
MTMR12	ENSSSCG00000031509	16	18461129	18537908	7	5	8.84815e-07	7.74929e-06
MTRF1	ENSSSCG00000009436	11	25603826	25638603	6	4	1.22361e-05	9.97852e-05
MTRR	ENSSSCG00000017100	16	74245224	74270802	13	7	0	0
MUS81	ENSSSCG00000012973	2	6463413	6469112	7	2	0.00790051	0.0392197
MVP	ENSSSCG00000027946	3	18052935	18081155	16	4	6.06725e-05	0.000468563
MX1	ENSSSCG00000012077	13	204843754	204868922	3	1	0.0044891	0.0240264
MYBL2	ENSSSCG00000007366	17	46256257	46287929	15	4	0.00103667	0.00653986
MYLIP	ENSSSCG00000001063	7	12117240	12137929	15	10	0	0
MYO1G	ENSSSCG00000016742	18	50466449	50483518	5	5	0	0
N4BP2	ENSSSCG00000008792	8	31207754	31287944	9	4	0	0
N6AMT1	ENSSSCG00000028724	13	192249246	192265629	1	1	0.0023	0.0134222
NAGA	ENSSSCG00000000050	5	6571037	6590546	15	7	0	0
NAP1L4	ENSSSCG00000012856	2	2067870	2117487	5	2	0.000358051	0.00249407
NAPB	ENSSSCG00000031219	17	30359420	30396078	9	3	0	0
NAPSA	ENSSSCG00000003212	6	55221204	55230449	5	4	9.06429e-05	0.000686038
NARF	ENSSSCG00000017126	12	632362	651817	13	4	0	0
NCF2	ENSSSCG00000015559	9	124773498	124812928	16	5	0	0
NCF4	ENSSSCG00000000137	5	10874953	10994015	14	8	0	0
NCKAP1L	ENSSSCG00000000295	5	19677875	19723132	16	4	0	0
NCOR2	ENSSSCG00000009761	14	28624702	28819404	14	5	2.53696e-05	0.000201962
NDE1	ENSSSCG00000040479	3	7125936	7180623	4	3	0.000144718	0.00106276
NDUFA2	ENSSSCG00000014371	2	142359007	142361131	5	1	0.00371529	0.0205148
NDUFAB1	ENSSSCG00000010795	3	22619492	22635288	2	1	0.00181587	0.0108078
NECAP2	ENSSSCG00000003477	6	75527064	75546843	12	3	0.00946501	0.0458255
NET1	ENSSSCG00000023105	10	65426516	65459754	15	8	0	0
NFKB2	ENSSSCG00000010580	14	113406004	113414173	5	5	0	0
NIN	ENSSSCG00000005022	1	180479588	180621895	10	2	0	0
NINJ1	ENSSSCG00000040061	3	42642101	42673002	2	1	0.00474038	0.0252052
NIPA2	ENSSSCG00000036898	15	32175104	32202335	9	7	0	0
NLRC5	ENSSSCG00000039751	6	18937665	19036820	15	12	0	0
NLRX1	ENSSSCG00000044952	9	46384375	46400750	10	2	0	0
NME6	ENSSSCG00000011347	13	31046906	31053130	12	2	0	0
NOL9	ENSSSCG00000030253	6	67375192	67396431	17	13	0	0
NOS3	ENSSSCG00000016450	18	6209156	6228938	8	6	0	0
NOTCH2	ENSSSCG00000006709	4	100951507	101150198	10	4	0	0
NR1H2	ENSSSCG00000003211	6	55237953	55245456	8	4	0	0
NR3C1	ENSSSCG00000014401	2	144822937	144956095	9	2	0	0
NRDE2	ENSSSCG00000002434	7	112038234	112090511	7	4	0	0
NRP1	ENSSSCG00000011102	10	56280363	56430777	9	2	0.00081119	0.00522767
NRP2	ENSSSCG00000026383	15	108974816	109092309	16	8	0	0
NSD1	ENSSSCG00000014044	2	80654378	80809059	6	1	0.0103162	0.0496506
NSMAF	ENSSSCG00000006236	4	74236830	74298193	2	1	0	0
NSUN5	ENSSSCG00000007704	3	10632670	10642101	4	2	0	0
NUAK1	ENSSSCG00000032861	5	14102205	14177588	2	1	0.00150098	0.00914424
NUB1	ENSSSCG00000016438	18	5899567	5928884	5	5	0	0
NUBP2	ENSSSCG00000008014	3	40178417	40186352	3	1	0.00483439	0.0255897
NUDT15	ENSSSCG00000027551	11	19572644	19584538	4	4	0	0
NUDT22	ENSSSCG00000013039	2	7880258	7883945	4	4	7.00528e-06	5.82135e-05
NUDT3	ENSSSCG00000031593	7	30320307	30443535	12	5	0	0
NUMA1	ENSSSCG00000014802	9	6591943	6662842	7	2	0	0
NUP188	ENSSSCG00000005667	1	269259519	269313650	6	2	0.000369841	0.00256051
NUP210	ENSSSCG00000011610	13	70917452	71007271	14	9	0	0
NUP98	ENSSSCG00000014794	9	6319586	6419660	10	3	8.14149e-05	0.000620325
NXN	ENSSSCG00000028720	12	46909224	47075433	1	1	0.0001	0.000750859
NYNRIN	ENSSSCG00000032473	7	74877919	74898667	4	4	1.29754e-06	1.12943e-05
OARD1	ENSSSCG00000023366	7	36379543	36386353	2	1	0.00160652	0.00973503
OCIAD2	ENSSSCG00000008829	8	38732820	38793234	9	4	0	0
ODR4	ENSSSCG00000015577	9	127540542	127826882	12	1	0	0
OGFRL1	ENSSSCG00000004279	1	51313003	51332328	11	3	0.000363696	0.0025272
OLR1	ENSSSCG00000000647	5	61799286	61810624	12	9	0	0
OPRM1	ENSSSCG00000004074	1	12528672	12702443	11	6	0	0
OR51E1	ENSSSCG00000014766	9	5473111	5484469	11	8	0	0
ORAI2	ENSSSCG00000023912	3	9784077	9796758	6	2	0.00291787	0.0166351
OSBPL7	ENSSSCG00000017518	12	24059932	24083036	14	5	0.00116482	0.00728365
OSM	ENSSSCG00000009997	14	47243743	47266595	2	1	0.00783551	0.0389992
OTULIN	ENSSSCG00000034714	16	4063071	4097095	11	3	4.03924e-05	0.00031624
OTULINL	ENSSSCG00000016782	16	3954244	3999778	14	3	0	0
OXCT1	ENSSSCG00000016863	16	26512396	26659845	16	3	0	0
OXSR1	ENSSSCG00000011253	13	23020530	23116958	13	3	0	0
P2RX4	ENSSSCG00000051205	14	31368303	31387905	5	4	1.56141e-06	1.35084e-05
P3H1	ENSSSCG00000023920	6	168534655	168690095	15	2	0.0104081	0.0499662
PACS1	ENSSSCG00000012956	2	6138348	6211684	12	4	0	0
PACSIN2	ENSSSCG00000000036	5	5853377	5985171	18	6	0	0
PAFAH2	ENSSSCG00000038619	6	83411553	83446834	9	5	0	0
PAG1	ENSSSCG00000040208	4	55450848	55619219	12	6	0	0
PAMR1	ENSSSCG00000028338	2	25423361	25591617	11	6	0	0
PANX1	ENSSSCG00000032360	9	26443815	26491002	2	1	0.00152555	0.0092641
PAPSS1	ENSSSCG00000031901	8	114251528	114373427	8	3	0.00449985	0.0240613
PARP1	ENSSSCG00000023660	10	14203159	14241197	10	7	4.00342e-08	3.63505e-07
PARP4	ENSSSCG00000022957	11	359476	442436	8	4	3.33848e-06	2.84071e-05
PARVB	ENSSSCG00000000024	5	4906684	5015441	15	8	0	0
PBXIP1	ENSSSCG00000006540	4	94832270	94847648	10	2	0	0
PCED1A	ENSSSCG00000007168	17	32825998	32831044	13	2	0	0
PCED1B	ENSSSCG00000000811	5	77645175	77795179	12	1	0	0
PDCL3	ENSSSCG00000033885	3	53674509	53692928	8	5	1.64713e-05	0.000132987
PDE1B	ENSSSCG00000000297	5	19725415	19752890	15	6	1.51935e-07	1.35786e-06
PDE8A	ENSSSCG00000001810	7	52410779	52556884	8	5	1.01782e-05	8.31221e-05
PDK1	ENSSSCG00000015958	15	78608360	78652962	14	13	0	0
PEA15	ENSSSCG00000032164	4	90263584	90274144	15	7	0	0
PECAM1	ENSSSCG00000017277	12	14582481	14723336	15	2	0	0
PEPD	ENSSSCG00000002868	6	43177065	43290369	12	4	0.000450182	0.00304623
PFKFB3	ENSSSCG00000011133	10	64776315	64859051	14	3	0.00807401	0.0399414
PFKL	ENSSSCG00000028197	13	207167372	207191690	8	3	5.38486e-05	0.000418708
PGAM2	ENSSSCG00000016720	18	48693882	48713862	1	1	0.0039	0.0213561
PGAM5	ENSSSCG00000035618	14	22773143	22780884	8	6	0	0
PGD	ENSSSCG00000003402	6	70675815	70692679	10	2	0	0
PGM2	ENSSSCG00000008773	8	29307685	29381571	20	4	0	0
PGM2L1	ENSSSCG00000014838	9	8636801	8761709	1	1	0.0005	0.00335142
PHACTR1	ENSSSCG00000001052	7	9105802	9675230	12	7	0	0
PHF10	ENSSSCG00000030155	1	555355	576713	14	4	0.000620955	0.00406626
PHF11	ENSSSCG00000009396	11	18205072	18251949	14	2	0	0
PI4K2B	ENSSSCG00000027340	8	19201352	19238335	12	4	0.00250214	0.0144387
PI4KB	ENSSSCG00000006626	4	97918245	97949924	14	4	2.97679e-05	0.000235655
PID1	ENSSSCG00000035058	15	130075040	130332689	5	3	0	0
PIGT	ENSSSCG00000021861	17	47734803	47751909	1	1	0	0
PIK3C3	ENSSSCG00000003749	6	125890708	126043161	14	6	7.98931e-07	7.0079e-06
PIK3R1	ENSSSCG00000016958	16	46434873	46523609	10	5	5.86982e-06	4.89928e-05
PIK3R5	ENSSSCG00000017991	12	53979215	54055377	12	6	0	0
PITPNM1	ENSSSCG00000012903	2	5028935	5044295	13	4	0	0
PITPNM3	ENSSSCG00000017890	12	50728910	50898336	1	1	0.0025	0.0144387
PITRM1	ENSSSCG00000011157	10	66996924	67049946	5	2	0.00304452	0.0173051
PLA2G7	ENSSSCG00000001723	7	41486843	41531331	9	4	8.62832e-05	0.00065566
PLB1	ENSSSCG00000034756	3	110605921	110741130	1	1	0	0
PLBD2	ENSSSCG00000009872	14	38515846	38543561	12	4	0	0
PLCD1	ENSSSCG00000027550	13	22851584	22865175	12	3	0.000102013	0.000763958
PLCG1	ENSSSCG00000007356	17	43809677	43844555	16	5	0	0
PLOD1	ENSSSCG00000003433	6	71988459	72021804	6	4	0.00309253	0.0175005
PMPCB	ENSSSCG00000015422	9	103316189	103330293	4	2	0.00493155	0.0260511
PMS2	ENSSSCG00000007590	3	5113230	5145634	10	2	0.00284337	0.016292
PNKP	ENSSSCG00000003195	6	54870361	54880807	3	2	0.00104264	0.00657028
POC1A	ENSSSCG00000011426	13	34199409	34313073	11	3	0.000906048	0.00577999
POC1B	ENSSSCG00000000920	5	93132017	93222552	12	3	0.000493514	0.00331576
POLD3	ENSSSCG00000027506	9	8906459	8958323	11	6	0	0
POLR1A	ENSSSCG00000008226	3	58667971	58750421	17	5	2.29758e-06	1.96679e-05
POLR1D	ENSSSCG00000009310	11	5044329	5089833	10	9	0	0
POLR2G	ENSSSCG00000025571	2	9003781	9017779	12	9	0	0
POMGNT1	ENSSSCG00000029145	6	165212833	165222409	13	3	0.000250559	0.00178022
POP4	ENSSSCG00000002854	6	39734542	39760953	13	4	0.00604132	0.0312311
PPAN	ENSSSCG00000013662	2	68958906	68962657	1	1	0.0007	0.00456284
PPBP	ENSSSCG00000037579	8	70021433	70029998	5	1	0	0
PPIP5K2	ENSSSCG00000024999	2	108585959	108690869	2	1	0.00456137	0.0243444
PPM1K	ENSSSCG00000038867	8	130748259	130772931	14	4	0	0
PPOX	ENSSSCG00000006361	4	89277117	89288902	10	3	0.000118234	0.00087734
PPP1R12C	ENSSSCG00000027189	6	59325532	59347176	16	4	0.00010621	0.000793293
PPP1R9B	ENSSSCG00000017584	12	26319124	26336562	16	6	0	0
PPP6R1	ENSSSCG00000003301	6	59427572	59450341	15	5	0.00686927	0.0348616
PPT1	ENSSSCG00000036673	6	95840905	95860837	11	4	0	0
PRCP	ENSSSCG00000014899	9	17002699	17076284	14	10	0	0
PRDM2	ENSSSCG00000020710	6	73117221	73239452	16	4	0.00676694	0.0344036
PRDX5	ENSSSCG00000013030	2	7798665	7806510	3	2	0	0
PRKCA	ENSSSCG00000017268	12	12882064	13263554	12	2	0	0
PRKCB	ENSSSCG00000033674	3	21995231	22383264	4	3	8.74797e-06	7.20629e-05
PRKCQ	ENSSSCG00000011131	10	64443251	64600339	12	1	0	0
PRPF39	ENSSSCG00000004997	1	175285269	175317298	1	1	0.0014	0.00859352
PRSS12	ENSSSCG00000009114	8	105121388	105197142	13	9	0	0
PRXL2A	ENSSSCG00000010340	14	82249473	82271223	4	1	0.0066814	0.0340908
PSAP	ENSSSCG00000010281	14	74734189	74887763	15	12	0	0
PSKH1	ENSSSCG00000040313	6	28508823	28544062	8	2	0.00613204	0.0316284
PSMA7	ENSSSCG00000033332	17	61566373	61572438	11	4	6.23549e-05	0.000480903
PSMD11	ENSSSCG00000017731	12	42498939	42529809	13	10	0	0
PSMD2	ENSSSCG00000046387	13	122157036	122199464	5	2	0	0
PSTPIP1	ENSSSCG00000001867	7	57102756	57146754	4	2	0.00458663	0.0244563
PTBP3	ENSSSCG00000005466	1	252986719	253093050	15	2	0	0
PTGER4	ENSSSCG00000024439	16	25670862	25686552	8	1	0.00542944	0.0283649
PTPN7	ENSSSCG00000037669	10	24324436	24336419	16	4	0.000316409	0.0022176
PTPRC	ENSSSCG00000010908	10	21466373	21764560	18	4	0.000176944	0.00128448
QDPR	ENSSSCG00000034811	8	12335252	12549603	11	6	9.16433e-06	7.50577e-05
QPCT	ENSSSCG00000008491	3	102792720	102823026	2	1	0.000509888	0.00341367
RAB11B	ENSSSCG00000013600	2	70884457	70896175	5	4	0	0
RAB11FIP4	ENSSSCG00000017747	12	43364140	43474208	1	1	0.001	0.00633668
RAB27A	ENSSSCG00000004612	1	116533024	116605199	17	2	0	0
RAB31	ENSSSCG00000037264	6	98278647	98423203	9	1	0	0
RAB3IL1	ENSSSCG00000013074	2	9554226	9602217	8	4	0	0
RAB43	ENSSSCG00000037568	13	71562350	71596249	16	4	0.000148099	0.00108478
RAB7B	ENSSSCG00000036352	9	66635637	66666037	7	5	0	0
RABEP1	ENSSSCG00000017895	12	51602227	51858233	9	2	0	0
RABEP2	ENSSSCG00000007806	3	18568264	18585926	10	4	0	0
RAC2	ENSSSCG00000021944	5	10553433	10573017	18	6	0	0
RAD52	ENSSSCG00000000754	5	68133699	68223662	6	2	0.00816954	0.0403438
RAP2A	ENSSSCG00000039812	11	66679252	66720063	15	3	0	0
RARRES1	ENSSSCG00000028623	13	98461316	98586030	7	2	0.00161088	0.00975107
RASGEF1B	ENSSSCG00000029507	8	136071354	136600317	17	4	1.58826e-06	1.37199e-05
RASGRP1	ENSSSCG00000004791	1	132702541	132786532	11	5	0	0
RASGRP2	ENSSSCG00000013023	2	7422845	7440413	15	4	0.00173837	0.0103842
RBM17	ENSSSCG00000011134	10	64885866	64908964	15	2	0.0083893	0.0413571
RBM38	ENSSSCG00000007504	17	57783154	57797997	12	7	0	0
RBM47	ENSSSCG00000008796	8	31508508	31810359	7	2	0	0
RBPJ	ENSSSCG00000022155	8	19922779	20166755	4	4	0	0
RCBTB2	ENSSSCG00000009400	11	19105305	19182488	15	7	4.72501e-08	4.2834e-07
REEP4	ENSSSCG00000009617	14	6411511	6415590	7	3	0.00106166	0.00668268
RELL1	ENSSSCG00000008772	8	29118514	29190565	17	4	0	0
RER1	ENSSSCG00000026626	6	64301199	64311784	5	1	0.00607431	0.0313591
RFLNB	ENSSSCG00000038618	12	47307699	47313937	12	9	0	0
RFTN1	ENSSSCG00000011198	13	3454448	3675021	17	4	0.00383697	0.0210922
RGS18	ENSSSCG00000033945	10	1520872	1539663	13	4	0	0
RGS9	ENSSSCG00000035402	12	11996417	12089466	12	5	0	0
RHEX	ENSSSCG00000015638	9	66745910	66759393	13	8	0	0
RHNO1	ENSSSCG00000000738	5	67239200	67246124	4	4	3.14436e-11	2.91084e-10
RHOB	ENSSSCG00000043781	3	117773405	117777574	9	5	0	0
RHOT1	ENSSSCG00000017735	12	42711231	42783421	15	2	0.00944335	0.0457663
RIDA	ENSSSCG00000006079	4	38656319	38670999	6	1	0.000884002	0.00564569
RIN2	ENSSSCG00000028004	17	27807244	28058135	12	5	0	0
RIOK1	ENSSSCG00000001024	7	4750759	4780002	13	2	0	0
RIPK1	ENSSSCG00000001009	7	1841236	1880699	13	3	5.05873e-06	4.25983e-05
RMC1	ENSSSCG00000026851	6	108376775	108403175	12	6	0	0
RNASE4	ENSSSCG00000031538	7	78243687	78262866	9	3	0.00310045	0.0175005
RND3	ENSSSCG00000040445	15	1715207	1734419	1	1	0.0068	0.0345408
RNF149	ENSSSCG00000008168	3	53032639	53067345	11	3	0	0
RNF166	ENSSSCG00000034455	6	976977	983198	12	3	0	0
RNF6	ENSSSCG00000024064	11	4017443	4032164	17	6	0	0
RPAIN	ENSSSCG00000036311	12	51553130	51562743	4	2	0.000189573	0.00137265
RPAP3	ENSSSCG00000021166	5	77968135	78066253	5	2	0.00289205	0.0165376
RPIA	ENSSSCG00000008207	3	57355979	57386946	17	13	0	0
RPL22	ENSSSCG00000003369	6	67092517	67126639	17	8	3.60445e-10	3.31516e-09
RPL23	ENSSSCG00000038880	12	23279967	23290192	11	4	0	0
RPS11	ENSSSCG00000003165	6	54577414	54579797	5	5	0	0
RPS6KC1	ENSSSCG00000015586	9	130172639	130435315	5	2	0.00112724	0.00706419
RPUSD4	ENSSSCG00000015233	9	53296538	53309180	14	5	0.000194906	0.00140768
RSU1	ENSSSCG00000011042	10	45079047	45289422	13	2	0.00917988	0.0446733
RUBCNL	ENSSSCG00000009410	11	20995898	21036417	11	4	0	0
RUFY2	ENSSSCG00000010239	14	71498649	71547311	8	4	0.000490943	0.00330239
RUNX3	ENSSSCG00000032686	6	82531215	82595026	10	3	0.00161816	0.0097847
RUSF1	ENSSSCG00000007753	3	17065818	17082664	7	3	0	0
RXRA	ENSSSCG00000038220	1	273705503	273797622	14	7	0	0
S100A11	ENSSSCG00000006610	4	97233499	97243423	6	1	0	0
S100A4	ENSSSCG00000006578	4	96088201	96091156	7	4	0	0
S100A6	ENSSSCG00000021084	4	96098283	96099685	5	4	0	0
SAMD9	ENSSSCG00000027372	9	72963815	72999258	11	4	7.36897e-05	0.000565253
SAMHD1	ENSSSCG00000027806	17	40112978	40171895	8	2	0	0
SAMSN1	ENSSSCG00000038062	13	179428694	179562929	3	2	0.00853645	0.0419008
SART3	ENSSSCG00000009946	14	42223725	42297113	12	5	0	0
SCMH1	ENSSSCG00000003971	6	169999818	170189354	5	3	0.000515706	0.00344856
SCML4	ENSSSCG00000033392	1	73838813	73968699	15	9	0	0
SCP2	ENSSSCG00000027114	6	159155254	159480588	5	1	0.00223988	0.0131117
SCPEP1	ENSSSCG00000017617	12	33265529	33299630	15	4	0	0
SDC3	ENSSSCG00000003592	6	87495041	87535845	8	3	7.71965e-05	0.000589765
SDE2	ENSSSCG00000010858	10	13879728	13897862	9	7	0	0
SDF2	ENSSSCG00000017772	12	44896721	44907090	15	2	0	0
SDF4	ENSSSCG00000003332	6	63529853	63545235	13	2	0.00356447	0.0197856
SEC31A	ENSSSCG00000009244	8	135420884	135495121	14	4	0	0
SELENOP	ENSSSCG00000021208	16	27537885	27631130	14	9	0	0
SEMA4B	ENSSSCG00000031719	7	55753097	55793980	1	1	0.0064	0.0327431
SEPTIN1	ENSSSCG00000007800	3	17924651	17937953	4	2	0	0
SEPTIN11	ENSSSCG00000008986	8	72543620	72679173	7	2	0.00394949	0.0215234
SEPTIN3	ENSSSCG00000000040	5	6589864	6662432	15	7	0	0
SEPTIN7	ENSSSCG00000016661	18	38068303	38284645	11	1	0	0
SEPTIN9	ENSSSCG00000017168	12	4254775	4405628	9	4	0	0
SERAC1	ENSSSCG00000012314	1	8935091	9002770	14	4	0.00071558	0.00465372
SERHL2	ENSSSCG00000034350	5	6216326	6230464	7	2	5.88065e-05	0.00045539
SERPINB6	ENSSSCG00000038404	7	1752674	1776086	13	9	0	0
SERPINB9	ENSSSCG00000031615	7	1721065	1736074	9	6	0	0
SESN3	ENSSSCG00000037015	9	27207236	27298628	16	4	0	0
SETX	ENSSSCG00000005724	1	272095358	272170750	6	1	0	0
SFMBT2	ENSSSCG00000024480	10	63877025	64070772	15	4	0.00131281	0.0081374
SFXN3	ENSSSCG00000022005	14	112111567	112119162	5	2	0.00542189	0.0283534
SGK1	ENSSSCG00000021443	1	29625781	29753607	16	3	0	0
SGPL1	ENSSSCG00000010274	14	73723800	73781830	4	3	0.000228511	0.0016379
SGSM3	ENSSSCG00000000076	5	7968097	8017768	1	1	0.0003	0.00210779
SH3BP4	ENSSSCG00000034692	15	135003511	135106622	11	5	0	0
SH3BP5	ENSSSCG00000024938	13	2506135	2585550	9	1	0.00310635	0.0175164
SH3GLB1	ENSSSCG00000006930	4	129357548	129395583	14	5	5.89134e-06	4.91002e-05
SH3TC1	ENSSSCG00000008722	8	2846004	2883958	6	1	0.0102725	0.049482
SIGIRR	ENSSSCG00000024389	2	223532	230741	11	3	0	0
SIK3	ENSSSCG00000015071	9	44223227	44513822	15	4	0.000132182	0.000975744
SKI	ENSSSCG00000040944	6	64188029	64241556	6	2	0	0
SLA-DMA	ENSSSCG00000001470	7	25133214	25138348	17	3	0	0
SLA-DOA	ENSSSCG00000001472	7	25178086	25182954	16	6	0	0
SLAMF6	ENSSSCG00000006382	4	89980786	90003647	16	6	4.87103e-08	4.40874e-07
SLAMF7	ENSSSCG00000006378	4	89759848	89785816	18	2	0	0
SLC11A1	ENSSSCG00000039798	15	120433952	120446396	18	8	0	0
SLC12A4	ENSSSCG00000028609	6	28550356	28576505	1	1	0.0001	0.000750859
SLC15A3	ENSSSCG00000013114	2	10800547	10816519	16	6	0	0
SLC16A7	ENSSSCG00000000456	5	24713267	24875003	12	5	0	0
SLC18A1	ENSSSCG00000009601	14	4243557	4278989	7	4	0	0
SLC22A15	ENSSSCG00000006743	4	104664015	104905463	8	3	0.00129005	0.00800506
SLC22A17	ENSSSCG00000002025	7	75734867	75741112	4	3	0.00216416	0.0127604
SLC25A24	ENSSSCG00000006848	4	111579200	111634271	18	4	0	0
SLC25A3	ENSSSCG00000000886	5	85284311	85292451	4	1	0.00483521	0.0255897
SLC26A11	ENSSSCG00000021040	12	2220683	2242290	9	4	7.8404e-06	6.47745e-05
SLC30A1	ENSSSCG00000039472	9	131633585	131640675	8	2	0.00631003	0.0323995
SLC30A6	ENSSSCG00000008518	3	107387860	107426337	10	4	0.0061495	0.0316897
SLC35D1	ENSSSCG00000032043	6	145533537	145596066	5	3	0.00280094	0.0160976
SLC36A1	ENSSSCG00000035442	16	71540642	71607421	12	4	0	0
SLC37A2	ENSSSCG00000022536	9	52237420	52272692	16	8	0	0
SLC37A3	ENSSSCG00000032266	18	9383792	9452593	14	5	3.64837e-05	0.00028722
SLC38A10	ENSSSCG00000022317	12	1476996	1514497	16	4	0.00634866	0.032545
SLC38A9	ENSSSCG00000030343	16	34738194	34858735	14	1	0	0
SLC39A1	ENSSSCG00000006561	4	95728999	95733824	12	6	0	0
SLC43A2	ENSSSCG00000024108	12	47791911	47838946	19	7	0	0
SLC45A4	ENSSSCG00000005930	4	2472259	2520109	8	1	0	0
SLC46A1	ENSSSCG00000023478	12	44677502	44686250	4	3	0	0
SLC4A11	ENSSSCG00000007157	17	32446471	32459398	18	6	0.000165895	0.00120891
SLC4A7	ENSSSCG00000011218	13	13933711	14043068	16	7	1.69497e-06	1.45972e-05
SLC66A3	ENSSSCG00000008631	3	125494417	125507239	9	3	0	0
SLC7A11	ENSSSCG00000022649	8	88607884	88940100	13	4	1.49914e-05	0.000121383
SLC7A5	ENSSSCG00000032996	6	1545940	1574288	11	5	0	0
SLC8B1	ENSSSCG00000009880	14	38773398	38808233	14	10	0	0
SLC9A3R1	ENSSSCG00000017232	12	6466120	6493428	12	3	0.00992253	0.0478369
SLC9B2	ENSSSCG00000028101	8	117997127	118049423	8	5	1.97737e-05	0.000158525
SLCO3A1	ENSSSCG00000002263	7	86777920	87103309	10	3	0.00239836	0.0138916
SLX4	ENSSSCG00000007954	3	38646938	38670166	1	1	0.0095	0.0459557
SMIM14	ENSSSCG00000021793	8	30765418	30840363	12	8	0	0
SMIM19	ENSSSCG00000031857	17	11549937	11566898	15	3	0	0
SMIM7	ENSSSCG00000013863	2	60961363	60976448	1	1	0.0015	0.00914424
SMPDL3A	ENSSSCG00000004233	1	39848641	39868731	16	15	0	0
SMURF1	ENSSSCG00000030153	3	6037737	6142576	14	2	0	0
SNRNP70	ENSSSCG00000023792	6	54288354	54304270	7	6	0	0
SNTB1	ENSSSCG00000005994	4	18288843	18526219	13	4	0.000576604	0.00382429
SNU13	ENSSSCG00000000058	5	6885067	6900023	2	1	0.000706695	0.00460121
SNX24	ENSSSCG00000039373	2	126349973	126552304	14	4	0	0
SNX4	ENSSSCG00000036828	13	134824043	134905359	7	3	0.00203402	0.0120181
SNX9	ENSSSCG00000030535	1	9130334	9239343	10	3	0.000300514	0.00210879
SOD2	ENSSSCG00000040317	1	7651280	7691723	14	3	0.000471895	0.00318179
SPCS1	ENSSSCG00000011447	13	34839383	34841605	2	1	0.00333219	0.0186419
SPECC1	ENSSSCG00000034364	12	59466791	59654130	9	5	0	0
SPNS1	ENSSSCG00000007811	3	18629646	18644349	14	6	0	0
SPOCK2	ENSSSCG00000010283	14	74938179	74968388	14	3	0	0
SPP1	ENSSSCG00000009216	8	131077786	131085340	3	1	0.00621846	0.0320161
SPPL2A	ENSSSCG00000004635	1	121066674	121134891	8	3	0.00465084	0.0247522
SPTAN1	ENSSSCG00000005654	1	268936025	269002261	17	4	0	0
SREBF2	ENSSSCG00000026092	5	6719487	6784672	14	3	0.00126416	0.00787018
SRGN	ENSSSCG00000023374	14	72183363	72199254	12	2	0.0063812	0.0326764
SSBP1	ENSSSCG00000016488	18	8151029	8167971	11	3	0.000367079	0.00254448
ST3GAL1	ENSSSCG00000005943	4	7814694	7909528	14	3	0.00175755	0.0104826
ST3GAL5	ENSSSCG00000008227	3	58862992	58919960	13	2	0.00510164	0.0268497
ST6GAL1	ENSSSCG00000025770	13	124700133	124837843	13	9	0	0
ST6GALNAC4	ENSSSCG00000005628	1	268391854	268402407	17	4	0.000175634	0.0012766
STAM2	ENSSSCG00000016399	15	115119	168657	14	3	0.000139027	0.00102361
STARD3NL	ENSSSCG00000024028	9	108631256	108676183	13	7	0	0
STING1	ENSSSCG00000014349	2	141358993	141367198	7	3	4.60802e-05	0.00035978
STN1	ENSSSCG00000010605	14	114810198	114851068	2	2	0.00316243	0.0178149
STRIP1	ENSSSCG00000006813	4	110061600	110080822	7	4	0.000261773	0.00185526
STX3	ENSSSCG00000013119	2	11694859	11740744	12	7	0	0
STX7	ENSSSCG00000004190	1	31184947	31243071	19	5	0.00192438	0.0114296
STXBP6	ENSSSCG00000001977	7	74294948	74552433	1	1	0	0
SUCLA2	ENSSSCG00000009405	11	19616499	19675791	16	5	1.75261e-06	1.50709e-05
SUMF1	ENSSSCG00000011532	13	60946003	61037295	16	2	0.00781311	0.0389518
SUN1	ENSSSCG00000007544	3	486020	532979	12	5	0	0
SUPT4H1	ENSSSCG00000034752	12	34619729	34629022	10	7	0	0
SUSD1	ENSSSCG00000005465	1	252754818	252956341	2	2	0	0
SUSD6	ENSSSCG00000002311	7	93253757	93344187	16	3	0	0
SYTL3	ENSSSCG00000004057	1	8453283	8546530	14	13	0	0
TACO1	ENSSSCG00000036944	12	15254950	15312723	2	1	0.00545599	0.0284774
TAF1D	ENSSSCG00000038682	9	26147149	26167290	8	5	0	0
TAF6L	ENSSSCG00000020665	2	8983825	9000122	2	1	0.00634982	0.032545
TAGAP	ENSSSCG00000004053	1	8208084	8219630	16	5	0	0
TANC2	ENSSSCG00000017298	12	15451471	15813580	5	1	0	0
TAX1BP3	ENSSSCG00000017866	12	49754164	49760147	8	3	5.99644e-07	5.28431e-06
TBATA	ENSSSCG00000010273	14	73681740	73697022	3	3	0	0
TBC1D13	ENSSSCG00000005660	1	269134160	269152285	15	3	0.00173923	0.0103842
TBC1D2B	ENSSSCG00000027477	7	47839391	47929093	17	2	0.003865	0.0212258
TBC1D7	ENSSSCG00000001053	7	9685259	9708781	11	3	0	0
TCF4	ENSSSCG00000004535	1	104719137	105079919	6	2	0.0013796	0.00848664
TCIRG1	ENSSSCG00000012890	2	4844630	4867215	1	1	0.0029	0.0165664
TCP1	ENSSSCG00000004048	1	7589521	7601795	5	1	0	0
TECPR1	ENSSSCG00000007601	3	5414073	5442943	14	11	0	0
TEPSIN	ENSSSCG00000028593	12	1519760	1529542	8	3	0.00288608	0.0165201
TES	ENSSSCG00000040344	18	29895878	29936233	9	3	0	0
TGFBI	ENSSSCG00000014316	2	138191804	138225366	15	12	0	0
THBS1	ENSSSCG00000004789	1	131728781	131746115	12	1	0	0
THBS2	ENSSSCG00000004012	1	855030	882473	14	9	1.06581e-14	9.89884e-14
THOC1	ENSSSCG00000025653	6	106040042	106088026	4	3	0	0
THUMPD2	ENSSSCG00000008470	3	100557169	100597675	6	2	0.000564547	0.00375308
TIFAB	ENSSSCG00000038110	2	137672407	137678612	1	1	0	0
TK2	ENSSSCG00000038053	6	27226425	27255693	10	5	6.47845e-07	5.69142e-06
TKFC	ENSSSCG00000013087	2	10158183	10171415	18	6	0	0
TMED3	ENSSSCG00000001773	7	48431318	48442645	12	4	0.000579093	0.00383484
TMEM104	ENSSSCG00000017230	12	6403487	6459527	15	9	0	0
TMEM106A	ENSSSCG00000025856	12	19745780	19755521	7	1	0.00717218	0.0361727
TMEM106B	ENSSSCG00000032740	9	81837688	81864193	9	4	0.000135275	0.00099728
TMEM126B	ENSSSCG00000014905	9	19547646	19556795	11	5	0	0
TMEM131L	ENSSSCG00000009007	8	75466134	75645030	16	2	0	0
TMEM14A	ENSSSCG00000002622	7	46509777	46517732	4	3	0	0
TMEM156	ENSSSCG00000023785	8	30289407	30342607	15	3	0.00394755	0.0215234
TMEM159	ENSSSCG00000031876	3	24876639	24910754	6	4	9.08089e-05	0.00068638
TMEM163	ENSSSCG00000015700	15	17262138	17543398	7	4	1.31071e-06	1.13915e-05
TMEM181	ENSSSCG00000024876	1	8563545	8635681	11	7	0	0
TMEM220	ENSSSCG00000036454	12	55438196	55454590	9	5	0	0
TMEM248	ENSSSCG00000007736	3	16253018	16296834	15	9	0	0
TMEM254	ENSSSCG00000024300	14	81931301	81940401	6	3	0	0
TMEM50B	ENSSSCG00000034624	13	197046679	197093251	17	7	0	0
TMEM62	ENSSSCG00000004716	1	128269596	128306056	10	6	1.02927e-08	9.37562e-08
TMEM94	ENSSSCG00000034608	12	5870115	5905350	13	3	0.00295622	0.0168368
TMEM97	ENSSSCG00000033123	12	44604037	44610002	6	1	0	0
TNFAIP3	ENSSSCG00000004154	1	26473938	26489822	10	3	0	0
TNFAIP8	ENSSSCG00000040617	2	123152371	123287518	9	3	0.000376955	0.00260342
TNFSF11	ENSSSCG00000009429	11	24466586	24505422	8	3	0.00667532	0.0340903
TNK2	ENSSSCG00000011849	13	134081697	134124826	14	3	0.00761414	0.038064
TNRC18	ENSSSCG00000022553	3	3901710	3968369	11	2	0.00944474	0.0457663
TNRC6C	ENSSSCG00000034373	12	3846428	3935391	9	3	0.000387595	0.00266718
TONSL	ENSSSCG00000025116	4	348652	362200	4	2	0.000526315	0.00351536
TOP3A	ENSSSCG00000035839	12	60443731	60469040	13	11	0	0
TOR1AIP1	ENSSSCG00000032621	9	121515570	121566796	7	2	0	0
TP53I11	ENSSSCG00000031819	2	17448200	17465703	11	3	0	0
TP53I13	ENSSSCG00000017788	12	45763700	45768156	4	2	0.00143796	0.00880751
TPST1	ENSSSCG00000007737	3	16403775	16621876	16	4	0.000162075	0.00118258
TPT1	ENSSSCG00000040929	11	21929176	21933786	11	4	4.96737e-05	0.000386775
TRA2A	ENSSSCG00000015387	9	92294917	92323794	13	2	0	0
TRA2B	ENSSSCG00000030225	13	123754859	123780920	10	2	0.00715178	0.0361019
TRAF6	ENSSSCG00000038082	2	24602783	24626072	7	3	0.010352	0.0497805
TRAPPC12	ENSSSCG00000024665	3	131307204	131358001	2	1	0.00259897	0.0149671
TRIM21	ENSSSCG00000014780	9	5782200	5791577	12	5	4.65886e-06	3.92893e-05
TRIM22	ENSSSCG00000014670	9	4157290	4170204	15	6	0	0
TRIM26	ENSSSCG00000001233	7	22756345	22780174	15	3	0	0
TRIM4	ENSSSCG00000007637	3	7815718	7837546	12	3	0.000586393	0.00386217
TRIM66	ENSSSCG00000014567	9	738551	764472	10	1	0	0
TRIOBP	ENSSSCG00000020777	5	10066086	10126491	14	7	0	0
TRMT10B	ENSSSCG00000005354	1	238516058	238541706	6	4	6.0319e-05	0.000466467
TRPV2	ENSSSCG00000018032	12	59135329	59152229	12	11	0	0
TSC1	ENSSSCG00000046003	1	272636532	272685952	7	5	0	0
TSC22D1	ENSSSCG00000009422	11	22518795	22634407	11	1	0.00846303	0.0416123
TSEN54	ENSSSCG00000036852	12	5847170	5855583	2	2	0.000352204	0.00245635
TSNARE1	ENSSSCG00000036022	4	1686530	1805284	6	1	0	0
TSPAN11	ENSSSCG00000000734	5	66852873	66911573	6	4	0	0
TSPO	ENSSSCG00000000033	5	5723186	5735128	15	5	0	0
TTC3	ENSSSCG00000012062	13	200694616	200821912	16	8	0	0
TTC38	ENSSSCG00000000003	5	3248343	3270774	9	1	0.00187163	0.0111279
TTC7A	ENSSSCG00000008434	3	93457622	93592348	8	4	0	0
TTC9C	ENSSSCG00000035472	2	9024476	9034770	9	3	0.00164186	0.00988597
TTF2	ENSSSCG00000006733	4	103622064	103676420	9	4	0	0
TTLL12	ENSSSCG00000000034	5	5701583	5720724	18	9	0	0
TTYH2	ENSSSCG00000017238	12	6838424	6881628	14	6	0	0
TUBB2B	ENSSSCG00000033655	7	1910585	1956119	7	4	0	0
TUBB6	ENSSSCG00000038992	6	97229868	97240665	4	4	0.000366073	0.00254061
TUBGCP2	ENSSSCG00000010773	14	141233856	141253370	9	2	0.00781915	0.0389518
TUFT1	ENSSSCG00000006620	4	97645332	97703595	1	1	0.0015	0.00914424
TXNDC12	ENSSSCG00000003867	6	160137018	160168222	2	1	0.00025708	0.00182427
TXNDC15	ENSSSCG00000026106	2	137060893	137080107	6	3	0	0
TXNRD3	ENSSSCG00000023929	13	73275911	73340428	4	2	8.90637e-05	0.000674984
UBASH3A	ENSSSCG00000029511	13	205744393	205787094	12	4	0	0
UBD	ENSSSCG00000001252	7	22501130	22503094	10	2	0.00431878	0.0232682
UBE2B	ENSSSCG00000038953	2	136652784	136667949	13	9	0	0
UBE2D4	ENSSSCG00000016722	18	48733366	48756291	12	2	0.00107694	0.00677136
UBE2L6	ENSSSCG00000023379	2	13354013	13370801	17	6	0	0
UBE2NL	ENSSSCG00000000908	5	89673573	89714281	2	1	0	0
UBXN2A	ENSSSCG00000033753	3	114673034	114714178	1	1	0.0003	0.00210779
UBXN2B	ENSSSCG00000006239	4	74405897	74438051	3	2	0	0
UBXN8	ENSSSCG00000015843	15	54339563	54367605	5	2	0.00951263	0.0459777
UCP2	ENSSSCG00000014833	9	8333153	8365558	7	4	0	0
UGCG	ENSSSCG00000022780	1	252651879	252688550	5	3	7.79393e-06	6.44843e-05
UGGT1	ENSSSCG00000015857	15	59141588	59265047	9	4	0.000435101	0.00295474
ULK2	ENSSSCG00000018045	12	59806955	59878391	16	7	0	0
UNC13D	ENSSSCG00000017200	12	5573667	5589088	2	2	0	0
UNC93B1	ENSSSCG00000012893	2	4855425	4909860	6	2	0	0
UQCC3	ENSSSCG00000038370	2	9074783	9078536	17	2	0	0
USF1	ENSSSCG00000006371	4	89395195	89401047	9	3	0	0
USP19	ENSSSCG00000011375	13	31726731	31738770	18	2	0	0
USP38	ENSSSCG00000009049	8	84567618	84601224	13	3	0.00172641	0.0103294
USP54	ENSSSCG00000010302	14	76307225	76439559	3	1	0.00283905	0.0162837
UST	ENSSSCG00000028974	1	16840530	17138393	6	3	0.000692216	0.00451729
UVSSA	ENSSSCG00000037035	8	573421	601944	10	3	0	0
VAPB	ENSSSCG00000007514	17	58594749	58644918	14	2	0.00306613	0.0173931
VASH1	ENSSSCG00000002389	7	99910496	99929774	1	1	0.0001	0.000750859
VAV2	ENSSSCG00000005743	1	273303143	273476208	11	4	0	0
VAV3	ENSSSCG00000023187	4	111824896	112202825	18	5	0	0
VCAN	ENSSSCG00000014136	2	91358399	91811208	9	4	0	0
VPS13D	ENSSSCG00000003438	6	72256877	72510907	12	2	0.00349901	0.0194793
VPS35L	ENSSSCG00000027324	3	26038483	26157399	12	6	0	0
VPS36	ENSSSCG00000035658	11	15701370	15772693	6	2	0.00228875	0.0133703
VPS39	ENSSSCG00000004731	1	129144344	129198764	12	7	4.78284e-07	4.24113e-06
VPS8	ENSSSCG00000011788	13	122693746	122951688	14	3	6.75387e-05	0.000519472
VRK2	ENSSSCG00000008395	3	83433313	83536980	1	1	0.0088	0.0429718
VWA5A	ENSSSCG00000015175	9	51052157	51111209	6	2	0.00843199	0.0415315
VXN	ENSSSCG00000023848	4	68202222	68225005	2	1	0.000609044	0.00400209
WASHC3	ENSSSCG00000036075	5	82155256	82316190	4	2	0.0037461	0.0206526
WASHC4	ENSSSCG00000000840	5	79417130	79474609	15	3	0.00254397	0.0146652
WASHC5	ENSSSCG00000005969	4	14598148	14668327	13	3	0.00745668	0.0373425
WDR1	ENSSSCG00000036501	8	6413347	6452346	10	2	0.000417852	0.00285466
WDR37	ENSSSCG00000029602	10	68416090	68535143	9	2	0.00965971	0.0466093
WDR5	ENSSSCG00000024912	1	273560315	273577845	1	1	0.0022	0.0129182
WDR73	ENSSSCG00000022451	7	52887495	52904149	3	1	0.00435909	0.023441
WDR76	ENSSSCG00000004695	1	127652887	127741354	10	4	0.000378914	0.00261142
WDR91	ENSSSCG00000016532	18	14092321	14126481	7	3	0	0
WFDC1	ENSSSCG00000023837	6	4333731	4399237	3	2	0.00126963	0.00789558
WFS1	ENSSSCG00000032452	8	4362678	4385272	10	2	0.000855843	0.00547817
WHRN	ENSSSCG00000005490	1	255009768	255095223	7	6	0	0
XPO6	ENSSSCG00000007812	3	18772031	18880645	12	2	0.00564219	0.0293683
XPO7	ENSSSCG00000009611	14	6187631	6280045	14	1	0	0
XYLT1	ENSSSCG00000007872	3	27158874	27492892	10	2	0.000926356	0.00590292
XYLT2	ENSSSCG00000017573	12	26640899	26663520	8	2	0.000834349	0.00536475
YBX3	ENSSSCG00000000633	5	61337863	61361280	14	7	0	0
YPEL2	ENSSSCG00000035400	12	35573495	35644200	16	3	0	0
YTHDC2	ENSSSCG00000014211	2	117871336	118104508	19	6	0	0
ZAP70	ENSSSCG00000008193	3	56515449	56541740	12	10	0	0
ZBTB32	ENSSSCG00000002908	6	45141895	45145898	5	2	5.55834e-05	0.000431607
ZBTB37	ENSSSCG00000015494	9	116149400	116181689	8	3	0.000716926	0.00465715
ZBTB41	ENSSSCG00000010897	10	20046025	20089871	10	5	0	0
ZC3H13	ENSSSCG00000009414	11	21298855	21387972	18	3	0	0
ZC3H7B	ENSSSCG00000033036	5	7148633	7201056	8	2	0.000406997	0.00278384
ZC3HAV1	ENSSSCG00000016512	18	10509629	10588832	10	5	3.77958e-06	3.20166e-05
ZDHHC20	ENSSSCG00000026744	11	1324060	1406084	12	4	0.00133365	0.00823962
ZER1	ENSSSCG00000005659	1	269081270	269121888	10	4	0.00389913	0.0213561
ZFP36L2	ENSSSCG00000038549	3	97200406	97204700	8	4	0	0
ZNF16	ENSSSCG00000034031	4	87568	109285	13	7	0	0
ZNF202	ENSSSCG00000015145	9	50508206	50605633	15	6	1.80022e-05	0.000145141
ZNF207	ENSSSCG00000017732	12	42571406	42612396	17	2	0.000981655	0.00622737
ZNF292	ENSSSCG00000035281	1	55618544	55711674	10	3	0	0
ZNF318	ENSSSCG00000001667	7	38359504	38389113	4	2	0.000208357	0.00150102
ZNF438	ENSSSCG00000011023	10	41574147	41773668	1	1	0	0
ZNF48	ENSSSCG00000007801	3	17920948	17936471	3	1	0.00702444	0.0354906
ZNF567	ENSSSCG00000002932	6	45705030	45737962	5	2	0.00168985	0.0101427
ZNF622	ENSSSCG00000016793	16	5699744	5714516	8	8	0	0
ZNF644	ENSSSCG00000022534	4	125740372	125863620	19	5	0	0
ZNF672	ENSSSCG00000013978	2	52297662	52312332	12	3	0.000111434	0.000829046
ZNF683	ENSSSCG00000040579	6	83758978	83765855	10	8	0	0
ZNF688	ENSSSCG00000037875	3	17792182	17798547	13	1	0	0
ZNF792	ENSSSCG00000036886	6	44502605	44536853	8	2	0	0
ZNF831	ENSSSCG00000007526	17	59276948	59383853	10	2	0	0
ZNHIT6	ENSSSCG00000006939	4	130298107	130406940	4	2	0.0014998	0.00914424
ZUP1	ENSSSCG00000004263	1	44939951	44997337	3	3	0	0
ZWINT	ENSSSCG00000027984	14	94094887	94109532	3	1	0.00291692	0.0166351
ZYX	ENSSSCG00000016461	18	6861072	6870273	18	8	0	0

## Sheet: D
Table S3b. List of genes showing significant ASE in D condition using GeneiASE
ENSEMBL Gene	ENSEMBL Gene ID	Chrom	Pos Start	Pos End	n testable	n nom significant	Meta p-value	BH FDR
AARS1	ENSSSCG00000002723	6	13298348	13321364	14	3	0	0
ABCB10	ENSSSCG00000010188	14	60309919	60346281	5	4	2.18022e-07	1.85335e-06
ABCC1	ENSSSCG00000007874	3	28360868	28485477	8	3	0	0
ABCC10	ENSSSCG00000001680	7	38432732	38452686	4	3	2.10692e-05	0.000157543
ABCF1	ENSSSCG00000001346	7	23126283	23143993	9	2	0	0
ABCG1	ENSSSCG00000027745	13	205561951	205628425	6	3	0.00113683	0.00674694
ABLIM1	ENSSSCG00000010651	14	124760398	125010892	10	3	0	0
ABLIM3	ENSSSCG00000014430	2	150260217	150423211	8	7	0	0
ABRAXAS2	ENSSSCG00000010737	14	134155730	134188615	10	1	0	0
ACAD9	ENSSSCG00000023354	13	71374961	71427131	14	4	0	0
ACAP1	ENSSSCG00000017943	12	52681624	52697459	6	4	1.6125e-07	1.37718e-06
ACO1	ENSSSCG00000023807	10	33937833	34001900	9	1	0.0109455	0.0499749
ACOX3	ENSSSCG00000008724	8	2716914	2775333	5	2	0.00208927	0.0117975
ACP5	ENSSSCG00000032282	2	70206159	70208328	5	2	0.000989735	0.00589956
ACRBP	ENSSSCG00000000700	5	64027876	64047847	2	1	0	0
ACSF2	ENSSSCG00000017566	12	26713785	26765578	11	5	3.62936e-06	2.87092e-05
ACSS1	ENSSSCG00000007133	17	30800426	30839742	14	2	0	0
ACVR1B	ENSSSCG00000000233	5	17314290	17350722	2	1	0.000944234	0.00565299
ADA2	ENSSSCG00000035218	5	69526434	69554661	15	10	0	0
ADAM15	ENSSSCG00000006533	4	94736643	94748117	7	1	0	0
ADAM19	ENSSSCG00000017052	16	65715622	65814760	1	1	0.0028	0.0153355
ADAM28	ENSSSCG00000009644	14	8375212	8438615	13	8	0	0
ADAP1	ENSSSCG00000007547	3	547367	634437	10	3	0.000249775	0.00164888
ADAP2	ENSSSCG00000017738	12	42817664	42849922	7	3	0	0
ADAT1	ENSSSCG00000002706	6	12076356	12142488	8	6	0	0
ADCY7	ENSSSCG00000039408	6	34519180	34585779	19	9	0	0
ADGRG1	ENSSSCG00000002815	6	19527648	19570893	9	4	0	0
ADGRG6	ENSSSCG00000004139	1	22662020	22801864	4	3	0	0
ADRM1	ENSSSCG00000038718	17	61692945	61698146	2	2	0.00368934	0.0196167
ADSL	ENSSSCG00000000077	5	7985700	8045510	14	9	0	0
AGAP1	ENSSSCG00000016317	15	135441906	135993311	2	2	0	0
AGPAT5	ENSSSCG00000015755	15	37801116	37853472	14	3	0.000980841	0.00585292
AIFM2	ENSSSCG00000010258	14	73055222	73074653	2	1	0.00747654	0.035848
AKAP7	ENSSSCG00000036790	1	32221065	32362001	5	2	0	0
AKNA	ENSSSCG00000023894	1	254941598	254994201	15	3	5.27835e-06	4.13344e-05
AKR1A1	ENSSSCG00000029256	6	165811246	165824896	11	8	0	0
AKR1B1	ENSSSCG00000040608	18	14593548	14752310	10	5	0	0
ALDH3A2	ENSSSCG00000018041	12	59936848	59954596	12	10	0	0
ANAPC1	ENSSSCG00000008105	3	44509692	44605014	2	1	0.000108442	0.000740002
ANKH	ENSSSCG00000016784	16	4105165	4271171	4	2	0.00207558	0.0117445
ANKIB1	ENSSSCG00000015314	9	72184818	72328763	12	3	0.000888988	0.00536929
ANKRD10	ENSSSCG00000033732	11	77323357	77356113	13	4	0.000115035	0.000784015
ANO9	ENSSSCG00000024569	2	232197	250935	7	2	0.00255833	0.0141824
ANTXR2	ENSSSCG00000009256	8	137618616	137926894	12	3	5.64798e-05	0.000404612
ANXA6	ENSSSCG00000017089	16	71857258	71913723	19	7	4.57481e-07	3.82939e-06
AP5Z1	ENSSSCG00000007577	3	3622696	3642415	12	11	0	0
APAF1	ENSSSCG00000000884	5	85166628	85258364	16	8	0	0
APIP	ENSSSCG00000013299	2	26095038	26115464	7	3	0.000741901	0.00452088
APLP2	ENSSSCG00000015244	9	56798827	56872643	15	4	5.31284e-06	4.1545e-05
APOE	ENSSSCG00000003088	6	51372259	51377794	4	3	3.36122e-05	0.000246941
APPL2	ENSSSCG00000000841	5	79356047	79412233	11	5	2.86541e-05	0.000211939
ARAP1	ENSSSCG00000014817	9	7233911	7301086	8	4	0	0
ARAP2	ENSSSCG00000008768	8	27771331	27960496	19	4	0	0
ARFIP1	ENSSSCG00000009010	8	76168388	76270787	11	1	0	0
ARHGAP18	ENSSSCG00000004205	1	33527734	33717977	15	10	2.86408e-10	2.54141e-09
ARHGAP26	ENSSSCG00000014399	2	144301335	144778086	6	2	0.00206729	0.0117096
ARHGAP27	ENSSSCG00000017328	12	18037138	18082348	17	3	0	0
ARHGAP35	ENSSSCG00000003107	6	52711901	52841288	5	2	0.00660701	0.0323601
ARHGEF10L	ENSSSCG00000003486	6	76064311	76229306	15	9	0	0
ARHGEF16	ENSSSCG00000024223	6	65026521	65048512	1	1	0	0
ARID1B	ENSSSCG00000004064	1	9791629	10227947	12	3	0.00509939	0.0258805
ARL4C	ENSSSCG00000034293	15	134618492	134622025	8	2	0.00303242	0.01646
ARL6IP1	ENSSSCG00000025281	3	26722193	26770322	9	5	0	0
ARL8A	ENSSSCG00000036967	10	24314932	24324229	8	2	0	0
ARRB1	ENSSSCG00000014852	9	9513856	9597959	17	10	0	0
ARRB2	ENSSSCG00000017918	12	52161776	52170344	8	2	0	0
ARSG	ENSSSCG00000017261	12	11751937	11843055	3	1	0.00638007	0.0313893
ASAH1	ENSSSCG00000006995	17	5712056	5758830	8	3	0	0
ASAP1	ENSSSCG00000028759	4	10140124	10451929	13	3	0	0
ASB13	ENSSSCG00000011145	10	65267731	65303243	10	5	9.23622e-07	7.55766e-06
ASB6	ENSSSCG00000005679	1	269828984	269834271	2	2	0.00221902	0.0124402
ASNS	ENSSSCG00000015340	9	77318213	77509020	7	1	0.00807676	0.0383225
ATE1	ENSSSCG00000010699	14	131354013	131609139	2	1	0.0101195	0.0465598
ATG16L2	ENSSSCG00000014819	9	7347001	7365627	8	3	0.00138687	0.00809895
ATG9B	ENSSSCG00000024431	18	6200639	6208286	3	3	0	0
ATL3	ENSSSCG00000013054	2	8361774	8408917	9	6	0	0
ATP11A	ENSSSCG00000037561	11	78291007	78402085	10	6	0	0
ATP2B4	ENSSSCG00000015273	9	64336499	64445663	11	2	0.00242098	0.0135031
ATP5F1C	ENSSSCG00000034086	10	63583693	63599453	11	3	0.00321475	0.0173807
ATP5PO	ENSSSCG00000012042	13	197509325	197519589	16	7	0	0
ATP8B2	ENSSSCG00000006550	4	95427943	95449188	9	1	0.00484521	0.0247513
ATP8B4	ENSSSCG00000004646	1	121644376	121915549	6	2	0	0
ATXN10	ENSSSCG00000024864	5	3637076	3798230	11	3	0.00339044	0.0182763
B3GLCT	ENSSSCG00000009335	11	7792367	7907052	8	2	0	0
B3GNT3	ENSSSCG00000013886	2	59934958	59952859	2	1	0	0
B4GALT5	ENSSSCG00000007465	17	51259786	51356803	9	5	0.000106689	0.000728954
BANP	ENSSSCG00000020678	6	1421461	1495487	7	1	0.00350082	0.0187603
BCAR3	ENSSSCG00000006893	4	123440571	123666598	11	5	0	0
BCAT2	ENSSSCG00000003139	6	54107681	54143602	5	4	0	0
BCL9L	ENSSSCG00000015099	9	46146514	46174589	14	3	0.00647663	0.0318071
BHLHA15	ENSSSCG00000038489	3	5409482	5414074	1	1	0	0
BHLHE40	ENSSSCG00000036136	13	61526197	61533686	14	3	0.00554504	0.0278321
BIN1	ENSSSCG00000015720	15	25328674	25383652	15	3	0	0
BLK	ENSSSCG00000027568	14	14688123	14746414	17	11	0	0
BMPER	ENSSSCG00000016665	18	39412838	39950737	1	1	0	0
BPHL	ENSSSCG00000001008	7	1882719	1909858	13	9	0	0
BPNT2	ENSSSCG00000032846	4	75191257	75215907	10	3	0.00355844	0.0190317
BSCL2	ENSSSCG00000020823	2	9052070	9064888	18	4	0	0
BTBD8	ENSSSCG00000035196	4	124858099	124950427	2	1	0.00358261	0.0191423
BTD	ENSSSCG00000011193	13	2840456	2903680	9	2	0.00272886	0.015006
BTN2A2	ENSSSCG00000001131	7	20954173	20967794	10	3	6.19171e-06	4.82794e-05
BUB3	ENSSSCG00000010726	14	132703704	132832574	5	5	0	0
BUD23	ENSSSCG00000007713	3	10960091	10973083	7	4	7.92325e-07	6.51256e-06
C12orf29	ENSSSCG00000000925	5	94473172	94489661	12	4	6.94107e-05	0.000494653
C12orf4	ENSSSCG00000000723	5	65897541	65944185	10	3	2.76405e-05	0.00020472
C1orf174	ENSSSCG00000031102	6	65323756	65333886	4	1	0.00294363	0.0160417
C1orf74	ENSSSCG00000015613	9	133187740	133253072	13	4	4.79129e-07	3.98617e-06
C20orf27	ENSSSCG00000035666	17	31931675	31956750	11	3	5.14305e-05	0.00037087
C4BPA	ENSSSCG00000015662	9	67726154	67829220	1	1	0	0
C9orf78	ENSSSCG00000030426	1	269986383	269995395	11	3	0.00117909	0.00696748
CALCOCO1	ENSSSCG00000028481	5	18910701	18930316	17	4	0.00190718	0.010893
CAMKK1	ENSSSCG00000017873	12	49922842	49950606	2	2	0.00195309	0.011132
CAMKK2	ENSSSCG00000009815	14	31312049	31366503	17	1	0	0
CAMTA2	ENSSSCG00000017902	12	51931802	51953585	11	5	3.77475e-07	3.17917e-06
CANT1	ENSSSCG00000038130	12	3188644	3216577	13	4	0.000365675	0.00235427
CAPG	ENSSSCG00000008239	3	59335465	59366846	13	4	0.00185142	0.0106078
CAPN10	ENSSSCG00000037779	15	139557666	139570181	3	3	2.73069e-06	2.17897e-05
CAPN2	ENSSSCG00000029411	10	19758762	19851989	17	6	0	0
CASS4	ENSSSCG00000007495	17	56991161	57034470	9	5	0	0
CAST	ENSSSCG00000014170	2	103255630	103378623	17	7	0	0
CCDC102A	ENSSSCG00000028723	6	19437169	19456905	1	1	0.0007	0.00428916
CCDC150	ENSSSCG00000016069	15	100539395	100634780	10	4	9.01562e-06	6.95055e-05
CCDC69	ENSSSCG00000040411	16	71778456	71821924	18	6	0	0
CCDC82	ENSSSCG00000014972	9	28376726	28407774	16	5	0	0
CCDC93	ENSSSCG00000015714	15	23492904	23593742	6	2	0.00691536	0.0335398
CCL2	ENSSSCG00000017723	12	40798109	40800028	4	4	0	0
CCL22	ENSSSCG00000002821	6	19296711	19302000	8	3	9.11569e-05	0.00063554
CCL4	ENSSSCG00000032343	12	39478885	39557358	11	2	0	0
CCL5	ENSSSCG00000017705	12	39648598	39659118	10	3	0.00265434	0.01467
CCNT2	ENSSSCG00000015697	15	16974771	17021294	6	1	0	0
CCR6	ENSSSCG00000024562	1	2018608	2019821	7	2	0	0
CCR7	ENSSSCG00000017466	12	21856467	21872535	13	3	4.69462e-05	0.000340329
CCT8	ENSSSCG00000026761	13	192406280	192423413	11	2	0	0
CD14	ENSSSCG00000014369	2	142346358	142349581	5	2	0.00175878	0.0101301
CD163	ENSSSCG00000033146	5	63300146	63334498	15	11	0	0
CD180	ENSSSCG00000016957	16	45571117	45588066	8	3	7.20174e-05	0.000511894
CD244	ENSSSCG00000006374	4	89668239	89700972	3	1	0.00662256	0.0323783
CD300C	ENSSSCG00000017236	12	6632117	6637555	16	6	0	0
CD38	ENSSSCG00000008742	8	11083682	11130785	16	5	0	0
CD3E	ENSSSCG00000040140	9	45619481	45635379	16	4	0.000515112	0.00324752
CD40	ENSSSCG00000035078	17	48286029	48298528	2	1	0.00270917	0.0149127
CD5	ENSSSCG00000013115	2	10648974	10673919	19	6	0	0
CD6	ENSSSCG00000013111	2	10738471	10785497	20	10	0	0
CD8A	ENSSSCG00000008217	3	57998891	58037130	11	2	0.00160335	0.00926416
CD9	ENSSSCG00000022230	5	64420182	64460304	1	1	0.0008	0.00484789
CD96	ENSSSCG00000023993	13	148090629	148192231	1	1	0	0
CDC123	ENSSSCG00000011112	10	59718340	59765621	12	2	0	0
CDC14A	ENSSSCG00000006864	4	117635861	117805254	9	4	1.76523e-06	1.42522e-05
CDCA7L	ENSSSCG00000015380	9	90766767	90806865	8	3	0.00103295	0.00613709
CDK14	ENSSSCG00000015307	9	70499828	71310244	6	3	3.10727e-06	2.47585e-05
CDK5RAP2	ENSSSCG00000028117	1	260467159	260635443	12	3	0.00428458	0.0222197
CDK5RAP3	ENSSSCG00000017524	12	24224256	24234467	6	3	4.82669e-06	3.78518e-05
CDR2	ENSSSCG00000032340	3	23796773	23835247	4	2	0	0
CEMIP2	ENSSSCG00000024257	1	224961059	225041575	13	9	0	0
CENPM	ENSSSCG00000035991	5	6677716	6690308	14	9	0	0
CEP104	ENSSSCG00000003362	6	65274486	65310728	16	7	0	0
CEP135	ENSSSCG00000022283	8	55251005	55323365	2	1	0.00407089	0.0213957
CEP152	ENSSSCG00000004657	1	122725903	122979848	8	6	0	0
CEP295	ENSSSCG00000014946	9	26103283	26158759	9	3	0.000341699	0.00220251
CEP43	ENSSSCG00000004023	1	2086925	2120778	11	8	0	0
CERK	ENSSSCG00000038763	5	2818784	2870200	13	12	0	0
CERS4	ENSSSCG00000013595	2	71004417	71048250	5	4	0	0
CFDP1	ENSSSCG00000033842	6	12223747	12354177	12	5	0	0
CHI3L2	ENSSSCG00000006796	4	109081437	109099098	1	1	0.002	0.0113734
CHMP2B	ENSSSCG00000011997	13	168533693	168569567	3	1	0	0
CHORDC1	ENSSSCG00000014934	9	23181850	23208683	14	7	1.38866e-05	0.000105422
CHST10	ENSSSCG00000008175	3	53862215	53899244	3	1	0	0
CHST11	ENSSSCG00000000837	5	79787995	80067816	19	3	0.00288029	0.0157122
CHST2	ENSSSCG00000022031	13	83819416	83821780	4	1	0.00208015	0.0117581
CIAO3	ENSSSCG00000008002	3	41042093	41050013	1	1	0.0001	0.000689281
CILK1	ENSSSCG00000002628	7	46658681	46723585	13	3	0	0
CIZ1	ENSSSCG00000005640	1	268617087	268642058	5	1	0.000735204	0.00449008
CLASP1	ENSSSCG00000039157	15	29782604	30042734	10	3	0.00586372	0.029217
CLCN6	ENSSSCG00000003429	6	71881972	71916032	14	5	0.000583203	0.00364735
CLEC12A	ENSSSCG00000039287	5	61922895	61937098	10	3	0	0
CLEC5A	ENSSSCG00000021933	18	8004448	8016318	18	14	0	0
CLN6	ENSSSCG00000004957	1	166107228	166126584	12	3	8.39634e-05	0.00058839
CLP1	ENSSSCG00000031442	2	13282160	13289898	9	2	0.000872653	0.00527646
CMPK2	ENSSSCG00000008647	3	128903616	128917871	3	1	0	0
CMTR1	ENSSSCG00000001578	7	32931786	33063739	11	4	9.48247e-06	7.2899e-05
CNN2	ENSSSCG00000039542	2	77357218	77385600	7	6	4.76361e-07	3.96919e-06
COG3	ENSSSCG00000023738	11	21759178	21872726	12	11	0	0
COG5	ENSSSCG00000037556	9	106990573	107273607	12	2	0.00199976	0.0113734
COMMD10	ENSSSCG00000014223	2	120238614	120445021	11	5	1.57468e-09	1.38157e-08
COMMD6	ENSSSCG00000009464	11	47543814	47818561	16	4	0	0
COMMD9	ENSSSCG00000013293	2	24819567	24839078	13	5	0	0
COPS8	ENSSSCG00000016323	15	136827862	136838048	7	1	0.00221402	0.0124249
COX6A2	ENSSSCG00000036789	3	17113388	17135104	7	3	0.000971053	0.00580085
COX7A2L	ENSSSCG00000008466	3	97951142	97984958	2	1	0.010852	0.0496377
CPT1A	ENSSSCG00000012880	2	4233099	4293984	17	1	0.00949004	0.0439971
CRAT	ENSSSCG00000005671	1	269386650	269401331	13	2	0	0
CREBBP	ENSSSCG00000007951	3	38388547	38530230	11	11	0	0
CRIM1	ENSSSCG00000008504	3	103612659	103815997	2	1	0	0
CRTAM	ENSSSCG00000015137	9	49783731	49811313	11	4	0.000340102	0.0021948
CRY2	ENSSSCG00000013270	2	16585966	16620405	8	2	0.0009052	0.0054312
CRYBG1	ENSSSCG00000004371	1	72515942	72826360	16	7	0	0
CRYL1	ENSSSCG00000009268	11	845466	931649	5	1	0.00816467	0.0387061
CSF1R	ENSSSCG00000014441	2	151102138	151147634	14	3	0	0
CSF2RB	ENSSSCG00000000136	5	10816371	10840598	16	8	0	0
CTDSPL2	ENSSSCG00000035827	1	127028887	127125392	3	1	0.00589161	0.0293293
CTNNA1	ENSSSCG00000014339	2	140682371	140871334	13	2	0	0
CTSC	ENSSSCG00000014924	9	21722035	21761473	13	10	0	0
CTSH	ENSSSCG00000001770	7	48083569	48106041	19	12	0	0
CTSL	ENSSSCG00000010948	10	27668264	27674618	18	10	0	0
CTSZ	ENSSSCG00000007522	17	59141501	59149298	14	6	8.29692e-07	6.80945e-06
CUL4A	ENSSSCG00000009556	11	78557070	78589194	13	4	0	0
CYB561A3	ENSSSCG00000013086	2	10142170	10161891	18	7	0	0
CYB5R4	ENSSSCG00000022994	1	53091419	53191212	13	3	0	0
CYBA	ENSSSCG00000031493	6	1015154	1021418	12	4	7.03993e-06	5.46595e-05
CYCS	ENSSSCG00000016714	18	47169866	47173866	14	3	0	0
CYFIP2	ENSSSCG00000017054	16	65852588	66001559	12	4	0	0
CYLD	ENSSSCG00000040286	6	34059941	34121272	14	7	8.68923e-06	6.72738e-05
CYP1B1	ENSSSCG00000033844	3	102195741	102206750	16	8	0	0
CYTH1	ENSSSCG00000017167	12	3355954	3432644	16	9	6.29052e-13	5.64598e-12
CYTH3	ENSSSCG00000034768	3	4900571	5002199	9	4	1.34842e-05	0.000102653
CYTH4	ENSSSCG00000000130	5	10489286	10521736	19	3	0	0
CYTIP	ENSSSCG00000029753	15	64353472	64382152	1	1	0.0009	0.00540593
DAAM2	ENSSSCG00000001595	7	35159711	35285941	2	2	0.00486322	0.024797
DAPK1	ENSSSCG00000010949	10	27724644	27954350	17	4	0.000420032	0.00268212
DAXX	ENSSSCG00000001509	7	29676854	29681110	4	2	0.000135147	0.000914247
DBNDD2	ENSSSCG00000033586	17	47686259	47729668	11	11	0	0
DBNL	ENSSSCG00000016721	18	48713340	48725697	8	3	0	0
DCAF7	ENSSSCG00000017294	12	15319593	15350978	11	6	1.59881e-08	1.38936e-07
DCP2	ENSSSCG00000014204	2	116726243	116804648	18	5	0.00319941	0.0173148
DDOST	ENSSSCG00000003505	6	78885268	78895853	6	5	6.50853e-08	5.58487e-07
DDX11	ENSSSCG00000000745	5	67321132	67397111	14	11	0	0
DDX20	ENSSSCG00000006783	4	108624458	108647342	17	9	0	0
DDX5	ENSSSCG00000032092	12	14571310	14601576	13	8	0	0
DEF8	ENSSSCG00000002640	6	140897	160884	11	2	0	0
DENND11	ENSSSCG00000016491	18	8205524	8261702	15	9	0	0
DENND3	ENSSSCG00000030831	4	2530644	2578099	19	6	0	0
DENND4B	ENSSSCG00000006568	4	95747440	95761540	12	3	0.000745921	0.00454031
DERA	ENSSSCG00000000599	5	56590978	56706458	2	1	0.00402273	0.0211833
DERL1	ENSSSCG00000033690	4	16310364	16346745	8	4	5.26645e-05	0.000378271
DESI2	ENSSSCG00000010876	10	17365665	17416639	13	4	0	0
DFFA	ENSSSCG00000003404	6	70724587	70736236	10	5	1.70313e-07	1.45005e-06
DGKZ	ENSSSCG00000013259	2	16134046	16176239	11	9	0	0
DHCR24	ENSSSCG00000027525	6	157483783	157579161	18	5	0	0
DHRS3	ENSSSCG00000003439	6	72556235	72598815	5	2	0.0056925	0.0284938
DHRS7B	ENSSSCG00000031802	12	61318454	61352985	7	2	0.00298931	0.0162583
DIP2B	ENSSSCG00000029196	5	16373020	16603196	14	4	0.00248379	0.0138252
DNAJC3	ENSSSCG00000026082	11	65230162	65303844	10	4	1.97055e-06	1.58397e-05
DNM2	ENSSSCG00000013630	2	69474031	69574424	4	2	0.00940249	0.0437024
DOCK5	ENSSSCG00000009650	14	9197394	9434993	14	3	0.00123213	0.00725733
DOP1B	ENSSSCG00000012054	13	199848038	199982480	8	4	0.000198187	0.00132109
DPH5	ENSSSCG00000006859	4	117269053	117304368	4	3	1.44005e-05	0.000109172
DPY19L3	ENSSSCG00000022521	6	42282130	42414827	13	7	0	0
DPYD	ENSSSCG00000006878	4	119931458	120712462	16	5	0.00743475	0.0357417
DPYSL2	ENSSSCG00000030130	14	10427500	10545703	16	5	7.82116e-07	6.43833e-06
DRG2	ENSSSCG00000036328	12	60586209	60598284	13	2	0	0
DTX2	ENSSSCG00000025430	3	9872935	9925933	5	5	0	0
DTX4	ENSSSCG00000013145	2	12199229	12237615	13	1	0	0
DUSP16	ENSSSCG00000032097	5	59753048	59961844	9	2	0.00470335	0.024122
DUSP3	ENSSSCG00000020744	12	19336354	19349734	15	5	0	0
DYNLT1	ENSSSCG00000033107	1	8556059	8563679	11	3	0.000313649	0.0020337
EAF1	ENSSSCG00000026622	13	2654251	2671132	9	3	0	0
EBNA1BP2	ENSSSCG00000030177	6	168049673	168061787	7	2	0	0
ECE1	ENSSSCG00000003513	6	79408328	79466106	14	7	0	0
ECHDC1	ENSSSCG00000004216	1	35852934	35909956	6	5	0	0
ECHS1	ENSSSCG00000038086	14	141335990	141349030	9	5	0	0
ECI2	ENSSSCG00000001000	7	2421054	2446276	9	2	0	0
EEF2K	ENSSSCG00000007839	3	23887125	23956373	6	2	0.000384672	0.00247076
EFL1	ENSSSCG00000001792	7	50839725	50977070	16	4	0.000700736	0.00428916
EFR3A	ENSSSCG00000005955	4	9053089	9137244	14	4	1.23784e-05	9.4498e-05
EHBP1L1	ENSSSCG00000012988	2	6662463	6679028	7	1	0	0
EHD3	ENSSSCG00000035987	3	108103632	108134889	11	7	0	0
EHMT2	ENSSSCG00000001420	7	23977683	23993478	17	3	0.00807422	0.0383225
EIF2AK3	ENSSSCG00000008208	3	57423875	57506247	17	9	1.19306e-08	1.03841e-07
EIF3D	ENSSSCG00000000141	5	11213701	11233005	15	7	9.38252e-08	8.03838e-07
EIF3F	ENSSSCG00000039647	9	1291661	1297972	10	5	0.000120021	0.000815962
EIF4E2	ENSSSCG00000038466	15	133060280	133104194	6	2	0.000438488	0.00279019
ELAC2	ENSSSCG00000028465	12	57206864	57238444	15	4	0	0
ELMOD3	ENSSSCG00000008238	3	59369820	59401151	15	3	1.72099e-05	0.000129572
ELP5	ENSSSCG00000027514	12	52603833	52612275	5	2	0.00202739	0.0114956
EMP1	ENSSSCG00000036723	5	59244691	59268025	7	4	0	0
ENDOV	ENSSSCG00000030277	12	2076491	2098762	12	2	0	0
ENG	ENSSSCG00000005625	1	268306120	268343827	13	2	0	0
ENO1	ENSSSCG00000022343	6	69385882	69401117	15	6	1.75578e-08	1.52093e-07
ENPP1	ENSSSCG00000004193	1	31722721	31796595	15	3	0.00100096	0.00595995
ENPP4	ENSSSCG00000025788	7	40896501	40912417	9	4	2.59868e-05	0.00019352
ENSSSCG00000000025	ENSSSCG00000000025	5	4873152	4898647	14	13	0	0
ENSSSCG00000000530	ENSSSCG00000000530	5	41570282	41879062	7	2	0.00500791	0.0254635
ENSSSCG00000000657	ENSSSCG00000000657	5	62187297	62226133	13	3	0	0
ENSSSCG00000001021	ENSSSCG00000001021	7	4621853	4638176	6	3	7.51124e-05	0.000531819
ENSSSCG00000001038	ENSSSCG00000001038	7	7462212	7565369	9	2	0.00829931	0.0392083
ENSSSCG00000001097	ENSSSCG00000001097	7	19587685	19838093	18	8	0	0
ENSSSCG00000001229	ENSSSCG00000001229	7	22823841	22962547	7	3	0	0
ENSSSCG00000001341	ENSSSCG00000001341	7	23004251	23015415	18	1	0	0
ENSSSCG00000001396	ENSSSCG00000001396	7	23622397	23628329	17	10	0	0
ENSSSCG00000001455	ENSSSCG00000001455	7	24881775	24914053	16	13	0	0
ENSSSCG00000001456	ENSSSCG00000001456	7	24951495	24995637	11	9	0	0
ENSSSCG00000002266	ENSSSCG00000002266	7	85980759	86107859	9	1	0	0
ENSSSCG00000003079	ENSSSCG00000003079	6	51146434	51180731	1	1	0.0004	0.00256319
ENSSSCG00000003278	ENSSSCG00000003278	6	59167707	59175492	13	13	0	0
ENSSSCG00000003451	ENSSSCG00000003451	6	73019057	73049998	12	9	0	0
ENSSSCG00000003554	ENSSSCG00000003554	6	83246934	83262746	10	6	0	0
ENSSSCG00000004024	ENSSSCG00000004024	1	2144304	2164768	13	12	0	0
ENSSSCG00000004071	ENSSSCG00000004071	1	12297673	12395738	3	2	0	0
ENSSSCG00000005311	ENSSSCG00000005311	1	236345913	236373054	13	1	0	0
ENSSSCG00000005715	ENSSSCG00000005715	1	271336821	271430936	9	9	0	0
ENSSSCG00000005959	ENSSSCG00000005959	4	10475729	10645254	11	1	0	0
ENSSSCG00000005982	ENSSSCG00000005982	4	15978764	15998799	15	5	0.00119091	0.00702972
ENSSSCG00000006063	ENSSSCG00000006063	4	36137639	36227690	1	1	0.0002	0.00133155
ENSSSCG00000006376	ENSSSCG00000006376	4	89738378	89751602	13	7	0	0
ENSSSCG00000006418	ENSSSCG00000006418	4	91374897	91402486	7	4	0	0
ENSSSCG00000006452	ENSSSCG00000006452	4	92031709	92101187	7	2	0.00176689	0.0101661
ENSSSCG00000007117	ENSSSCG00000007117	17	30351534	30359855	14	5	3.22731e-06	2.56402e-05
ENSSSCG00000007512	ENSSSCG00000007512	17	58437584	58490700	11	11	0	0
ENSSSCG00000007705	ENSSSCG00000007705	3	10609855	10633372	11	4	0	0
ENSSSCG00000007719	ENSSSCG00000007719	3	11419396	11505407	1	1	0.0004	0.00256319
ENSSSCG00000007738	ENSSSCG00000007738	3	16637481	16646869	8	4	0	0
ENSSSCG00000007745	ENSSSCG00000007745	3	16830919	16843585	6	3	0.000270268	0.00177559
ENSSSCG00000008576	ENSSSCG00000008576	3	113229175	113476825	2	2	0	0
ENSSSCG00000009208	ENSSSCG00000009208	8	130346214	130527451	17	2	0.00636339	0.0313354
ENSSSCG00000009211	ENSSSCG00000009211	8	130527610	130532705	12	1	0	0
ENSSSCG00000009240	ENSSSCG00000009240	8	135229598	135279045	2	2	0	0
ENSSSCG00000009293	ENSSSCG00000009293	11	2806674	3047354	17	9	0	0
ENSSSCG00000009425	ENSSSCG00000009425	11	23141133	23159717	15	12	0	0
ENSSSCG00000009633	ENSSSCG00000009633	14	7257509	7359315	18	4	9.16344e-05	0.000638055
ENSSSCG00000009926	ENSSSCG00000009926	14	41061759	41075951	13	1	0	0
ENSSSCG00000010006	ENSSSCG00000010006	14	47370058	47392500	7	2	0.000621843	0.00387571
ENSSSCG00000010734	ENSSSCG00000010734	14	133808191	133830499	17	4	0.00358952	0.0191605
ENSSSCG00000010834	ENSSSCG00000010834	10	11362511	11429023	13	3	0.00480697	0.024579
ENSSSCG00000010860	ENSSSCG00000010860	10	14532550	14561858	14	4	0	0
ENSSSCG00000011068	ENSSSCG00000011068	10	48694806	48855155	10	3	0.00746589	0.0358284
ENSSSCG00000011121	ENSSSCG00000011121	10	60506482	61084861	1	1	0.0086	0.0403499
ENSSSCG00000012875	ENSSSCG00000012875	2	4069275	4105060	17	7	0	0
ENSSSCG00000012886	ENSSSCG00000012886	2	4682315	4695960	7	3	0	0
ENSSSCG00000013082	ENSSSCG00000013082	2	10072917	10088172	16	5	0	0
ENSSSCG00000013100	ENSSSCG00000013100	2	11226798	11385094	13	13	0	0
ENSSSCG00000014280	ENSSSCG00000014280	2	134660927	134939189	11	3	0.00285499	0.0156054
ENSSSCG00000014600	ENSSSCG00000014600	9	2577487	3075812	12	3	0	0
ENSSSCG00000014672	ENSSSCG00000014672	9	4174328	4188440	15	14	0	0
ENSSSCG00000014855	ENSSSCG00000014855	9	9616456	9630413	11	5	1.501e-05	0.000113635
ENSSSCG00000014909	ENSSSCG00000014909	9	19617291	19734636	16	9	0	0
ENSSSCG00000014997	ENSSSCG00000014997	9	35167572	35185493	10	10	0	0
ENSSSCG00000015664	ENSSSCG00000015664	9	67933220	67960372	17	5	2.41407e-05	0.000180263
ENSSSCG00000015814	ENSSSCG00000015814	15	47730506	47861057	10	3	0	0
ENSSSCG00000016226	ENSSSCG00000016226	15	124472235	124554991	14	5	0.00916967	0.042797
ENSSSCG00000016263	ENSSSCG00000016263	15	131299946	131383929	20	10	0	0
ENSSSCG00000016444	ENSSSCG00000016444	18	6329105	6358173	1	1	0.0001	0.000689281
ENSSSCG00000016451	ENSSSCG00000016451	18	6457604	6464373	8	3	0.000153897	0.00103852
ENSSSCG00000016687	ENSSSCG00000016687	18	43209189	43509420	15	3	0.00705117	0.034099
ENSSSCG00000016738	ENSSSCG00000016738	18	50533429	50556439	2	2	0	0
ENSSSCG00000016755	ENSSSCG00000016755	18	51079344	51088784	12	4	0	0
ENSSSCG00000017127	ENSSSCG00000017127	12	656347	662515	9	3	0.00548906	0.0276273
ENSSSCG00000017165	ENSSSCG00000017165	12	3309237	3348525	16	4	0	0
ENSSSCG00000017177	ENSSSCG00000017177	12	4937571	4954246	9	3	0.00030033	0.00195429
ENSSSCG00000017754	ENSSSCG00000017754	12	44140471	44173634	2	1	0	0
ENSSSCG00000017868	ENSSSCG00000017868	12	49778797	49796107	8	4	5.22618e-08	4.49155e-07
ENSSSCG00000018039	ENSSSCG00000018039	12	59359517	59392572	15	9	0	0
ENSSSCG00000018050	ENSSSCG00000018050	12	60260981	60281884	14	13	0	0
ENSSSCG00000020790	ENSSSCG00000020790	15	139260476	139264212	2	1	9.77732e-05	0.00067907
ENSSSCG00000020967	ENSSSCG00000020967	12	6620423	6630163	16	13	0	0
ENSSSCG00000021236	ENSSSCG00000021236	3	33857068	33893396	11	3	0.00114093	0.0067598
ENSSSCG00000021891	ENSSSCG00000021891	2	5874219	5883522	5	3	0	0
ENSSSCG00000021977	ENSSSCG00000021977	13	18126623	18176668	8	3	0	0
ENSSSCG00000022773	ENSSSCG00000022773	13	24037419	24068426	1	1	0.0096	0.0444315
ENSSSCG00000023235	ENSSSCG00000023235	6	83089072	83228779	9	4	0	0
ENSSSCG00000023324	ENSSSCG00000023324	9	45743431	45825195	17	1	0	0
ENSSSCG00000023584	ENSSSCG00000023584	9	108678514	108693106	11	4	0	0
ENSSSCG00000025485	ENSSSCG00000025485	4	108875243	108881679	7	5	0	0
ENSSSCG00000025499	ENSSSCG00000025499	6	44682153	44697293	18	4	5.23028e-05	0.000376167
ENSSSCG00000025525	ENSSSCG00000025525	13	207042942	207056771	2	1	0.00332707	0.0179701
ENSSSCG00000025565	ENSSSCG00000025565	3	28197028	28258066	10	4	0.000778348	0.00472717
ENSSSCG00000025582	ENSSSCG00000025582	7	2231288	2250028	8	5	0	0
ENSSSCG00000025593	ENSSSCG00000025593	7	25043722	25057148	12	5	0	0
ENSSSCG00000025644	ENSSSCG00000025644	4	91854058	91863710	11	5	0	0
ENSSSCG00000025940	ENSSSCG00000025940	3	5191815	5228571	9	2	0	0
ENSSSCG00000026043	ENSSSCG00000026043	17	33191908	33236609	10	8	0	0
ENSSSCG00000026210	ENSSSCG00000026210	4	92591603	92631712	11	2	0	0
ENSSSCG00000026217	ENSSSCG00000026217	5	61724751	61736614	13	6	0	0
ENSSSCG00000026302	ENSSSCG00000026302	14	137266634	137295666	7	1	0	0
ENSSSCG00000026996	ENSSSCG00000026996	11	64089153	64309836	19	9	0	0
ENSSSCG00000027349	ENSSSCG00000027349	8	3816137	3929059	15	7	0	0
ENSSSCG00000028345	ENSSSCG00000028345	14	60884769	60905184	13	2	0.000101555	0.000699119
ENSSSCG00000028464	ENSSSCG00000028464	6	12195135	12215744	10	4	0	0
ENSSSCG00000028571	ENSSSCG00000028571	13	207560581	207588502	5	3	0	0
ENSSSCG00000028962	ENSSSCG00000028962	12	26595297	26606566	4	3	0	0
ENSSSCG00000029596	ENSSSCG00000029596	9	108703896	108784398	13	11	0	0
ENSSSCG00000029627	ENSSSCG00000029627	13	207015133	207033142	6	2	0.00269682	0.0148747
ENSSSCG00000030269	ENSSSCG00000030269	12	25270205	25301463	2	1	0	0
ENSSSCG00000031278	ENSSSCG00000031278	11	68334573	68342794	4	2	0	0
ENSSSCG00000031288	ENSSSCG00000031288	11	49105873	49129888	7	4	5.00572e-07	4.15194e-06
ENSSSCG00000031462	ENSSSCG00000031462	6	12555664	12668998	7	6	0	0
ENSSSCG00000031640	ENSSSCG00000031640	6	150219173	150228121	4	3	0	0
ENSSSCG00000031741	ENSSSCG00000031741	3	126340707	126365645	6	4	0	0
ENSSSCG00000031838	ENSSSCG00000031838	4	95695809	95699447	9	4	1.61836e-05	0.000122182
ENSSSCG00000032046	ENSSSCG00000032046	11	71141798	71168321	18	3	0	0
ENSSSCG00000032422	ENSSSCG00000032422	18	6632983	6719123	1	1	0	0
ENSSSCG00000032552	ENSSSCG00000032552	12	40054150	40151043	15	4	3.44339e-05	0.000252639
ENSSSCG00000032626	ENSSSCG00000032626	3	4825986	4850934	14	3	6.38604e-05	0.000456289
ENSSSCG00000032984	ENSSSCG00000032984	10	48177762	48264618	15	1	0.0100591	0.0463211
ENSSSCG00000033262	ENSSSCG00000033262	2	151402212	151433844	12	4	0	0
ENSSSCG00000033385	ENSSSCG00000033385	14	43057893	43189763	2	2	1.05774e-06	8.64212e-06
ENSSSCG00000033421	ENSSSCG00000033421	12	16288597	16308548	9	3	0	0
ENSSSCG00000033457	ENSSSCG00000033457	12	39590653	39595657	8	3	3.74463e-05	0.000274372
ENSSSCG00000033497	ENSSSCG00000033497	6	68954771	69258631	17	12	0	0
ENSSSCG00000033601	ENSSSCG00000033601	6	62207997	62230942	12	5	0	0
ENSSSCG00000033721	ENSSSCG00000033721	7	76468968	77058644	3	2	0.00690182	0.0335038
ENSSSCG00000033909	ENSSSCG00000033909	18	6372382	6386988	15	3	0	0
ENSSSCG00000033918	ENSSSCG00000033918	12	6665398	6681239	14	2	0.00287656	0.0157076
ENSSSCG00000034387	ENSSSCG00000034387	2	7157963	7167329	2	1	0	0
ENSSSCG00000034844	ENSSSCG00000034844	14	55808639	55912219	8	2	0	0
ENSSSCG00000034914	ENSSSCG00000034914	5	63429664	63514566	12	12	0	0
ENSSSCG00000035224	ENSSSCG00000035224	12	25426124	25454659	1	1	0.0061	0.030229
ENSSSCG00000035296	ENSSSCG00000035296	17	47763263	47768385	1	1	0.0042	0.021864
ENSSSCG00000035828	ENSSSCG00000035828	15	57115853	57374612	2	1	0.00396617	0.0209662
ENSSSCG00000036013	ENSSSCG00000036013	18	7635871	7696814	5	3	0	0
ENSSSCG00000036224	ENSSSCG00000036224	3	57214258	57323512	18	7	0	0
ENSSSCG00000036257	ENSSSCG00000036257	7	5370967	5390619	11	2	0.00491744	0.0250501
ENSSSCG00000036483	ENSSSCG00000036483	14	30793523	30822032	12	5	3.51591e-06	2.78926e-05
ENSSSCG00000036622	ENSSSCG00000036622	4	92712591	92741150	10	4	0.000657006	0.00405785
ENSSSCG00000036812	ENSSSCG00000036812	12	61077628	61186129	8	3	0.00181892	0.0104326
ENSSSCG00000037351	ENSSSCG00000037351	15	131128450	131154896	7	5	1.25204e-06	1.01388e-05
ENSSSCG00000037364	ENSSSCG00000037364	12	742739	747261	9	4	2.77715e-07	2.34983e-06
ENSSSCG00000037566	ENSSSCG00000037566	6	88704560	88712853	8	2	0.0104776	0.0480862
ENSSSCG00000037816	ENSSSCG00000037816	4	110965939	110971481	11	3	0	0
ENSSSCG00000037885	ENSSSCG00000037885	18	7733566	7734341	3	2	0	0
ENSSSCG00000038594	ENSSSCG00000038594	17	47649381	47670486	1	1	0	0
ENSSSCG00000038708	ENSSSCG00000038708	7	48666931	48873476	11	4	1.86661e-05	0.000140286
ENSSSCG00000038825	ENSSSCG00000038825	6	56453731	56592351	18	16	0	0
ENSSSCG00000038960	ENSSSCG00000038960	17	11990214	12035815	11	3	0.00215779	0.0121342
ENSSSCG00000038967	ENSSSCG00000038967	6	63846650	63863946	10	4	1.18593e-05	9.07882e-05
ENSSSCG00000039222	ENSSSCG00000039222	16	6384350	6440503	8	2	0.00202013	0.0114663
ENSSSCG00000039407	ENSSSCG00000039407	18	6363696	6370579	15	8	0	0
ENSSSCG00000039523	ENSSSCG00000039523	3	45842831	45888345	16	3	0.000931279	0.00558155
ENSSSCG00000039658	ENSSSCG00000039658	10	46935557	47223384	7	1	0	0
ENSSSCG00000039706	ENSSSCG00000039706	5	11544004	11565568	16	13	0	0
ENSSSCG00000039880	ENSSSCG00000039880	5	61942897	61967889	2	2	0.00404237	0.0212662
ENSSSCG00000040109	ENSSSCG00000040109	6	138635225	138950293	5	1	0	0
ENSSSCG00000040448	ENSSSCG00000040448	8	135838954	135839558	1	1	0	0
ENSSSCG00000040719	ENSSSCG00000040719	9	117253821	117287745	10	6	2.58247e-07	2.18849e-06
ENSSSCG00000041731	ENSSSCG00000041731	17	41467599	41479554	18	18	0	0
ENSSSCG00000041954	ENSSSCG00000041954	2	2163309	2198760	6	5	0	0
ENSSSCG00000042026	ENSSSCG00000042026	6	56449348	56461543	4	4	0	0
ENSSSCG00000046588	ENSSSCG00000046588	10	14363045	14371931	16	3	0	0
ENSSSCG00000049524	ENSSSCG00000049524	4	92775208	92791425	11	3	0	0
ENTPD4	ENSSSCG00000031871	14	7565604	7594057	15	9	0	0
EP400	ENSSSCG00000028018	14	23289244	23396457	16	6	2.09535e-08	1.80935e-07
EPAS1	ENSSSCG00000008443	3	94165815	94254079	13	4	0	0
EPB41L2	ENSSSCG00000004199	1	32418217	32630643	10	4	0.000106347	0.000728439
EPG5	ENSSSCG00000021072	1	95498717	95616755	13	3	0.0101353	0.0465935
EPRS1	ENSSSCG00000010821	10	9579301	9648414	14	2	0	0
ERAP1	ENSSSCG00000014171	2	103378429	103408759	9	7	0	0
ERAP2	ENSSSCG00000027860	2	103510440	103564441	19	13	0	0
ERCC3	ENSSSCG00000015721	15	25189663	25228066	13	4	0.00393656	0.02085
ERH	ENSSSCG00000002307	7	93068250	93083981	2	2	0	0
ERMARD	ENSSSCG00000004010	1	512676	540898	15	13	0	0
ESD	ENSSSCG00000009407	11	20651822	20672245	11	11	4.18554e-14	3.76906e-13
ETV3	ENSSSCG00000024970	4	92964941	93012252	13	2	0	0
ETV6	ENSSSCG00000024152	5	60394656	60776750	12	2	0	0
EVL	ENSSSCG00000037105	7	120911220	121056558	17	10	0	0
EXOC6B	ENSSSCG00000008310	3	69939173	70546702	8	2	0.0058186	0.0290452
EXOC7	ENSSSCG00000017190	12	5325080	5356962	11	2	0	0
EXOSC2	ENSSSCG00000005704	1	270748537	270758130	13	7	0	0
EXOSC4	ENSSSCG00000005925	4	618988	621343	9	6	0	0
EXOSC9	ENSSSCG00000009096	8	102264470	102303842	7	6	0	0
F11R	ENSSSCG00000006369	4	89425039	89449932	13	11	0	0
F13A1	ENSSSCG00000024310	7	3751291	3900765	17	2	0	0
FADS3	ENSSSCG00000013073	2	9607530	9627317	16	7	0	0
FAH	ENSSSCG00000001780	7	49047983	49105598	6	1	0.00335984	0.0181292
FAM110A	ENSSSCG00000007200	17	34424185	34437700	1	1	0.0035	0.0187603
FAM120B	ENSSSCG00000029697	1	96128	186749	17	4	0.000946612	0.00566103
FAM13A	ENSSSCG00000026196	8	130021641	130327729	16	1	0	0
FAM160B2	ENSSSCG00000009614	14	6360412	6376923	20	12	0	0
FAM204A	ENSSSCG00000010674	14	128365889	128402560	7	2	0.00245303	0.013668
FAM20A	ENSSSCG00000017258	12	11607233	11657738	11	5	0	0
FAM20C	ENSSSCG00000020813	3	163419	200460	1	1	0.0094	0.0437024
FAM89A	ENSSSCG00000038765	14	59367823	59388787	12	5	2.1516e-06	1.72443e-05
FAM8A1	ENSSSCG00000001070	7	13378139	13390892	7	2	0	0
FASTKD2	ENSSSCG00000016134	15	110021448	110043121	5	4	5.61139e-10	4.97113e-09
FBXL17	ENSSSCG00000014190	2	112989145	113480210	15	3	0	0
FBXO21	ENSSSCG00000009858	14	35313652	35354844	8	2	0.000376421	0.00242061
FBXO32	ENSSSCG00000005981	4	15895351	15930940	11	3	0.000473674	0.00300709
FBXW4	ENSSSCG00000010566	14	112638204	112735857	3	1	0.00753073	0.0360762
FCMR	ENSSSCG00000015656	9	67532083	67546403	12	8	0	0
FCRL1	ENSSSCG00000006456	4	92415705	92451187	9	3	0	0
FCRL3	ENSSSCG00000006457	4	92460859	92504038	11	6	6.592e-07	5.45111e-06
FCRL4	ENSSSCG00000006458	4	92543003	92567740	9	4	1.36066e-05	0.000103441
FDFT1	ENSSSCG00000026044	14	14967273	15104179	15	11	0	0
FGD2	ENSSSCG00000001572	7	32648222	32674537	9	2	0	0
FGD3	ENSSSCG00000028185	3	42540550	42622702	1	1	0	0
FGG	ENSSSCG00000024314	8	74553105	74686118	9	4	0	0
FGR	ENSSSCG00000003578	6	84809542	84830361	4	2	0.00122838	0.00724306
FKBP5	ENSSSCG00000001549	7	31440821	31585350	14	11	0	0
FLII	ENSSSCG00000039324	12	60475733	60487415	12	5	0	0
FMNL1	ENSSSCG00000017333	12	18198767	18225621	14	3	0	0
FN1	ENSSSCG00000016174	15	117658099	117731014	19	3	0	0
FNBP4	ENSSSCG00000030610	2	14896175	14932185	15	7	0	0
FNTA	ENSSSCG00000031510	17	11928357	11978915	12	3	0	0
FOLR1	ENSSSCG00000022236	9	6746007	6760433	11	4	0	0
FOSL2	ENSSSCG00000032527	3	110823666	110843068	4	2	0.000417813	0.0026742
FOXK1	ENSSSCG00000007576	3	3556007	3621142	16	5	0.000585727	0.00365895
FOXRED2	ENSSSCG00000000142	5	11233902	11254705	13	4	0	0
FPGS	ENSSSCG00000005626	1	268287729	268309411	12	3	3.22881e-05	0.000237533
FRMD4B	ENSSSCG00000011511	13	50541410	50806260	5	2	4.33705e-06	3.41098e-05
FRMD8	ENSSSCG00000012992	2	6822966	6843978	11	2	0.00794852	0.0378785
FYCO1	ENSSSCG00000011317	13	29066986	29146755	12	3	1.91456e-06	1.54124e-05
G3BP1	ENSSSCG00000035676	16	71236025	71276078	11	2	0.00717944	0.0346362
GAA	ENSSSCG00000017156	12	2314591	2336988	13	3	0.000633737	0.00394085
GABARAPL1	ENSSSCG00000000645	5	61757488	61767593	19	5	0	0
GABBR1	ENSSSCG00000001242	7	22540379	22579121	18	1	0	0
GALC	ENSSSCG00000027865	7	109894188	109961407	10	4	0.000517596	0.00325942
GALNS	ENSSSCG00000002645	6	869232	890135	5	3	1.20553e-05	9.21598e-05
GALNT10	ENSSSCG00000017072	16	68723995	68961287	19	4	0.000127176	0.000862463
GATA3	ENSSSCG00000011125	10	63367660	63388859	18	9	0	0
GCC1	ENSSSCG00000035211	18	20701737	20707138	6	3	0	0
GCFC2	ENSSSCG00000021287	3	67547834	67612439	1	1	0.0007	0.00428916
GCNT4	ENSSSCG00000029710	2	84102514	84135729	13	2	0.0082016	0.0387802
GEMIN4	ENSSSCG00000017809	12	47087480	47133670	15	3	0	0
GEMIN5	ENSSSCG00000017066	16	68279254	68329846	12	3	0	0
GFPT1	ENSSSCG00000008339	3	72983188	73085319	12	3	0	0
GGH	ENSSSCG00000037637	4	70961465	71021839	14	4	0	0
GID8	ENSSSCG00000034173	17	62033014	62181480	6	1	0.00468659	0.0240784
GIMAP4	ENSSSCG00000027826	18	6429886	6452969	8	4	8.9703e-07	7.35108e-06
GIMAP8	ENSSSCG00000016452	18	6481080	6492071	14	3	0.00862306	0.0404234
GIN1	ENSSSCG00000025287	2	108561378	108597262	1	1	0	0
GINS4	ENSSSCG00000037513	17	10656884	10668664	5	1	0.00819538	0.0387802
GIT2	ENSSSCG00000009925	14	40995727	41051895	14	4	0.00225938	0.0126534
GLO1	ENSSSCG00000027778	7	34068806	34183528	10	6	3.51181e-07	2.96228e-06
GLT8D1	ENSSSCG00000011448	13	34828601	34839844	15	8	2.83112e-10	2.51625e-09
GLUL	ENSSSCG00000015545	9	123751548	123762547	2	1	0.00426592	0.022165
GNAI2	ENSSSCG00000011399	13	32705321	32733363	11	1	0.00938216	0.0437024
GNL2	ENSSSCG00000031631	6	93619453	93645960	1	1	0.0068	0.0331273
GOLGA5	ENSSSCG00000002455	7	114237145	114273917	12	1	0	0
GP2	ENSSSCG00000007861	3	25497345	25517096	2	2	0	0
GPR35	ENSSSCG00000040095	15	139571086	139591632	4	3	1.74443e-06	1.41051e-05
GPX3	ENSSSCG00000036438	16	71980475	71989026	2	2	0	0
GRAMD1A	ENSSSCG00000002879	6	44569030	44594170	13	4	2.45247e-05	0.000182881
GRK2	ENSSSCG00000012918	2	5209436	5227748	3	3	0	0
GRK5	ENSSSCG00000010683	14	129113602	129347153	11	4	1.16267e-07	9.94547e-07
GSAP	ENSSSCG00000036113	9	102694861	102787536	11	4	0.000654005	0.00404388
GSN	ENSSSCG00000037508	1	261295713	261385287	18	2	0	0
GSTA4	ENSSSCG00000002627	7	46610467	46656451	13	10	0	0
GTF2IRD1	ENSSSCG00000007720	3	11538243	11654789	4	1	0	0
GTF3A	ENSSSCG00000009305	11	4857017	4869328	14	10	0	0
GUCD1	ENSSSCG00000010059	14	49572812	49585748	10	2	0.0039221	0.0207936
GXYLT1	ENSSSCG00000031701	5	73358764	73408366	1	1	0.0044	0.0227535
GZMA	ENSSSCG00000016903	16	34282120	34290477	10	2	0.00664361	0.0324522
H1-3	ENSSSCG00000001137	7	20862942	20882693	13	4	0	0
H6PD	ENSSSCG00000034502	6	69666600	69714463	10	4	0	0
HAVCR2	ENSSSCG00000028875	16	66139535	66160562	3	2	0.00416325	0.0217348
HDAC3	ENSSSCG00000014388	2	143273191	143287387	11	11	0	0
HDAC4	ENSSSCG00000024777	15	138381627	138614301	2	2	0.0001642	0.00110396
HEATR5B	ENSSSCG00000008498	3	103112089	103230548	14	5	0	0
HEBP1	ENSSSCG00000040275	5	59492817	59523810	14	3	0	0
HERC6	ENSSSCG00000021712	8	130594939	130665145	10	2	0	0
HINT1	ENSSSCG00000014264	2	133467137	133475734	12	7	5.68675e-09	4.96546e-08
HNRNPH3	ENSSSCG00000010238	14	71486255	71497387	14	9	1.74062e-11	1.55971e-10
HPS5	ENSSSCG00000037358	2	40904116	41025952	13	3	0.00470437	0.024122
HPSE	ENSSSCG00000009237	8	135081151	135120889	18	13	0	0
HRH2	ENSSSCG00000029096	2	81883670	81932275	3	2	5.42353e-05	0.000389042
HRH4	ENSSSCG00000003713	6	109235585	109319482	1	1	0	0
HSD3B7	ENSSSCG00000032369	3	17459627	17463386	6	2	0.000738798	0.004507
HSPB1	ENSSSCG00000039962	3	10037936	10039915	3	2	0.000707276	0.00432435
HTT	ENSSSCG00000008697	8	1809785	1934024	13	2	0	0
HUS1	ENSSSCG00000028523	18	48522997	48538788	12	12	0	0
ICAM2	ENSSSCG00000039909	12	14881923	14997426	15	5	0.000521884	0.00328264
ICOS	ENSSSCG00000025042	15	107350203	107370123	7	5	1.65721e-07	1.41315e-06
IDO1	ENSSSCG00000007007	17	9245196	9260491	14	10	0	0
IFI44L	ENSSSCG00000027660	6	134659633	134680050	14	6	0	0
IFIH1	ENSSSCG00000015897	15	68928244	68985074	4	2	0.000250233	0.00164991
IFNGR2	ENSSSCG00000034378	13	197007303	197035604	17	5	0	0
IFT52	ENSSSCG00000007364	17	46202359	46247298	6	3	0.00275788	0.0151503
IGF1	ENSSSCG00000000857	5	81775970	81848037	1	1	0.0007	0.00428916
IGF2R	ENSSSCG00000004044	1	7368103	7472548	9	3	0	0
IKZF1	ENSSSCG00000038345	9	136372724	136464942	13	3	0.000486265	0.00307987
IKZF3	ENSSSCG00000017494	12	22466414	22562312	9	5	0	0
IL10	ENSSSCG00000015652	9	67400727	67405711	7	4	0.000893616	0.00538534
IL10RA	ENSSSCG00000015085	9	45310553	45389323	14	10	0	0
IL10RB	ENSSSCG00000041289	13	196853469	196884932	10	9	0	0
IL1R1	ENSSSCG00000008162	3	52192914	52288515	8	3	0	0
IL1R2	ENSSSCG00000028331	3	52367437	52406334	5	3	5.97882e-06	4.66861e-05
IL4R	ENSSSCG00000007817	3	19523564	19576544	14	5	0	0
IL6R	ENSSSCG00000027628	4	95322426	95381282	9	6	1.50456e-10	1.34378e-09
IMP4	ENSSSCG00000015734	15	31970188	31976376	11	3	0	0
ING5	ENSSSCG00000032505	15	140244006	140280190	14	2	0.00144199	0.00838504
INPP4B	ENSSSCG00000009050	8	84811772	85514518	15	6	4.35671e-07	3.65242e-06
INPP5D	ENSSSCG00000016298	15	133501092	133626647	11	3	0	0
INSIG1	ENSSSCG00000016420	18	2885611	2898767	12	5	0	0
INTS8	ENSSSCG00000006096	4	41821764	41878868	12	4	0	0
IQGAP2	ENSSSCG00000014088	2	85294434	85636317	13	1	0	0
IRAK3	ENSSSCG00000000475	5	30525948	30609922	1	1	0	0
IRAK4	ENSSSCG00000000799	5	74834600	74882163	9	5	4.71807e-07	3.93724e-06
IRF3	ENSSSCG00000003178	6	54701668	54707151	5	4	4.09334e-07	3.44219e-06
IRF5	ENSSSCG00000016573	18	19678686	19691154	2	1	0.00212394	0.0119685
IRF8	ENSSSCG00000034980	6	3041645	3137549	16	3	0	0
IRS2	ENSSSCG00000034763	11	76626179	76653881	11	1	0.00485281	0.024767
ITCH	ENSSSCG00000007280	17	37810183	37918208	9	2	0.00873199	0.0408639
ITFG1	ENSSSCG00000033527	6	37193711	37432884	8	3	0	0
ITFG2	ENSSSCG00000000742	5	67291771	67305758	12	5	0	0
ITGA11	ENSSSCG00000004961	1	166173135	166310972	1	1	0	0
ITGA4	ENSSSCG00000016009	15	86947021	87029777	2	1	0.00557149	0.0279392
ITGA6	ENSSSCG00000015955	15	78504078	78591779	14	3	0.0109532	0.0499749
ITGAM	ENSSSCG00000007754	3	17136161	17273657	17	14	0	0
ITGB2	ENSSSCG00000025133	13	207512954	207544108	16	4	0	0
ITGB7	ENSSSCG00000000257	5	18419436	18434526	18	6	0	0
ITPR3	ENSSSCG00000001518	7	29835898	29902160	15	2	0.00687521	0.0334341
IVD	ENSSSCG00000004774	1	130893983	130940350	13	4	7.09846e-05	0.000505211
IWS1	ENSSSCG00000035410	15	59822797	59879423	4	1	0	0
KARS1	ENSSSCG00000002704	6	12056571	12073749	12	11	0	0
KCNA3	ENSSSCG00000006802	4	109495186	109509774	8	2	0.00979152	0.045213
KCNAB2	ENSSSCG00000020749	6	66928444	67016836	11	4	7.21219e-07	5.94598e-06
KCNK6	ENSSSCG00000038902	6	47237573	47249153	3	2	0	0
KCTD12	ENSSSCG00000009468	11	48943477	49031093	16	2	0	0
KCTD13	ENSSSCG00000040888	3	18124573	18141565	10	6	0	0
KCTD17	ENSSSCG00000000135	5	10707354	10718959	2	2	0	0
KCTD3	ENSSSCG00000010811	10	5753831	5815086	16	6	1.15724e-06	9.4269e-06
KCTD7	ENSSSCG00000040985	3	16382568	16393841	11	4	0	0
KDM3A	ENSSSCG00000008221	3	58299706	58354941	17	1	0	0
KDSR	ENSSSCG00000025744	1	158288544	158518879	13	6	4.59622e-07	3.84143e-06
KIF1A	ENSSSCG00000016401	15	139610626	139694826	4	1	0	0
KIF21B	ENSSSCG00000021706	10	23444998	23491185	19	6	0.000494095	0.00312584
KIF3B	ENSSSCG00000007247	17	35914246	35995363	7	5	0	0
KIF3C	ENSSSCG00000008574	3	112963492	113016950	2	2	0	0
KIFC2	ENSSSCG00000026924	4	324623	332435	6	3	8.14053e-05	0.000572666
KLF11	ENSSSCG00000038643	3	126418996	126429904	11	3	0	0
KLHDC4	ENSSSCG00000002652	6	1617651	1677132	13	7	0	0
KLHL5	ENSSSCG00000008787	8	30361386	30440754	16	4	1.91106e-05	0.00014329
KLHL8	ENSSSCG00000009226	8	131634162	131700096	11	6	0	0
KLRD1	ENSSSCG00000000642	5	61646505	61672115	5	1	0	0
KMO	ENSSSCG00000025686	10	12431982	12490409	6	6	0	0
KSR1	ENSSSCG00000017753	12	43985740	44135833	14	2	0.00421902	0.0219421
LAMTOR1	ENSSSCG00000014804	9	6672475	6680053	3	2	5.09888e-05	0.00036817
LAPTM4A	ENSSSCG00000008602	3	118152586	118170279	2	1	0.00572694	0.0286399
LCP1	ENSSSCG00000009412	11	21130045	21222009	14	5	0	0
LCP2	ENSSSCG00000017006	16	53697020	53741726	16	4	0	0
LEMD2	ENSSSCG00000001520	7	29980395	29997356	17	9	0	0
LEMD3	ENSSSCG00000000469	5	29596334	29673875	9	3	8.91469e-06	6.88244e-05
LEPROTL1	ENSSSCG00000038085	15	54916038	54929762	7	4	0	0
LGALS8	ENSSSCG00000010146	14	54867017	54892049	9	4	0	0
LGMN	ENSSSCG00000002452	7	114173693	114217103	12	3	0	0
LHFPL2	ENSSSCG00000028536	2	87322934	87498724	19	3	0.00705561	0.034099
LIPA	ENSSSCG00000010450	14	101123381	101254725	10	10	0	0
LMBR1L	ENSSSCG00000000189	5	15121550	15135252	17	3	0.000640784	0.00398014
LNPEP	ENSSSCG00000014173	2	103567601	103661079	15	6	0	0
LPIN1	ENSSSCG00000008624	3	124940548	125074123	11	7	0	0
LPIN2	ENSSSCG00000038494	6	103578549	103728151	11	3	0.001724	0.00994025
LPL	ENSSSCG00000040631	14	4104772	4135814	5	4	0	0
LRPAP1	ENSSSCG00000008701	8	2125405	2145647	12	2	0	0
LRRC47	ENSSSCG00000039516	6	65260793	65271729	14	6	1.01472e-05	7.78997e-05
LRRC58	ENSSSCG00000034616	13	139927781	139948702	6	1	0.00604778	0.0299974
LRRC8C	ENSSSCG00000006917	4	126931849	127079843	14	4	0	0
LRRC8D	ENSSSCG00000038417	4	126766211	126874275	10	5	0.00047176	0.00299842
LRRFIP2	ENSSSCG00000027738	13	21670424	21790343	11	3	0.00297157	0.0161779
LSM14B	ENSSSCG00000026052	17	61553712	61564431	14	3	0.00132853	0.00778325
LY86	ENSSSCG00000032355	7	4108118	4156625	12	3	0	0
LY9	ENSSSCG00000006375	4	89701357	89729878	15	7	0	0
LZIC	ENSSSCG00000033257	6	70259151	70271940	10	3	0.000171117	0.00114905
LZTS1	ENSSSCG00000028559	14	4344496	4404208	9	5	0	0
MACROH2A1	ENSSSCG00000014307	2	137535131	137623889	14	3	0	0
MAD2L2	ENSSSCG00000003419	6	71773681	71779183	10	3	0.00661608	0.0323756
MAML3	ENSSSCG00000009060	8	86880173	87322847	1	1	0.0094	0.0437024
MAN2C1	ENSSSCG00000001881	7	58248384	58261203	1	1	0.0041	0.0215073
MANBA	ENSSSCG00000009166	8	118251236	118364856	17	4	0.00790514	0.0377046
MAP2K3	ENSSSCG00000034379	12	61396331	61421579	6	5	0	0
MAP4K1	ENSSSCG00000002962	6	47458539	47475815	6	4	0	0
MAP4K2	ENSSSCG00000013020	2	7365231	7378998	19	10	0	0
MAPKAPK5	ENSSSCG00000009890	14	39846606	39886455	6	3	0.00250948	0.0139398
MARCHF10	ENSSSCG00000017299	12	15969848	16052680	8	3	7.24239e-05	0.000514116
MAVS	ENSSSCG00000007143	17	31850155	31869187	13	6	7.00818e-06	5.44903e-05
MBOAT1	ENSSSCG00000001078	7	15532747	15643692	4	1	0.0073409	0.0353216
MCCC2	ENSSSCG00000016971	16	47917291	47996540	10	10	0	0
MCM6	ENSSSCG00000035564	15	15917042	15985405	9	4	1.17122e-06	9.52665e-06
MCUR1	ENSSSCG00000001057	7	10116004	10142909	13	3	0.00837215	0.0394842
MDC1	ENSSSCG00000001362	7	23229508	23247641	17	5	0	0
MDN1	ENSSSCG00000004328	1	57660224	57826368	14	3	2.03091e-05	0.000152068
MED8	ENSSSCG00000003943	6	167860983	167881373	1	1	0.0087	0.0407491
MEGF8	ENSSSCG00000003021	6	49577403	49618921	1	1	0.0107	0.0489834
MFSD2B	ENSSSCG00000008590	3	114659852	114672018	1	1	0	0
MFSD3	ENSSSCG00000005899	4	293708	295789	12	3	0.000777256	0.00472578
MFSD9	ENSSSCG00000038714	3	51511436	51528050	4	1	0.00510444	0.025882
MIEN1	ENSSSCG00000017496	12	22588118	22590251	10	9	0	0
MINK1	ENSSSCG00000017917	12	52016299	52066861	4	1	0.00398582	0.0210497
MLF2	ENSSSCG00000000690	5	63951676	64009668	9	2	0.00279673	0.0153329
MMD	ENSSSCG00000017605	12	31695849	31723726	7	2	0.00146384	0.00850301
MMP2	ENSSSCG00000002829	6	30058594	30086982	1	1	0	0
MMP9	ENSSSCG00000007436	17	48175056	48188264	7	1	0	0
MMS22L	ENSSSCG00000004344	1	64303604	64459933	1	1	0.0035	0.0187603
MON1B	ENSSSCG00000002701	6	10714147	10725444	11	5	4.01961e-06	3.17045e-05
MORF4L1	ENSSSCG00000001769	7	48050045	48075796	12	7	0	0
MOV10	ENSSSCG00000006776	4	107738112	107763596	15	6	0	0
MPST	ENSSSCG00000038190	5	10739195	10749731	1	1	0	0
MPV17L2	ENSSSCG00000013896	2	59609818	59613161	11	3	0.00513402	0.0260079
MRC1	ENSSSCG00000011038	10	44107072	44244410	14	3	0	0
MRC2	ENSSSCG00000017300	12	16059778	16119702	7	1	0.00500025	0.0254482
MREG	ENSSSCG00000016175	15	118208684	118273680	8	2	0	0
MROH1	ENSSSCG00000005924	4	507227	577132	11	3	2.61074e-05	0.000194153
MRPL33	ENSSSCG00000034129	3	111428856	111438707	1	1	0.0003	0.00195429
MRPS9	ENSSSCG00000028020	3	49625248	49681440	15	6	0.00013491	0.00091378
MRS2	ENSSSCG00000001087	7	19244660	19296516	13	3	0.000597966	0.00373114
MSH2	ENSSSCG00000008428	3	93081219	93163628	9	4	6.04631e-05	0.00043258
MSR1	ENSSSCG00000006979	17	3857171	3939726	15	4	0	0
MTG1	ENSSSCG00000029088	14	141372233	141384315	9	2	0.000187475	0.00125427
MTHFR	ENSSSCG00000003428	6	71863636	71881820	11	7	0	0
MTMR12	ENSSSCG00000031509	16	18461129	18537908	10	4	0	0
MTR	ENSSSCG00000010143	14	54546981	54652759	2	1	0.00796595	0.0379285
MTRF1L	ENSSSCG00000004076	1	13446490	13458288	4	2	0.000653924	0.00404388
MTRR	ENSSSCG00000017100	16	74245224	74270802	13	5	0	0
MVP	ENSSSCG00000027946	3	18052935	18081155	16	4	0.000533792	0.00335369
MXD1	ENSSSCG00000008334	3	72517832	72545247	3	1	0.00656741	0.032195
MYBL2	ENSSSCG00000007366	17	46256257	46287929	14	3	0	0
MYLIP	ENSSSCG00000001063	7	12117240	12137929	15	12	0	0
MYO1G	ENSSSCG00000016742	18	50466449	50483518	3	3	0	0
N4BP2	ENSSSCG00000008792	8	31207754	31287944	8	3	9.25204e-06	7.12277e-05
NAAA	ENSSSCG00000008973	8	71573783	71603338	19	2	0.00383532	0.0203533
NAGA	ENSSSCG00000000050	5	6571037	6590546	15	9	0	0
NAP1L4	ENSSSCG00000012856	2	2067870	2117487	4	2	0.00717779	0.0346362
NAPB	ENSSSCG00000031219	17	30359420	30396078	14	11	0	0
NARF	ENSSSCG00000017126	12	632362	651817	13	6	0	0
NCF1	ENSSSCG00000007722	3	11820285	11839426	6	4	0.00117632	0.00695861
NCF2	ENSSSCG00000015559	9	124773498	124812928	17	9	0	0
NCF4	ENSSSCG00000000137	5	10874953	10994015	14	8	0	0
NCKAP1L	ENSSSCG00000000295	5	19677875	19723132	16	6	0	0
NCOR2	ENSSSCG00000009761	14	28624702	28819404	14	4	0.000212057	0.00140668
NDUFA2	ENSSSCG00000014371	2	142359007	142361131	5	4	7.93262e-09	6.91542e-08
NDUFA6	ENSSSCG00000000045	5	6562011	6567647	1	1	0.0025	0.0139013
NDUFAF1	ENSSSCG00000004748	1	129968502	130009391	1	1	0.0062	0.0306412
NEK4	ENSSSCG00000011446	13	34841365	34896565	4	2	0.00155935	0.0090195
NET1	ENSSSCG00000023105	10	65426516	65459754	16	11	0	0
NEU1	ENSSSCG00000001418	7	23947061	23958666	11	3	0.000896824	0.00539872
NFAM1	ENSSSCG00000037425	5	6298573	6336731	3	1	0.0108642	0.0496521
NFKB2	ENSSSCG00000010580	14	113406004	113414173	5	3	0	0
NFKBIL1	ENSSSCG00000001402	7	23669593	23685088	1	1	0.0044	0.0227535
NIPA2	ENSSSCG00000036898	15	32175104	32202335	9	5	0	0
NIT2	ENSSSCG00000011968	13	158630743	158653095	6	1	0.00278448	0.0152811
NLRC5	ENSSSCG00000039751	6	18937665	19036820	15	14	0	0
NME6	ENSSSCG00000011347	13	31046906	31053130	12	3	0	0
NOL10	ENSSSCG00000008635	3	125861432	125956887	4	2	0.000171954	0.00115326
NOL9	ENSSSCG00000030253	6	67375192	67396431	17	11	0	0
NOS3	ENSSSCG00000016450	18	6209156	6228938	8	4	3.01429e-05	0.00022205
NOTCH2	ENSSSCG00000006709	4	100951507	101150198	8	2	0	0
NR1H2	ENSSSCG00000003211	6	55237953	55245456	7	2	0	0
NR3C1	ENSSSCG00000014401	2	144822937	144956095	10	2	0.00857095	0.0402481
NRP2	ENSSSCG00000026383	15	108974816	109092309	17	6	0	0
NSL1	ENSSSCG00000015593	9	130622331	130668936	8	2	0.00348787	0.018746
NSMAF	ENSSSCG00000006236	4	74236830	74298193	2	1	0	0
NUB1	ENSSSCG00000016438	18	5899567	5928884	5	4	0	0
NUBP2	ENSSSCG00000008014	3	40178417	40186352	2	1	0	0
NUDT15	ENSSSCG00000027551	11	19572644	19584538	3	3	0	0
NUDT3	ENSSSCG00000031593	7	30320307	30443535	15	6	0	0
NUP188	ENSSSCG00000005667	1	269259519	269313650	6	2	0.00219954	0.0123563
NUP210	ENSSSCG00000011610	13	70917452	71007271	14	9	0	0
NUP98	ENSSSCG00000014794	9	6319586	6419660	10	4	0.000211223	0.00140285
NXPH3	ENSSSCG00000017552	12	25769256	25774031	5	2	0.00178287	0.0102365
OARD1	ENSSSCG00000023366	7	36379543	36386353	3	2	0.00401216	0.021148
OAS2	ENSSSCG00000009881	14	38827660	38860820	14	3	0	0
OCIAD2	ENSSSCG00000008829	8	38732820	38793234	9	4	0	0
OGFRL1	ENSSSCG00000004279	1	51313003	51332328	12	5	0	0
OLR1	ENSSSCG00000000647	5	61799286	61810624	11	9	0	0
OPRM1	ENSSSCG00000004074	1	12528672	12702443	11	6	0	0
OR51E1	ENSSSCG00000014766	9	5473111	5484469	11	10	0	0
OTULIN	ENSSSCG00000034714	16	4063071	4097095	13	3	0	0
OTULINL	ENSSSCG00000016782	16	3954244	3999778	14	3	0	0
OXCT1	ENSSSCG00000016863	16	26512396	26659845	16	3	0.000484164	0.00307012
OXSR1	ENSSSCG00000011253	13	23020530	23116958	13	3	0.00434055	0.0224886
P2RX4	ENSSSCG00000051205	14	31368303	31387905	4	1	0.00468019	0.0240784
P2RY1	ENSSSCG00000011721	13	92991043	92997700	3	2	0.00417606	0.0217601
PACC1	ENSSSCG00000015598	9	130835317	131001480	11	2	0.00456984	0.0235648
PACS1	ENSSSCG00000012956	2	6138348	6211684	14	10	0	0
PACSIN2	ENSSSCG00000000036	5	5853377	5985171	18	6	0	0
PAFAH2	ENSSSCG00000038619	6	83411553	83446834	9	1	0.0013142	0.0077075
PAG1	ENSSSCG00000040208	4	55450848	55619219	13	7	0	0
PAMR1	ENSSSCG00000028338	2	25423361	25591617	15	11	0	0
PANK4	ENSSSCG00000027299	6	64393100	64407449	10	5	0.000153565	0.00103756
PAQR8	ENSSSCG00000001750	7	46104677	46234480	11	1	0	0
PARP1	ENSSSCG00000023660	10	14203159	14241197	10	4	0	0
PARP4	ENSSSCG00000022957	11	359476	442436	11	4	0	0
PARVB	ENSSSCG00000000024	5	4906684	5015441	14	4	0	0
PCED1B	ENSSSCG00000000811	5	77645175	77795179	14	5	0	0
PDCL3	ENSSSCG00000033885	3	53674509	53692928	9	6	1.03518e-09	9.12625e-09
PDE1B	ENSSSCG00000000297	5	19725415	19752890	14	6	0	0
PDE8A	ENSSSCG00000001810	7	52410779	52556884	10	5	7.59176e-05	0.000536131
PDK1	ENSSSCG00000015958	15	78608360	78652962	14	13	0	0
PEA15	ENSSSCG00000032164	4	90263584	90274144	15	7	0	0
PECAM1	ENSSSCG00000017277	12	14582481	14723336	15	1	0	0
PEPD	ENSSSCG00000002868	6	43177065	43290369	12	2	0.00365608	0.0194588
PFKFB3	ENSSSCG00000011133	10	64776315	64859051	14	5	0	0
PFKL	ENSSSCG00000028197	13	207167372	207191690	8	3	0.00150353	0.00870584
PGAM5	ENSSSCG00000035618	14	22773143	22780884	8	6	0	0
PGD	ENSSSCG00000003402	6	70675815	70692679	10	1	0	0
PGGT1B	ENSSSCG00000014215	2	119385398	119440345	14	4	0.00127405	0.00748814
PGM2	ENSSSCG00000008773	8	29307685	29381571	20	4	0.00615044	0.0304514
PHACTR1	ENSSSCG00000001052	7	9105802	9675230	12	6	0	0
PHC3	ENSSSCG00000030467	13	108776220	108883574	8	1	0	0
PHKG2	ENSSSCG00000007788	3	17639996	17656618	7	2	0.00193809	0.011058
PI4K2B	ENSSSCG00000027340	8	19201352	19238335	13	2	0.00545024	0.0274825
PID1	ENSSSCG00000035058	15	130075040	130332689	6	3	0	0
PIK3C2B	ENSSSCG00000015283	9	65073738	65154538	11	2	0	0
PIK3C3	ENSSSCG00000003749	6	125890708	126043161	14	5	2.61907e-05	0.000194508
PIK3R1	ENSSSCG00000016958	16	46434873	46523609	10	3	0.00564573	0.0282856
PIK3R5	ENSSSCG00000017991	12	53979215	54055377	12	5	0	0
PIP5K1C	ENSSSCG00000013490	2	74977274	75046896	6	2	0.00381197	0.020249
PITPNM1	ENSSSCG00000012903	2	5028935	5044295	13	6	0	0
PITRM1	ENSSSCG00000011157	10	66996924	67049946	5	3	0.000892195	0.00538271
PLA1A	ENSSSCG00000011895	13	140636946	140665961	6	2	0.00339719	0.0182885
PLA2G7	ENSSSCG00000001723	7	41486843	41531331	8	4	0	0
PLBD2	ENSSSCG00000009872	14	38515846	38543561	12	6	8.12057e-06	6.29604e-05
PLCD1	ENSSSCG00000027550	13	22851584	22865175	17	4	0	0
PLCG1	ENSSSCG00000007356	17	43809677	43844555	16	4	0	0
PLEC	ENSSSCG00000039094	4	685456	753859	10	3	0.00840268	0.0395258
PLEKHA8	ENSSSCG00000016682	18	42820921	42926059	14	5	2.27046e-06	1.81703e-05
PLEKHH1	ENSSSCG00000002292	7	91247866	91370481	10	4	0	0
PLOD1	ENSSSCG00000003433	6	71988459	72021804	4	2	0.00552151	0.0277395
PLVAP	ENSSSCG00000037025	2	60324560	60344448	2	1	0.0052507	0.0265253
PMS2	ENSSSCG00000007590	3	5113230	5145634	10	6	2.14149e-06	1.71886e-05
POC1B	ENSSSCG00000000920	5	93132017	93222552	13	5	0	0
POFUT1	ENSSSCG00000007244	17	35856574	35883001	3	2	0.000327887	0.00212349
POLB	ENSSSCG00000007031	17	11356129	11388821	14	2	0.00284162	0.0155478
POLD3	ENSSSCG00000027506	9	8906459	8958323	11	6	0	0
POLR1A	ENSSSCG00000008226	3	58667971	58750421	17	5	1.33173e-05	0.000101524
POLR1D	ENSSSCG00000009310	11	5044329	5089833	10	10	0	0
POLR2G	ENSSSCG00000025571	2	9003781	9017779	14	9	6.11733e-14	5.49956e-13
POMGNT1	ENSSSCG00000029145	6	165212833	165222409	13	5	8.32338e-05	0.000584025
POP4	ENSSSCG00000002854	6	39734542	39760953	13	2	0	0
PPAN	ENSSSCG00000013662	2	68958906	68962657	1	1	0.0014	0.00815821
PPBP	ENSSSCG00000037579	8	70021433	70029998	5	2	0.000307351	0.00199522
PPCS	ENSSSCG00000003966	6	168831543	168876760	14	1	0	0
PPM1K	ENSSSCG00000038867	8	130748259	130772931	13	5	0	0
PPP1R10	ENSSSCG00000001347	7	23147478	23165689	15	4	0	0
PPP1R12C	ENSSSCG00000027189	6	59325532	59347176	16	3	0.00301173	0.0163639
PPP1R9B	ENSSSCG00000017584	12	26319124	26336562	16	8	0	0
PPP3CA	ENSSSCG00000009172	8	119428743	119754650	13	3	0.00509841	0.0258805
PPT1	ENSSSCG00000036673	6	95840905	95860837	11	4	0.000155691	0.00104933
PRCP	ENSSSCG00000014899	9	17002699	17076284	14	10	0	0
PRDM2	ENSSSCG00000020710	6	73117221	73239452	16	2	0	0
PRDX5	ENSSSCG00000013030	2	7798665	7806510	4	4	0	0
PREX1	ENSSSCG00000031118	17	50353145	50550404	19	4	0	0
PRKAG2	ENSSSCG00000016432	18	5475077	5744658	14	2	0.00548854	0.0276273
PRKAR2A	ENSSSCG00000011363	13	31426213	31517122	1	1	0.0019	0.0108634
PRKCA	ENSSSCG00000017268	12	12882064	13263554	16	10	4.47125e-09	3.91664e-08
PRKCB	ENSSSCG00000033674	3	21995231	22383264	4	2	0	0
PRKD2	ENSSSCG00000026152	6	52559393	52599132	5	2	1.60895e-05	0.000121639
PRPF19	ENSSSCG00000013107	2	10851579	10860838	12	4	0.000116221	0.000791112
PRSS12	ENSSSCG00000009114	8	105121388	105197142	12	8	0	0
PSAP	ENSSSCG00000010281	14	74734189	74887763	15	11	0	0
PSKH1	ENSSSCG00000040313	6	28508823	28544062	7	2	0.00362965	0.0193369
PSMD11	ENSSSCG00000017731	12	42498939	42529809	13	12	0	0
PSMD2	ENSSSCG00000046387	13	122157036	122199464	6	2	0	0
PTAR1	ENSSSCG00000005252	1	223032847	223089668	14	5	4.04352e-05	0.000295085
PTI	ENSSSCG00000039858	17	47773060	47849344	1	1	0	0
PTPN7	ENSSSCG00000037669	10	24324436	24336419	17	3	0	0
PTPRC	ENSSSCG00000010908	10	21466373	21764560	18	5	0.000103029	0.000708374
QDPR	ENSSSCG00000034811	8	12335252	12549603	11	5	8.73556e-05	0.000611377
QKI	ENSSSCG00000004029	1	4735513	4883768	9	1	0	0
RAB11B	ENSSSCG00000013600	2	70884457	70896175	5	5	1.93575e-10	1.72607e-09
RAB23	ENSSSCG00000029539	7	28632082	28658953	7	2	0.00139479	0.00813655
RAB27A	ENSSSCG00000004612	1	116533024	116605199	17	4	0	0
RAB3IL1	ENSSSCG00000013074	2	9554226	9602217	1	1	0.0001	0.000689281
RAB43	ENSSSCG00000037568	13	71562350	71596249	12	2	0.000507714	0.00320458
RAB4A	ENSSSCG00000036039	14	60478235	60529095	1	1	0.0001	0.000689281
RAB7B	ENSSSCG00000036352	9	66635637	66666037	7	5	2.39938e-06	1.9174e-05
RABEP1	ENSSSCG00000017895	12	51602227	51858233	9	1	0	0
RABIF	ENSSSCG00000022787	10	24860358	24902093	7	3	0	0
RAC2	ENSSSCG00000021944	5	10553433	10573017	18	7	0	0
RAP2A	ENSSSCG00000039812	11	66679252	66720063	15	3	0	0
RAPGEF1	ENSSSCG00000005719	1	271494248	271600879	9	3	0.00942621	0.0437754
RARRES1	ENSSSCG00000028623	13	98461316	98586030	6	2	9.25057e-05	0.000643303
RASGEF1B	ENSSSCG00000029507	8	136071354	136600317	17	6	0.000190772	0.00127477
RASGRP1	ENSSSCG00000004791	1	132702541	132786532	11	5	0	0
RASGRP2	ENSSSCG00000013023	2	7422845	7440413	15	2	0.00574175	0.0286877
RASGRP3	ENSSSCG00000008509	3	106099821	106213728	7	3	0.00516292	0.0261301
RBM15B	ENSSSCG00000011420	13	33664472	33669456	16	4	0.00136094	0.00795603
RBM17	ENSSSCG00000011134	10	64885866	64908964	13	1	0	0
RBM38	ENSSSCG00000007504	17	57783154	57797997	10	7	0	0
RBM47	ENSSSCG00000008796	8	31508508	31810359	8	3	0.00998696	0.0460664
RBPJ	ENSSSCG00000022155	8	19922779	20166755	4	4	0	0
RCBTB2	ENSSSCG00000009400	11	19105305	19182488	12	5	2.97227e-08	2.55849e-07
RELA	ENSSSCG00000012981	2	6593969	6603471	1	1	0.0001	0.000689281
RER1	ENSSSCG00000026626	6	64301199	64311784	5	2	0.00527796	0.0266384
RETREG1	ENSSSCG00000016792	16	5726494	5879515	14	7	2.87126e-07	2.4257e-06
RFLNB	ENSSSCG00000038618	12	47307699	47313937	12	8	0	0
RFTN1	ENSSSCG00000011198	13	3454448	3675021	17	2	0	0
RFWD3	ENSSSCG00000002715	6	12952350	12994050	7	2	0.000860926	0.00521132
RGCC	ENSSSCG00000009434	11	25478877	25496519	7	2	0.0062843	0.0309738
RGS16	ENSSSCG00000015550	9	123913172	123956800	4	2	0.006027	0.0299215
RGS18	ENSSSCG00000033945	10	1520872	1539663	13	5	0	0
RGS2	ENSSSCG00000037241	10	936789	940098	1	1	0.004	0.0211042
RGS9	ENSSSCG00000035402	12	11996417	12089466	12	4	0	0
RHBDF2	ENSSSCG00000023362	12	5017443	5036261	4	2	0.000557984	0.00349764
RHEX	ENSSSCG00000015638	9	66745910	66759393	13	7	0	0
RHOB	ENSSSCG00000043781	3	117773405	117777574	12	5	2.37583e-08	2.04831e-07
RIF1	ENSSSCG00000016395	15	774189	832010	14	4	0	0
RIN2	ENSSSCG00000028004	17	27807244	28058135	12	5	0	0
RING1	ENSSSCG00000001477	7	25251486	25255526	3	2	1.86843e-05	0.000140286
RIPK1	ENSSSCG00000001009	7	1841236	1880699	12	9	0	0
RMC1	ENSSSCG00000026851	6	108376775	108403175	12	4	0	0
RNASE4	ENSSSCG00000031538	7	78243687	78262866	10	5	4.89916e-05	0.000354217
RNF103	ENSSSCG00000008218	3	58161304	58186858	8	2	0.000662532	0.00408736
RNF135	ENSSSCG00000017737	12	42790187	42808919	4	2	0.00263059	0.0145534
RNF149	ENSSSCG00000008168	3	53032639	53067345	11	3	0	0
RNF216	ENSSSCG00000021285	3	4158448	4329386	17	3	0.00818672	0.0387769
RNF4	ENSSSCG00000008690	8	1353236	1380637	18	3	0.00838987	0.0395258
RNF6	ENSSSCG00000024064	11	4017443	4032164	16	5	0.000282044	0.00184629
RPIA	ENSSSCG00000008207	3	57355979	57386946	17	9	0	0
RPL23	ENSSSCG00000038880	12	23279967	23290192	11	7	1.1561e-09	1.01759e-08
RPS11	ENSSSCG00000003165	6	54577414	54579797	5	5	0	0
RPS25	ENSSSCG00000036296	9	46235727	46242432	15	2	0	0
RRNAD1	ENSSSCG00000006470	4	93358143	93366082	3	1	0.00702754	0.0340235
RRP15	ENSSSCG00000027846	10	8253821	8303860	8	3	0.00442065	0.0228171
RTCA	ENSSSCG00000006865	4	117852764	117875684	2	1	0.00441545	0.0228118
RUFY2	ENSSSCG00000010239	14	71498649	71547311	11	3	0.00414472	0.0216795
RUNX3	ENSSSCG00000032686	6	82531215	82595026	12	3	0	0
RUSF1	ENSSSCG00000007753	3	17065818	17082664	6	2	0	0
RUVBL2	ENSSSCG00000003152	6	54250515	54266893	4	2	0.00396584	0.0209662
RXRA	ENSSSCG00000038220	1	273705503	273797622	12	6	0	0
S100A4	ENSSSCG00000006578	4	96088201	96091156	7	4	0	0
S100A6	ENSSSCG00000021084	4	96098283	96099685	5	4	0	0
SAMD3	ENSSSCG00000004202	1	33146531	33195550	1	1	0.0027	0.0148772
SAMD9	ENSSSCG00000027372	9	72963815	72999258	11	2	0.00214083	0.0120512
SAMHD1	ENSSSCG00000027806	17	40112978	40171895	9	2	0	0
SARM1	ENSSSCG00000030358	12	44655811	44676945	8	3	0	0
SART3	ENSSSCG00000009946	14	42223725	42297113	12	4	0	0
SBNO1	ENSSSCG00000009776	14	29570471	29620091	10	4	6.84135e-05	0.000488183
SCML4	ENSSSCG00000033392	1	73838813	73968699	15	7	0	0
SCPEP1	ENSSSCG00000017617	12	33265529	33299630	14	4	0	0
SDC3	ENSSSCG00000003592	6	87495041	87535845	8	4	1.22356e-06	9.92281e-06
SDE2	ENSSSCG00000010858	10	13879728	13897862	7	7	0	0
SEC31A	ENSSSCG00000009244	8	135420884	135495121	14	9	0	0
SEC61G	ENSSSCG00000035434	9	139127473	139135407	3	2	0.0014867	0.00861751
SELENOI	ENSSSCG00000030643	3	112628746	112671085	7	4	7.33213e-05	0.000519811
SELENOP	ENSSSCG00000021208	16	27537885	27631130	14	11	0	0
SEMA4D	ENSSSCG00000009584	14	957081	1078509	13	5	4.81894e-07	4.00309e-06
SEPTIN1	ENSSSCG00000007800	3	17924651	17937953	4	2	0.00027107	0.00177871
SEPTIN3	ENSSSCG00000000040	5	6589864	6662432	11	6	0	0
SEPTIN8	ENSSSCG00000014285	2	135076634	135104478	8	3	0.00147083	0.00853458
SEPTIN9	ENSSSCG00000017168	12	4254775	4405628	7	3	0	0
SERHL2	ENSSSCG00000034350	5	6216326	6230464	5	3	0	0
SERPINB6	ENSSSCG00000038404	7	1752674	1776086	13	7	0	0
SERPINB9	ENSSSCG00000031615	7	1721065	1736074	9	6	0	0
SERPING1	ENSSSCG00000013181	2	13324158	13338663	3	1	0.00427215	0.0221762
SESN3	ENSSSCG00000037015	9	27207236	27298628	16	8	1.40026e-10	1.25267e-09
SFMBT2	ENSSSCG00000024480	10	63877025	64070772	15	3	0	0
SFT2D1	ENSSSCG00000004020	1	2576729	2593511	10	3	0.000418378	0.00267469
SGK1	ENSSSCG00000021443	1	29625781	29753607	17	7	0	0
SGSM3	ENSSSCG00000000076	5	7968097	8017768	1	1	0.0048	0.0245663
SH3BP2	ENSSSCG00000022004	8	1583193	1619037	16	3	0	0
SH3BP4	ENSSSCG00000034692	15	135003511	135106622	9	3	0	0
SH3GLB2	ENSSSCG00000005668	1	269312801	269332344	6	2	0.00318983	0.0172801
SIGIRR	ENSSSCG00000024389	2	223532	230741	11	3	0	0
SKI	ENSSSCG00000040944	6	64188029	64241556	5	2	0	0
SLA-DMA	ENSSSCG00000001470	7	25133214	25138348	17	5	0.000641537	0.0039803
SLA-DOA	ENSSSCG00000001472	7	25178086	25182954	14	6	0	0
SLAMF6	ENSSSCG00000006382	4	89980786	90003647	16	7	9.96888e-10	8.80289e-09
SLAMF7	ENSSSCG00000006378	4	89759848	89785816	18	5	0	0
SLC11A1	ENSSSCG00000039798	15	120433952	120446396	18	6	4.19368e-06	3.30298e-05
SLC12A9	ENSSSCG00000023619	3	8697439	8712918	12	3	0.00131121	0.00769825
SLC15A2	ENSSSCG00000030305	13	138595954	138681573	4	2	0.000206586	0.00137372
SLC15A3	ENSSSCG00000013114	2	10800547	10816519	15	8	1.22069e-09	1.07272e-08
SLC16A7	ENSSSCG00000000456	5	24713267	24875003	12	5	0	0
SLC18A1	ENSSSCG00000009601	14	4243557	4278989	7	4	0	0
SLC25A24	ENSSSCG00000006848	4	111579200	111634271	18	6	3.2122e-06	2.55573e-05
SLC26A2	ENSSSCG00000039045	2	150996727	151022148	9	4	0.000216768	0.00143618
SLC30A7	ENSSSCG00000006860	4	117314845	117396496	11	3	0	0
SLC35B3	ENSSSCG00000001033	7	5539702	5606553	10	2	0	0
SLC35F6	ENSSSCG00000008562	3	112280658	112296866	11	2	0.00694886	0.0336724
SLC36A1	ENSSSCG00000035442	16	71540642	71607421	12	4	0	0
SLC37A2	ENSSSCG00000022536	9	52237420	52272692	16	6	0	0
SLC38A10	ENSSSCG00000022317	12	1476996	1514497	16	5	7.55286e-05	0.000534074
SLC38A9	ENSSSCG00000030343	16	34738194	34858735	13	4	8.88253e-05	0.000620076
SLC39A1	ENSSSCG00000006561	4	95728999	95733824	12	6	5.55614e-09	4.85918e-08
SLC43A2	ENSSSCG00000024108	12	47791911	47838946	19	7	3.53082e-06	2.79702e-05
SLC46A1	ENSSSCG00000023478	12	44677502	44686250	4	3	0.000196943	0.0013144
SLC48A1	ENSSSCG00000036775	5	78141255	78150584	15	6	2.23099e-07	1.89357e-06
SLC4A11	ENSSSCG00000007157	17	32446471	32459398	18	4	0.000681338	0.00419864
SLC5A10	ENSSSCG00000018049	12	60281878	60396630	11	2	0.00465348	0.0239736
SLC66A3	ENSSSCG00000008631	3	125494417	125507239	9	4	0	0
SLC7A11	ENSSSCG00000022649	8	88607884	88940100	12	4	0	0
SLC8B1	ENSSSCG00000009880	14	38773398	38808233	14	12	0	0
SLC9A3R1	ENSSSCG00000017232	12	6466120	6493428	11	2	0	0
SLC9B2	ENSSSCG00000028101	8	117997127	118049423	14	4	0	0
SLF1	ENSSSCG00000014163	2	101313091	101375607	1	1	0.01	0.0460877
SMARCC2	ENSSSCG00000000382	5	21563402	21586727	9	2	0	0
SMIM14	ENSSSCG00000021793	8	30765418	30840363	12	4	0	0
SMIM15	ENSSSCG00000033814	16	39954360	39958522	12	1	0	0
SMIM7	ENSSSCG00000013863	2	60961363	60976448	1	1	0.0001	0.000689281
SMPDL3A	ENSSSCG00000004233	1	39848641	39868731	16	15	0	0
SNRNP70	ENSSSCG00000023792	6	54288354	54304270	6	4	6.47483e-06	5.04151e-05
SNTB1	ENSSSCG00000005994	4	18288843	18526219	15	4	0.000429689	0.00273739
SNU13	ENSSSCG00000000058	5	6885067	6900023	2	1	0.00591969	0.0294155
SNX10	ENSSSCG00000037598	18	46064579	46142945	7	3	0	0
SNX16	ENSSSCG00000006151	4	54801368	54838143	1	1	0.0009	0.00540593
SNX24	ENSSSCG00000039373	2	126349973	126552304	12	6	0	0
SNX4	ENSSSCG00000036828	13	134824043	134905359	7	4	3.88815e-05	0.000284506
SNX8	ENSSSCG00000040977	3	1559400	1720818	9	3	0.000791904	0.00480416
SOGA1	ENSSSCG00000007324	17	40020440	40099139	1	1	0.0069	0.0335038
SORBS3	ENSSSCG00000009626	14	6808166	6828975	6	3	0.000303346	0.00197157
SPCS1	ENSSSCG00000011447	13	34839383	34841605	4	2	0.00850422	0.0399691
SPECC1	ENSSSCG00000034364	12	59466791	59654130	12	7	0	0
SPNS1	ENSSSCG00000007811	3	18629646	18644349	14	5	0	0
SPOCK2	ENSSSCG00000010283	14	74938179	74968388	14	3	0	0
SPP1	ENSSSCG00000009216	8	131077786	131085340	3	1	0.00744759	0.035772
SPPL2A	ENSSSCG00000004635	1	121066674	121134891	8	3	0.00417577	0.0217601
SPSB2	ENSSSCG00000025460	5	63836766	63839253	6	2	0.00800548	0.0380835
SPTAN1	ENSSSCG00000005654	1	268936025	269002261	17	4	0	0
SPTLC1	ENSSSCG00000009594	14	3081969	3138103	10	2	0.00834348	0.039383
SREBF2	ENSSSCG00000026092	5	6719487	6784672	14	7	5.30777e-07	4.3958e-06
SREK1	ENSSSCG00000032726	16	44578783	44620094	16	4	0.000247174	0.00163368
SRGN	ENSSSCG00000023374	14	72183363	72199254	12	2	0	0
SRPRB	ENSSSCG00000011639	13	74975418	75010212	13	3	0.00101172	0.00601747
SRSF4	ENSSSCG00000003589	6	85891364	86131682	17	4	0.0054986	0.0276498
SSBP1	ENSSSCG00000016488	18	8151029	8167971	12	2	0	0
SSH1	ENSSSCG00000009943	14	41968466	42025726	11	2	0.00313996	0.0170268
SSR1	ENSSSCG00000001022	7	4652917	4685885	13	3	0	0
ST3GAL1	ENSSSCG00000005943	4	7814694	7909528	14	4	4.34771e-06	3.41445e-05
ST3GAL2	ENSSSCG00000038843	6	13386443	13419314	7	3	0.00585011	0.0291758
ST3GAL5	ENSSSCG00000008227	3	58862992	58919960	13	3	0.000652093	0.0040412
ST6GAL1	ENSSSCG00000025770	13	124700133	124837843	14	9	0	0
STAM2	ENSSSCG00000016399	15	115119	168657	14	2	0.0106295	0.0487015
STARD3NL	ENSSSCG00000024028	9	108631256	108676183	13	7	0	0
STING1	ENSSSCG00000014349	2	141358993	141367198	6	1	0.00408182	0.0214325
STK11IP	ENSSSCG00000032964	15	121604166	121619065	12	3	4.21806e-05	0.000306187
STK25	ENSSSCG00000016372	15	140144334	140154366	14	4	0.00726905	0.0350376
STX3	ENSSSCG00000013119	2	11694859	11740744	12	8	0	0
SUCLA2	ENSSSCG00000009405	11	19616499	19675791	16	4	4.1791e-05	0.000303763
SULT1A3	ENSSSCG00000021557	3	18351621	18354651	3	1	0	0
SUN1	ENSSSCG00000007544	3	486020	532979	12	4	7.9319e-05	0.000558709
SUPT4H1	ENSSSCG00000034752	12	34619729	34629022	10	5	0	0
SUSD1	ENSSSCG00000005465	1	252754818	252956341	3	3	8.84077e-05	0.00061795
SUSD6	ENSSSCG00000002311	7	93253757	93344187	16	3	0	0
SYTL3	ENSSSCG00000004057	1	8453283	8546530	14	13	0	0
TACO1	ENSSSCG00000036944	12	15254950	15312723	2	1	0.00622866	0.0307273
TAF1D	ENSSSCG00000038682	9	26147149	26167290	9	4	0	0
TAGAP	ENSSSCG00000004053	1	8208084	8219630	16	4	0	0
TANC2	ENSSSCG00000017298	12	15451471	15813580	8	3	0	0
TAPT1	ENSSSCG00000021828	8	11365431	11416289	9	3	0.0002171	0.00143665
TAX1BP3	ENSSSCG00000017866	12	49754164	49760147	8	3	0.00917637	0.042797
TBATA	ENSSSCG00000010273	14	73681740	73697022	2	2	0	0
TBC1D13	ENSSSCG00000005660	1	269134160	269152285	15	2	0.00468706	0.0240784
TBC1D7	ENSSSCG00000001053	7	9685259	9708781	11	3	0.00135409	0.0079245
TBC1D9	ENSSSCG00000032741	8	86402837	86517784	15	4	0.00267158	0.0147504
TC2N	ENSSSCG00000002443	7	113337035	113389588	1	1	0.0064	0.031459
TDRD3	ENSSSCG00000009449	11	33258063	33440127	1	1	0.0023	0.0128546
TEC	ENSSSCG00000008820	8	38051056	38182182	1	1	0	0
TECPR1	ENSSSCG00000007601	3	5414073	5442943	14	11	0	0
TERF1	ENSSSCG00000006184	4	62796999	62831422	9	3	0.000266018	0.00174976
TES	ENSSSCG00000040344	18	29895878	29936233	8	4	0.000290518	0.00189949
TESPA1	ENSSSCG00000000299	5	19904914	20017419	6	2	0	0
TGFBI	ENSSSCG00000014316	2	138191804	138225366	15	14	0	0
THAP12	ENSSSCG00000040639	9	10542258	10566550	7	2	0.00670967	0.0327456
THBS2	ENSSSCG00000004012	1	855030	882473	14	8	0	0
THOC1	ENSSSCG00000025653	6	106040042	106088026	3	2	0.000105404	0.000722885
TIGAR	ENSSSCG00000024219	5	66044686	66067377	15	3	0.010294	0.047283
TK2	ENSSSCG00000038053	6	27226425	27255693	9	3	0	0
TKFC	ENSSSCG00000013087	2	10158183	10171415	18	7	0	0
TLE3	ENSSSCG00000004971	1	167808509	167855911	8	2	0	0
TMA7	ENSSSCG00000011351	13	31153629	31156339	4	2	0.000683139	0.004205
TMBIM6	ENSSSCG00000029652	5	15674049	15723328	13	3	0.000631829	0.00393346
TMC6	ENSSSCG00000032562	12	3825440	3844624	16	2	0	0
TMEM104	ENSSSCG00000017230	12	6403487	6459527	14	7	0	0
TMEM106A	ENSSSCG00000025856	12	19745780	19755521	7	2	0.00979366	0.045213
TMEM106B	ENSSSCG00000032740	9	81837688	81864193	7	3	0.000424525	0.00270765
TMEM127	ENSSSCG00000034105	3	46966890	47017659	13	4	0.00900135	0.0420525
TMEM14A	ENSSSCG00000002622	7	46509777	46517732	3	3	0	0
TMEM156	ENSSSCG00000023785	8	30289407	30342607	14	4	0	0
TMEM159	ENSSSCG00000031876	3	24876639	24910754	6	2	0.00114147	0.0067598
TMEM181	ENSSSCG00000024876	1	8563545	8635681	11	6	0	0
TMEM220	ENSSSCG00000036454	12	55438196	55454590	9	5	2.27169e-10	2.02232e-09
TMEM248	ENSSSCG00000007736	3	16253018	16296834	15	6	0	0
TMEM254	ENSSSCG00000024300	14	81931301	81940401	8	1	0.0096952	0.0448341
TMEM50B	ENSSSCG00000034624	13	197046679	197093251	17	4	0	0
TMEM62	ENSSSCG00000004716	1	128269596	128306056	10	8	0	0
TMEM97	ENSSSCG00000033123	12	44604037	44610002	6	2	0	0
TMTC3	ENSSSCG00000000927	5	94276769	94384142	15	3	0.0075697	0.0362311
TNFAIP3	ENSSSCG00000004154	1	26473938	26489822	10	3	0	0
TNFAIP8	ENSSSCG00000040617	2	123152371	123287518	9	6	6.9164e-07	5.71074e-06
TNFRSF21	ENSSSCG00000001727	7	42020227	42091516	16	3	0.00476189	0.0243941
TNFSF11	ENSSSCG00000009429	11	24466586	24505422	9	2	0.00590738	0.029381
TNFSF8	ENSSSCG00000036457	1	255432969	255459073	9	3	0.000291062	0.00190077
TNIP2	ENSSSCG00000008691	8	1533424	1554625	1	1	0.0096	0.0444315
TNPO1	ENSSSCG00000027293	16	49048680	49151924	4	1	0	0
TNS1	ENSSSCG00000027669	15	119949528	120177353	5	4	1.17375e-06	9.53302e-06
TOLLIP	ENSSSCG00000033033	2	851514	864494	8	2	0.000506626	0.00320141
TOP3A	ENSSSCG00000035839	12	60443731	60469040	12	10	0	0
TP53I11	ENSSSCG00000031819	2	17448200	17465703	11	5	0	0
TP53I13	ENSSSCG00000017788	12	45763700	45768156	5	3	0.00350952	0.0187885
TPST1	ENSSSCG00000007737	3	16403775	16621876	16	6	1.69113e-05	0.0001275
TPT1	ENSSSCG00000040929	11	21929176	21933786	11	7	1.73913e-08	1.5089e-07
TRA2A	ENSSSCG00000015387	9	92294917	92323794	12	2	0	0
TRAPPC12	ENSSSCG00000024665	3	131307204	131358001	2	1	0.000691095	0.00424918
TRDMT1	ENSSSCG00000021309	10	43434444	43516094	8	4	2.93459e-05	0.000216763
TREM2	ENSSSCG00000039270	7	36464034	36471516	5	2	0.0021113	0.0119096
TREML2	ENSSSCG00000001616	7	36482058	36493906	2	2	0	0
TRIB3	ENSSSCG00000039862	17	34807534	34816451	4	3	4.14777e-05	0.00030229
TRIM22	ENSSSCG00000014670	9	4157290	4170204	15	6	0	0
TRIM26	ENSSSCG00000001233	7	22756345	22780174	15	4	1.83376e-06	1.47836e-05
TRIM4	ENSSSCG00000007637	3	7815718	7837546	12	3	0.00947577	0.0439682
TRIOBP	ENSSSCG00000020777	5	10066086	10126491	11	4	0	0
TRIP12	ENSSSCG00000024373	15	130787581	130939575	13	3	0	0
TRMO	ENSSSCG00000005371	1	239768176	239842595	18	2	0	0
TRMT10B	ENSSSCG00000005354	1	238516058	238541706	7	3	0.000251684	0.00165747
TRMT44	ENSSSCG00000033873	8	2678905	2708418	2	2	0	0
TRPV2	ENSSSCG00000018032	12	59135329	59152229	12	10	0	0
TSC1	ENSSSCG00000046003	1	272636532	272685952	7	6	0	0
TSC22D1	ENSSSCG00000009422	11	22518795	22634407	12	2	0.00682822	0.0332351
TSC22D4	ENSSSCG00000025164	3	8390945	8406218	2	1	0.00412815	0.0216135
TSEN15	ENSSSCG00000031121	9	125300365	125566067	7	2	0.0067858	0.0330876
TSNARE1	ENSSSCG00000036022	4	1686530	1805284	7	3	0	0
TSPAN11	ENSSSCG00000000734	5	66852873	66911573	5	4	0	0
TSPO	ENSSSCG00000000033	5	5723186	5735128	15	5	1.15762e-05	8.87453e-05
TTC28	ENSSSCG00000009968	14	45320588	45925027	1	1	0.0052	0.0262934
TTC3	ENSSSCG00000012062	13	200694616	200821912	16	9	0	0
TTC38	ENSSSCG00000000003	5	3248343	3270774	9	3	4.75065e-05	0.000343935
TTC7A	ENSSSCG00000008434	3	93457622	93592348	8	3	0	0
TTC9C	ENSSSCG00000035472	2	9024476	9034770	9	5	4.16071e-05	0.000302828
TTF2	ENSSSCG00000006733	4	103622064	103676420	9	6	0	0
TTLL12	ENSSSCG00000000034	5	5701583	5720724	17	8	0	0
TTYH2	ENSSSCG00000017238	12	6838424	6881628	14	8	0	0
TUBB	ENSSSCG00000001379	7	23245743	23294218	10	1	0	0
TUBB2B	ENSSSCG00000033655	7	1910585	1956119	7	3	0	0
TUBB6	ENSSSCG00000038992	6	97229868	97240665	5	2	0.00784186	0.0374354
TUT7	ENSSSCG00000010952	10	28995565	29061176	14	4	0.000333017	0.00215417
TXK	ENSSSCG00000008819	8	37977972	38046933	11	5	0	0
TXNDC12	ENSSSCG00000003867	6	160137018	160168222	2	1	0.00177545	0.0102046
TXNRD3	ENSSSCG00000023929	13	73275911	73340428	7	2	0	0
TYK2	ENSSSCG00000013648	2	69157799	69183461	12	2	0.00236861	0.0132245
UBASH3A	ENSSSCG00000029511	13	205744393	205787094	9	6	0	0
UBC	ENSSSCG00000029226	14	28257027	28263044	5	2	0.00415465	0.0217106
UBD	ENSSSCG00000001252	7	22501130	22503094	11	1	0.00615784	0.0304604
UBE2B	ENSSSCG00000038953	2	136652784	136667949	13	9	0	0
UBE2D4	ENSSSCG00000016722	18	48733366	48756291	12	4	0	0
UBE2L6	ENSSSCG00000023379	2	13354013	13370801	17	6	3.69571e-06	2.91919e-05
UBE2NL	ENSSSCG00000000908	5	89673573	89714281	2	1	0	0
UBE2Q1	ENSSSCG00000006544	4	95220867	95229533	3	1	0	0
UBFD1	ENSSSCG00000040265	3	22639972	22655041	5	2	0.00057137	0.00357744
UBXN2A	ENSSSCG00000033753	3	114673034	114714178	2	1	0.00339939	0.0182885
UBXN2B	ENSSSCG00000006239	4	74405897	74438051	5	2	0	0
UCP2	ENSSSCG00000014833	9	8333153	8365558	7	2	0.00840061	0.0395258
UGCG	ENSSSCG00000022780	1	252651879	252688550	5	3	2.95435e-05	0.000217928
ULK2	ENSSSCG00000018045	12	59806955	59878391	16	7	0	0
ULK4	ENSSSCG00000025408	13	25208065	25751500	1	1	0	0
UNC93B1	ENSSSCG00000012893	2	4855425	4909860	5	3	2.65801e-05	0.000197133
UQCC3	ENSSSCG00000038370	2	9074783	9078536	10	4	0.00161891	0.00934421
USF1	ENSSSCG00000006371	4	89395195	89401047	8	1	0	0
USP19	ENSSSCG00000011375	13	31726731	31738770	18	4	0.000106632	0.000728954
USP38	ENSSSCG00000009049	8	84567618	84601224	14	4	0.00200169	0.0113734
USP40	ENSSSCG00000016306	15	133870834	133952863	4	2	0.0025968	0.0143811
USP7	ENSSSCG00000007907	3	33775829	33810466	8	3	0.000104243	0.000715821
UVSSA	ENSSSCG00000037035	8	573421	601944	11	5	0	0
VAPB	ENSSSCG00000007514	17	58594749	58644918	13	3	0.00141533	0.00823876
VAV2	ENSSSCG00000005743	1	273303143	273476208	8	4	0	0
VCAN	ENSSSCG00000014136	2	91358399	91811208	7	3	0	0
VPS13D	ENSSSCG00000003438	6	72256877	72510907	12	3	0	0
VPS25	ENSSSCG00000034782	12	20082864	20087963	7	1	0	0
VPS28	ENSSSCG00000005904	4	362911	370589	1	1	0.0077	0.0367904
VPS35L	ENSSSCG00000027324	3	26038483	26157399	12	4	0	0
VPS36	ENSSSCG00000035658	11	15701370	15772693	6	3	0	0
VPS37B	ENSSSCG00000028889	14	29962042	29994650	5	2	0.00898878	0.0420296
VPS39	ENSSSCG00000004731	1	129144344	129198764	12	4	0	0
VPS52	ENSSSCG00000001501	7	29624224	29639140	18	3	0	0
VWA5A	ENSSSCG00000015175	9	51052157	51111209	12	5	0	0
WASHC3	ENSSSCG00000036075	5	82155256	82316190	4	2	8.25187e-05	0.000579752
WDFY1	ENSSSCG00000025174	15	125669842	125720160	16	3	0	0
WDFY4	ENSSSCG00000045502	14	89353367	89496349	14	3	0.00648985	0.0318434
WDR1	ENSSSCG00000036501	8	6413347	6452346	9	3	0.00410877	0.0215326
WDR37	ENSSSCG00000029602	10	68416090	68535143	8	2	0	0
WDR70	ENSSSCG00000016846	16	22599936	22978858	6	2	0.00769137	0.0367813
WDR77	ENSSSCG00000006790	4	108907332	108941037	13	2	0	0
WFDC1	ENSSSCG00000023837	6	4333731	4399237	3	1	0.000334944	0.00216407
WFS1	ENSSSCG00000032452	8	4362678	4385272	9	3	0.00055701	0.00349554
WHRN	ENSSSCG00000005490	1	255009768	255095223	9	8	0	0
WIPI1	ENSSSCG00000017260	12	11715318	11752021	14	3	0.00802742	0.0381547
WIPI2	ENSSSCG00000007580	3	3800180	3834413	14	2	0	0
WWP2	ENSSSCG00000022609	6	17066799	17227926	16	6	5.21092e-05	0.000375269
XPO6	ENSSSCG00000007812	3	18772031	18880645	13	3	0.000281256	0.00184334
XYLT1	ENSSSCG00000007872	3	27158874	27492892	10	5	6.24259e-10	5.52136e-09
XYLT2	ENSSSCG00000017573	12	26640899	26663520	9	5	4.14693e-07	3.48189e-06
YBX3	ENSSSCG00000000633	5	61337863	61361280	14	3	0	0
YTHDC2	ENSSSCG00000014211	2	117871336	118104508	18	4	0	0
ZAP70	ENSSSCG00000008193	3	56515449	56541740	13	9	0	0
ZBTB40	ENSSSCG00000026276	6	80450052	80485378	11	2	0.00255679	0.0141824
ZBTB41	ENSSSCG00000010897	10	20046025	20089871	10	3	0	0
ZC3H12D	ENSSSCG00000004109	1	16465252	16498971	13	5	0	0
ZC3H13	ENSSSCG00000009414	11	21298855	21387972	19	3	0	0
ZC3HAV1	ENSSSCG00000016512	18	10509629	10588832	12	6	0	0
ZDHHC20	ENSSSCG00000026744	11	1324060	1406084	12	5	0.000121208	0.000823007
ZEB2	ENSSSCG00000021343	15	7499026	7632655	13	4	0.00622623	0.0307273
ZFP30	ENSSSCG00000029408	6	46751656	46786247	6	2	0.00189056	0.0108207
ZFP36L1	ENSSSCG00000028304	7	92490011	92495574	2	1	0	0
ZFP36L2	ENSSSCG00000038549	3	97200406	97204700	8	3	0	0
ZMYND11	ENSSSCG00000011166	10	69159455	69295307	2	1	0.0104976	0.0481374
ZNF146	ENSSSCG00000025355	6	45520895	45601653	12	4	0.000181385	0.00121501
ZNF16	ENSSSCG00000034031	4	87568	109285	13	3	0.00124386	0.00731858
ZNF202	ENSSSCG00000015145	9	50508206	50605633	15	2	0.00361462	0.0192756
ZNF207	ENSSSCG00000017732	12	42571406	42612396	17	5	0	0
ZNF335	ENSSSCG00000007432	17	48126896	48153181	1	1	0.0003	0.00195429
ZNF48	ENSSSCG00000007801	3	17920948	17936471	3	2	0.00016261	0.00109462
ZNF622	ENSSSCG00000016793	16	5699744	5714516	9	7	0	0
ZNF644	ENSSSCG00000022534	4	125740372	125863620	19	7	1.8339e-08	1.58609e-07
ZNF672	ENSSSCG00000013978	2	52297662	52312332	12	6	1.06098e-06	8.65568e-06
ZNF683	ENSSSCG00000040579	6	83758978	83765855	6	5	0	0
ZNF687	ENSSSCG00000006627	4	97949987	97958889	14	3	0.00227834	0.0127466
ZNHIT6	ENSSSCG00000006939	4	130298107	130406940	4	3	7.90189e-05	0.000557313
ZUP1	ENSSSCG00000004263	1	44939951	44997337	3	2	4.02044e-05	0.000293793
ZWINT	ENSSSCG00000027984	14	94094887	94109532	2	2	8.90894e-06	6.88244e-05
ZYX	ENSSSCG00000016461	18	6861072	6870273	18	10	0	0
ZZEF1	ENSSSCG00000032049	12	50043115	50155354	6	1	0.00730344	0.0351724

## Sheet: L
Table S3c. List of genes showing significant ASE in L condition using GeneiASE
ENSEMBL Gene	ENSEMBL Gene ID	Chrom	Pos Start	Pos End	n testable	n nom significant	Meta p-value	BH FDR
A4GALT	ENSSSCG00000026962	5	6083444	6105924	7	3	0.00565234	0.0295543
ABCF1	ENSSSCG00000001346	7	23126283	23143993	9	3	0.000574046	0.00381938
ABCG2	ENSSSCG00000009215	8	130775472	130998660	3	1	0	0
ABCG4	ENSSSCG00000015113	9	46336155	46380544	17	4	0.000734289	0.00476577
ABHD17C	ENSSSCG00000001782	7	49540602	49599321	10	4	0	0
ABLIM1	ENSSSCG00000010651	14	124760398	125010892	10	4	0	0
ABLIM3	ENSSSCG00000014430	2	150260217	150423211	9	4	0	0
ACADS	ENSSSCG00000009916	14	40624213	40659928	12	3	0.000193076	0.00141159
ACAP1	ENSSSCG00000017943	12	52681624	52697459	6	1	0.00559472	0.0292835
ACE	ENSSSCG00000017296	12	15394487	15414639	1	1	0.0007	0.00457867
ACOX3	ENSSSCG00000008724	8	2716914	2775333	7	2	0.00488777	0.0260993
ACP5	ENSSSCG00000032282	2	70206159	70208328	5	2	0.00331624	0.0186585
ACSF2	ENSSSCG00000017566	12	26713785	26765578	11	6	0	0
ACSL1	ENSSSCG00000015784	15	45866851	46090099	4	2	0.00363958	0.0202288
ACSS1	ENSSSCG00000007133	17	30800426	30839742	14	3	0	0
ACTR1B	ENSSSCG00000008194	3	56610304	56620164	9	4	0	0
ACVRL1	ENSSSCG00000000232	5	17263907	17286276	11	3	2.37116e-05	0.000193306
ADA2	ENSSSCG00000035218	5	69526434	69554661	15	8	0	0
ADAM19	ENSSSCG00000017052	16	65715622	65814760	4	2	0	0
ADAM28	ENSSSCG00000009644	14	8375212	8438615	13	9	0	0
ADAT1	ENSSSCG00000002706	6	12076356	12142488	5	4	6.09194e-07	5.47187e-06
ADCY7	ENSSSCG00000039408	6	34519180	34585779	20	5	0	0
ADGRG1	ENSSSCG00000002815	6	19527648	19570893	9	1	0.00952221	0.0455725
ADGRG5	ENSSSCG00000025503	6	19463018	19488795	10	3	0.00829407	0.0407812
ADGRG6	ENSSSCG00000004139	1	22662020	22801864	7	7	0	0
ADSL	ENSSSCG00000000077	5	7985700	8045510	14	11	0	0
AGA	ENSSSCG00000015772	15	39701308	39713496	4	1	0.0068317	0.0347808
AGAP1	ENSSSCG00000016317	15	135441906	135993311	3	2	0.00024626	0.0017595
AHR	ENSSSCG00000030484	9	86511369	86555943	19	10	4.56291e-12	4.54483e-11
AIFM2	ENSSSCG00000010258	14	73055222	73074653	1	1	0	0
AKAP10	ENSSSCG00000024030	12	59732123	59789131	4	2	0.00230303	0.0134858
AKNA	ENSSSCG00000023894	1	254941598	254994201	15	5	0	0
AKR1A1	ENSSSCG00000029256	6	165811246	165824896	11	7	0	0
AKR1B1	ENSSSCG00000040608	18	14593548	14752310	11	5	4.81626e-06	4.14116e-05
ALDH3A2	ENSSSCG00000018041	12	59936848	59954596	12	3	0	0
ALDH4A1	ENSSSCG00000024752	6	77373999	77393651	8	2	0.00275485	0.0158365
ALKBH1	ENSSSCG00000025906	7	100676629	100710788	1	1	0.0006	0.00397105
ANAPC1	ENSSSCG00000008105	3	44509692	44605014	2	1	0.00194511	0.0116199
ANAPC13	ENSSSCG00000033057	13	75599800	75605140	5	3	0.000427308	0.00290847
ANKIB1	ENSSSCG00000015314	9	72184818	72328763	12	4	0.000293489	0.00206758
ANKRD10	ENSSSCG00000033732	11	77323357	77356113	13	3	0.000314337	0.00219599
ANKRD11	ENSSSCG00000039541	6	455851	616199	8	2	0	0
ANO9	ENSSSCG00000024569	2	232197	250935	3	2	0.00608168	0.0314397
ANTXR2	ENSSSCG00000009256	8	137618616	137926894	13	4	0.000377548	0.0025979
ANXA6	ENSSSCG00000017089	16	71857258	71913723	19	4	0.00224892	0.0132393
AP1S3	ENSSSCG00000040847	15	125561513	125636436	7	3	0.00088431	0.00565194
AP5Z1	ENSSSCG00000007577	3	3622696	3642415	12	12	0	0
APAF1	ENSSSCG00000000884	5	85166628	85258364	15	9	0	0
APIP	ENSSSCG00000013299	2	26095038	26115464	7	5	3.37388e-08	3.19597e-07
APLP2	ENSSSCG00000015244	9	56798827	56872643	14	4	0.00395962	0.0217433
APMAP	ENSSSCG00000036286	17	30768485	30795556	14	3	0.00183353	0.0110056
APOE	ENSSSCG00000003088	6	51372259	51377794	4	4	0	0
APPL2	ENSSSCG00000000841	5	79356047	79412233	11	5	0	0
ARAP1	ENSSSCG00000014817	9	7233911	7301086	5	3	0	0
ARFIP1	ENSSSCG00000009010	8	76168388	76270787	11	2	0.00464885	0.0250093
ARHGAP18	ENSSSCG00000004205	1	33527734	33717977	15	4	0	0
ARHGAP24	ENSSSCG00000009229	8	132761689	133242298	10	1	0.00599007	0.0310619
ARHGAP25	ENSSSCG00000008344	3	73556565	73650078	13	2	0	0
ARHGAP26	ENSSSCG00000014399	2	144301335	144778086	3	1	0.00830699	0.0408049
ARHGEF10L	ENSSSCG00000003486	6	76064311	76229306	9	8	0	0
ARID5A	ENSSSCG00000008123	3	46701630	46714122	8	2	0	0
ARL14EP	ENSSSCG00000039889	2	30295034	30311472	7	1	0.00725363	0.0365589
ARL5B	ENSSSCG00000031456	10	55675138	55700305	13	7	0	0
ARL6IP1	ENSSSCG00000025281	3	26722193	26770322	9	4	0	0
ARRB1	ENSSSCG00000014852	9	9513856	9597959	17	9	0	0
ARRB2	ENSSSCG00000017918	12	52161776	52170344	8	2	0.0048714	0.0260672
ARSG	ENSSSCG00000017261	12	11751937	11843055	6	3	0	0
ASAH1	ENSSSCG00000006995	17	5712056	5758830	8	3	0	0
ASAP1	ENSSSCG00000028759	4	10140124	10451929	13	1	0	0
ASB1	ENSSSCG00000016340	15	137931239	137952050	9	2	0.000694763	0.00455033
ASPDH	ENSSSCG00000003217	6	55325451	55343745	7	3	2.09797e-06	1.84813e-05
ASRGL1	ENSSSCG00000013065	2	9328269	9353340	9	2	0.00480656	0.0257476
ATF6	ENSSSCG00000006346	4	88591280	88818372	12	4	0.000563964	0.00376225
ATG12	ENSSSCG00000033912	2	119941997	119965510	18	4	0.00638841	0.032823
ATG9B	ENSSSCG00000024431	18	6200639	6208286	1	1	0.0001	0.000756391
ATL3	ENSSSCG00000013054	2	8361774	8408917	8	2	0	0
ATP11A	ENSSSCG00000037561	11	78291007	78402085	9	5	0	0
ATP13A2	ENSSSCG00000031082	6	75618416	75638591	12	2	0.00575504	0.0299667
ATP2B4	ENSSSCG00000015273	9	64336499	64445663	11	1	0	0
ATP5PO	ENSSSCG00000012042	13	197509325	197519589	16	3	0	0
ATP6V1A	ENSSSCG00000011916	13	146121759	146192442	2	1	0.00632462	0.0325285
ATP6V1G1	ENSSSCG00000032835	1	255151913	255195278	13	2	0.00410458	0.0224658
ATPAF1	ENSSSCG00000038657	6	164830617	164862218	13	2	0.00762394	0.0379687
ATXN3	ENSSSCG00000002446	7	113608783	113645784	9	2	0.00806899	0.0398302
AVL9	ENSSSCG00000023445	18	40656660	40739088	7	3	0	0
B3GNT3	ENSSSCG00000013886	2	59934958	59952859	1	1	0	0
BACH1	ENSSSCG00000012029	13	192656322	192697537	18	6	0	0
BCAR3	ENSSSCG00000006893	4	123440571	123666598	10	5	0	0
BCAT2	ENSSSCG00000003139	6	54107681	54143602	5	5	0	0
BICD2	ENSSSCG00000027166	3	42368445	42456791	1	1	0.0002	0.00145121
BIN1	ENSSSCG00000015720	15	25328674	25383652	15	7	0	0
BLK	ENSSSCG00000027568	14	14688123	14746414	17	10	0	0
BMP2K	ENSSSCG00000027722	8	138675326	138790126	9	1	0.00546069	0.0287315
BORCS6	ENSSSCG00000028788	12	53404339	53406207	5	2	0.00524474	0.0277112
BPGM	ENSSSCG00000039425	18	14539739	14593253	7	2	0.00778487	0.0385792
BPHL	ENSSSCG00000001008	7	1882719	1909858	13	9	0	0
BPTF	ENSSSCG00000033528	12	14112643	14255408	7	2	0.00853716	0.0417723
BRAF	ENSSSCG00000016494	18	8957959	9132553	14	2	0	0
BRSK1	ENSSSCG00000032656	6	59468146	59501129	1	1	0.0025	0.0144873
BSCL2	ENSSSCG00000020823	2	9052070	9064888	18	2	0.00271584	0.015648
BTBD7	ENSSSCG00000002461	7	114617497	114707053	3	2	0.00014822	0.00110451
BTN2A2	ENSSSCG00000001131	7	20954173	20967794	1	1	0.0012	0.0074335
BUB3	ENSSSCG00000010726	14	132703704	132832574	5	5	0	0
C17orf75	ENSSSCG00000017733	12	42611777	42625292	15	4	0.00714482	0.0361296
C17orf80	ENSSSCG00000017246	12	7710267	7727486	11	3	0.000743377	0.00480615
C1orf74	ENSSSCG00000015613	9	133187740	133253072	10	2	0	0
C3orf38	ENSSSCG00000034645	13	167789609	167803735	13	6	7.27866e-05	0.000562391
C4BPA	ENSSSCG00000015662	9	67726154	67829220	1	1	0	0
CABLES2	ENSSSCG00000007540	17	61764937	61778418	9	3	0.00330529	0.0186411
CAMTA2	ENSSSCG00000017902	12	51931802	51953585	10	4	0	0
CAPG	ENSSSCG00000008239	3	59335465	59366846	13	4	0.000391669	0.00268772
CAPN10	ENSSSCG00000037779	15	139557666	139570181	3	3	2.73939e-07	2.49622e-06
CAPN2	ENSSSCG00000029411	10	19758762	19851989	17	7	7.69334e-08	7.26032e-07
CARD11	ENSSSCG00000034390	3	2145177	2266356	11	2	0.00581409	0.0302429
CASS4	ENSSSCG00000007495	17	56991161	57034470	9	5	4.69176e-07	4.22174e-06
CAST	ENSSSCG00000014170	2	103255630	103378623	17	7	0	0
CC2D1B	ENSSSCG00000003862	6	159854592	159870220	14	2	0.00557549	0.0292133
CCAR1	ENSSSCG00000010243	14	71827530	71894754	11	2	0	0
CCAR2	ENSSSCG00000009628	14	6859663	6874331	16	5	5.73555e-06	4.8981e-05
CCDC150	ENSSSCG00000016069	15	100539395	100634780	8	4	3.40198e-05	0.000273791
CCDC69	ENSSSCG00000040411	16	71778456	71821924	18	6	0	0
CCDC82	ENSSSCG00000014972	9	28376726	28407774	15	4	2.57172e-05	0.000208305
CCL2	ENSSSCG00000017723	12	40798109	40800028	4	4	0	0
CCL4	ENSSSCG00000032343	12	39478885	39557358	17	2	0	0
CCL5	ENSSSCG00000017705	12	39648598	39659118	10	3	0	0
CCR1	ENSSSCG00000011322	13	29227220	29233960	14	9	0	0
CCR6	ENSSSCG00000024562	1	2018608	2019821	11	5	1.50682e-06	1.3391e-05
CD14	ENSSSCG00000014369	2	142346358	142349581	5	4	2.36596e-07	2.17565e-06
CD2	ENSSSCG00000006736	4	103962319	103977292	9	2	0.00292635	0.0166323
CD2AP	ENSSSCG00000030197	7	42217588	42332518	16	2	0.0009286	0.00591997
CD300C	ENSSSCG00000017236	12	6632117	6637555	16	9	0	0
CD38	ENSSSCG00000008742	8	11083682	11130785	16	5	4.21208e-06	3.6341e-05
CD3E	ENSSSCG00000040140	9	45619481	45635379	16	4	0.00161318	0.00977374
CD40	ENSSSCG00000035078	17	48286029	48298528	12	2	0	0
CD5	ENSSSCG00000013115	2	10648974	10673919	19	9	0	0
CD6	ENSSSCG00000013111	2	10738471	10785497	20	5	0	0
CD79B	ENSSSCG00000017283	12	15053007	15056441	14	3	0.00597442	0.0310127
CD81	ENSSSCG00000039243	2	1506652	1641667	4	3	6.66856e-05	0.000520044
CD84	ENSSSCG00000006381	4	89932202	89969666	16	2	0.00494217	0.0263338
CD8A	ENSSSCG00000008217	3	57998891	58037130	11	3	0.000411211	0.0028027
CDC14A	ENSSSCG00000006864	4	117635861	117805254	9	3	3.1219e-06	2.72624e-05
CDC42EP2	ENSSSCG00000012996	2	6895817	6904040	12	7	0	0
CDCA7L	ENSSSCG00000015380	9	90766767	90806865	8	3	0.000357326	0.00246889
CDK5RAP3	ENSSSCG00000017524	12	24224256	24234467	6	5	0	0
CEMIP	ENSSSCG00000038929	7	49622536	49792543	4	4	0	0
CEMIP2	ENSSSCG00000024257	1	224961059	225041575	13	5	9.63466e-06	8.13126e-05
CENPM	ENSSSCG00000035991	5	6677716	6690308	14	8	0	0
CEP104	ENSSSCG00000003362	6	65274486	65310728	16	3	0.000553432	0.00371168
CEP152	ENSSSCG00000004657	1	122725903	122979848	8	4	0.000137825	0.00103164
CERK	ENSSSCG00000038763	5	2818784	2870200	13	12	0	0
CERS4	ENSSSCG00000013595	2	71004417	71048250	5	2	0.000340212	0.00237018
CFDP1	ENSSSCG00000033842	6	12223747	12354177	11	3	0.00285329	0.0162741
CHCHD4	ENSSSCG00000011604	13	70417326	70428922	7	2	0.0103287	0.0489665
CHI3L2	ENSSSCG00000006796	4	109081437	109099098	7	6	0	0
CHKA	ENSSSCG00000012889	2	4788412	4846667	13	4	0.00198612	0.0118367
CHML	ENSSSCG00000031212	10	11835582	11845804	1	1	0.0052	0.0275326
CHORDC1	ENSSSCG00000014934	9	23181850	23208683	14	6	1.61015e-07	1.48334e-06
CHST10	ENSSSCG00000008175	3	53862215	53899244	3	1	0	0
CHST15	ENSSSCG00000029482	14	133460167	133544018	2	1	0	0
CHST2	ENSSSCG00000022031	13	83819416	83821780	4	2	0	0
CIAO2B	ENSSSCG00000033027	6	27610470	27612592	2	1	0.000662486	0.00435026
CIAO3	ENSSSCG00000008002	3	41042093	41050013	1	1	0	0
CILK1	ENSSSCG00000002628	7	46658681	46723585	11	3	0	0
CLASP1	ENSSSCG00000039157	15	29782604	30042734	7	3	0.00194221	0.0116199
CLEC5A	ENSSSCG00000021933	18	8004448	8016318	17	15	0	0
CLP1	ENSSSCG00000031442	2	13282160	13289898	9	2	0.000212866	0.00153618
CLU	ENSSSCG00000009668	14	11336590	11352475	5	2	0.00991384	0.0471329
CMPK2	ENSSSCG00000008647	3	128903616	128917871	6	3	0	0
CMTM3	ENSSSCG00000038151	6	27308141	27317308	3	2	0.000212666	0.00153618
CMTM7	ENSSSCG00000011234	13	18372194	18426964	6	1	0.00686176	0.0348986
CNN2	ENSSSCG00000039542	2	77357218	77385600	7	7	7.43751e-10	7.20822e-09
CNP	ENSSSCG00000017420	12	20758081	20776868	10	2	0.00418961	0.0228814
COG3	ENSSSCG00000023738	11	21759178	21872726	13	11	0	0
COIL	ENSSSCG00000017613	12	33146921	33254336	9	4	7.09745e-05	0.000549234
COMMD10	ENSSSCG00000014223	2	120238614	120445021	10	4	1.51524e-06	1.3442e-05
COMMD6	ENSSSCG00000009464	11	47543814	47818561	17	3	0	0
COMMD8	ENSSSCG00000033373	8	37333572	37380253	1	1	0.0012	0.0074335
COPS4	ENSSSCG00000009241	8	135280502	135314460	2	2	7.21375e-07	6.45644e-06
CPPED1	ENSSSCG00000024206	3	30362643	30489143	3	1	0.00407112	0.0223069
CPQ	ENSSSCG00000006087	4	39480676	39967629	12	3	0.00873135	0.0424746
CPT1A	ENSSSCG00000012880	2	4233099	4293984	17	5	8.94035e-06	7.55798e-05
CRACDL	ENSSSCG00000008187	3	55351098	55489120	13	5	0.000763439	0.0049169
CRAT	ENSSSCG00000005671	1	269386650	269401331	12	2	0	0
CREBBP	ENSSSCG00000007951	3	38388547	38530230	11	10	0	0
CRTAM	ENSSSCG00000015137	9	49783731	49811313	15	5	7.15884e-06	6.07234e-05
CRYBG1	ENSSSCG00000004371	1	72515942	72826360	16	5	4.89208e-05	0.000387514
CRYL1	ENSSSCG00000009268	11	845466	931649	5	2	0.00575389	0.0299667
CSF2RB	ENSSSCG00000000136	5	10816371	10840598	16	3	0.000167408	0.00123651
CST3	ENSSSCG00000037360	17	30470855	30474590	4	2	0.000182041	0.00133869
CTNNA1	ENSSSCG00000014339	2	140682371	140871334	13	4	6.96111e-06	5.9246e-05
CTNNBL1	ENSSSCG00000007337	17	40774719	40948945	5	2	0.00074529	0.00481234
CTSC	ENSSSCG00000014924	9	21722035	21761473	13	7	0	0
CTSH	ENSSSCG00000001770	7	48083569	48106041	19	10	0	0
CTSL	ENSSSCG00000010948	10	27668264	27674618	18	13	0	0
CUL4A	ENSSSCG00000009556	11	78557070	78589194	12	3	0.000153306	0.00114073
CXXC5	ENSSSCG00000037898	2	141480395	141514324	12	3	0.00157239	0.00956662
CYB561A3	ENSSSCG00000013086	2	10142170	10161891	18	10	0	0
CYBA	ENSSSCG00000031493	6	1015154	1021418	13	6	3.07203e-09	2.95456e-08
CYCS	ENSSSCG00000016714	18	47169866	47173866	14	1	0	0
CYFIP2	ENSSSCG00000017054	16	65852588	66001559	11	6	0	0
CYLD	ENSSSCG00000040286	6	34059941	34121272	14	8	2.22544e-10	2.1906e-09
CYP1B1	ENSSSCG00000033844	3	102195741	102206750	16	6	0	0
CYTH1	ENSSSCG00000017167	12	3355954	3432644	16	6	7.12141e-11	7.07919e-10
CYTH4	ENSSSCG00000000130	5	10489286	10521736	19	6	0	0
DBNDD2	ENSSSCG00000033586	17	47686259	47729668	11	10	0	0
DBNL	ENSSSCG00000016721	18	48713340	48725697	6	1	0	0
DCAF7	ENSSSCG00000017294	12	15319593	15350978	11	4	3.88583e-06	3.38161e-05
DCTD	ENSSSCG00000015775	15	44466304	44492406	1	1	0.0029	0.0165169
DDOST	ENSSSCG00000003505	6	78885268	78895853	3	1	0.00749632	0.0376688
DDX11	ENSSSCG00000000745	5	67321132	67397111	7	4	0	0
DDX20	ENSSSCG00000006783	4	108624458	108647342	17	7	0	0
DDX5	ENSSSCG00000032092	12	14571310	14601576	13	7	4.45759e-10	4.35372e-09
DDX6	ENSSSCG00000015097	9	46025445	46063814	9	4	1.12134e-05	9.4006e-05
DECR1	ENSSSCG00000006126	4	46730461	46767427	1	1	0.0032	0.0180854
DEF8	ENSSSCG00000002640	6	140897	160884	9	4	0	0
DENND11	ENSSSCG00000016491	18	8205524	8261702	7	2	0	0
DENND1B	ENSSSCG00000010900	10	20395462	20636247	12	3	0.00775989	0.0385078
DENND3	ENSSSCG00000030831	4	2530644	2578099	19	3	0	0
DENND5A	ENSSSCG00000014578	9	268383	357329	11	2	0.0091783	0.0442211
DERL1	ENSSSCG00000033690	4	16310364	16346745	8	3	0	0
DESI2	ENSSSCG00000010876	10	17365665	17416639	10	5	0	0
DFFA	ENSSSCG00000003404	6	70724587	70736236	10	3	9.53027e-05	0.00072853
DGKZ	ENSSSCG00000013259	2	16134046	16176239	8	3	0	0
DHX29	ENSSSCG00000016907	16	34425708	34478177	10	1	0.00281779	0.0161245
DHX33	ENSSSCG00000039064	12	51527083	51546448	4	1	0.00267392	0.0154241
DMXL2	ENSSSCG00000032517	1	120138334	120298711	3	1	0.00742951	0.0373704
DNAJC3	ENSSSCG00000026082	11	65230162	65303844	10	5	9.35125e-08	8.77552e-07
DNTTIP2	ENSSSCG00000006892	4	123394761	123474519	15	3	0.00869515	0.0424114
DOCK5	ENSSSCG00000009650	14	9197394	9434993	11	4	3.04168e-05	0.000245186
DPYSL2	ENSSSCG00000030130	14	10427500	10545703	15	4	9.46064e-05	0.000725412
DRAM2	ENSSSCG00000026922	4	109183345	109204970	3	2	0.0025307	0.0146484
DTX2	ENSSSCG00000025430	3	9872935	9925933	4	4	0	0
DTX4	ENSSSCG00000013145	2	12199229	12237615	7	1	0.00673995	0.0344182
DUSP3	ENSSSCG00000020744	12	19336354	19349734	14	8	1.66419e-08	1.5824e-07
DUSP6	ENSSSCG00000037910	5	93302975	93307504	5	3	0	0
DYM	ENSSSCG00000004508	1	98638339	99024642	2	1	0.00867837	0.0424114
DYNLT1	ENSSSCG00000033107	1	8556059	8563679	11	1	0	0
DYRK3	ENSSSCG00000015649	9	67268633	67280113	4	2	0.00225042	0.0132393
EAF1	ENSSSCG00000026622	13	2654251	2671132	9	1	0	0
EBNA1BP2	ENSSSCG00000030177	6	168049673	168061787	6	1	0.00715408	0.0361296
ECE1	ENSSSCG00000003513	6	79408328	79466106	14	9	0	0
ECHDC1	ENSSSCG00000004216	1	35852934	35909956	6	5	0	0
ECHS1	ENSSSCG00000038086	14	141335990	141349030	9	1	0	0
ECI2	ENSSSCG00000001000	7	2421054	2446276	2	1	0.00150941	0.00922518
EDN1	ENSSSCG00000035598	7	8751695	8758348	1	1	0	0
EEA1	ENSSSCG00000044340	5	90168242	90257248	6	2	0	0
EFL1	ENSSSCG00000001792	7	50839725	50977070	16	4	0	0
EFR3A	ENSSSCG00000005955	4	9053089	9137244	14	5	8.442e-08	7.93706e-07
EHD3	ENSSSCG00000035987	3	108103632	108134889	3	2	0	0
EIF2AK3	ENSSSCG00000008208	3	57423875	57506247	17	6	0	0
EIF3D	ENSSSCG00000000141	5	11213701	11233005	15	5	0	0
EIF3F	ENSSSCG00000039647	9	1291661	1297972	10	4	1.05949e-07	9.91685e-07
EIF4E2	ENSSSCG00000038466	15	133060280	133104194	6	2	0.0104704	0.049459
ELMOD3	ENSSSCG00000008238	3	59369820	59401151	8	2	0.0012226	0.00755491
ELOVL5	ENSSSCG00000024149	7	46860780	47043818	3	2	0.00570509	0.0297683
ELP5	ENSSSCG00000027514	12	52603833	52612275	2	1	0.001612	0.00977374
EMILIN2	ENSSSCG00000003694	6	103730622	103786929	12	6	0	0
EMP1	ENSSSCG00000036723	5	59244691	59268025	6	3	0	0
ENG	ENSSSCG00000005625	1	268306120	268343827	13	6	0.000287516	0.00203119
ENO1	ENSSSCG00000022343	6	69385882	69401117	15	3	0.000461525	0.00312446
ENSSSCG00000000025	ENSSSCG00000000025	5	4873152	4898647	14	13	0	0
ENSSSCG00000000148	ENSSSCG00000000148	5	11509984	11543032	8	3	0	0
ENSSSCG00000000657	ENSSSCG00000000657	5	62187297	62226133	13	3	0	0
ENSSSCG00000001097	ENSSSCG00000001097	7	19587685	19838093	17	7	0	0
ENSSSCG00000001229	ENSSSCG00000001229	7	22823841	22962547	10	7	0	0
ENSSSCG00000001341	ENSSSCG00000001341	7	23004251	23015415	18	3	0	0
ENSSSCG00000001396	ENSSSCG00000001396	7	23622397	23628329	16	9	0	0
ENSSSCG00000001455	ENSSSCG00000001455	7	24881775	24914053	18	17	0	0
ENSSSCG00000001456	ENSSSCG00000001456	7	24951495	24995637	10	7	0	0
ENSSSCG00000001458	ENSSSCG00000001458	7	24993416	25001394	3	1	0.0087259	0.0424746
ENSSSCG00000002759	ENSSSCG00000002759	6	17645552	17654743	6	2	0.00219674	0.0129842
ENSSSCG00000003278	ENSSSCG00000003278	6	59167707	59175492	10	10	0	0
ENSSSCG00000003451	ENSSSCG00000003451	6	73019057	73049998	13	8	0	0
ENSSSCG00000003554	ENSSSCG00000003554	6	83246934	83262746	10	6	0	0
ENSSSCG00000004024	ENSSSCG00000004024	1	2144304	2164768	13	9	0	0
ENSSSCG00000004082	ENSSSCG00000004082	1	14028858	14201706	10	2	0.0013147	0.0080942
ENSSSCG00000005311	ENSSSCG00000005311	1	236345913	236373054	13	2	0	0
ENSSSCG00000005715	ENSSSCG00000005715	1	271336821	271430936	7	7	0	0
ENSSSCG00000005916	ENSSSCG00000005916	4	588636	597695	2	2	7.01691e-05	0.000543838
ENSSSCG00000006063	ENSSSCG00000006063	4	36137639	36227690	4	3	0	0
ENSSSCG00000006418	ENSSSCG00000006418	4	91374897	91402486	7	4	0	0
ENSSSCG00000006452	ENSSSCG00000006452	4	92031709	92101187	7	3	3.577e-05	0.000286959
ENSSSCG00000007117	ENSSSCG00000007117	17	30351534	30359855	9	3	0.000184517	0.00135492
ENSSSCG00000007512	ENSSSCG00000007512	17	58437584	58490700	11	10	0	0
ENSSSCG00000007617	ENSSSCG00000007617	3	6503921	6521844	5	1	0.00755423	0.0377711
ENSSSCG00000007719	ENSSSCG00000007719	3	11419396	11505407	5	2	0	0
ENSSSCG00000007735	ENSSSCG00000007735	3	16308112	16376587	14	2	0.00776281	0.0385078
ENSSSCG00000007738	ENSSSCG00000007738	3	16637481	16646869	7	4	2.1923e-05	0.00017989
ENSSSCG00000009211	ENSSSCG00000009211	8	130527610	130532705	15	3	0	0
ENSSSCG00000009240	ENSSSCG00000009240	8	135229598	135279045	2	2	0	0
ENSSSCG00000009293	ENSSSCG00000009293	11	2806674	3047354	18	10	0	0
ENSSSCG00000009425	ENSSSCG00000009425	11	23141133	23159717	15	9	0	0
ENSSSCG00000009633	ENSSSCG00000009633	14	7257509	7359315	19	15	0	0
ENSSSCG00000009683	ENSSSCG00000009683	14	12987818	13100165	6	2	0.00125531	0.00774079
ENSSSCG00000010006	ENSSSCG00000010006	14	47370058	47392500	1	1	0.001	0.00633501
ENSSSCG00000010525	ENSSSCG00000010525	14	109008137	109043516	12	2	0.00199031	0.0118477
ENSSSCG00000010855	ENSSSCG00000010855	10	13831228	13845894	8	2	0.0103601	0.0490688
ENSSSCG00000010860	ENSSSCG00000010860	10	14532550	14561858	11	4	0	0
ENSSSCG00000011068	ENSSSCG00000011068	10	48694806	48855155	11	2	0.00110465	0.00691096
ENSSSCG00000012875	ENSSSCG00000012875	2	4069275	4105060	13	4	0.00343184	0.0192229
ENSSSCG00000012878	ENSSSCG00000012878	2	4187004	4194525	4	2	0.00244473	0.0142162
ENSSSCG00000012997	ENSSSCG00000012997	2	6922387	6950179	15	5	2.47724e-07	2.27382e-06
ENSSSCG00000013082	ENSSSCG00000013082	2	10072917	10088172	12	4	0.00248603	0.014423
ENSSSCG00000013100	ENSSSCG00000013100	2	11226798	11385094	12	12	0	0
ENSSSCG00000014540	ENSSSCG00000014540	2	9535148	9537977	17	4	0.00405422	0.0222385
ENSSSCG00000014565	ENSSSCG00000014565	2	37934	154734	10	6	0	0
ENSSSCG00000014600	ENSSSCG00000014600	9	2577487	3075812	16	6	0	0
ENSSSCG00000014672	ENSSSCG00000014672	9	4174328	4188440	15	14	0	0
ENSSSCG00000014855	ENSSSCG00000014855	9	9616456	9630413	11	7	1.22636e-05	0.000102298
ENSSSCG00000014909	ENSSSCG00000014909	9	19617291	19734636	14	8	0	0
ENSSSCG00000014997	ENSSSCG00000014997	9	35167572	35185493	10	4	7.15627e-06	6.07234e-05
ENSSSCG00000015664	ENSSSCG00000015664	9	67933220	67960372	17	3	0.001097	0.0068716
ENSSSCG00000016226	ENSSSCG00000016226	15	124472235	124554991	14	8	1.06913e-07	9.95878e-07
ENSSSCG00000016263	ENSSSCG00000016263	15	131299946	131383929	20	8	0	0
ENSSSCG00000016451	ENSSSCG00000016451	18	6457604	6464373	8	5	3.94317e-06	3.42558e-05
ENSSSCG00000016646	ENSSSCG00000016646	18	33165376	33248297	6	2	0.00285363	0.0162741
ENSSSCG00000016738	ENSSSCG00000016738	18	50533429	50556439	2	1	0.0022166	0.0130863
ENSSSCG00000016755	ENSSSCG00000016755	18	51079344	51088784	10	2	0	0
ENSSSCG00000016970	ENSSSCG00000016970	16	47736098	47777561	5	1	0	0
ENSSSCG00000017106	ENSSSCG00000017106	16	75517039	75524761	12	2	0.00794392	0.0393287
ENSSSCG00000017127	ENSSSCG00000017127	12	656347	662515	8	4	8.59851e-05	0.000662336
ENSSSCG00000017165	ENSSSCG00000017165	12	3309237	3348525	16	7	0	0
ENSSSCG00000017177	ENSSSCG00000017177	12	4937571	4954246	11	2	0.000330432	0.00230523
ENSSSCG00000017754	ENSSSCG00000017754	12	44140471	44173634	5	2	0.000235881	0.00169015
ENSSSCG00000017783	ENSSSCG00000017783	12	45282903	45429794	12	1	0	0
ENSSSCG00000017868	ENSSSCG00000017868	12	49778797	49796107	8	6	0	0
ENSSSCG00000018039	ENSSSCG00000018039	12	59359517	59392572	14	8	0	0
ENSSSCG00000018050	ENSSSCG00000018050	12	60260981	60281884	14	11	0	0
ENSSSCG00000020790	ENSSSCG00000020790	15	139260476	139264212	1	1	0	0
ENSSSCG00000020967	ENSSSCG00000020967	12	6620423	6630163	16	13	0	0
ENSSSCG00000021236	ENSSSCG00000021236	3	33857068	33893396	11	4	5.97215e-05	0.000467912
ENSSSCG00000021891	ENSSSCG00000021891	2	5874219	5883522	1	1	0.0002	0.00145121
ENSSSCG00000021977	ENSSSCG00000021977	13	18126623	18176668	5	3	9.21871e-05	0.000707941
ENSSSCG00000022820	ENSSSCG00000022820	3	59189177	59264049	4	2	0	0
ENSSSCG00000023235	ENSSSCG00000023235	6	83089072	83228779	9	3	6.59065e-05	0.000514767
ENSSSCG00000023584	ENSSSCG00000023584	9	108678514	108693106	11	2	0	0
ENSSSCG00000025485	ENSSSCG00000025485	4	108875243	108881679	5	5	6.05557e-09	5.7798e-08
ENSSSCG00000025499	ENSSSCG00000025499	6	44682153	44697293	18	9	2.4896e-10	2.44584e-09
ENSSSCG00000025565	ENSSSCG00000025565	3	28197028	28258066	10	2	0.00916744	0.0442112
ENSSSCG00000025582	ENSSSCG00000025582	7	2231288	2250028	8	5	0	0
ENSSSCG00000025593	ENSSSCG00000025593	7	25043722	25057148	12	4	0	0
ENSSSCG00000025940	ENSSSCG00000025940	3	5191815	5228571	9	1	0	0
ENSSSCG00000026043	ENSSSCG00000026043	17	33191908	33236609	17	15	0	0
ENSSSCG00000026210	ENSSSCG00000026210	4	92591603	92631712	11	1	0	0
ENSSSCG00000026217	ENSSSCG00000026217	5	61724751	61736614	13	7	0	0
ENSSSCG00000026302	ENSSSCG00000026302	14	137266634	137295666	2	1	0	0
ENSSSCG00000026996	ENSSSCG00000026996	11	64089153	64309836	18	5	0	0
ENSSSCG00000027349	ENSSSCG00000027349	8	3816137	3929059	15	7	0	0
ENSSSCG00000028195	ENSSSCG00000028195	15	32540877	32592810	8	3	0.00189692	0.0113725
ENSSSCG00000028464	ENSSSCG00000028464	6	12195135	12215744	9	3	5.89515e-05	0.0004626
ENSSSCG00000029596	ENSSSCG00000029596	9	108703896	108784398	13	11	0	0
ENSSSCG00000029627	ENSSSCG00000029627	13	207015133	207033142	7	2	0.000122592	0.000923111
ENSSSCG00000029668	ENSSSCG00000029668	5	10610298	10650314	14	3	0.00132981	0.00817717
ENSSSCG00000030183	ENSSSCG00000030183	12	17768111	17789315	10	3	0.000242329	0.00173388
ENSSSCG00000030801	ENSSSCG00000030801	4	127177202	127376861	4	2	0.00284284	0.0162494
ENSSSCG00000031288	ENSSSCG00000031288	11	49105873	49129888	5	2	1.15772e-05	9.67332e-05
ENSSSCG00000031462	ENSSSCG00000031462	6	12555664	12668998	7	3	0.000166644	0.00123433
ENSSSCG00000031640	ENSSSCG00000031640	6	150219173	150228121	1	1	0	0
ENSSSCG00000031838	ENSSSCG00000031838	4	95695809	95699447	7	4	2.67414e-07	2.44118e-06
ENSSSCG00000031991	ENSSSCG00000031991	10	679318	714793	10	3	0.00143923	0.00882842
ENSSSCG00000032134	ENSSSCG00000032134	7	117586195	117607570	12	3	0.00196971	0.0117528
ENSSSCG00000032297	ENSSSCG00000032297	1	261133627	261228126	11	1	0	0
ENSSSCG00000032422	ENSSSCG00000032422	18	6632983	6719123	1	1	0.0001	0.000756391
ENSSSCG00000032626	ENSSSCG00000032626	3	4825986	4850934	13	8	2.94619e-07	2.67981e-06
ENSSSCG00000033421	ENSSSCG00000033421	12	16288597	16308548	10	3	6.02841e-05	0.000471585
ENSSSCG00000033457	ENSSSCG00000033457	12	39590653	39595657	8	2	0	0
ENSSSCG00000033497	ENSSSCG00000033497	6	68954771	69258631	17	10	0	0
ENSSSCG00000033601	ENSSSCG00000033601	6	62207997	62230942	13	6	0	0
ENSSSCG00000033744	ENSSSCG00000033744	3	18345692	18346453	2	1	0	0
ENSSSCG00000033909	ENSSSCG00000033909	18	6372382	6386988	15	7	0	0
ENSSSCG00000033918	ENSSSCG00000033918	12	6665398	6681239	14	5	6.80159e-05	0.000529598
ENSSSCG00000034802	ENSSSCG00000034802	13	125098786	125102765	14	4	1.63221e-06	1.44289e-05
ENSSSCG00000034844	ENSSSCG00000034844	14	55808639	55912219	8	1	0	0
ENSSSCG00000034870	ENSSSCG00000034870	8	71214949	71227019	5	4	1.06204e-07	9.91685e-07
ENSSSCG00000034914	ENSSSCG00000034914	5	63429664	63514566	12	11	0	0
ENSSSCG00000035224	ENSSSCG00000035224	12	25426124	25454659	2	2	0	0
ENSSSCG00000035296	ENSSSCG00000035296	17	47763263	47768385	1	1	0.0076	0.0379242
ENSSSCG00000036013	ENSSSCG00000036013	18	7635871	7696814	2	1	0	0
ENSSSCG00000036224	ENSSSCG00000036224	3	57214258	57323512	18	9	0	0
ENSSSCG00000036622	ENSSSCG00000036622	4	92712591	92741150	9	3	0.00699996	0.0355654
ENSSSCG00000036669	ENSSSCG00000036669	2	9195763	9288391	16	3	0	0
ENSSSCG00000037364	ENSSSCG00000037364	12	742739	747261	10	5	2.91346e-06	2.54864e-05
ENSSSCG00000037816	ENSSSCG00000037816	4	110965939	110971481	12	2	0	0
ENSSSCG00000037885	ENSSSCG00000037885	18	7733566	7734341	3	2	0	0
ENSSSCG00000038362	ENSSSCG00000038362	13	18464104	18485450	2	2	0	0
ENSSSCG00000038506	ENSSSCG00000038506	9	135025439	135078913	16	4	0	0
ENSSSCG00000038594	ENSSSCG00000038594	17	47649381	47670486	1	1	0	0
ENSSSCG00000038708	ENSSSCG00000038708	7	48666931	48873476	10	3	0	0
ENSSSCG00000038825	ENSSSCG00000038825	6	56453731	56592351	18	16	0	0
ENSSSCG00000038967	ENSSSCG00000038967	6	63846650	63863946	10	4	0.000356213	0.00246458
ENSSSCG00000039214	ENSSSCG00000039214	3	43670109	43677125	1	1	0.0003	0.0021046
ENSSSCG00000039407	ENSSSCG00000039407	18	6363696	6370579	16	8	0	0
ENSSSCG00000039523	ENSSSCG00000039523	3	45842831	45888345	16	4	0.00419738	0.0228989
ENSSSCG00000039658	ENSSSCG00000039658	10	46935557	47223384	7	1	0	0
ENSSSCG00000039706	ENSSSCG00000039706	5	11544004	11565568	17	15	0	0
ENSSSCG00000040109	ENSSSCG00000040109	6	138635225	138950293	3	1	0.000626696	0.00414229
ENSSSCG00000040719	ENSSSCG00000040719	9	117253821	117287745	10	3	0.000295047	0.00207565
ENSSSCG00000041731	ENSSSCG00000041731	17	41467599	41479554	17	16	0	0
ENSSSCG00000041954	ENSSSCG00000041954	2	2163309	2198760	4	4	0	0
ENSSSCG00000042026	ENSSSCG00000042026	6	56449348	56461543	3	3	0	0
ENSSSCG00000046588	ENSSSCG00000046588	10	14363045	14371931	16	2	0	0
ENSSSCG00000049524	ENSSSCG00000049524	4	92775208	92791425	8	3	4.95631e-05	0.000391985
ENSSSCG00000050244	ENSSSCG00000050244	12	59273169	59353895	14	3	0.00943179	0.045269
ENSSSCG00000050527	ENSSSCG00000050527	7	54175627	54182199	4	3	9.95514e-06	8.38766e-05
ENTPD4	ENSSSCG00000031871	14	7565604	7594057	15	5	0	0
EOGT	ENSSSCG00000011504	13	50396629	50436199	9	2	0.000742335	0.00480559
EP400	ENSSSCG00000028018	14	23289244	23396457	16	4	0.00370986	0.020574
EPAS1	ENSSSCG00000008443	3	94165815	94254079	13	4	0	0
EPB41L2	ENSSSCG00000004199	1	32418217	32630643	10	3	2.13795e-05	0.000175717
EPM2AIP1	ENSSSCG00000030247	13	21878012	21887041	15	3	0.00151695	0.00926004
ERAP1	ENSSSCG00000014171	2	103378429	103408759	9	7	0	0
ERAP2	ENSSSCG00000027860	2	103510440	103564441	18	12	0	0
ERCC6	ENSSSCG00000010391	14	90002024	90075898	2	1	0.00169147	0.0102016
ERH	ENSSSCG00000002307	7	93068250	93083981	3	3	0	0
ERMARD	ENSSSCG00000004010	1	512676	540898	15	8	0	0
ESD	ENSSSCG00000009407	11	20651822	20672245	11	11	3.40838e-14	3.41517e-13
ETS2	ENSSSCG00000038948	13	202468721	202484610	15	3	0	0
EVL	ENSSSCG00000037105	7	120911220	121056558	17	11	0	0
EWSR1	ENSSSCG00000009974	14	46408053	46442086	11	1	0	0
EXOC4	ENSSSCG00000016543	18	15105138	15906707	7	3	0.00473758	0.0254052
EXOC7	ENSSSCG00000017190	12	5325080	5356962	10	2	0.00463988	0.0249878
EXOSC4	ENSSSCG00000005925	4	618988	621343	8	3	3.1274e-06	2.72631e-05
EXOSC9	ENSSSCG00000009096	8	102264470	102303842	7	5	0	0
EYA3	ENSSSCG00000003580	6	85095409	85185799	6	3	0	0
F11R	ENSSSCG00000006369	4	89425039	89449932	13	4	0.000123252	0.000926694
F3	ENSSSCG00000022447	4	122826992	122837672	11	3	0.0011903	0.00740136
FADS3	ENSSSCG00000013073	2	9607530	9627317	16	9	0	0
FAM102B	ENSSSCG00000006850	4	111392320	111467293	5	1	0.0022849	0.0133952
FAM110A	ENSSSCG00000007200	17	34424185	34437700	3	1	0.0024302	0.014148
FAM111A	ENSSSCG00000033703	2	12250155	12260985	16	3	0.000445791	0.003022
FAM111B	ENSSSCG00000013147	2	12268694	12279560	8	2	0.00330809	0.0186411
FAM120B	ENSSSCG00000029697	1	96128	186749	16	3	0	0
FAM126A	ENSSSCG00000015386	9	91729054	91821619	6	2	0.00510266	0.0270742
FAM160B2	ENSSSCG00000009614	14	6360412	6376923	20	7	4.11171e-10	4.02372e-09
FAM20B	ENSSSCG00000015524	9	120809964	120854961	3	1	0.0045738	0.0246848
FAM53B	ENSSSCG00000010732	14	134002216	134154604	14	3	0	0
FAM89A	ENSSSCG00000038765	14	59367823	59388787	10	5	2.46136e-06	2.16445e-05
FASTK	ENSSSCG00000024184	18	6145184	6153023	11	5	0.000166867	0.00123433
FASTKD2	ENSSSCG00000016134	15	110021448	110043121	5	5	3.31658e-07	3.01127e-06
FBXO3	ENSSSCG00000013308	2	27145774	27184735	13	3	0.00822013	0.0404572
FBXO39	ENSSSCG00000017886	12	50635905	50728738	4	2	9.12011e-05	0.000701439
FCMR	ENSSSCG00000015656	9	67532083	67546403	12	10	0	0
FCRL1	ENSSSCG00000006456	4	92415705	92451187	8	2	0	0
FCRL3	ENSSSCG00000006457	4	92460859	92504038	11	3	0.000649083	0.00427342
FCRLA	ENSSSCG00000030246	4	88845460	88855286	6	1	0.00808803	0.039846
FDFT1	ENSSSCG00000026044	14	14967273	15104179	15	7	0	0
FGD2	ENSSSCG00000001572	7	32648222	32674537	5	3	0.000354429	0.00245562
FGD3	ENSSSCG00000028185	3	42540550	42622702	1	1	0	0
FGG	ENSSSCG00000024314	8	74553105	74686118	9	2	0.0011904	0.00740136
FGR	ENSSSCG00000003578	6	84809542	84830361	4	3	4.86516e-05	0.00038599
FKBP5	ENSSSCG00000001549	7	31440821	31585350	9	5	0	0
FLII	ENSSSCG00000039324	12	60475733	60487415	13	3	0	0
FMNL1	ENSSSCG00000017333	12	18198767	18225621	13	4	0	0
FN1	ENSSSCG00000016174	15	117658099	117731014	19	3	0	0
FNBP4	ENSSSCG00000030610	2	14896175	14932185	15	2	0	0
FOXJ2	ENSSSCG00000039580	5	63061978	63087686	17	10	0	0
FOXO1	ENSSSCG00000009370	11	15317124	15410473	8	1	0.0104918	0.04946
FOXRED2	ENSSSCG00000000142	5	11233902	11254705	10	4	2.61487e-06	2.29143e-05
FRMD8	ENSSSCG00000012992	2	6822966	6843978	10	2	0.00030419	0.00213102
FUBP3	ENSSSCG00000005702	1	270652398	270705033	9	3	0.000168024	0.00123924
GAA	ENSSSCG00000017156	12	2314591	2336988	8	3	0	0
GAB2	ENSSSCG00000014891	9	12656882	12851402	12	3	0.00115885	0.00723205
GABARAPL1	ENSSSCG00000000645	5	61757488	61767593	19	8	0	0
GAK	ENSSSCG00000021289	8	240821	296958	8	3	0.00106023	0.00665788
GALNS	ENSSSCG00000002645	6	869232	890135	4	1	0	0
GATA3	ENSSSCG00000011125	10	63367660	63388859	18	7	5.35629e-10	5.20119e-09
GCC1	ENSSSCG00000035211	18	20701737	20707138	6	2	0.00465674	0.025025
GCLM	ENSSSCG00000037549	4	123371193	123390135	13	3	2.07641e-05	0.000170939
GCNT2	ENSSSCG00000033009	7	7328214	7422197	17	3	0.00161471	0.00977374
GEMIN4	ENSSSCG00000017809	12	47087480	47133670	14	4	0	0
GEMIN5	ENSSSCG00000017066	16	68279254	68329846	12	3	0.00519373	0.0275284
GFI1	ENSSSCG00000006902	4	124621258	124629639	17	7	1.45718e-07	1.34488e-06
GGH	ENSSSCG00000037637	4	70961465	71021839	14	5	0	0
GHSR	ENSSSCG00000020906	13	110981604	111107423	3	1	0	0
GIMAP4	ENSSSCG00000027826	18	6429886	6452969	8	3	4.57024e-05	0.000363739
GINM1	ENSSSCG00000030067	1	16360370	16381864	11	2	0.00912404	0.0440441
GIPC2	ENSSSCG00000035582	6	135077638	135217785	2	2	0.000205455	0.00148697
GIT2	ENSSSCG00000009925	14	40995727	41051895	13	4	0	0
GK5	ENSSSCG00000011677	13	82947341	83035531	1	1	0.0017	0.0102407
GLE1	ENSSSCG00000005652	1	268894276	268922742	10	2	0.00245065	0.0142342
GLI4	ENSSSCG00000039881	4	1212546	1222032	1	1	0.0045	0.0243912
GLO1	ENSSSCG00000027778	7	34068806	34183528	10	5	1.06266e-07	9.91685e-07
GLT8D1	ENSSSCG00000011448	13	34828601	34839844	15	6	1.14599e-09	1.10852e-08
GLUL	ENSSSCG00000015545	9	123751548	123762547	2	1	0	0
GMFG	ENSSSCG00000040981	6	47990237	48000590	2	1	0	0
GNS	ENSSSCG00000023715	5	29128759	29190235	18	4	0.00393657	0.0216878
GPAA1	ENSSSCG00000005912	4	614601	618241	12	4	0.00242082	0.0141098
GPC1	ENSSSCG00000016364	15	139457669	139484671	1	1	0.0092	0.0442833
GPR137B	ENSSSCG00000038853	14	55125409	55181687	8	3	0.00588902	0.030601
GPX3	ENSSSCG00000036438	16	71980475	71989026	1	1	0.0053	0.0279152
GRAMD1A	ENSSSCG00000002879	6	44569030	44594170	12	2	0.00552399	0.0289736
GRK2	ENSSSCG00000012918	2	5209436	5227748	3	3	0	0
GSAP	ENSSSCG00000036113	9	102694861	102787536	11	4	6.89235e-05	0.000535008
GSN	ENSSSCG00000037508	1	261295713	261385287	18	2	0	0
GSTA4	ENSSSCG00000002627	7	46610467	46656451	5	2	0	0
GTF3A	ENSSSCG00000009305	11	4857017	4869328	6	3	3.50232e-05	0.000281416
GYPC	ENSSSCG00000040701	15	25569938	25606600	15	4	9.82371e-05	0.000748832
HADH	ENSSSCG00000009150	8	113950033	114005512	6	3	0.000894617	0.00571056
HADHB	ENSSSCG00000008569	3	112704023	112753086	11	2	0	0
HBEGF	ENSSSCG00000014362	2	142102456	142115344	12	2	0.000843691	0.00539919
HDAC3	ENSSSCG00000014388	2	143273191	143287387	11	7	0	0
HDAC4	ENSSSCG00000024777	15	138381627	138614301	2	1	0.00447717	0.0243198
HDAC7	ENSSSCG00000027859	5	78150558	78186072	18	6	0	0
HEATR5B	ENSSSCG00000008498	3	103112089	103230548	14	4	0	0
HILPDA	ENSSSCG00000031109	18	19944930	19947080	5	2	0.00194392	0.0116199
HINT1	ENSSSCG00000014264	2	133467137	133475734	12	4	2.51094e-06	2.20419e-05
HLCS	ENSSSCG00000012059	13	200407540	200608129	6	1	0	0
HNRNPDL	ENSSSCG00000037245	8	135802894	135809866	16	2	0	0
HNRNPH3	ENSSSCG00000010238	14	71486255	71497387	14	5	0.00339195	0.0190632
HPS5	ENSSSCG00000037358	2	40904116	41025952	13	7	0	0
HPSE	ENSSSCG00000009237	8	135081151	135120889	18	13	0	0
HSD17B7	ENSSSCG00000006337	4	87720118	87742992	1	1	0.0001	0.000756391
HTT	ENSSSCG00000008697	8	1809785	1934024	13	5	0	0
HUS1	ENSSSCG00000028523	18	48522997	48538788	12	11	0	0
ICAM2	ENSSSCG00000039909	12	14881923	14997426	15	4	2.34009e-05	0.000191082
IDH3A	ENSSSCG00000032498	7	47759431	47778956	17	7	0	0
IDO1	ENSSSCG00000007007	17	9245196	9260491	19	15	0	0
IFI44L	ENSSSCG00000027660	6	134659633	134680050	14	7	0	0
IFIH1	ENSSSCG00000015897	15	68928244	68985074	4	3	4.98645e-05	0.000393749
IFNGR2	ENSSSCG00000034378	13	197007303	197035604	17	6	0	0
IFT52	ENSSSCG00000007364	17	46202359	46247298	2	2	0.000632859	0.00417753
IGF2R	ENSSSCG00000004044	1	7368103	7472548	11	5	1.2824e-06	1.14168e-05
IL10RA	ENSSSCG00000015085	9	45310553	45389323	14	4	0	0
IL1R2	ENSSSCG00000028331	3	52367437	52406334	5	4	0	0
IL2RA	ENSSSCG00000022849	10	64948552	65001173	6	4	4.60772e-06	3.96863e-05
IL4R	ENSSSCG00000007817	3	19523564	19576544	15	9	0	0
IL6R	ENSSSCG00000027628	4	95322426	95381282	9	8	2.65528e-10	2.60352e-09
INIP	ENSSSCG00000026194	1	253375199	253393852	16	3	0.000561453	0.00375048
INPP5D	ENSSSCG00000016298	15	133501092	133626647	8	4	0	0
INTS8	ENSSSCG00000006096	4	41821764	41878868	12	5	0	0
IQGAP2	ENSSSCG00000014088	2	85294434	85636317	13	1	0	0
IRAK3	ENSSSCG00000000475	5	30525948	30609922	12	6	0	0
IRF2BP2	ENSSSCG00000038132	14	56545189	56551125	12	3	0	0
IRF3	ENSSSCG00000003178	6	54701668	54707151	6	3	0.000271116	0.00192343
ISG15	ENSSSCG00000040575	6	63363173	63364208	10	4	0.00389374	0.0214989
ITCH	ENSSSCG00000007280	17	37810183	37918208	9	2	0.0101584	0.0482502
ITFG2	ENSSSCG00000000742	5	67291771	67305758	11	4	0	0
ITGA6	ENSSSCG00000015955	15	78504078	78591779	13	5	6.25406e-08	5.91315e-07
ITGAM	ENSSSCG00000007754	3	17136161	17273657	17	9	0	0
ITGB2	ENSSSCG00000025133	13	207512954	207544108	15	5	0.00111967	0.00699619
ITGB7	ENSSSCG00000000257	5	18419436	18434526	18	5	0	0
ITGB8	ENSSSCG00000015375	9	89341141	89450679	8	2	0.00725278	0.0365589
ITPR3	ENSSSCG00000001518	7	29835898	29902160	15	2	0.00290277	0.0165169
IVD	ENSSSCG00000004774	1	130893983	130940350	11	3	0	0
KARS1	ENSSSCG00000002704	6	12056571	12073749	12	11	3.33067e-16	3.35065e-15
KATNAL1	ENSSSCG00000009326	11	7001314	7085318	6	2	0.00050869	0.00342991
KCNAB2	ENSSSCG00000020749	6	66928444	67016836	11	3	0	0
KCTD13	ENSSSCG00000040888	3	18124573	18141565	9	4	0	0
KCTD3	ENSSSCG00000010811	10	5753831	5815086	16	8	0	0
KDM5B	ENSSSCG00000010928	10	24736834	24831447	9	3	0	0
KIF1A	ENSSSCG00000016401	15	139610626	139694826	1	1	0.0006	0.00397105
KIF1C	ENSSSCG00000017900	12	51897763	51924437	2	1	0	0
KIF3B	ENSSSCG00000007247	17	35914246	35995363	7	3	0	0
KIF3C	ENSSSCG00000008574	3	112963492	113016950	1	1	0	0
KIFC2	ENSSSCG00000026924	4	324623	332435	7	4	0	0
KLF13	ENSSSCG00000026006	1	143493527	143540563	5	1	0	0
KLHDC4	ENSSSCG00000002652	6	1617651	1677132	13	6	0	0
KLHL5	ENSSSCG00000008787	8	30361386	30440754	16	6	0	0
KLRD1	ENSSSCG00000000642	5	61646505	61672115	6	1	0	0
KMO	ENSSSCG00000025686	10	12431982	12490409	6	5	0	0
KPNA6	ENSSSCG00000034017	6	88611462	88656278	10	3	0.0070944	0.0359364
KSR1	ENSSSCG00000017753	12	43985740	44135833	14	4	0.000268731	0.00190921
LAMTOR1	ENSSSCG00000014804	9	6672475	6680053	3	1	0.00433088	0.0235761
LAP3	ENSSSCG00000023604	8	12590330	12619102	13	3	0.00875369	0.0425421
LAPTM4A	ENSSSCG00000008602	3	118152586	118170279	3	2	0.000157113	0.00116732
LCP1	ENSSSCG00000009412	11	21130045	21222009	14	6	0	0
LCP2	ENSSSCG00000017006	16	53697020	53741726	16	5	0	0
LDLRAD3	ENSSSCG00000013294	2	24875381	25139191	1	1	0.0062	0.0319529
LEMD2	ENSSSCG00000001520	7	29980395	29997356	17	7	4.18396e-07	3.78476e-06
LEMD3	ENSSSCG00000000469	5	29596334	29673875	9	3	2.02276e-05	0.000166795
LEPROTL1	ENSSSCG00000038085	15	54916038	54929762	7	6	3.81465e-09	3.66178e-08
LGALS8	ENSSSCG00000010146	14	54867017	54892049	9	4	0	0
LGMN	ENSSSCG00000002452	7	114173693	114217103	12	2	0	0
LHFPL2	ENSSSCG00000028536	2	87322934	87498724	19	4	0	0
LIPA	ENSSSCG00000010450	14	101123381	101254725	10	8	0	0
LIPG	ENSSSCG00000004509	1	99081938	99110876	1	1	0	0
LMBR1L	ENSSSCG00000000189	5	15121550	15135252	15	4	0.00869493	0.0424114
LMTK2	ENSSSCG00000007599	3	5322255	5409178	1	1	0.0038	0.0210044
LNPEP	ENSSSCG00000014173	2	103567601	103661079	15	3	0.00452179	0.0244829
LPIN1	ENSSSCG00000008624	3	124940548	125074123	10	7	0	0
LPIN2	ENSSSCG00000038494	6	103578549	103728151	11	3	0.00102787	0.0064952
LRCH1	ENSSSCG00000009408	11	20688596	20906608	14	3	0.000257753	0.001839
LRPAP1	ENSSSCG00000008701	8	2125405	2145647	12	2	0	0
LRRC41	ENSSSCG00000003904	6	165134690	165156915	2	1	0.00295424	0.0167529
LRRC8C	ENSSSCG00000006917	4	126931849	127079843	13	3	0	0
LRRC8D	ENSSSCG00000038417	4	126766211	126874275	10	3	0.000442747	0.00300948
LY86	ENSSSCG00000032355	7	4108118	4156625	12	3	1.06951e-05	8.98102e-05
LZTS1	ENSSSCG00000028559	14	4344496	4404208	10	8	0	0
MAN2A1	ENSSSCG00000014195	2	114675916	114856055	14	4	0.00021813	0.00157191
MANEA	ENSSSCG00000035648	1	62887881	62945583	4	2	0.00378565	0.0209481
MAP2K3	ENSSSCG00000034379	12	61396331	61421579	4	1	0	0
MAP3K11	ENSSSCG00000037531	2	6640056	6657713	6	1	0.00752047	0.0376966
MAP4K1	ENSSSCG00000002962	6	47458539	47475815	3	2	0	0
MAP4K2	ENSSSCG00000013020	2	7365231	7378998	16	10	0	0
MAP4K4	ENSSSCG00000008164	3	52484274	52649410	9	3	0.000186689	0.00136688
MAPK1	ENSSSCG00000010081	14	50082896	50165523	7	4	4.84824e-05	0.000385255
MBD4	ENSSSCG00000033303	13	68814823	68828580	1	1	0.0015	0.00917883
MCCC2	ENSSSCG00000016971	16	47917291	47996540	10	10	0	0
MCM6	ENSSSCG00000035564	15	15917042	15985405	9	1	0	0
MCUR1	ENSSSCG00000001057	7	10116004	10142909	9	3	0.0010423	0.00655349
MDH2	ENSSSCG00000025486	3	10120084	10132830	11	1	0	0
MDN1	ENSSSCG00000004328	1	57660224	57826368	13	5	1.06903e-05	8.98102e-05
MED24	ENSSSCG00000029102	12	22296146	22332199	15	4	0.00853441	0.0417723
METRNL	ENSSSCG00000017137	12	228503	241496	5	3	1.68021e-05	0.000139233
METTL14	ENSSSCG00000009113	8	105015420	105053563	14	3	0	0
METTL25	ENSSSCG00000000941	5	99226017	99358587	2	1	0.00978156	0.0466363
METTL6	ENSSSCG00000011190	13	2638384	2654795	2	2	0.00808097	0.039846
MIEN1	ENSSSCG00000017496	12	22588118	22590251	10	9	0	0
MLF2	ENSSSCG00000000690	5	63951676	64009668	9	5	6.87731e-05	0.000534666
MMP19	ENSSSCG00000000368	5	21280130	21285774	1	1	0.0106	0.0499232
MMP2	ENSSSCG00000002829	6	30058594	30086982	1	1	0.0001	0.000756391
MMP9	ENSSSCG00000007436	17	48175056	48188264	7	3	0	0
MOB3C	ENSSSCG00000003897	6	164875674	164887492	13	4	0.00294648	0.0167277
MON1B	ENSSSCG00000002701	6	10714147	10725444	11	5	0	0
MOV10	ENSSSCG00000006776	4	107738112	107763596	15	10	0	0
MPV17L2	ENSSSCG00000013896	2	59609818	59613161	10	6	1.90487e-08	1.80783e-07
MRC1	ENSSSCG00000011038	10	44107072	44244410	12	4	0	0
MROH1	ENSSSCG00000005924	4	507227	577132	11	3	0.000348608	0.00242196
MRPL15	ENSSSCG00000030578	4	77068334	77083723	4	1	0.00990241	0.0471231
MRPS23	ENSSSCG00000035193	12	34016994	34132840	18	4	0.00364508	0.020237
MRPS9	ENSSSCG00000028020	3	49625248	49681440	13	3	0.00742734	0.0373704
MSR1	ENSSSCG00000006979	17	3857171	3939726	15	6	0	0
MTHFR	ENSSSCG00000003428	6	71863636	71881820	8	4	0.00096373	0.00613616
MTMR12	ENSSSCG00000031509	16	18461129	18537908	3	2	2.28359e-05	0.000187076
MTMR3	ENSSSCG00000009994	14	46875032	47023505	7	1	0.00770778	0.0383104
MTRR	ENSSSCG00000017100	16	74245224	74270802	13	5	0	0
MX1	ENSSSCG00000012077	13	204843754	204868922	19	6	0	0
MYBL2	ENSSSCG00000007366	17	46256257	46287929	13	1	0	0
MYLIP	ENSSSCG00000001063	7	12117240	12137929	15	13	0	0
MYO1G	ENSSSCG00000016742	18	50466449	50483518	3	3	0	0
N4BP2	ENSSSCG00000008792	8	31207754	31287944	8	3	0.00222664	0.0131301
NAGA	ENSSSCG00000000050	5	6571037	6590546	15	6	0	0
NAMPT	ENSSSCG00000015435	9	106119899	106294587	16	4	2.33199e-05	0.000190731
NANS	ENSSSCG00000005373	1	239842063	239919984	11	3	0	0
NARF	ENSSSCG00000017126	12	632362	651817	12	7	0	0
NAT10	ENSSSCG00000013304	2	26786172	26826992	10	4	0.000229923	0.00165216
NAV3	ENSSSCG00000029249	5	103013798	103368021	17	3	0.000729521	0.00474707
NAXD	ENSSSCG00000029502	11	77210228	77230681	6	1	0	0
NCF1	ENSSSCG00000007722	3	11820285	11839426	6	2	0.000280367	0.00198347
NCF2	ENSSSCG00000015559	9	124773498	124812928	15	7	0	0
NCF4	ENSSSCG00000000137	5	10874953	10994015	14	9	0	0
NCKAP1L	ENSSSCG00000000295	5	19677875	19723132	16	5	0	0
NCOA1	ENSSSCG00000008581	3	113997236	114251078	7	2	0.00568144	0.0296756
NDUFA2	ENSSSCG00000014371	2	142359007	142361131	5	2	0.000636305	0.00419478
NEDD9	ENSSSCG00000023956	7	7807044	8093553	7	2	0.00603792	0.0312686
NELFA	ENSSSCG00000008681	8	1018444	1039127	4	2	0.000726554	0.0047339
NET1	ENSSSCG00000023105	10	65426516	65459754	16	8	5.05131e-10	4.91452e-09
NFE2L1	ENSSSCG00000017525	12	24303399	24316763	13	2	0.0066296	0.0339582
NFKB2	ENSSSCG00000010580	14	113406004	113414173	5	5	0	0
NINJ1	ENSSSCG00000040061	3	42642101	42673002	2	2	0.000513379	0.00345226
NIPA2	ENSSSCG00000036898	15	32175104	32202335	9	7	1.77422e-10	1.75675e-09
NISCH	ENSSSCG00000011442	13	34595891	34630303	5	1	0.0104725	0.049459
NLRC5	ENSSSCG00000039751	6	18937665	19036820	15	13	0	0
NME6	ENSSSCG00000011347	13	31046906	31053130	8	1	0	0
NMI	ENSSSCG00000022011	15	941505	965443	15	5	0	0
NOL9	ENSSSCG00000030253	6	67375192	67396431	17	11	0	0
NOS3	ENSSSCG00000016450	18	6209156	6228938	5	4	0	0
NPC1	ENSSSCG00000003707	6	108402877	108450990	14	7	0	0
NR1H2	ENSSSCG00000003211	6	55237953	55245456	8	4	0	0
NR3C1	ENSSSCG00000014401	2	144822937	144956095	9	1	0	0
NRP1	ENSSSCG00000011102	10	56280363	56430777	9	3	0	0
NRP2	ENSSSCG00000026383	15	108974816	109092309	18	6	0	0
NSD1	ENSSSCG00000014044	2	80654378	80809059	4	1	0.0034291	0.0192229
NSL1	ENSSSCG00000015593	9	130622331	130668936	8	5	4.10088e-06	3.55034e-05
NSMAF	ENSSSCG00000006236	4	74236830	74298193	2	2	7.69393e-05	0.000593565
NUB1	ENSSSCG00000016438	18	5899567	5928884	6	6	0	0
NUDT15	ENSSSCG00000027551	11	19572644	19584538	2	2	0	0
NUDT22	ENSSSCG00000013039	2	7880258	7883945	2	1	0.000229895	0.00165216
NUDT3	ENSSSCG00000031593	7	30320307	30443535	13	3	0	0
NUP188	ENSSSCG00000005667	1	269259519	269313650	6	2	0.000184822	0.00135518
NUP210	ENSSSCG00000011610	13	70917452	71007271	14	8	0	0
NUP214	ENSSSCG00000005711	1	271103833	271210290	11	4	0.00257465	0.0148856
NUP98	ENSSSCG00000014794	9	6319586	6419660	10	5	1.60748e-10	1.5948e-09
OAS2	ENSSSCG00000009881	14	38827660	38860820	14	9	0	0
OCIAD2	ENSSSCG00000008829	8	38732820	38793234	9	4	0	0
OLR1	ENSSSCG00000000647	5	61799286	61810624	13	4	1.26068e-06	1.12433e-05
OPA1	ENSSSCG00000011822	13	130624823	130719083	2	1	0.00147073	0.00901069
OPRM1	ENSSSCG00000004074	1	12528672	12702443	11	5	0	0
OR51E1	ENSSSCG00000014766	9	5473111	5484469	11	9	0	0
OSBPL1A	ENSSSCG00000003712	6	108997730	109221010	9	3	0.00508852	0.0270696
OTULIN	ENSSSCG00000034714	16	4063071	4097095	10	3	0.00156462	0.00953945
OTULINL	ENSSSCG00000016782	16	3954244	3999778	14	6	0	0
PACSIN2	ENSSSCG00000000036	5	5853377	5985171	18	5	0	0
PAFAH2	ENSSSCG00000038619	6	83411553	83446834	9	3	0.00104186	0.00655349
PAG1	ENSSSCG00000040208	4	55450848	55619219	11	4	0	0
PALM2AKAP2	ENSSSCG00000033120	1	250680942	251190239	10	5	0.000376095	0.00259145
PAMR1	ENSSSCG00000028338	2	25423361	25591617	6	3	0	0
PANK4	ENSSSCG00000027299	6	64393100	64407449	5	2	0.0087804	0.0426307
PARN	ENSSSCG00000007878	3	28612269	28802505	2	1	0.0097729	0.0466363
PARP1	ENSSSCG00000023660	10	14203159	14241197	10	5	4.25654e-05	0.000340388
PARP4	ENSSSCG00000022957	11	359476	442436	8	4	0	0
PARVB	ENSSSCG00000000024	5	4906684	5015441	13	5	0	0
PCED1B	ENSSSCG00000000811	5	77645175	77795179	14	2	0.00522091	0.0276143
PDCL3	ENSSSCG00000033885	3	53674509	53692928	9	3	0.00231229	0.0135085
PDE1B	ENSSSCG00000000297	5	19725415	19752890	13	7	4.82135e-10	4.69988e-09
PDE8A	ENSSSCG00000001810	7	52410779	52556884	11	2	0.0039571	0.0217433
PDGFB	ENSSSCG00000033327	5	8986461	9007446	8	2	0	0
PDK1	ENSSSCG00000015958	15	78608360	78652962	14	12	0	0
PDPR	ENSSSCG00000002724	6	13187424	13230599	15	1	0	0
PEA15	ENSSSCG00000032164	4	90263584	90274144	15	7	0	0
PEX6	ENSSSCG00000001653	7	38039858	38052370	3	1	0.00275035	0.0158287
PFKFB3	ENSSSCG00000011133	10	64776315	64859051	14	7	0	0
PGAM5	ENSSSCG00000035618	14	22773143	22780884	8	6	0	0
PGM2	ENSSSCG00000008773	8	29307685	29381571	20	6	0	0
PGPEP1	ENSSSCG00000039684	2	59414008	59485857	1	1	0.0035	0.0195611
PHACTR1	ENSSSCG00000001052	7	9105802	9675230	11	4	2.40877e-05	0.000196053
PHC3	ENSSSCG00000030467	13	108776220	108883574	8	1	0	0
PHF11	ENSSSCG00000009396	11	18205072	18251949	18	7	1.53075e-06	1.35557e-05
PID1	ENSSSCG00000035058	15	130075040	130332689	3	3	0	0
PIGL	ENSSSCG00000035103	12	59201556	59256824	2	1	0.00352727	0.0196916
PIK3C2B	ENSSSCG00000015283	9	65073738	65154538	11	2	0	0
PIK3R5	ENSSSCG00000017991	12	53979215	54055377	12	9	0	0
PITPNM1	ENSSSCG00000012903	2	5028935	5044295	13	5	0	0
PLBD2	ENSSSCG00000009872	14	38515846	38543561	12	5	0	0
PLCG1	ENSSSCG00000007356	17	43809677	43844555	16	4	0.000194594	0.00142062
PLEKHA8	ENSSSCG00000016682	18	42820921	42926059	14	7	1.70926e-06	1.50835e-05
PLVAP	ENSSSCG00000037025	2	60324560	60344448	2	2	0.000403942	0.00275689
PLXND1	ENSSSCG00000011592	13	68946661	68996618	12	3	0.00172736	0.0103931
POFUT1	ENSSSCG00000007244	17	35856574	35883001	3	1	0	0
POLB	ENSSSCG00000007031	17	11356129	11388821	11	2	0.000770543	0.00495631
POLD3	ENSSSCG00000027506	9	8906459	8958323	11	4	1.41432e-07	1.30772e-06
POLR1A	ENSSSCG00000008226	3	58667971	58750421	15	5	0	0
POLR1C	ENSSSCG00000028007	7	38507073	38537943	6	1	0	0
POLR1D	ENSSSCG00000009310	11	5044329	5089833	10	10	0	0
POLR2G	ENSSSCG00000025571	2	9003781	9017779	13	6	1.35544e-07	1.25559e-06
POLR3D	ENSSSCG00000009622	14	6521035	6532182	20	4	0.00107433	0.00673797
POLR3E	ENSSSCG00000007840	3	23846080	23880914	5	1	0.00488703	0.0260993
POP4	ENSSSCG00000002854	6	39734542	39760953	12	2	0.00103436	0.00651986
POU2AF1	ENSSSCG00000015016	9	39119012	39144606	9	1	0	0
PPCS	ENSSSCG00000003966	6	168831543	168876760	14	2	0.00360665	0.020068
PPM1F	ENSSSCG00000010079	14	50040663	50063326	5	2	0.000812797	0.00521476
PPM1K	ENSSSCG00000038867	8	130748259	130772931	14	5	4.89092e-06	4.19103e-05
PPOX	ENSSSCG00000006361	4	89277117	89288902	5	1	0.0045815	0.0246998
PPP1R10	ENSSSCG00000001347	7	23147478	23165689	14	3	0.00922039	0.044339
PPP1R12C	ENSSSCG00000027189	6	59325532	59347176	15	4	0	0
PPP1R9B	ENSSSCG00000017584	12	26319124	26336562	17	7	0	0
PPT1	ENSSSCG00000036673	6	95840905	95860837	11	5	0	0
PRCP	ENSSSCG00000014899	9	17002699	17076284	14	10	0	0
PRDX5	ENSSSCG00000013030	2	7798665	7806510	3	1	0.00490609	0.0261693
PRKCA	ENSSSCG00000017268	12	12882064	13263554	10	4	6.54568e-07	5.86894e-06
PRKCB	ENSSSCG00000033674	3	21995231	22383264	4	2	0.00218531	0.0129319
PRPF19	ENSSSCG00000013107	2	10851579	10860838	12	5	3.34233e-07	3.02917e-06
PRRC1	ENSSSCG00000014252	2	130443617	130494985	12	4	0.000399919	0.00273686
PRSS12	ENSSSCG00000009114	8	105121388	105197142	9	5	0	0
PSAP	ENSSSCG00000010281	14	74734189	74887763	15	11	0	0
PSMA6	ENSSSCG00000001950	7	64578241	64763281	1	1	0	0
PSMB10	ENSSSCG00000031781	6	28540807	28548152	6	3	0.000463117	0.00313102
PSMD11	ENSSSCG00000017731	12	42498939	42529809	13	11	0	0
PSMD2	ENSSSCG00000046387	13	122157036	122199464	4	1	0.0054711	0.0287562
PSMF1	ENSSSCG00000038854	17	34098991	34169230	13	1	0	0
PTBP3	ENSSSCG00000005466	1	252986719	253093050	16	3	0	0
PTPN7	ENSSSCG00000037669	10	24324436	24336419	16	6	5.87704e-09	5.62006e-08
PTPRC	ENSSSCG00000010908	10	21466373	21764560	18	5	2.78715e-05	0.00022503
PTPRE	ENSSSCG00000010755	14	137101410	137264239	17	5	0.00036898	0.00254591
PTPRO	ENSSSCG00000000601	5	57019745	57263346	1	1	0	0
PXYLP1	ENSSSCG00000011670	13	81970447	82046032	5	4	0	0
QDPR	ENSSSCG00000034811	8	12335252	12549603	11	5	4.19108e-07	3.78476e-06
QKI	ENSSSCG00000004029	1	4735513	4883768	9	2	0	0
QPCT	ENSSSCG00000008491	3	102792720	102823026	1	1	0.0064	0.032849
RAB11B	ENSSSCG00000013600	2	70884457	70896175	5	4	0	0
RAB31	ENSSSCG00000037264	6	98278647	98423203	9	1	0	0
RAB7B	ENSSSCG00000036352	9	66635637	66666037	8	5	0	0
RABEP1	ENSSSCG00000017895	12	51602227	51858233	9	1	0	0
RAC2	ENSSSCG00000021944	5	10553433	10573017	18	8	0	0
RALB	ENSSSCG00000025455	15	31064355	31122621	15	7	0	0
RARRES1	ENSSSCG00000028623	13	98461316	98586030	2	1	0.00617693	0.0318993
RASGEF1B	ENSSSCG00000029507	8	136071354	136600317	17	5	0	0
RASGRP1	ENSSSCG00000004791	1	132702541	132786532	11	4	0.000381939	0.00262453
RASGRP2	ENSSSCG00000013023	2	7422845	7440413	14	4	0.00276237	0.0158616
RASGRP3	ENSSSCG00000008509	3	106099821	106213728	6	1	0.0063175	0.0325251
RBM38	ENSSSCG00000007504	17	57783154	57797997	12	5	0	0
RBM47	ENSSSCG00000008796	8	31508508	31810359	9	4	0	0
RBPJ	ENSSSCG00000022155	8	19922779	20166755	4	4	0	0
RCBTB1	ENSSSCG00000021060	11	18040110	18197751	13	4	0.00134798	0.00827882
RCBTB2	ENSSSCG00000009400	11	19105305	19182488	13	7	0	0
RCC2	ENSSSCG00000003485	6	75988271	76014160	15	3	0	0
REEP3	ENSSSCG00000036476	14	66966407	67071196	5	2	0.00120747	0.00747056
RELA	ENSSSCG00000012981	2	6593969	6603471	1	1	0.0067	0.034249
RELL1	ENSSSCG00000008772	8	29118514	29190565	16	8	0	0
RFC1	ENSSSCG00000008788	8	30552375	30635880	17	5	4.50438e-05	0.000359066
RFLNB	ENSSSCG00000038618	12	47307699	47313937	12	9	0	0
RFTN1	ENSSSCG00000011198	13	3454448	3675021	17	6	0	0
RGCC	ENSSSCG00000009434	11	25478877	25496519	15	3	0.0094586	0.0453544
RGS16	ENSSSCG00000015550	9	123913172	123956800	14	4	0.000394318	0.00270221
RGS18	ENSSSCG00000033945	10	1520872	1539663	11	4	0	0
RGS9	ENSSSCG00000035402	12	11996417	12089466	11	2	0.00117828	0.00734415
RHBDF2	ENSSSCG00000023362	12	5017443	5036261	6	2	0.00238768	0.0139328
RHEX	ENSSSCG00000015638	9	66745910	66759393	13	9	0	0
RHOB	ENSSSCG00000043781	3	117773405	117777574	8	4	5.83018e-06	4.97047e-05
RICTOR	ENSSSCG00000016853	16	24109934	24311231	11	3	0.00417419	0.0228219
RIDA	ENSSSCG00000006079	4	38656319	38670999	6	1	0.00266902	0.0154135
RIN2	ENSSSCG00000028004	17	27807244	28058135	9	3	1.93845e-05	0.000160105
RINL	ENSSSCG00000022692	6	47672621	47682121	12	3	0.00217397	0.0128799
RIPK1	ENSSSCG00000001009	7	1841236	1880699	12	2	4.33829e-05	0.000346375
RMC1	ENSSSCG00000026851	6	108376775	108403175	12	7	0	0
RND1	ENSSSCG00000038562	5	14914642	14937020	9	4	0	0
RNF149	ENSSSCG00000008168	3	53032639	53067345	10	4	0	0
RNF4	ENSSSCG00000008690	8	1353236	1380637	16	3	0.00940437	0.0451805
RNF6	ENSSSCG00000024064	11	4017443	4032164	12	3	0.000133053	0.0009974
RO60	ENSSSCG00000032055	10	694445	725340	5	3	0.000724008	0.00472342
RPAP3	ENSSSCG00000021166	5	77968135	78066253	4	2	0.00448724	0.0243482
RPL22	ENSSSCG00000003369	6	67092517	67126639	15	4	0.00276678	0.0158688
RPL23	ENSSSCG00000038880	12	23279967	23290192	11	2	0.00604237	0.0312686
RPS11	ENSSSCG00000003165	6	54577414	54579797	5	5	0	0
RRM1	ENSSSCG00000014791	9	6025063	6065116	4	2	2.41701e-05	0.000196407
RRP1	ENSSSCG00000037061	13	206722595	206735997	8	1	0.00439933	0.0239229
RRP12	ENSSSCG00000010514	14	108772175	108805509	4	1	0.00619063	0.0319373
RSAD2	ENSSSCG00000008648	3	128877186	128897847	6	5	0	0
RSF1	ENSSSCG00000014882	9	12121825	12278120	14	1	0	0
RTCA	ENSSSCG00000006865	4	117852764	117875684	2	1	0.00102103	0.00646013
RUBCNL	ENSSSCG00000009410	11	20995898	21036417	12	7	0	0
RUFY2	ENSSSCG00000010239	14	71498649	71547311	6	5	1.073e-07	9.97631e-07
RUVBL2	ENSSSCG00000003152	6	54250515	54266893	5	1	0.00835646	0.0409678
RXRA	ENSSSCG00000038220	1	273705503	273797622	9	4	0	0
RXRB	ENSSSCG00000001474	7	25236007	25242875	16	5	0.000550803	0.00369898
S100A12	ENSSSCG00000032857	4	96225693	96227137	4	1	0.00975493	0.0465976
S100A4	ENSSSCG00000006578	4	96088201	96091156	6	4	0	0
S100A6	ENSSSCG00000021084	4	96098283	96099685	3	2	0.000560838	0.00375048
SAP30BP	ENSSSCG00000017205	12	5695257	5732226	10	4	0.00225415	0.0132457
SAP30L	ENSSSCG00000033176	16	68695894	68709852	13	2	0	0
SARM1	ENSSSCG00000030358	12	44655811	44676945	8	5	7.91447e-08	7.45502e-07
SART3	ENSSSCG00000009946	14	42223725	42297113	11	5	0	0
SCAND1	ENSSSCG00000007312	17	39244459	39245633	2	1	0	0
SCARF1	ENSSSCG00000024071	12	47845602	47860343	14	3	0	0
SCML4	ENSSSCG00000033392	1	73838813	73968699	15	8	0	0
SCP2	ENSSSCG00000027114	6	159155254	159480588	5	1	0	0
SCPEP1	ENSSSCG00000017617	12	33265529	33299630	13	5	0	0
SDE2	ENSSSCG00000010858	10	13879728	13897862	7	6	1.8959e-10	1.87356e-09
SDF2	ENSSSCG00000017772	12	44896721	44907090	15	2	0	0
SDS	ENSSSCG00000036865	14	38503930	38513880	9	5	0	0
SEC31A	ENSSSCG00000009244	8	135420884	135495121	13	3	1.71492e-05	0.000141876
SELENOP	ENSSSCG00000021208	16	27537885	27631130	14	8	5.55112e-15	5.57328e-14
SEMA4D	ENSSSCG00000009584	14	957081	1078509	13	6	0	0
SEPTIN11	ENSSSCG00000008986	8	72543620	72679173	7	2	0.000235226	0.00168785
SEPTIN3	ENSSSCG00000000040	5	6589864	6662432	15	7	0	0
SEPTIN7	ENSSSCG00000016661	18	38068303	38284645	10	1	0	0
SEPTIN8	ENSSSCG00000014285	2	135076634	135104478	10	7	0	0
SERPINB6	ENSSSCG00000038404	7	1752674	1776086	13	7	1.93331e-10	1.90678e-09
SERPINB9	ENSSSCG00000031615	7	1721065	1736074	9	6	0	0
SESN3	ENSSSCG00000037015	9	27207236	27298628	15	3	0.00525341	0.0277279
SETX	ENSSSCG00000005724	1	272095358	272170750	6	1	0	0
SFMBT2	ENSSSCG00000024480	10	63877025	64070772	15	4	0.00664028	0.0339782
SGK1	ENSSSCG00000021443	1	29625781	29753607	17	6	0	0
SH2D2A	ENSSSCG00000006466	4	93282413	93293205	6	2	0.000665931	0.00436719
SH3BP4	ENSSSCG00000034692	15	135003511	135106622	10	5	0	0
SIGIRR	ENSSSCG00000024389	2	223532	230741	11	2	0.00428848	0.0233706
SKP1	ENSSSCG00000038628	2	136458949	136476005	11	3	0.00757506	0.0378377
SLA-DOA	ENSSSCG00000001472	7	25178086	25182954	14	6	0	0
SLAMF6	ENSSSCG00000006382	4	89980786	90003647	16	3	0.000196174	0.00143008
SLAMF7	ENSSSCG00000006378	4	89759848	89785816	18	4	0	0
SLC11A1	ENSSSCG00000039798	15	120433952	120446396	18	10	2.00973e-12	2.00574e-11
SLC12A6	ENSSSCG00000002243	7	80161495	80268323	1	1	0.0032	0.0180854
SLC15A3	ENSSSCG00000013114	2	10800547	10816519	14	7	0	0
SLC17A9	ENSSSCG00000040931	17	62186092	62200081	2	1	0.00714724	0.0361296
SLC18A1	ENSSSCG00000009601	14	4243557	4278989	15	5	0	0
SLC22A17	ENSSSCG00000002025	7	75734867	75741112	4	3	1.498e-05	0.000124545
SLC25A17	ENSSSCG00000000072	5	7622645	7741541	12	2	0.00173612	0.0104333
SLC25A19	ENSSSCG00000017208	12	6033658	6046761	10	8	0	0
SLC25A24	ENSSSCG00000006848	4	111579200	111634271	18	3	0	0
SLC25A28	ENSSSCG00000037536	14	110795307	110805570	11	5	4.60613e-07	4.15212e-06
SLC25A36	ENSSSCG00000036855	13	81750031	81791891	10	3	0.00680972	0.034704
SLC35D1	ENSSSCG00000032043	6	145533537	145596066	3	2	0	0
SLC36A4	ENSSSCG00000024933	9	25639387	25689028	6	6	0	0
SLC37A2	ENSSSCG00000022536	9	52237420	52272692	16	7	1.60982e-05	0.00013362
SLC37A3	ENSSSCG00000032266	18	9383792	9452593	14	3	0.00102932	0.00649623
SLC39A1	ENSSSCG00000006561	4	95728999	95733824	12	7	0	0
SLC41A2	ENSSSCG00000000838	5	79593915	79720895	7	2	0.00802252	0.0396398
SLC43A2	ENSSSCG00000024108	12	47791911	47838946	19	8	0	0
SLC4A11	ENSSSCG00000007157	17	32446471	32459398	16	2	0.00912188	0.0440441
SLC4A7	ENSSSCG00000011218	13	13933711	14043068	16	7	0	0
SLC66A3	ENSSSCG00000008631	3	125494417	125507239	9	4	0	0
SLC7A11	ENSSSCG00000022649	8	88607884	88940100	15	5	0	0
SLC7A5	ENSSSCG00000032996	6	1545940	1574288	10	4	0	0
SLC8B1	ENSSSCG00000009880	14	38773398	38808233	14	9	0	0
SLCO3A1	ENSSSCG00000002263	7	86777920	87103309	10	4	5.18535e-05	0.000408813
SLCO4A1	ENSSSCG00000039419	17	61947595	61970779	6	3	0	0
SLFN11	ENSSSCG00000032652	12	39974730	39996255	17	6	0	0
SMARCAL1	ENSSSCG00000035501	15	118629238	118687940	6	2	0.000140046	0.0010467
SMIM14	ENSSSCG00000021793	8	30765418	30840363	12	7	0	0
SMIM15	ENSSSCG00000033814	16	39954360	39958522	12	3	0.00752242	0.0376966
SMIM7	ENSSSCG00000013863	2	60961363	60976448	1	1	0.0001	0.000756391
SMPDL3A	ENSSSCG00000004233	1	39848641	39868731	16	15	0	0
SMPDL3B	ENSSSCG00000003582	6	85060317	85084483	12	5	0	0
SNRNP70	ENSSSCG00000023792	6	54288354	54304270	6	4	4.17658e-06	3.60965e-05
SNU13	ENSSSCG00000000058	5	6885067	6900023	1	1	0	0
SNX10	ENSSSCG00000037598	18	46064579	46142945	7	6	0	0
SNX9	ENSSSCG00000030535	1	9130334	9239343	9	1	0.00952145	0.0455725
SOCS4	ENSSSCG00000032332	1	184379086	184398902	2	2	0.000402509	0.00275085
SOD2	ENSSSCG00000040317	1	7651280	7691723	14	12	0	0
SPARC	ENSSSCG00000017082	16	71357703	71381160	1	1	0.0051	0.0270742
SPART	ENSSSCG00000024635	11	12313210	12365426	9	3	0.00226714	0.0133065
SPECC1	ENSSSCG00000034364	12	59466791	59654130	4	1	0	0
SPNS1	ENSSSCG00000007811	3	18629646	18644349	14	5	0	0
SPOCK2	ENSSSCG00000010283	14	74938179	74968388	14	3	0	0
SPP1	ENSSSCG00000009216	8	131077786	131085340	3	1	0.00344484	0.0192743
SPTAN1	ENSSSCG00000005654	1	268936025	269002261	17	5	0	0
SPTLC2	ENSSSCG00000002404	7	100544478	100638907	10	3	0	0
SREBF2	ENSSSCG00000026092	5	6719487	6784672	13	5	0	0
SREK1IP1	ENSSSCG00000041202	16	43297007	43346228	10	3	0.000654388	0.00430271
SRGN	ENSSSCG00000023374	14	72183363	72199254	12	3	0	0
SRP9	ENSSSCG00000031664	10	13672355	13723804	2	1	0.00766481	0.0381345
SRXN1	ENSSSCG00000023298	17	34582440	34589308	17	3	0.000349687	0.0024261
SSBP1	ENSSSCG00000016488	18	8151029	8167971	9	3	0	0
ST3GAL1	ENSSSCG00000005943	4	7814694	7909528	14	3	0	0
ST3GAL5	ENSSSCG00000008227	3	58862992	58919960	6	2	0.00652003	0.0334309
ST6GAL1	ENSSSCG00000025770	13	124700133	124837843	12	7	0	0
STARD3NL	ENSSSCG00000024028	9	108631256	108676183	9	3	0	0
STEAP4	ENSSSCG00000015299	9	68546461	68570422	7	6	0	0
STIM1	ENSSSCG00000014792	9	6066617	6270575	8	2	0.000306622	0.00214508
STK4	ENSSSCG00000030820	17	47376115	47475718	12	3	0.000347883	0.00242027
STX3	ENSSSCG00000013119	2	11694859	11740744	12	10	0	0
SUCLA2	ENSSSCG00000009405	11	19616499	19675791	15	3	0	0
SUPT4H1	ENSSSCG00000034752	12	34619729	34629022	10	8	0	0
SUSD6	ENSSSCG00000002311	7	93253757	93344187	16	8	0	0
SYTL3	ENSSSCG00000004057	1	8453283	8546530	14	11	0	0
TAF1D	ENSSSCG00000038682	9	26147149	26167290	8	6	0	0
TAF6L	ENSSSCG00000020665	2	8983825	9000122	1	1	0.0039	0.0215099
TAGAP	ENSSSCG00000004053	1	8208084	8219630	16	8	0	0
TAX1BP3	ENSSSCG00000017866	12	49754164	49760147	8	3	0.00028826	0.00203359
TBC1D5	ENSSSCG00000011199	13	4035026	4738397	11	3	0.0035794	0.0199384
TBC1D9	ENSSSCG00000032741	8	86402837	86517784	19	12	0	0
TCOF1	ENSSSCG00000014450	2	151368286	151401027	11	2	0.000299047	0.00210085
TEC	ENSSSCG00000008820	8	38051056	38182182	2	1	0	0
TECPR1	ENSSSCG00000007601	3	5414073	5442943	14	8	0	0
TERF1	ENSSSCG00000006184	4	62796999	62831422	10	1	0	0
TES	ENSSSCG00000040344	18	29895878	29936233	9	4	2.55962e-07	2.34089e-06
TESC	ENSSSCG00000009859	14	35381918	35452207	10	3	0.00011437	0.000862489
TESK1	ENSSSCG00000005310	1	236341179	236345962	12	2	0.00059035	0.00392267
TESK2	ENSSSCG00000003917	6	165874180	165999999	2	1	0.000106106	0.000801368
TGFBI	ENSSSCG00000014316	2	138191804	138225366	15	14	0	0
TGM2	ENSSSCG00000023522	17	41186766	41221637	12	2	0	0
THBS1	ENSSSCG00000004789	1	131728781	131746115	12	6	0	0
THBS2	ENSSSCG00000004012	1	855030	882473	12	6	2.48927e-09	2.39866e-08
THEMIS2	ENSSSCG00000003584	6	85010883	85030723	9	2	0.000760743	0.00490582
TIGD2	ENSSSCG00000032541	8	129993339	129998221	13	3	0.000711201	0.0046459
TK2	ENSSSCG00000038053	6	27226425	27255693	8	4	1.14769e-06	1.02538e-05
TKFC	ENSSSCG00000013087	2	10158183	10171415	15	2	0	0
TLR4	ENSSSCG00000005503	1	258044610	258059004	11	3	0.00119277	0.00740698
TMBIM6	ENSSSCG00000029652	5	15674049	15723328	13	4	0.000278878	0.00197571
TMED3	ENSSSCG00000001773	7	48431318	48442645	9	6	1.05493e-08	1.00498e-07
TMEM101	ENSSSCG00000017371	12	19128654	19169009	1	1	0.0031	0.0175597
TMEM126A	ENSSSCG00000025187	9	19576295	19585277	11	1	0.0104818	0.049459
TMEM134	ENSSSCG00000012905	2	5057208	5063727	6	2	0.00158859	0.0096505
TMEM14A	ENSSSCG00000002622	7	46509777	46517732	3	3	0	0
TMEM154	ENSSSCG00000009012	8	76355135	76397799	15	3	0.00509102	0.0270696
TMEM156	ENSSSCG00000023785	8	30289407	30342607	17	4	0.00330945	0.0186411
TMEM175	ENSSSCG00000038234	8	297007	313973	1	1	0.002	0.0118913
TMEM181	ENSSSCG00000024876	1	8563545	8635681	11	5	5.44725e-06	4.65981e-05
TMEM220	ENSSSCG00000036454	12	55438196	55454590	8	6	1.54534e-09	1.49195e-08
TMEM248	ENSSSCG00000007736	3	16253018	16296834	15	6	2.53769e-07	2.32506e-06
TMEM50B	ENSSSCG00000034624	13	197046679	197093251	15	4	0	0
TMEM62	ENSSSCG00000004716	1	128269596	128306056	9	8	0	0
TMEM97	ENSSSCG00000033123	12	44604037	44610002	6	1	0	0
TNFAIP3	ENSSSCG00000004154	1	26473938	26489822	10	2	0	0
TNFAIP6	ENSSSCG00000023716	15	862013	881461	7	3	0	0
TNFRSF1A	ENSSSCG00000000708	5	64319073	64331909	9	4	0.000510313	0.00343624
TNFRSF21	ENSSSCG00000001727	7	42020227	42091516	16	4	0.000799143	0.0051337
TNIP1	ENSSSCG00000017091	16	71926133	71979967	13	4	0	0
TNIP3	ENSSSCG00000009100	8	102892317	102993338	7	3	0	0
TNPO1	ENSSSCG00000027293	16	49048680	49151924	3	1	0.00377171	0.0208939
TNS1	ENSSSCG00000027669	15	119949528	120177353	3	2	0.000258605	0.00184247
TOP3A	ENSSSCG00000035839	12	60443731	60469040	10	8	0	0
TP53I11	ENSSSCG00000031819	2	17448200	17465703	11	1	0	0
TPMT	ENSSSCG00000001073	7	13820866	13846012	8	5	0	0
TPP1	ENSSSCG00000023080	9	3135642	3143408	18	4	9.82563e-05	0.000748832
TPT1	ENSSSCG00000040929	11	21929176	21933786	11	5	4.02025e-06	3.48653e-05
TRA2A	ENSSSCG00000015387	9	92294917	92323794	13	1	0	0
TRAF3IP2	ENSSSCG00000004420	1	77480926	77541210	12	5	0	0
TRAPPC12	ENSSSCG00000024665	3	131307204	131358001	1	1	0.0034	0.0190871
TRIB3	ENSSSCG00000039862	17	34807534	34816451	1	1	0.0005	0.00337584
TRIM21	ENSSSCG00000014780	9	5782200	5791577	14	8	0	0
TRIM22	ENSSSCG00000014670	9	4157290	4170204	15	2	0	0
TRIM26	ENSSSCG00000001233	7	22756345	22780174	16	8	0	0
TRIM33	ENSSSCG00000006757	4	106058191	106191802	3	2	0.00471682	0.0253208
TRIOBP	ENSSSCG00000020777	5	10066086	10126491	9	2	0	0
TRMT10B	ENSSSCG00000005354	1	238516058	238541706	6	2	0.000166676	0.00123433
TRMT44	ENSSSCG00000033873	8	2678905	2708418	1	1	0.001	0.00633501
TRPV2	ENSSSCG00000018032	12	59135329	59152229	12	8	0	0
TSC1	ENSSSCG00000046003	1	272636532	272685952	7	5	0	0
TSEN15	ENSSSCG00000031121	9	125300365	125566067	5	2	0.00800683	0.0396011
TSPAN11	ENSSSCG00000000734	5	66852873	66911573	1	1	0	0
TSPAN13	ENSSSCG00000015362	9	85996640	86033354	9	3	0.00453752	0.0245207
TSPO	ENSSSCG00000000033	5	5723186	5735128	15	10	2.73781e-13	2.73781e-12
TST	ENSSSCG00000000133	5	10746890	10759623	1	1	0.0068	0.0346897
TTC17	ENSSSCG00000013284	2	18807523	18954650	2	1	0.0089183	0.0431752
TTC3	ENSSSCG00000012062	13	200694616	200821912	16	7	0	0
TTC38	ENSSSCG00000000003	5	3248343	3270774	9	2	0.000141785	0.00105813
TTF2	ENSSSCG00000006733	4	103622064	103676420	9	5	0	0
TTLL12	ENSSSCG00000000034	5	5701583	5720724	18	4	0.000967433	0.00615195
TTYH2	ENSSSCG00000017238	12	6838424	6881628	14	1	0.00909262	0.0439768
TUBB2B	ENSSSCG00000033655	7	1910585	1956119	6	3	0.000200227	0.00145121
TXNRD3	ENSSSCG00000023929	13	73275911	73340428	5	3	0	0
UBASH3A	ENSSSCG00000029511	13	205744393	205787094	10	6	0	0
UBD	ENSSSCG00000001252	7	22501130	22503094	11	3	0.000732469	0.0047601
UBE2B	ENSSSCG00000038953	2	136652784	136667949	13	9	0	0
UBE2J1	ENSSSCG00000004317	1	57337079	57364390	15	3	0.000555239	0.00371884
UBE2L6	ENSSSCG00000023379	2	13354013	13370801	17	9	0	0
UBE2NL	ENSSSCG00000000908	5	89673573	89714281	2	2	0	0
UBE2Q1	ENSSSCG00000006544	4	95220867	95229533	5	2	0.00157288	0.00956662
UBE3C	ENSSSCG00000016409	18	1542163	1653982	1	1	0.0102	0.0484019
UBL5	ENSSSCG00000023331	2	68706187	68708026	12	1	0	0
UBQLN4	ENSSSCG00000006500	4	93976431	93994830	12	3	0.00870149	0.0424114
UBXN8	ENSSSCG00000015843	15	54339563	54367605	4	2	0.00395232	0.0217433
UFM1	ENSSSCG00000045890	11	13765497	14057370	11	3	0.00214116	0.0127005
UFSP2	ENSSSCG00000015793	15	46448904	46470572	1	1	0.0053	0.0279152
UGDH	ENSSSCG00000030150	8	30725288	30759326	13	5	0.00453853	0.0245207
ULK2	ENSSSCG00000018045	12	59806955	59878391	16	5	1.11371e-07	1.03357e-06
UNC93B1	ENSSSCG00000012893	2	4855425	4909860	7	6	0	0
UPF2	ENSSSCG00000011117	10	59898922	60090229	12	3	0.00706948	0.0358606
USF1	ENSSSCG00000006371	4	89395195	89401047	8	2	0	0
USP1	ENSSSCG00000003820	6	149970915	149985506	6	1	0.00982138	0.0467818
USP12	ENSSSCG00000009302	11	4612277	4689432	14	4	3.83694e-05	0.000307321
USP18	ENSSSCG00000000774	5	70183308	70227990	8	6	0	0
UST	ENSSSCG00000028974	1	16840530	17138393	6	3	0.000999861	0.00633501
UVSSA	ENSSSCG00000037035	8	573421	601944	10	4	0	0
VAMP5	ENSSSCG00000033135	3	59175872	59185639	2	2	0.00881014	0.0427339
VAPB	ENSSSCG00000007514	17	58594749	58644918	14	2	0	0
VARS2	ENSSSCG00000001384	7	23398445	23418295	10	3	0.00354486	0.0197679
VAV2	ENSSSCG00000005743	1	273303143	273476208	10	3	0	0
VAV3	ENSSSCG00000023187	4	111824896	112202825	16	4	0	0
VCAM1	ENSSSCG00000006862	4	117496908	117511226	6	3	0	0
VCAN	ENSSSCG00000014136	2	91358399	91811208	11	4	0	0
VDR	ENSSSCG00000020864	5	78205810	78267321	16	6	0	0
VPS13D	ENSSSCG00000003438	6	72256877	72510907	12	4	0.000567116	0.00377827
VPS26C	ENSSSCG00000012063	13	200869167	200926108	14	2	0.00834274	0.0409405
VPS36	ENSSSCG00000035658	11	15701370	15772693	5	3	1.14263e-05	9.56311e-05
VPS37C	ENSSSCG00000028762	2	10614453	10643544	6	3	0.00125576	0.00774079
VPS39	ENSSSCG00000004731	1	129144344	129198764	12	4	0.000178893	0.00131747
VRK3	ENSSSCG00000003204	6	54973737	55053638	3	1	0.000444826	0.00301953
WASHC3	ENSSSCG00000036075	5	82155256	82316190	4	1	0.00752432	0.0376966
WDFY1	ENSSSCG00000025174	15	125669842	125720160	16	10	0	0
WDR11	ENSSSCG00000010692	14	130511592	130674541	9	4	9.52052e-05	0.00072853
WDR36	ENSSSCG00000014199	2	115835104	115908374	2	2	0.00230833	0.013501
WDR76	ENSSSCG00000004695	1	127652887	127741354	10	2	0.00883633	0.0428196
WDR92	ENSSSCG00000008353	3	74085227	74113745	4	1	0.0104282	0.0493451
WFDC1	ENSSSCG00000023837	6	4333731	4399237	4	2	0	0
WFS1	ENSSSCG00000032452	8	4362678	4385272	9	3	2.69459e-05	0.000217906
WHRN	ENSSSCG00000005490	1	255009768	255095223	6	6	0	0
XYLT1	ENSSSCG00000007872	3	27158874	27492892	10	4	0.000199496	0.00145121
YBX3	ENSSSCG00000000633	5	61337863	61361280	14	5	4.88993e-06	4.19103e-05
YIPF3	ENSSSCG00000033627	7	38506671	38511459	3	2	0.00707232	0.0358606
YPEL2	ENSSSCG00000035400	12	35573495	35644200	14	2	0.00953226	0.0455772
YTHDC2	ENSSSCG00000014211	2	117871336	118104508	18	3	0	0
YWHAB	ENSSSCG00000007381	17	47298015	47319275	10	2	0	0
ZAP70	ENSSSCG00000008193	3	56515449	56541740	11	6	0	0
ZBTB24	ENSSSCG00000004411	1	75531035	75548785	7	3	0.00073749	0.00478038
ZBTB32	ENSSSCG00000002908	6	45141895	45145898	9	5	0.00280033	0.0160429
ZBTB41	ENSSSCG00000010897	10	20046025	20089871	10	3	0	0
ZC3H12D	ENSSSCG00000004109	1	16465252	16498971	13	1	0.00164981	0.00997423
ZC3H13	ENSSSCG00000009414	11	21298855	21387972	16	3	0.000596414	0.00395774
ZC3HAV1	ENSSSCG00000016512	18	10509629	10588832	11	6	0	0
ZDHHC20	ENSSSCG00000026744	11	1324060	1406084	12	7	4.76173e-09	4.56219e-08
ZDHHC4	ENSSSCG00000039719	3	4610702	4643691	7	1	0	0
ZFP30	ENSSSCG00000029408	6	46751656	46786247	6	2	5.7378e-05	0.000451661
ZFP36L2	ENSSSCG00000038549	3	97200406	97204700	8	3	0	0
ZFP90	ENSSSCG00000032372	6	18312929	18335458	10	4	0.00167233	0.0100982
ZHX2	ENSSSCG00000021586	4	16374900	16553012	10	4	0.00206944	0.0122896
ZNF18	ENSSSCG00000018014	12	56359736	56376835	14	3	0.000814963	0.00522199
ZNF202	ENSSSCG00000015145	9	50508206	50605633	12	3	5.78285e-05	0.000454496
ZNF207	ENSSSCG00000017732	12	42571406	42612396	15	3	0.00755363	0.0377711
ZNF318	ENSSSCG00000001667	7	38359504	38389113	3	2	2.42092e-05	0.000196407
ZNF48	ENSSSCG00000007801	3	17920948	17936471	3	2	0.000267541	0.00190344
ZNF622	ENSSSCG00000016793	16	5699744	5714516	8	8	0	0
ZNF644	ENSSSCG00000022534	4	125740372	125863620	19	3	0.00549932	0.0288743
ZNF683	ENSSSCG00000040579	6	83758978	83765855	8	3	7.55619e-06	6.39859e-05
ZNHIT3	ENSSSCG00000023373	12	38013967	38027923	16	5	0.00012887	0.000967486
ZUP1	ENSSSCG00000004263	1	44939951	44997337	3	3	1.43559e-05	0.000119553
ZYX	ENSSSCG00000016461	18	6861072	6870273	18	4	0.00760745	0.0379242

## Sheet: LD
Table S3d. List of genes showing significant ASE in LD condition using GeneiASE
ENSEMBL Gene	ENSEMBL Gene ID	Chrom	Pos Start	Pos End	n testable	n nom significant	Meta p-value	BH FDR
ABCC1	ENSSSCG00000007874	3	28360868	28485477	8	1	0	0
ABCC10	ENSSSCG00000001680	7	38432732	38452686	4	1	0.00207749	0.011914
ABCG2	ENSSSCG00000009215	8	130775472	130998660	3	2	0	0
ABHD17C	ENSSSCG00000001782	7	49540602	49599321	11	3	1.05689e-05	8.58404e-05
ABL2	ENSSSCG00000024674	9	120892926	120985119	12	1	0	0
ABLIM1	ENSSSCG00000010651	14	124760398	125010892	10	4	0.000407872	0.002731
ABLIM3	ENSSSCG00000014430	2	150260217	150423211	9	5	0	0
ACADS	ENSSSCG00000009916	14	40624213	40659928	12	2	0.00183567	0.0107746
ACAP1	ENSSSCG00000017943	12	52681624	52697459	6	3	7.77069e-06	6.3735e-05
ACAP2	ENSSSCG00000031147	13	132273874	132431442	5	2	0.00352982	0.0188169
ACOX3	ENSSSCG00000008724	8	2716914	2775333	4	1	0.00713408	0.0349359
ACP5	ENSSSCG00000032282	2	70206159	70208328	5	3	0	0
ACSF2	ENSSSCG00000017566	12	26713785	26765578	11	3	0.000337536	0.00230013
ACSL1	ENSSSCG00000015784	15	45866851	46090099	4	2	9.56127e-05	0.000705443
ACSS1	ENSSSCG00000007133	17	30800426	30839742	14	4	0	0
ACTR1B	ENSSSCG00000008194	3	56610304	56620164	9	4	3.1741e-06	2.67363e-05
ACVRL1	ENSSSCG00000000232	5	17263907	17286276	16	4	3.16306e-07	2.80133e-06
ADA2	ENSSSCG00000035218	5	69526434	69554661	15	8	0	0
ADAM15	ENSSSCG00000006533	4	94736643	94748117	5	2	0.00198413	0.0115375
ADAM28	ENSSSCG00000009644	14	8375212	8438615	10	7	0	0
ADAT1	ENSSSCG00000002706	6	12076356	12142488	7	2	7.66137e-05	0.000572883
ADCY7	ENSSSCG00000039408	6	34519180	34585779	19	4	0	0
ADGRG1	ENSSSCG00000002815	6	19527648	19570893	6	2	7.58382e-05	0.000567933
ADGRG6	ENSSSCG00000004139	1	22662020	22801864	8	7	0	0
ADNP2	ENSSSCG00000038632	6	128030715	128113288	10	2	0.00513287	0.0261353
ADORA3	ENSSSCG00000006788	4	108814405	108873927	10	6	0	0
ADRM1	ENSSSCG00000038718	17	61692945	61698146	2	1	0.00354135	0.0188583
ADSL	ENSSSCG00000000077	5	7985700	8045510	14	8	0	0
AHI1	ENSSSCG00000004166	1	28566266	28760468	14	3	0.00415588	0.0217824
AHR	ENSSSCG00000030484	9	86511369	86555943	18	9	0	0
AKAP3	ENSSSCG00000000720	5	65656289	65842142	7	3	0.000169967	0.00120766
AKAP7	ENSSSCG00000036790	1	32221065	32362001	2	2	0.00508414	0.0259931
AKR1A1	ENSSSCG00000029256	6	165811246	165824896	10	5	5.15959e-10	4.87186e-09
AKR1B1	ENSSSCG00000040608	18	14593548	14752310	10	3	0	0
ALDH3A2	ENSSSCG00000018041	12	59936848	59954596	12	7	0	0
ALG12	ENSSSCG00000000980	5	717024	727241	2	2	0.0057011	0.0287067
AMBRA1	ENSSSCG00000013262	2	15917698	16119082	2	1	0.00714106	0.0349359
ANKLE2	ENSSSCG00000026781	14	22745630	22771726	8	1	0	0
ANKRD10	ENSSSCG00000033732	11	77323357	77356113	13	2	0.000927664	0.0058139
ANKRD11	ENSSSCG00000039541	6	455851	616199	8	1	0	0
ANKRD27	ENSSSCG00000002859	6	42501165	42559912	14	2	0.00686432	0.0337141
ANO6	ENSSSCG00000000804	5	76113243	76337073	12	2	0	0
ANO9	ENSSSCG00000024569	2	232197	250935	4	2	0.00197354	0.0114893
ANTXR2	ENSSSCG00000009256	8	137618616	137926894	12	4	2.58504e-05	0.000202705
ANXA6	ENSSSCG00000017089	16	71857258	71913723	19	6	5.48315e-06	4.54201e-05
AP5Z1	ENSSSCG00000007577	3	3622696	3642415	12	12	0	0
APAF1	ENSSSCG00000000884	5	85166628	85258364	15	9	0	0
APIP	ENSSSCG00000013299	2	26095038	26115464	7	3	0	0
APMAP	ENSSSCG00000036286	17	30768485	30795556	14	3	0.00178294	0.0105394
APOE	ENSSSCG00000003088	6	51372259	51377794	3	1	0.00393675	0.020699
APPL2	ENSSSCG00000000841	5	79356047	79412233	11	5	0	0
ARAP1	ENSSSCG00000014817	9	7233911	7301086	8	3	0	0
ARAP2	ENSSSCG00000008768	8	27771331	27960496	19	5	0	0
ARHGAP18	ENSSSCG00000004205	1	33527734	33717977	15	2	0	0
ARHGAP27	ENSSSCG00000017328	12	18037138	18082348	17	2	0	0
ARHGEF10L	ENSSSCG00000003486	6	76064311	76229306	15	10	0	0
ARHGEF16	ENSSSCG00000024223	6	65026521	65048512	1	1	0.0051	0.0260209
ARL1	ENSSSCG00000000870	5	82796120	82815963	10	1	0.00421204	0.0220536
ARL5B	ENSSSCG00000031456	10	55675138	55700305	13	5	0	0
ARL6IP1	ENSSSCG00000025281	3	26722193	26770322	9	5	0	0
ARMT1	ENSSSCG00000004088	1	14772575	14795318	3	1	0.00261751	0.0146083
ARRB1	ENSSSCG00000014852	9	9513856	9597959	15	6	0	0
ARSG	ENSSSCG00000017261	12	11751937	11843055	6	3	0	0
ASAH1	ENSSSCG00000006995	17	5712056	5758830	10	4	0	0
ASAP1	ENSSSCG00000028759	4	10140124	10451929	13	2	0	0
ASB13	ENSSSCG00000011145	10	65267731	65303243	8	3	0.000265023	0.0018335
ASPDH	ENSSSCG00000003217	6	55325451	55343745	8	4	3.91548e-05	0.000301353
ATG2B	ENSSSCG00000002502	7	117506301	117586357	7	2	0.00753785	0.0366909
ATG9B	ENSSSCG00000024431	18	6200639	6208286	2	2	0.00165405	0.00981235
ATL3	ENSSSCG00000013054	2	8361774	8408917	9	4	0	0
ATP10D	ENSSSCG00000008812	8	37407703	37533075	12	3	0.00956661	0.045337
ATP11A	ENSSSCG00000037561	11	78291007	78402085	10	4	0	0
ATP5PO	ENSSSCG00000012042	13	197509325	197519589	15	5	0	0
ATP6V0D1	ENSSSCG00000002776	6	28090181	28131985	7	2	0.000684431	0.00439992
ATP6V1A	ENSSSCG00000011916	13	146121759	146192442	2	1	0.00550895	0.0277952
ATP6V1G1	ENSSSCG00000032835	1	255151913	255195278	13	4	0.000182094	0.00129015
ATP8B2	ENSSSCG00000006550	4	95427943	95449188	8	3	8.9339e-05	0.000660131
AZI2	ENSSSCG00000028258	13	14757279	14785419	9	2	0.00067309	0.00433817
B3GNT3	ENSSSCG00000013886	2	59934958	59952859	1	1	0.0001	0.000734559
B4GALT5	ENSSSCG00000007465	17	51259786	51356803	9	1	0.00371117	0.0196578
BACH1	ENSSSCG00000012029	13	192656322	192697537	18	6	0	0
BCAR3	ENSSSCG00000006893	4	123440571	123666598	8	6	0	0
BCAT2	ENSSSCG00000003139	6	54107681	54143602	5	5	2.07364e-09	1.95063e-08
BIN1	ENSSSCG00000015720	15	25328674	25383652	15	6	8.37074e-09	7.80072e-08
BLK	ENSSSCG00000027568	14	14688123	14746414	17	11	0	0
BMP2K	ENSSSCG00000027722	8	138675326	138790126	9	3	0	0
BPHL	ENSSSCG00000001008	7	1882719	1909858	13	9	0	0
BSCL2	ENSSSCG00000020823	2	9052070	9064888	18	4	0.000407644	0.002731
BTN2A2	ENSSSCG00000001131	7	20954173	20967794	4	2	0	0
BUB3	ENSSSCG00000010726	14	132703704	132832574	5	5	0	0
BUD23	ENSSSCG00000007713	3	10960091	10973083	6	4	2.70538e-05	0.000211477
C12orf29	ENSSSCG00000000925	5	94473172	94489661	6	2	0.00332576	0.0179204
C1QC	ENSSSCG00000038706	6	80592478	80597459	12	1	0	0
C1orf174	ENSSSCG00000031102	6	65323756	65333886	4	2	0.000449519	0.00298614
C20orf27	ENSSSCG00000035666	17	31931675	31956750	10	4	0	0
C2CD5	ENSSSCG00000000570	5	51040514	51132288	1	1	0.009	0.0427735
C5orf24	ENSSSCG00000034954	2	136992799	137049449	12	3	0	0
C6orf62	ENSSSCG00000038752	7	19509688	19524834	8	3	0.000397923	0.00267514
C9orf78	ENSSSCG00000030426	1	269986383	269995395	11	3	2.65351e-05	0.000207747
CAB39L	ENSSSCG00000009397	11	18298018	18400398	14	5	0.000114752	0.00083677
CALCOCO1	ENSSSCG00000028481	5	18910701	18930316	17	5	0	0
CAMSAP2	ENSSSCG00000027314	10	23275321	23360168	7	3	0.00616338	0.0308169
CAMTA2	ENSSSCG00000017902	12	51931802	51953585	11	6	0	0
CAPN1	ENSSSCG00000012999	2	6997516	7081432	7	2	0	0
CAPN10	ENSSSCG00000037779	15	139557666	139570181	3	2	0.000578865	0.00377472
CAPN2	ENSSSCG00000029411	10	19758762	19851989	16	8	0	0
CASS4	ENSSSCG00000007495	17	56991161	57034470	9	6	0	0
CAST	ENSSSCG00000014170	2	103255630	103378623	17	7	0	0
CBL	ENSSSCG00000015115	9	46404999	46512834	6	1	0.00650471	0.0321693
CBLB	ENSSSCG00000022486	13	153395978	153700064	16	3	0.00162458	0.00966046
CCDC150	ENSSSCG00000016069	15	100539395	100634780	8	2	0.00107327	0.0066349
CCDC61	ENSSSCG00000003100	6	52294533	52318003	4	3	0.000557066	0.00365163
CCDC66	ENSSSCG00000021439	13	38438701	38492439	4	2	0.00271627	0.0150645
CCDC69	ENSSSCG00000040411	16	71778456	71821924	18	7	0	0
CCL2	ENSSSCG00000017723	12	40798109	40800028	4	4	0	0
CCL5	ENSSSCG00000017705	12	39648598	39659118	10	2	0.000209465	0.00146128
CCNT2	ENSSSCG00000015697	15	16974771	17021294	5	1	0.00391554	0.0206092
CCR1	ENSSSCG00000011322	13	29227220	29233960	14	5	0	0
CCR6	ENSSSCG00000024562	1	2018608	2019821	5	2	0.0033521	0.0180428
CCR7	ENSSSCG00000017466	12	21856467	21872535	13	4	0	0
CCT6A	ENSSSCG00000020808	3	16843625	16858819	13	2	0	0
CD14	ENSSSCG00000014369	2	142346358	142349581	5	3	2.51975e-05	0.000197895
CD163	ENSSSCG00000033146	5	63300146	63334498	14	4	0.00877143	0.0417667
CD180	ENSSSCG00000016957	16	45571117	45588066	7	4	7.82578e-05	0.000584301
CD300C	ENSSSCG00000017236	12	6632117	6637555	16	9	0	0
CD38	ENSSSCG00000008742	8	11083682	11130785	16	6	0	0
CD5	ENSSSCG00000013115	2	10648974	10673919	19	6	0	0
CD53	ENSSSCG00000006800	4	109306554	109335802	13	4	0.00700723	0.0343485
CD6	ENSSSCG00000013111	2	10738471	10785497	20	6	0	0
CD81	ENSSSCG00000039243	2	1506652	1641667	4	2	6.71753e-07	5.88668e-06
CD84	ENSSSCG00000006381	4	89932202	89969666	16	2	0	0
CD8A	ENSSSCG00000008217	3	57998891	58037130	11	2	0	0
CDC123	ENSSSCG00000011112	10	59718340	59765621	10	2	0	0
CDC14A	ENSSSCG00000006864	4	117635861	117805254	9	3	0.00249862	0.013976
CDC42EP2	ENSSSCG00000012996	2	6895817	6904040	14	8	0	0
CDCA7L	ENSSSCG00000015380	9	90766767	90806865	8	2	0.0100719	0.0471789
CDK14	ENSSSCG00000015307	9	70499828	71310244	4	2	0.00182275	0.0107113
CDK5RAP3	ENSSSCG00000017524	12	24224256	24234467	6	2	0	0
CDR2	ENSSSCG00000032340	3	23796773	23835247	1	1	0.0018	0.0106026
CEMIP	ENSSSCG00000038929	7	49622536	49792543	6	6	0	0
CEMIP2	ENSSSCG00000024257	1	224961059	225041575	13	9	0	0
CENPM	ENSSSCG00000035991	5	6677716	6690308	14	6	0	0
CEP104	ENSSSCG00000003362	6	65274486	65310728	16	4	3.74494e-05	0.000288672
CEP152	ENSSSCG00000004657	1	122725903	122979848	8	7	7.62768e-12	7.28494e-11
CEP43	ENSSSCG00000004023	1	2086925	2120778	2	1	0.000112402	0.000822034
CERK	ENSSSCG00000038763	5	2818784	2870200	12	10	0	0
CERS4	ENSSSCG00000013595	2	71004417	71048250	4	3	0.000125696	0.000908319
CFDP1	ENSSSCG00000033842	6	12223747	12354177	11	5	2.74518e-06	2.32016e-05
CHCHD4	ENSSSCG00000011604	13	70417326	70428922	8	2	0.00371945	0.0196808
CHD1L	ENSSSCG00000006701	4	100264967	100436529	3	2	7.56014e-06	6.211e-05
CHI3L2	ENSSSCG00000006796	4	109081437	109099098	10	4	0	0
CHMP1A	ENSSSCG00000023677	6	351922	358655	14	5	0.000368483	0.002494
CHORDC1	ENSSSCG00000014934	9	23181850	23208683	14	6	0	0
CHST10	ENSSSCG00000008175	3	53862215	53899244	2	1	0	0
CHST2	ENSSSCG00000022031	13	83819416	83821780	4	2	0.00235648	0.013345
CIAO3	ENSSSCG00000008002	3	41042093	41050013	1	1	0.0011	0.00676663
CILK1	ENSSSCG00000002628	7	46658681	46723585	12	3	0	0
CLEC17A	ENSSSCG00000013777	2	64689041	64706131	10	3	0	0
CLEC5A	ENSSSCG00000021933	18	8004448	8016318	18	11	0	0
CLEC7A	ENSSSCG00000000648	5	61832944	61846438	6	2	0.00047699	0.00315572
CLP1	ENSSSCG00000031442	2	13282160	13289898	9	2	0	0
CMPK1	ENSSSCG00000003885	6	164162515	164197379	10	2	0.00974771	0.0460206
CMPK2	ENSSSCG00000008647	3	128903616	128917871	6	3	0	0
CMTM7	ENSSSCG00000011234	13	18372194	18426964	6	3	0.000347298	0.002357
CMTR1	ENSSSCG00000001578	7	32931786	33063739	11	4	6.70716e-06	5.52843e-05
CNN2	ENSSSCG00000039542	2	77357218	77385600	7	6	5.52127e-06	4.56602e-05
COG3	ENSSSCG00000023738	11	21759178	21872726	13	10	0	0
COG5	ENSSSCG00000037556	9	106990573	107273607	12	4	0.000996773	0.0062236
COG7	ENSSSCG00000010799	3	22740436	22826585	2	1	0.00657276	0.0324683
COLGALT1	ENSSSCG00000013883	2	60138303	60197611	1	1	0.0077	0.0373776
COMMD10	ENSSSCG00000014223	2	120238614	120445021	11	4	0.000314046	0.00214738
COMMD2	ENSSSCG00000011705	13	89962623	90013830	10	2	0.0086924	0.0414299
COMMD6	ENSSSCG00000009464	11	47543814	47818561	16	5	0	0
COX6A2	ENSSSCG00000036789	3	17113388	17135104	7	2	0.00328736	0.017771
CPQ	ENSSSCG00000006087	4	39480676	39967629	12	3	0	0
CPT1A	ENSSSCG00000012880	2	4233099	4293984	17	4	0	0
CRACDL	ENSSSCG00000008187	3	55351098	55489120	13	3	0.00016862	0.00120085
CRAT	ENSSSCG00000005671	1	269386650	269401331	12	3	0.00437889	0.0227812
CREBBP	ENSSSCG00000007951	3	38388547	38530230	11	8	0	0
CRIM1	ENSSSCG00000008504	3	103612659	103815997	2	1	0.00248681	0.0139412
CRTAM	ENSSSCG00000015137	9	49783731	49811313	15	3	0.000124075	0.000899498
CRYBG1	ENSSSCG00000004371	1	72515942	72826360	15	9	0	0
CSF1R	ENSSSCG00000014441	2	151102138	151147634	14	5	0.0102308	0.0478042
CSF2RB	ENSSSCG00000000136	5	10816371	10840598	16	4	0	0
CTDNEP1	ENSSSCG00000017935	12	52599218	52606061	3	1	0.00626172	0.0312461
CTNNA1	ENSSSCG00000014339	2	140682371	140871334	13	5	0.000788116	0.00500208
CTNNBL1	ENSSSCG00000007337	17	40774719	40948945	6	3	0.000283397	0.00195521
CTNS	ENSSSCG00000017865	12	49730955	49753208	10	2	0.000107823	0.000790861
CTSC	ENSSSCG00000014924	9	21722035	21761473	13	8	0	0
CTSH	ENSSSCG00000001770	7	48083569	48106041	19	14	0	0
CTSL	ENSSSCG00000010948	10	27668264	27674618	18	10	0	0
CUL4A	ENSSSCG00000009556	11	78557070	78589194	14	3	0.000133053	0.000956255
CUX1	ENSSSCG00000007681	3	9317114	9669998	12	3	8.3843e-05	0.000623208
CYB561A3	ENSSSCG00000013086	2	10142170	10161891	18	6	0	0
CYFIP2	ENSSSCG00000017054	16	65852588	66001559	11	5	0	0
CYLD	ENSSSCG00000040286	6	34059941	34121272	14	11	8.9817e-14	8.64424e-13
CYP1B1	ENSSSCG00000033844	3	102195741	102206750	16	10	0	0
CYTH1	ENSSSCG00000017167	12	3355954	3432644	16	8	3.99249e-10	3.77699e-09
CYTH4	ENSSSCG00000000130	5	10489286	10521736	19	5	0	0
DAPK1	ENSSSCG00000010949	10	27724644	27954350	17	4	0	0
DBNDD2	ENSSSCG00000033586	17	47686259	47729668	11	11	0	0
DBNL	ENSSSCG00000016721	18	48713340	48725697	6	2	0.000562801	0.00368439
DCAF1	ENSSSCG00000011417	13	33670974	33750734	17	3	0.00754385	0.0366909
DCAF7	ENSSSCG00000017294	12	15319593	15350978	11	6	3.22821e-06	2.71463e-05
DCP2	ENSSSCG00000014204	2	116726243	116804648	18	4	8.65251e-05	0.000640286
DDX11	ENSSSCG00000000745	5	67321132	67397111	14	10	0	0
DDX20	ENSSSCG00000006783	4	108624458	108647342	17	5	9.96808e-07	8.6442e-06
DDX5	ENSSSCG00000032092	12	14571310	14601576	13	7	4.01335e-12	3.84036e-11
DEF8	ENSSSCG00000002640	6	140897	160884	9	2	0	0
DENND11	ENSSSCG00000016491	18	8205524	8261702	14	7	0	0
DENND3	ENSSSCG00000030831	4	2530644	2578099	19	7	5.83852e-08	5.39065e-07
DERL1	ENSSSCG00000033690	4	16310364	16346745	8	3	0.000838532	0.00531531
DESI2	ENSSSCG00000010876	10	17365665	17416639	9	8	0	0
DFFA	ENSSSCG00000003404	6	70724587	70736236	10	6	0	0
DFFB	ENSSSCG00000021436	6	65310863	65323816	6	2	5.1218e-05	0.00038999
DGKZ	ENSSSCG00000013259	2	16134046	16176239	9	5	7.97802e-08	7.35243e-07
DHCR24	ENSSSCG00000027525	6	157483783	157579161	18	3	0.000195842	0.00137779
DHX38	ENSSSCG00000002748	6	14998292	15016378	10	2	0	0
DLGAP1	ENSSSCG00000003690	6	102333403	103199838	2	2	0.00016218	0.00115892
DMXL2	ENSSSCG00000032517	1	120138334	120298711	4	1	0.00316571	0.0172064
DNAJC11	ENSSSCG00000003384	6	67463377	67529930	17	1	0	0
DNAJC3	ENSSSCG00000026082	11	65230162	65303844	10	4	0	0
DOCK5	ENSSSCG00000009650	14	9197394	9434993	14	6	9.0365e-07	7.89114e-06
DPH5	ENSSSCG00000006859	4	117269053	117304368	3	1	0.00767029	0.0372695
DPY19L3	ENSSSCG00000022521	6	42282130	42414827	10	4	0.000257846	0.0017888
DPYD	ENSSSCG00000006878	4	119931458	120712462	16	3	0.00814198	0.0391803
DPYSL2	ENSSSCG00000030130	14	10427500	10545703	15	2	0.000964779	0.00603138
DTX2	ENSSSCG00000025430	3	9872935	9925933	4	4	0	0
DUSP3	ENSSSCG00000020744	12	19336354	19349734	14	7	2.38364e-07	2.12613e-06
DUSP6	ENSSSCG00000037910	5	93302975	93307504	5	1	0.00123605	0.0075042
DYNLT1	ENSSSCG00000033107	1	8556059	8563679	11	3	0	0
EAF1	ENSSSCG00000026622	13	2654251	2671132	9	4	0.000192114	0.00135347
ECE1	ENSSSCG00000003513	6	79408328	79466106	14	8	0	0
ECHDC1	ENSSSCG00000004216	1	35852934	35909956	6	5	0	0
ECPAS	ENSSSCG00000005459	1	252218819	252324923	14	4	0.000249612	0.00173409
EEF1AKMT3	ENSSSCG00000037619	5	23062248	23072700	2	1	0	0
EFL1	ENSSSCG00000001792	7	50839725	50977070	16	4	0.00529169	0.0268345
EFR3A	ENSSSCG00000005955	4	9053089	9137244	14	4	0	0
EHD3	ENSSSCG00000035987	3	108103632	108134889	10	7	0	0
EIF2AK3	ENSSSCG00000008208	3	57423875	57506247	17	9	2.41674e-10	2.29063e-09
EIF2B4	ENSSSCG00000023140	3	111780332	111786377	15	1	0	0
EIF3D	ENSSSCG00000000141	5	11213701	11233005	15	5	0	0
EIF3F	ENSSSCG00000039647	9	1291661	1297972	10	4	0.00106959	0.00662733
EIF4E2	ENSSSCG00000038466	15	133060280	133104194	6	3	0.00116063	0.00708721
ELAC2	ENSSSCG00000028465	12	57206864	57238444	11	1	0.00844423	0.0404013
ELMO2	ENSSSCG00000023306	17	48526698	48567660	7	2	0	0
ELMOD3	ENSSSCG00000008238	3	59369820	59401151	10	3	0.00179132	0.0105764
EMC10	ENSSSCG00000039372	6	55316471	55322250	1	1	0.0045	0.0232927
EMILIN2	ENSSSCG00000003694	6	103730622	103786929	12	9	0	0
EMP1	ENSSSCG00000036723	5	59244691	59268025	6	3	0	0
ENG	ENSSSCG00000005625	1	268306120	268343827	13	5	0	0
ENO1	ENSSSCG00000022343	6	69385882	69401117	15	3	0.000158356	0.00113648
ENPP1	ENSSSCG00000004193	1	31722721	31796595	12	4	0	0
ENPP4	ENSSSCG00000025788	7	40896501	40912417	9	2	0	0
ENSSSCG00000000025	ENSSSCG00000000025	5	4873152	4898647	14	12	0	0
ENSSSCG00000000148	ENSSSCG00000000148	5	11509984	11543032	8	2	0	0
ENSSSCG00000000657	ENSSSCG00000000657	5	62187297	62226133	13	3	0	0
ENSSSCG00000001097	ENSSSCG00000001097	7	19587685	19838093	18	7	0	0
ENSSSCG00000001229	ENSSSCG00000001229	7	22823841	22962547	5	3	0.00298276	0.0163186
ENSSSCG00000001341	ENSSSCG00000001341	7	23004251	23015415	18	2	0	0
ENSSSCG00000001396	ENSSSCG00000001396	7	23622397	23628329	17	10	0	0
ENSSSCG00000001455	ENSSSCG00000001455	7	24881775	24914053	14	12	0	0
ENSSSCG00000001456	ENSSSCG00000001456	7	24951495	24995637	10	6	0	0
ENSSSCG00000003278	ENSSSCG00000003278	6	59167707	59175492	13	13	0	0
ENSSSCG00000003451	ENSSSCG00000003451	6	73019057	73049998	13	10	0	0
ENSSSCG00000003554	ENSSSCG00000003554	6	83246934	83262746	10	6	0	0
ENSSSCG00000004024	ENSSSCG00000004024	1	2144304	2164768	13	8	0	0
ENSSSCG00000004071	ENSSSCG00000004071	1	12297673	12395738	2	2	0	0
ENSSSCG00000005255	ENSSSCG00000005255	1	223560282	223653368	11	3	0.000700995	0.00449483
ENSSSCG00000005311	ENSSSCG00000005311	1	236345913	236373054	13	5	0	0
ENSSSCG00000005623	ENSSSCG00000005623	1	268371569	268384777	10	2	0.00204422	0.0117637
ENSSSCG00000005715	ENSSSCG00000005715	1	271336821	271430936	7	7	0	0
ENSSSCG00000005738	ENSSSCG00000005738	1	272776840	272824185	13	3	0	0
ENSSSCG00000006418	ENSSSCG00000006418	4	91374897	91402486	7	3	0	0
ENSSSCG00000006452	ENSSSCG00000006452	4	92031709	92101187	8	3	0	0
ENSSSCG00000006588	ENSSSCG00000006588	4	96236113	96239285	3	2	0.00753428	0.0366909
ENSSSCG00000007322	ENSSSCG00000007322	17	39875628	39987651	8	1	0	0
ENSSSCG00000007512	ENSSSCG00000007512	17	58437584	58490700	11	10	0	0
ENSSSCG00000007705	ENSSSCG00000007705	3	10609855	10633372	11	3	0.000300371	0.0020666
ENSSSCG00000007719	ENSSSCG00000007719	3	11419396	11505407	8	4	0	0
ENSSSCG00000007738	ENSSSCG00000007738	3	16637481	16646869	7	3	0.00156367	0.00935392
ENSSSCG00000008240	ENSSSCG00000008240	3	59319981	59327062	1	1	0.0081	0.0390913
ENSSSCG00000009208	ENSSSCG00000009208	8	130346214	130527451	17	3	0.00347603	0.0185698
ENSSSCG00000009240	ENSSSCG00000009240	8	135229598	135279045	2	2	0	0
ENSSSCG00000009293	ENSSSCG00000009293	11	2806674	3047354	18	10	0	0
ENSSSCG00000009425	ENSSSCG00000009425	11	23141133	23159717	14	9	0	0
ENSSSCG00000009633	ENSSSCG00000009633	14	7257509	7359315	18	8	0	0
ENSSSCG00000009683	ENSSSCG00000009683	14	12987818	13100165	7	3	0.00151483	0.00908354
ENSSSCG00000010006	ENSSSCG00000010006	14	47370058	47392500	6	2	0.00617361	0.0308372
ENSSSCG00000010525	ENSSSCG00000010525	14	109008137	109043516	12	4	0.000307265	0.00211112
ENSSSCG00000010860	ENSSSCG00000010860	10	14532550	14561858	13	4	0	0
ENSSSCG00000011081	ENSSSCG00000011081	10	52586280	52596376	3	1	0.00529843	0.0268415
ENSSSCG00000012875	ENSSSCG00000012875	2	4069275	4105060	13	3	0.00195483	0.0113937
ENSSSCG00000012886	ENSSSCG00000012886	2	4682315	4695960	7	4	2.53999e-06	2.15038e-05
ENSSSCG00000012997	ENSSSCG00000012997	2	6922387	6950179	15	7	1.3336e-07	1.21557e-06
ENSSSCG00000013052	ENSSSCG00000013052	2	8290545	8354898	10	4	0.00145027	0.00871733
ENSSSCG00000013100	ENSSSCG00000013100	2	11226798	11385094	13	13	0	0
ENSSSCG00000014343	ENSSSCG00000014343	2	141179564	141231016	8	1	0.00267386	0.0148565
ENSSSCG00000014540	ENSSSCG00000014540	2	9535148	9537977	17	3	0	0
ENSSSCG00000014565	ENSSSCG00000014565	2	37934	154734	11	4	0	0
ENSSSCG00000014600	ENSSSCG00000014600	9	2577487	3075812	14	5	0	0
ENSSSCG00000014672	ENSSSCG00000014672	9	4174328	4188440	15	13	0	0
ENSSSCG00000014855	ENSSSCG00000014855	9	9616456	9630413	11	4	1.88794e-05	0.000149925
ENSSSCG00000014909	ENSSSCG00000014909	9	19617291	19734636	15	11	0	0
ENSSSCG00000014997	ENSSSCG00000014997	9	35167572	35185493	10	6	4.12327e-08	3.8282e-07
ENSSSCG00000015664	ENSSSCG00000015664	9	67933220	67960372	17	5	1.43088e-05	0.000114356
ENSSSCG00000016263	ENSSSCG00000016263	15	131299946	131383929	20	7	0	0
ENSSSCG00000016451	ENSSSCG00000016451	18	6457604	6464373	8	5	3.93425e-06	3.28622e-05
ENSSSCG00000016687	ENSSSCG00000016687	18	43209189	43509420	12	2	0.00322689	0.017463
ENSSSCG00000016738	ENSSSCG00000016738	18	50533429	50556439	2	1	0.00536835	0.0271406
ENSSSCG00000016755	ENSSSCG00000016755	18	51079344	51088784	12	4	0.00330076	0.0178048
ENSSSCG00000016970	ENSSSCG00000016970	16	47736098	47777561	5	1	0	0
ENSSSCG00000017114	ENSSSCG00000017114	16	78993912	79000007	8	3	0.000132128	0.000950982
ENSSSCG00000017128	ENSSSCG00000017128	12	661145	682433	1	1	0	0
ENSSSCG00000017165	ENSSSCG00000017165	12	3309237	3348525	16	5	0	0
ENSSSCG00000017177	ENSSSCG00000017177	12	4937571	4954246	10	5	0.000189872	0.00133956
ENSSSCG00000017754	ENSSSCG00000017754	12	44140471	44173634	6	5	0	0
ENSSSCG00000017868	ENSSSCG00000017868	12	49778797	49796107	8	6	0	0
ENSSSCG00000018039	ENSSSCG00000018039	12	59359517	59392572	14	11	0	0
ENSSSCG00000018046	ENSSSCG00000018046	12	59977416	60005195	10	2	0.00044622	0.00297182
ENSSSCG00000018050	ENSSSCG00000018050	12	60260981	60281884	14	12	0	0
ENSSSCG00000020967	ENSSSCG00000020967	12	6620423	6630163	16	14	0	0
ENSSSCG00000021663	ENSSSCG00000021663	5	10137361	10144140	13	1	0	0
ENSSSCG00000021744	ENSSSCG00000021744	4	16137193	16158262	16	3	0.00107072	0.00662733
ENSSSCG00000021891	ENSSSCG00000021891	2	5874219	5883522	3	2	7.84182e-05	0.000584626
ENSSSCG00000022246	ENSSSCG00000022246	13	207106206	207115920	12	3	0	0
ENSSSCG00000023235	ENSSSCG00000023235	6	83089072	83228779	9	6	1.30193e-06	1.1193e-05
ENSSSCG00000023584	ENSSSCG00000023584	9	108678514	108693106	11	4	0	0
ENSSSCG00000025485	ENSSSCG00000025485	4	108875243	108881679	6	4	0	0
ENSSSCG00000025499	ENSSSCG00000025499	6	44682153	44697293	18	3	0.000702772	0.00450044
ENSSSCG00000025565	ENSSSCG00000025565	3	28197028	28258066	10	3	0.000181929	0.00129015
ENSSSCG00000025582	ENSSSCG00000025582	7	2231288	2250028	8	2	0	0
ENSSSCG00000025593	ENSSSCG00000025593	7	25043722	25057148	13	6	0	0
ENSSSCG00000026043	ENSSSCG00000026043	17	33191908	33236609	18	12	0	0
ENSSSCG00000026064	ENSSSCG00000026064	18	40752452	40756438	1	1	0.0068	0.033464
ENSSSCG00000026210	ENSSSCG00000026210	4	92591603	92631712	11	1	0	0
ENSSSCG00000026217	ENSSSCG00000026217	5	61724751	61736614	13	9	0	0
ENSSSCG00000026302	ENSSSCG00000026302	14	137266634	137295666	4	2	0.00482967	0.0248447
ENSSSCG00000026981	ENSSSCG00000026981	13	197687783	197756787	7	2	0.000472288	0.00312875
ENSSSCG00000026996	ENSSSCG00000026996	11	64089153	64309836	16	8	1.29203e-10	1.23162e-09
ENSSSCG00000027349	ENSSSCG00000027349	8	3816137	3929059	15	5	0	0
ENSSSCG00000028464	ENSSSCG00000028464	6	12195135	12215744	9	5	0	0
ENSSSCG00000028962	ENSSSCG00000028962	12	26595297	26606566	2	2	0	0
ENSSSCG00000029596	ENSSSCG00000029596	9	108703896	108784398	13	12	0	0
ENSSSCG00000029627	ENSSSCG00000029627	13	207015133	207033142	7	3	0.00786274	0.0380935
ENSSSCG00000029668	ENSSSCG00000029668	5	10610298	10650314	14	2	0	0
ENSSSCG00000030183	ENSSSCG00000030183	12	17768111	17789315	11	2	0.000168769	0.00120085
ENSSSCG00000031288	ENSSSCG00000031288	11	49105873	49129888	8	5	0	0
ENSSSCG00000031462	ENSSSCG00000031462	6	12555664	12668998	7	3	2.17066e-05	0.000171829
ENSSSCG00000031640	ENSSSCG00000031640	6	150219173	150228121	2	1	0	0
ENSSSCG00000031838	ENSSSCG00000031838	4	95695809	95699447	6	3	0.000391666	0.00263662
ENSSSCG00000032626	ENSSSCG00000032626	3	4825986	4850934	14	5	3.58096e-06	3.00116e-05
ENSSSCG00000033421	ENSSSCG00000033421	12	16288597	16308548	9	3	0	0
ENSSSCG00000033457	ENSSSCG00000033457	12	39590653	39595657	8	3	0	0
ENSSSCG00000033497	ENSSSCG00000033497	6	68954771	69258631	17	10	0	0
ENSSSCG00000033601	ENSSSCG00000033601	6	62207997	62230942	13	7	0	0
ENSSSCG00000033909	ENSSSCG00000033909	18	6372382	6386988	15	4	0	0
ENSSSCG00000033918	ENSSSCG00000033918	12	6665398	6681239	13	7	3.45815e-07	3.05725e-06
ENSSSCG00000034802	ENSSSCG00000034802	13	125098786	125102765	14	3	0	0
ENSSSCG00000034844	ENSSSCG00000034844	14	55808639	55912219	8	2	0	0
ENSSSCG00000034870	ENSSSCG00000034870	8	71214949	71227019	4	2	0	0
ENSSSCG00000034914	ENSSSCG00000034914	5	63429664	63514566	12	12	0	0
ENSSSCG00000035080	ENSSSCG00000035080	12	44957125	44960736	8	2	0.00451756	0.0233595
ENSSSCG00000036224	ENSSSCG00000036224	3	57214258	57323512	19	9	0	0
ENSSSCG00000036622	ENSSSCG00000036622	4	92712591	92741150	10	2	0.000709554	0.00453806
ENSSSCG00000036669	ENSSSCG00000036669	2	9195763	9288391	16	4	0	0
ENSSSCG00000037351	ENSSSCG00000037351	15	131128450	131154896	2	2	0.0104188	0.0485919
ENSSSCG00000037364	ENSSSCG00000037364	12	742739	747261	10	5	2.06553e-07	1.8523e-06
ENSSSCG00000037566	ENSSSCG00000037566	6	88704560	88712853	6	1	0	0
ENSSSCG00000037816	ENSSSCG00000037816	4	110965939	110971481	12	5	1.14285e-05	9.20732e-05
ENSSSCG00000037885	ENSSSCG00000037885	18	7733566	7734341	3	1	0	0
ENSSSCG00000038594	ENSSSCG00000038594	17	47649381	47670486	1	1	0	0
ENSSSCG00000038708	ENSSSCG00000038708	7	48666931	48873476	11	3	0	0
ENSSSCG00000038825	ENSSSCG00000038825	6	56453731	56592351	20	18	0	0
ENSSSCG00000038967	ENSSSCG00000038967	6	63846650	63863946	10	5	2.34329e-07	2.09387e-06
ENSSSCG00000039214	ENSSSCG00000039214	3	43670109	43677125	1	1	0.0002	0.00140309
ENSSSCG00000039407	ENSSSCG00000039407	18	6363696	6370579	16	6	0	0
ENSSSCG00000039656	ENSSSCG00000039656	9	6282632	6295375	1	1	0.0003	0.0020666
ENSSSCG00000039658	ENSSSCG00000039658	10	46935557	47223384	7	2	0	0
ENSSSCG00000039706	ENSSSCG00000039706	5	11544004	11565568	18	17	0	0
ENSSSCG00000040103	ENSSSCG00000040103	3	532966	547525	10	3	0	0
ENSSSCG00000040719	ENSSSCG00000040719	9	117253821	117287745	10	4	0	0
ENSSSCG00000040857	ENSSSCG00000040857	17	33072098	33094603	9	1	0	0
ENSSSCG00000041731	ENSSSCG00000041731	17	41467599	41479554	16	14	0	0
ENSSSCG00000041954	ENSSSCG00000041954	2	2163309	2198760	5	4	0	0
ENSSSCG00000042026	ENSSSCG00000042026	6	56449348	56461543	1	1	0	0
ENSSSCG00000049524	ENSSSCG00000049524	4	92775208	92791425	10	3	0	0
ENSSSCG00000050527	ENSSSCG00000050527	7	54175627	54182199	4	1	0.00811319	0.0391172
ENSSSCG00000050627	ENSSSCG00000050627	3	59416728	59426435	14	1	0	0
ENTPD4	ENSSSCG00000031871	14	7565604	7594057	15	10	0	0
EP400	ENSSSCG00000028018	14	23289244	23396457	16	4	0.00491445	0.0252289
EPAS1	ENSSSCG00000008443	3	94165815	94254079	12	6	0	0
EPB41L2	ENSSSCG00000004199	1	32418217	32630643	10	4	1.83503e-06	1.5615e-05
EPM2AIP1	ENSSSCG00000030247	13	21878012	21887041	12	3	0	0
ERAP1	ENSSSCG00000014171	2	103378429	103408759	8	7	0	0
ERAP2	ENSSSCG00000027860	2	103510440	103564441	19	10	0	0
ERH	ENSSSCG00000002307	7	93068250	93083981	3	3	0	0
ERMARD	ENSSSCG00000004010	1	512676	540898	15	7	1.17573e-06	1.01255e-05
ESD	ENSSSCG00000009407	11	20651822	20672245	11	11	7.3308e-13	7.02828e-12
ETS2	ENSSSCG00000038948	13	202468721	202484610	15	3	0	0
ETV6	ENSSSCG00000024152	5	60394656	60776750	11	4	1.56081e-05	0.00012454
EVL	ENSSSCG00000037105	7	120911220	121056558	17	11	0	0
EXOC4	ENSSSCG00000016543	18	15105138	15906707	5	2	0	0
EXOC8	ENSSSCG00000010174	14	59192431	59197541	8	1	0.00302625	0.0165384
EXOSC2	ENSSSCG00000005704	1	270748537	270758130	13	3	0	0
EXOSC4	ENSSSCG00000005925	4	618988	621343	9	4	2.22962e-07	1.99587e-06
EXOSC9	ENSSSCG00000009096	8	102264470	102303842	5	4	8.65337e-08	7.94551e-07
F11R	ENSSSCG00000006369	4	89425039	89449932	13	5	1.96838e-06	1.66928e-05
FADS3	ENSSSCG00000013073	2	9607530	9627317	16	8	0	0
FAM102B	ENSSSCG00000006850	4	111392320	111467293	5	2	0	0
FAM110A	ENSSSCG00000007200	17	34424185	34437700	2	1	0.00794311	0.0384456
FAM111A	ENSSSCG00000033703	2	12250155	12260985	16	7	1.69691e-07	1.5383e-06
FAM120B	ENSSSCG00000029697	1	96128	186749	17	5	0	0
FAM160B2	ENSSSCG00000009614	14	6360412	6376923	20	11	0	0
FAM210B	ENSSSCG00000007492	17	56941687	56953361	4	2	0.0035554	0.0189129
FAM89A	ENSSSCG00000038765	14	59367823	59388787	10	7	9.21634e-07	8.02014e-06
FAM8A1	ENSSSCG00000001070	7	13378139	13390892	5	2	0.00496473	0.0254608
FASTK	ENSSSCG00000024184	18	6145184	6153023	11	3	0.00631548	0.0314515
FASTKD2	ENSSSCG00000016134	15	110021448	110043121	5	3	1.85559e-07	1.67003e-06
FBRSL1	ENSSSCG00000023569	14	22887227	22977450	13	4	0.00104811	0.00651966
FBXL17	ENSSSCG00000014190	2	112989145	113480210	15	2	0	0
FBXL5	ENSSSCG00000008740	8	10913106	10961322	10	2	5.38655e-05	0.000408283
FCMR	ENSSSCG00000015656	9	67532083	67546403	12	9	0	0
FCRL1	ENSSSCG00000006456	4	92415705	92451187	7	5	0	0
FCRL3	ENSSSCG00000006457	4	92460859	92504038	10	5	7.91217e-06	6.46829e-05
FCRL4	ENSSSCG00000006458	4	92543003	92567740	10	4	0	0
FDFT1	ENSSSCG00000026044	14	14967273	15104179	15	6	0	0
FGD3	ENSSSCG00000028185	3	42540550	42622702	1	1	0	0
FGG	ENSSSCG00000024314	8	74553105	74686118	9	3	0.0011228	0.00687299
FHL2	ENSSSCG00000008147	3	49363555	49467527	1	1	0	0
FKBP5	ENSSSCG00000001549	7	31440821	31585350	13	10	0	0
FLII	ENSSSCG00000039324	12	60475733	60487415	12	5	1.49697e-07	1.35952e-06
FMNL1	ENSSSCG00000017333	12	18198767	18225621	13	3	0	0
FN1	ENSSSCG00000016174	15	117658099	117731014	18	4	0	0
FNBP4	ENSSSCG00000030610	2	14896175	14932185	16	8	0	0
FOXJ2	ENSSSCG00000039580	5	63061978	63087686	17	12	0	0
FOXK1	ENSSSCG00000007576	3	3556007	3621142	15	2	0.00938599	0.0445233
FOXRED2	ENSSSCG00000000142	5	11233902	11254705	11	3	0.000314261	0.00214738
FRMD8	ENSSSCG00000012992	2	6822966	6843978	10	4	0.00122409	0.0074474
FUT8	ENSSSCG00000002283	7	89211549	89692888	3	1	0.00976141	0.0460418
FYCO1	ENSSSCG00000011317	13	29066986	29146755	12	5	4.98776e-07	4.38624e-06
GAA	ENSSSCG00000017156	12	2314591	2336988	11	6	1.35565e-07	1.23342e-06
GABARAPL1	ENSSSCG00000000645	5	61757488	61767593	19	6	0	0
GABBR1	ENSSSCG00000001242	7	22540379	22579121	17	3	0	0
GALNS	ENSSSCG00000002645	6	869232	890135	6	3	0.000695035	0.00446234
GALNT10	ENSSSCG00000017072	16	68723995	68961287	19	4	0.000752243	0.00478656
GATA3	ENSSSCG00000011125	10	63367660	63388859	18	7	0	0
GATAD2B	ENSSSCG00000006562	4	95759073	95864458	6	1	0.0102826	0.0480014
GCLM	ENSSSCG00000037549	4	123371193	123390135	12	3	0.0043328	0.0225676
GCNT2	ENSSSCG00000033009	7	7328214	7422197	18	6	2.89726e-05	0.000225769
GEMIN4	ENSSSCG00000017809	12	47087480	47133670	15	4	0.00109197	0.00672554
GEMIN5	ENSSSCG00000017066	16	68279254	68329846	12	4	0.000513707	0.00339413
GFI1	ENSSSCG00000006902	4	124621258	124629639	14	4	0	0
GGA1	ENSSSCG00000024895	5	10190367	10213741	8	2	0.00977411	0.0460582
GGH	ENSSSCG00000037637	4	70961465	71021839	14	4	0	0
GHSR	ENSSSCG00000020906	13	110981604	111107423	3	1	0.00199927	0.0115893
GID8	ENSSSCG00000034173	17	62033014	62181480	5	2	7.80507e-06	6.3912e-05
GIMAP4	ENSSSCG00000027826	18	6429886	6452969	8	4	0	0
GINM1	ENSSSCG00000030067	1	16360370	16381864	11	2	0	0
GIT2	ENSSSCG00000009925	14	40995727	41051895	13	7	0	0
GLB1	ENSSSCG00000024119	13	18878612	18953146	11	2	0.00272793	0.0151064
GLE1	ENSSSCG00000005652	1	268894276	268922742	10	4	0	0
GLO1	ENSSSCG00000027778	7	34068806	34183528	10	5	0	0
GLT8D1	ENSSSCG00000011448	13	34828601	34839844	15	6	9.41626e-07	8.17987e-06
GLUL	ENSSSCG00000015545	9	123751548	123762547	2	1	0	0
GNAI2	ENSSSCG00000011399	13	32705321	32733363	11	2	0.00211747	0.0121154
GNAL	ENSSSCG00000022163	6	97342474	97429364	8	2	0.00627424	0.0312773
GOLGA5	ENSSSCG00000002455	7	114237145	114273917	12	2	0.00136858	0.00826611
GOLGA7	ENSSSCG00000020715	17	10623707	10644311	5	1	0.00449479	0.0232899
GOT2	ENSSSCG00000032985	6	20407198	20432068	7	1	0.00828477	0.0397908
GPAA1	ENSSSCG00000005912	4	614601	618241	11	4	0.000202661	0.00141976
GRAMD1A	ENSSSCG00000002879	6	44569030	44594170	12	3	0.00163396	0.00970466
GRB2	ENSSSCG00000017206	12	5940647	6010835	10	4	0.000229397	0.00159588
GRHPR	ENSSSCG00000005349	1	238139789	238153071	1	1	0.0039	0.0205491
GRK2	ENSSSCG00000012918	2	5209436	5227748	3	3	0	0
GRK5	ENSSSCG00000010683	14	129113602	129347153	11	3	0.00280188	0.0154645
GSAP	ENSSSCG00000036113	9	102694861	102787536	11	5	0	0
GSN	ENSSSCG00000037508	1	261295713	261385287	18	2	0	0
GSTA4	ENSSSCG00000002627	7	46610467	46656451	8	5	0	0
GTF3A	ENSSSCG00000009305	11	4857017	4869328	9	8	9.9587e-14	9.5661e-13
GZMK	ENSSSCG00000016901	16	34217303	34226338	1	1	0.002	0.0115893
H1-3	ENSSSCG00000001137	7	20862942	20882693	11	3	0.00212021	0.0121172
HADH	ENSSSCG00000009150	8	113950033	114005512	6	3	0.000682766	0.00439487
HBEGF	ENSSSCG00000014362	2	142102456	142115344	12	4	0	0
HDAC3	ENSSSCG00000014388	2	143273191	143287387	11	8	0	0
HEATR5B	ENSSSCG00000008498	3	103112089	103230548	14	3	0.00026888	0.00185762
HERC1	ENSSSCG00000004561	1	108205580	108403885	8	2	0	0
HERC2	ENSSSCG00000015853	15	56438107	56649796	11	3	0.00229611	0.013033
HERC4	ENSSSCG00000038913	14	71122787	71269415	1	1	0.0016	0.00955981
HINT1	ENSSSCG00000014264	2	133467137	133475734	12	5	4.84611e-08	4.48266e-07
HIVEP2	ENSSSCG00000004138	1	22241840	22436089	12	3	0.00172573	0.0102133
HLA-DOB	ENSSSCG00000001459	7	25030438	25037951	18	1	0	0
HLTF	ENSSSCG00000025293	13	89261192	89333000	8	2	0.00144076	0.00867057
HNRNPH3	ENSSSCG00000010238	14	71486255	71497387	14	2	0	0
HPS5	ENSSSCG00000037358	2	40904116	41025952	13	6	0	0
HPSE	ENSSSCG00000009237	8	135081151	135120889	18	14	0	0
HRH2	ENSSSCG00000029096	2	81883670	81932275	6	4	0	0
HS6ST1	ENSSSCG00000022197	15	59066603	59108777	5	3	0	0
HTT	ENSSSCG00000008697	8	1809785	1934024	12	6	1.54396e-09	1.45511e-08
HUS1	ENSSSCG00000028523	18	48522997	48538788	12	12	0	0
ICE2	ENSSSCG00000004577	1	111489760	111561910	3	2	0.00243466	0.0137104
ICOS	ENSSSCG00000025042	15	107350203	107370123	7	5	4.94965e-05	0.000378035
IDH3A	ENSSSCG00000032498	7	47759431	47778956	17	6	0	0
IDO1	ENSSSCG00000007007	17	9245196	9260491	17	14	0	0
IFI44	ENSSSCG00000003763	6	134612207	134650811	14	2	0	0
IFI44L	ENSSSCG00000027660	6	134659633	134680050	14	8	0	0
IFIH1	ENSSSCG00000015897	15	68928244	68985074	4	2	0.000116502	0.000848289
IFNGR2	ENSSSCG00000034378	13	197007303	197035604	17	9	0	0
IFT52	ENSSSCG00000007364	17	46202359	46247298	4	3	0	0
IGF2R	ENSSSCG00000004044	1	7368103	7472548	11	5	1.51386e-06	1.29482e-05
IKZF1	ENSSSCG00000038345	9	136372724	136464942	14	3	0.000469548	0.00311473
IKZF3	ENSSSCG00000017494	12	22466414	22562312	11	6	0	0
IL10RA	ENSSSCG00000015085	9	45310553	45389323	14	10	0	0
IL10RB	ENSSSCG00000041289	13	196853469	196884932	10	4	0	0
IL1R1	ENSSSCG00000008162	3	52192914	52288515	9	3	0.00588164	0.0295264
IL1R2	ENSSSCG00000028331	3	52367437	52406334	5	4	0	0
IL2RA	ENSSSCG00000022849	10	64948552	65001173	6	4	5.1225e-06	4.25031e-05
IL4R	ENSSSCG00000007817	3	19523564	19576544	13	4	0	0
IL6R	ENSSSCG00000027628	4	95322426	95381282	9	5	3.88934e-09	3.64489e-08
IL7R	ENSSSCG00000016832	16	21300111	21329585	17	4	0	0
IMPA1	ENSSSCG00000033791	4	54935860	54984238	16	4	0.00204722	0.0117674
INPP4B	ENSSSCG00000009050	8	84811772	85514518	15	6	7.24971e-06	5.96578e-05
INPP5D	ENSSSCG00000016298	15	133501092	133626647	10	3	0	0
INSIG1	ENSSSCG00000016420	18	2885611	2898767	11	3	0.000641406	0.00415003
IQGAP2	ENSSSCG00000014088	2	85294434	85636317	13	2	0	0
IRAK3	ENSSSCG00000000475	5	30525948	30609922	12	5	0	0
IRAK4	ENSSSCG00000000799	5	74834600	74882163	9	3	9.08924e-07	7.92334e-06
IRF3	ENSSSCG00000003178	6	54701668	54707151	5	3	2.73385e-05	0.000213368
ITFG2	ENSSSCG00000000742	5	67291771	67305758	12	5	0	0
ITGAM	ENSSSCG00000007754	3	17136161	17273657	17	10	0	0
ITGB2	ENSSSCG00000025133	13	207512954	207544108	15	2	0	0
ITGB5	ENSSSCG00000037905	13	135467798	135587483	16	5	0.00249448	0.0139685
ITGB7	ENSSSCG00000000257	5	18419436	18434526	18	3	0	0
ITGB8	ENSSSCG00000015375	9	89341141	89450679	7	2	0.00990051	0.0464348
ITPK1	ENSSSCG00000002457	7	114361968	114520793	15	5	0.00863253	0.0411839
IVD	ENSSSCG00000004774	1	130893983	130940350	12	3	0.00988849	0.046422
KARS1	ENSSSCG00000002704	6	12056571	12073749	12	11	0	0
KCTD12	ENSSSCG00000009468	11	48943477	49031093	16	1	0	0
KCTD13	ENSSSCG00000040888	3	18124573	18141565	10	5	1.00563e-05	8.18101e-05
KCTD20	ENSSSCG00000001562	7	32115084	32195073	9	3	9.89957e-05	0.000729326
KCTD3	ENSSSCG00000010811	10	5753831	5815086	16	5	0	0
KCTD7	ENSSSCG00000040985	3	16382568	16393841	6	2	0.00637675	0.0316934
KDM2A	ENSSSCG00000029637	2	5240287	5357164	14	4	0.0033914	0.0182151
KDSR	ENSSSCG00000025744	1	158288544	158518879	13	3	0.00504861	0.0258379
KIF1A	ENSSSCG00000016401	15	139610626	139694826	1	1	0	0
KIF3B	ENSSSCG00000007247	17	35914246	35995363	7	4	0	0
KIFC2	ENSSSCG00000026924	4	324623	332435	7	3	0	0
KIN	ENSSSCG00000033095	10	63599632	63635969	17	4	0.00234521	0.0132966
KLF11	ENSSSCG00000038643	3	126418996	126429904	10	3	0.000119578	0.000868154
KLHDC4	ENSSSCG00000002652	6	1617651	1677132	13	5	0	0
KLHL5	ENSSSCG00000008787	8	30361386	30440754	16	4	0.000596128	0.00387212
KLHL8	ENSSSCG00000009226	8	131634162	131700096	10	2	0	0
KLRD1	ENSSSCG00000000642	5	61646505	61672115	6	4	0	0
KMO	ENSSSCG00000025686	10	12431982	12490409	6	5	0	0
KSR1	ENSSSCG00000017753	12	43985740	44135833	13	4	8.49042e-05	0.000629223
KYAT3	ENSSSCG00000006925	4	127451516	127507760	8	2	0.00199735	0.0115893
LAMTOR1	ENSSSCG00000014804	9	6672475	6680053	3	2	0.00167061	0.0098988
LAP3	ENSSSCG00000023604	8	12590330	12619102	13	4	0.00341741	0.0183154
LAPTM4A	ENSSSCG00000008602	3	118152586	118170279	4	2	0	0
LCP1	ENSSSCG00000009412	11	21130045	21222009	14	8	0	0
LCP2	ENSSSCG00000017006	16	53697020	53741726	16	4	0	0
LEF1	ENSSSCG00000009148	8	113824547	113944078	2	1	0.00983398	0.0462966
LEMD2	ENSSSCG00000001520	7	29980395	29997356	17	7	0	0
LEMD3	ENSSSCG00000000469	5	29596334	29673875	9	3	0.000773058	0.00491275
LEPROTL1	ENSSSCG00000038085	15	54916038	54929762	7	5	0	0
LGALS3BP	ENSSSCG00000036383	12	3212432	3222711	13	3	0.00282771	0.0155727
LGALS8	ENSSSCG00000010146	14	54867017	54892049	9	3	0	0
LGMN	ENSSSCG00000002452	7	114173693	114217103	12	3	0	0
LHFPL2	ENSSSCG00000028536	2	87322934	87498724	19	4	0	0
LIPA	ENSSSCG00000010450	14	101123381	101254725	10	8	0	0
LMAN1	ENSSSCG00000004908	1	161607139	161631650	8	3	0.000871164	0.00549427
LMAN2L	ENSSSCG00000026939	3	56878940	56936319	15	2	0.00319095	0.0172872
LNPEP	ENSSSCG00000014173	2	103567601	103661079	15	5	8.38452e-06	6.84325e-05
LPGAT1	ENSSSCG00000015603	9	131313694	131504473	12	1	0	0
LPIN1	ENSSSCG00000008624	3	124940548	125074123	9	7	0	0
LPL	ENSSSCG00000040631	14	4104772	4135814	2	1	0.00289035	0.0158826
LRPAP1	ENSSSCG00000008701	8	2125405	2145647	12	2	0	0
LRRC47	ENSSSCG00000039516	6	65260793	65271729	14	3	5.75994e-05	0.000435264
LRRC8C	ENSSSCG00000006917	4	126931849	127079843	14	4	0	0
LRRFIP2	ENSSSCG00000027738	13	21670424	21790343	11	4	0.000198534	0.00139476
LY86	ENSSSCG00000032355	7	4108118	4156625	12	2	0.00886503	0.0421722
LY9	ENSSSCG00000006375	4	89701357	89729878	15	5	0.000109875	0.000804726
LZTS1	ENSSSCG00000028559	14	4344496	4404208	6	6	0	0
MANBA	ENSSSCG00000009166	8	118251236	118364856	17	3	0	0
MAP2K3	ENSSSCG00000034379	12	61396331	61421579	7	3	0	0
MAP4K1	ENSSSCG00000002962	6	47458539	47475815	4	3	0	0
MAP4K2	ENSSSCG00000013020	2	7365231	7378998	18	11	0	0
MAP4K4	ENSSSCG00000008164	3	52484274	52649410	11	2	0.000423887	0.00283064
MAVS	ENSSSCG00000007143	17	31850155	31869187	10	4	1.19362e-07	1.08997e-06
MCCC2	ENSSSCG00000016971	16	47917291	47996540	10	10	0	0
MDN1	ENSSSCG00000004328	1	57660224	57826368	14	5	0.00110924	0.0068067
MED25	ENSSSCG00000003197	6	54817236	54851834	4	3	0	0
MED9	ENSSSCG00000018053	12	60906718	60933945	8	2	0.004329	0.0225676
MFSD3	ENSSSCG00000005899	4	293708	295789	10	6	1.70818e-06	1.45853e-05
MFSD5	ENSSSCG00000000264	5	18476365	18478741	4	1	0.00635989	0.0316411
MIEN1	ENSSSCG00000017496	12	22588118	22590251	10	9	0	0
MIIP	ENSSSCG00000003435	6	72064675	72076299	4	2	0	0
MIS12	ENSSSCG00000034958	12	51505381	51507943	8	2	0.00263446	0.0146865
MKNK2	ENSSSCG00000013448	2	76510303	76522885	7	1	0.00613515	0.0307065
MLF2	ENSSSCG00000000690	5	63951676	64009668	9	4	1.10791e-06	9.55789e-06
MMD	ENSSSCG00000017605	12	31695849	31723726	8	2	0.00529032	0.0268345
MMP2	ENSSSCG00000002829	6	30058594	30086982	4	3	0	0
MMP9	ENSSSCG00000007436	17	48175056	48188264	7	2	0	0
MOB3C	ENSSSCG00000003897	6	164875674	164887492	13	4	7.46181e-07	6.52745e-06
MOCS2	ENSSSCG00000016888	16	32424645	32462521	1	1	0.0039	0.0205491
MON1B	ENSSSCG00000002701	6	10714147	10725444	12	5	0	0
MORF4L1	ENSSSCG00000001769	7	48050045	48075796	11	3	2.17892e-05	0.00017221
MOV10	ENSSSCG00000006776	4	107738112	107763596	15	8	0	0
MPV17L2	ENSSSCG00000013896	2	59609818	59613161	11	3	5.79437e-05	0.000437204
MRC1	ENSSSCG00000011038	10	44107072	44244410	14	4	0	0
MRC2	ENSSSCG00000017300	12	16059778	16119702	2	1	0	0
MREG	ENSSSCG00000016175	15	118208684	118273680	9	2	0	0
MRPL18	ENSSSCG00000004047	1	7581763	7590032	6	4	2.25458e-05	0.000177909
MRPL39	ENSSSCG00000012021	13	189148714	189167880	12	2	0.00161133	0.0096002
MRPL45	ENSSSCG00000023263	12	23751926	23766459	6	2	0.00138875	0.00837779
MRPS12	ENSSSCG00000031860	6	47728552	47736050	7	2	0.00220123	0.012523
MRPS9	ENSSSCG00000028020	3	49625248	49681440	13	2	0.00368421	0.0195357
MSH2	ENSSSCG00000008428	3	93081219	93163628	6	3	0.000376025	0.0025416
MTFR1L	ENSSSCG00000003553	6	83265420	83280250	3	3	1.36263e-06	1.16947e-05
MTHFR	ENSSSCG00000003428	6	71863636	71881820	6	4	6.14239e-06	5.07128e-05
MTMR12	ENSSSCG00000031509	16	18461129	18537908	4	3	3.95119e-05	0.000303634
MTRR	ENSSSCG00000017100	16	74245224	74270802	13	6	0	0
MX1	ENSSSCG00000012077	13	204843754	204868922	18	4	0	0
MYBL2	ENSSSCG00000007366	17	46256257	46287929	15	5	1.68621e-05	0.000134332
MYLIP	ENSSSCG00000001063	7	12117240	12137929	15	12	0	0
MYO1G	ENSSSCG00000016742	18	50466449	50483518	1	1	0.0004	0.00268548
N4BP2	ENSSSCG00000008792	8	31207754	31287944	9	4	0.00316918	0.0172066
NAAA	ENSSSCG00000008973	8	71573783	71603338	19	3	0	0
NAGA	ENSSSCG00000000050	5	6571037	6590546	15	5	0	0
NAMPT	ENSSSCG00000015435	9	106119899	106294587	15	6	0	0
NANS	ENSSSCG00000005373	1	239842063	239919984	13	4	0.00290683	0.0159556
NAPA	ENSSSCG00000003120	6	53238678	53275230	10	3	0.000409212	0.0027363
NAPB	ENSSSCG00000031219	17	30359420	30396078	7	3	2.99739e-05	0.000232845
NARF	ENSSSCG00000017126	12	632362	651817	13	3	0	0
NAV3	ENSSSCG00000029249	5	103013798	103368021	17	2	0	0
NCF2	ENSSSCG00000015559	9	124773498	124812928	15	8	0	0
NCF4	ENSSSCG00000000137	5	10874953	10994015	14	5	0	0
NCKAP1L	ENSSSCG00000000295	5	19677875	19723132	16	3	3.32241e-05	0.000256895
NDST1	ENSSSCG00000032731	2	151489521	151522751	7	2	0	0
NEIL1	ENSSSCG00000001882	7	58261761	58283092	1	1	0.0066	0.0325439
NET1	ENSSSCG00000023105	10	65426516	65459754	16	10	0	0
NFKB2	ENSSSCG00000010580	14	113406004	113414173	5	5	0	0
NIBAN2	ENSSSCG00000005614	1	268010297	268065930	1	1	0.0096	0.0454521
NINJ1	ENSSSCG00000040061	3	42642101	42673002	2	2	0.00335616	0.0180453
NIPA2	ENSSSCG00000036898	15	32175104	32202335	9	6	0	0
NLRC5	ENSSSCG00000039751	6	18937665	19036820	15	14	0	0
NMI	ENSSSCG00000022011	15	941505	965443	15	7	4.66933e-07	4.11346e-06
NOCT	ENSSSCG00000024596	8	87885412	87909655	7	3	0.000959997	0.00600901
NOL9	ENSSSCG00000030253	6	67375192	67396431	17	8	0	0
NOP56	ENSSSCG00000027676	17	32960099	32965370	15	2	0.0060452	0.0302867
NOS3	ENSSSCG00000016450	18	6209156	6228938	7	7	0	0
NOTCH2	ENSSSCG00000006709	4	100951507	101150198	9	1	0	0
NPC1	ENSSSCG00000003707	6	108402877	108450990	14	2	0	0
NR1H2	ENSSSCG00000003211	6	55237953	55245456	7	3	0	0
NRBP2	ENSSSCG00000038025	4	800059	808024	6	1	0.00648091	0.0321152
NRDE2	ENSSSCG00000002434	7	112038234	112090511	7	3	0.00303934	0.0165918
NRIP1	ENSSSCG00000021038	13	179824862	179915177	2	1	0.000628864	0.00407945
NRP2	ENSSSCG00000026383	15	108974816	109092309	18	6	0	0
NSL1	ENSSSCG00000015593	9	130622331	130668936	8	4	0.000185009	0.0013071
NSMAF	ENSSSCG00000006236	4	74236830	74298193	2	1	0	0
NUB1	ENSSSCG00000016438	18	5899567	5928884	5	4	0	0
NUDT18	ENSSSCG00000009615	14	6377815	6381596	4	2	0.00216763	0.0123458
NUDT3	ENSSSCG00000031593	7	30320307	30443535	12	3	0	0
NUP210	ENSSSCG00000011610	13	70917452	71007271	14	11	0	0
NUP98	ENSSSCG00000014794	9	6319586	6419660	10	3	0.000183558	0.00129868
NXPH3	ENSSSCG00000017552	12	25769256	25774031	2	1	0.00642535	0.0319032
OAS2	ENSSSCG00000009881	14	38827660	38860820	14	7	0	0
OCIAD2	ENSSSCG00000008829	8	38732820	38793234	9	4	0	0
OGDH	ENSSSCG00000016743	18	50609418	50684964	2	1	0.00110235	0.00677273
OLR1	ENSSSCG00000000647	5	61799286	61810624	13	8	0	0
OPA1	ENSSSCG00000011822	13	130624823	130719083	2	1	0.00192472	0.0112313
OPRM1	ENSSSCG00000004074	1	12528672	12702443	11	6	0	0
OR51E1	ENSSSCG00000014766	9	5473111	5484469	10	8	0	0
OTUD3	ENSSSCG00000039652	6	78241599	78273542	13	6	0	0
OTULINL	ENSSSCG00000016782	16	3954244	3999778	14	4	0	0
OXCT1	ENSSSCG00000016863	16	26512396	26659845	16	3	0.00438294	0.0227812
OXNAD1	ENSSSCG00000011197	13	3395790	3437076	2	1	0.00359892	0.019124
OXR1	ENSSSCG00000006037	4	30734514	31400997	13	3	0.00512404	0.0261169
OXSR1	ENSSSCG00000011253	13	23020530	23116958	11	4	0	0
PABPC4	ENSSSCG00000003660	6	95382295	95399081	11	5	1.72776e-07	1.56344e-06
PACS1	ENSSSCG00000012956	2	6138348	6211684	12	5	0	0
PACSIN2	ENSSSCG00000000036	5	5853377	5985171	18	6	2.84763e-09	2.67366e-08
PAFAH2	ENSSSCG00000038619	6	83411553	83446834	9	4	3.31375e-06	2.78188e-05
PAG1	ENSSSCG00000040208	4	55450848	55619219	11	5	0	0
PAK1IP1	ENSSSCG00000001041	7	7444789	7456716	14	2	0.00203114	0.0117154
PAMR1	ENSSSCG00000028338	2	25423361	25591617	10	5	0	0
PAN3	ENSSSCG00000009319	11	5486889	5614454	8	4	1.26236e-05	0.00010105
PAPSS1	ENSSSCG00000031901	8	114251528	114373427	6	2	0.00115102	0.00703717
PARP1	ENSSSCG00000023660	10	14203159	14241197	10	6	4.30932e-07	3.80301e-06
PARP4	ENSSSCG00000022957	11	359476	442436	8	3	0	0
PARP8	ENSSSCG00000016882	16	30304760	30486414	11	3	0.00965751	0.0456379
PCED1B	ENSSSCG00000000811	5	77645175	77795179	15	6	0	0
PDCL3	ENSSSCG00000033885	3	53674509	53692928	7	2	0.00202602	0.0116994
PDE1B	ENSSSCG00000000297	5	19725415	19752890	14	8	1.63361e-10	1.55131e-09
PDE3B	ENSSSCG00000013388	2	44416175	44614028	3	2	0.00476534	0.024539
PDGFB	ENSSSCG00000033327	5	8986461	9007446	6	3	0.000342238	0.00232899
PDIA6	ENSSSCG00000008633	3	125751970	125776955	12	4	0.0002158	0.00150338
PDK1	ENSSSCG00000015958	15	78608360	78652962	14	14	0	0
PDLIM1	ENSSSCG00000010493	14	106735492	106794777	1	1	0	0
PEA15	ENSSSCG00000032164	4	90263584	90274144	15	7	0	0
PECAM1	ENSSSCG00000017277	12	14582481	14723336	15	4	0	0
PEPD	ENSSSCG00000002868	6	43177065	43290369	12	3	0.00503024	0.0257703
PER1	ENSSSCG00000017983	12	53361868	53376611	10	1	0.00683669	0.0336115
PFKFB3	ENSSSCG00000011133	10	64776315	64859051	14	4	0	0
PFKFB4	ENSSSCG00000011353	13	31212550	31259749	13	4	0.00128053	0.00776246
PFKP	ENSSSCG00000011158	10	67022652	67082451	8	3	0.00288387	0.0158644
PGAM5	ENSSSCG00000035618	14	22773143	22780884	8	4	0	0
PGM2	ENSSSCG00000008773	8	29307685	29381571	20	9	0	0
PHACTR1	ENSSSCG00000001052	7	9105802	9675230	12	3	0.0100781	0.0471789
PHB	ENSSSCG00000017549	12	25584443	25609656	13	4	0.000313869	0.00214738
PHF11	ENSSSCG00000009396	11	18205072	18251949	18	3	0.00657817	0.0324683
PID1	ENSSSCG00000035058	15	130075040	130332689	4	3	0	0
PIK3C3	ENSSSCG00000003749	6	125890708	126043161	14	5	0.00133184	0.00805395
PIK3R1	ENSSSCG00000016958	16	46434873	46523609	10	2	7.18347e-05	0.00053876
PIK3R5	ENSSSCG00000017991	12	53979215	54055377	12	7	0	0
PITPNM1	ENSSSCG00000012903	2	5028935	5044295	13	5	0	0
PLBD2	ENSSSCG00000009872	14	38515846	38543561	12	4	0	0
PLCG1	ENSSSCG00000007356	17	43809677	43844555	16	5	0.000124704	0.000902749
PLEKHA8	ENSSSCG00000016682	18	42820921	42926059	14	3	0	0
PLEKHM1	ENSSSCG00000017325	12	17984184	18035375	17	3	0.00850587	0.0406184
PLXNA1	ENSSSCG00000024001	13	73054443	73098914	15	3	0.00185416	0.0108703
PLXND1	ENSSSCG00000011592	13	68946661	68996618	12	3	0.000849582	0.00537853
PMS2	ENSSSCG00000007590	3	5113230	5145634	9	2	0.00204051	0.0117559
PNKP	ENSSSCG00000003195	6	54870361	54880807	1	1	0	0
POC1A	ENSSSCG00000011426	13	34199409	34313073	7	4	1.75711e-05	0.000139758
POC1B	ENSSSCG00000000920	5	93132017	93222552	13	4	3.10875e-07	2.75811e-06
POLB	ENSSSCG00000007031	17	11356129	11388821	11	1	0.00746586	0.0364179
POLD3	ENSSSCG00000027506	9	8906459	8958323	11	4	5.30469e-05	0.000402689
POLK	ENSSSCG00000014082	2	84538050	84656234	2	1	0.00313961	0.0171018
POLR1A	ENSSSCG00000008226	3	58667971	58750421	15	4	4.34931e-06	3.6208e-05
POLR1D	ENSSSCG00000009310	11	5044329	5089833	10	10	0	0
POLR2G	ENSSSCG00000025571	2	9003781	9017779	13	4	1.05211e-06	9.10796e-06
POR	ENSSSCG00000038320	3	10212735	10281833	6	1	0	0
PPBP	ENSSSCG00000037579	8	70021433	70029998	5	2	0.00834133	0.0400239
PPM1F	ENSSSCG00000010079	14	50040663	50063326	7	2	0.00239156	0.0134829
PPM1K	ENSSSCG00000038867	8	130748259	130772931	14	7	8.59577e-08	7.90716e-07
PPP1R9B	ENSSSCG00000017584	12	26319124	26336562	16	8	0	0
PPT1	ENSSSCG00000036673	6	95840905	95860837	11	4	0	0
PRCP	ENSSSCG00000014899	9	17002699	17076284	14	10	0	0
PREPL	ENSSSCG00000008448	3	96092334	96159531	2	1	0.00107026	0.00662733
PREX1	ENSSSCG00000031118	17	50353145	50550404	19	5	0.000114291	0.000834628
PRKAG2	ENSSSCG00000016432	18	5475077	5744658	10	3	0.00271735	0.0150645
PRKCA	ENSSSCG00000017268	12	12882064	13263554	14	6	1.23925e-05	9.9359e-05
PRKCB	ENSSSCG00000033674	3	21995231	22383264	4	2	0	0
PRKD2	ENSSSCG00000026152	6	52559393	52599132	5	1	0	0
PRRG4	ENSSSCG00000013313	2	28062626	28081249	2	1	0	0
PRSS12	ENSSSCG00000009114	8	105121388	105197142	9	6	0	0
PSAP	ENSSSCG00000010281	14	74734189	74887763	15	12	0	0
PSKH1	ENSSSCG00000040313	6	28508823	28544062	6	4	1.95131e-06	1.65761e-05
PSMD11	ENSSSCG00000017731	12	42498939	42529809	13	10	0	0
PSMD2	ENSSSCG00000046387	13	122157036	122199464	4	2	0.00054175	0.00356058
PTBP3	ENSSSCG00000005466	1	252986719	253093050	15	4	0	0
PTPRC	ENSSSCG00000010908	10	21466373	21764560	18	3	0	0
PTPRO	ENSSSCG00000000601	5	57019745	57263346	4	4	0	0
PXYLP1	ENSSSCG00000011670	13	81970447	82046032	4	4	0	0
QDPR	ENSSSCG00000034811	8	12335252	12549603	11	3	8.46616e-05	0.000628358
QPCT	ENSSSCG00000008491	3	102792720	102823026	3	3	5.50602e-05	0.000416706
RAB11B	ENSSSCG00000013600	2	70884457	70896175	5	2	0	0
RAB27A	ENSSSCG00000004612	1	116533024	116605199	17	4	0	0
RAB43	ENSSSCG00000037568	13	71562350	71596249	10	5	2.34022e-05	0.000184376
RAB4A	ENSSSCG00000036039	14	60478235	60529095	1	1	0.0001	0.000734559
RAB7B	ENSSSCG00000036352	9	66635637	66666037	8	5	0	0
RABEP1	ENSSSCG00000017895	12	51602227	51858233	9	4	0	0
RAC1	ENSSSCG00000035090	3	4781771	4803687	13	5	0	0
RAC2	ENSSSCG00000021944	5	10553433	10573017	18	7	0	0
RAPGEF1	ENSSSCG00000005719	1	271494248	271600879	7	1	0.00841981	0.0403231
RARRES1	ENSSSCG00000028623	13	98461316	98586030	4	1	0.00345188	0.0184803
RASGEF1B	ENSSSCG00000029507	8	136071354	136600317	16	2	0	0
RASGRP1	ENSSSCG00000004791	1	132702541	132786532	11	4	2.48531e-05	0.000195498
RASGRP2	ENSSSCG00000013023	2	7422845	7440413	15	5	0.000378729	0.00255642
RBM38	ENSSSCG00000007504	17	57783154	57797997	10	7	0	0
RBM47	ENSSSCG00000008796	8	31508508	31810359	10	5	0	0
RBPJ	ENSSSCG00000022155	8	19922779	20166755	4	4	0	0
RCBTB2	ENSSSCG00000009400	11	19105305	19182488	13	6	4.09637e-09	3.83172e-08
REEP3	ENSSSCG00000036476	14	66966407	67071196	8	1	0	0
RELA	ENSSSCG00000012981	2	6593969	6603471	1	1	0.0043	0.0224436
RELL1	ENSSSCG00000008772	8	29118514	29190565	14	2	0.00549419	0.0277487
RFLNB	ENSSSCG00000038618	12	47307699	47313937	12	10	0	0
RFTN1	ENSSSCG00000011198	13	3454448	3675021	17	5	0	0
RGS16	ENSSSCG00000015550	9	123913172	123956800	14	3	0.000577509	0.0037708
RGS18	ENSSSCG00000033945	10	1520872	1539663	13	7	0	0
RGS9	ENSSSCG00000035402	12	11996417	12089466	12	4	5.83911e-05	0.000439915
RHBDF2	ENSSSCG00000023362	12	5017443	5036261	5	3	0.000259305	0.00179643
RHEX	ENSSSCG00000015638	9	66745910	66759393	13	7	0	0
RHOB	ENSSSCG00000043781	3	117773405	117777574	10	4	0.000380146	0.00256252
RIF1	ENSSSCG00000016395	15	774189	832010	14	3	0.00236175	0.013345
RING1	ENSSSCG00000001477	7	25251486	25255526	1	1	0.0026	0.0145268
RINL	ENSSSCG00000022692	6	47672621	47682121	12	4	0.00160225	0.00956181
RIPK1	ENSSSCG00000001009	7	1841236	1880699	12	6	0	0
RMC1	ENSSSCG00000026851	6	108376775	108403175	12	7	0	0
RND1	ENSSSCG00000038562	5	14914642	14937020	5	2	0	0
RND3	ENSSSCG00000040445	15	1715207	1734419	3	2	0	0
RNF103	ENSSSCG00000008218	3	58161304	58186858	8	3	0.0041196	0.0216149
RNF149	ENSSSCG00000008168	3	53032639	53067345	12	4	0	0
RNF157	ENSSSCG00000017186	12	5226135	5307061	1	1	0.0018	0.0106026
ROCK2	ENSSSCG00000008629	3	125353119	125491963	3	1	0.000923844	0.00579724
RPAP2	ENSSSCG00000006903	4	124690309	124773887	16	4	0.00143466	0.00864429
RPIA	ENSSSCG00000008207	3	57355979	57386946	17	4	9.55717e-06	7.78761e-05
RPL23	ENSSSCG00000038880	12	23279967	23290192	11	4	4.47731e-08	4.14919e-07
RPS11	ENSSSCG00000003165	6	54577414	54579797	5	5	0	0
RSAD2	ENSSSCG00000008648	3	128877186	128897847	6	5	0	0
RUBCNL	ENSSSCG00000009410	11	20995898	21036417	11	6	0	0
RUFY2	ENSSSCG00000010239	14	71498649	71547311	7	3	0.000161243	0.00115388
RUNX3	ENSSSCG00000032686	6	82531215	82595026	10	3	0	0
RUSF1	ENSSSCG00000007753	3	17065818	17082664	2	1	0.00107722	0.00665105
RXRA	ENSSSCG00000038220	1	273705503	273797622	10	5	0	0
RXRB	ENSSSCG00000001474	7	25236007	25242875	16	3	0.00229473	0.013033
S100A12	ENSSSCG00000032857	4	96225693	96227137	4	3	0.000425262	0.00283603
S100A4	ENSSSCG00000006578	4	96088201	96091156	6	4	0	0
S100A6	ENSSSCG00000021084	4	96098283	96099685	4	3	2.97855e-05	0.000231742
SAMD3	ENSSSCG00000004202	1	33146531	33195550	2	2	0	0
SAMHD1	ENSSSCG00000027806	17	40112978	40171895	9	2	0	0
SARM1	ENSSSCG00000030358	12	44655811	44676945	8	5	2.04109e-08	1.89856e-07
SART3	ENSSSCG00000009946	14	42223725	42297113	12	4	0	0
SBK1	ENSSSCG00000038038	3	18672752	18703461	14	4	0.000344944	0.00234421
SBNO1	ENSSSCG00000009776	14	29570471	29620091	10	3	0.00119557	0.00729164
SCAF8	ENSSSCG00000004070	1	11767640	12122348	14	2	0.00801314	0.0387095
SCARF1	ENSSSCG00000024071	12	47845602	47860343	13	5	2.82658e-06	2.38493e-05
SCMH1	ENSSSCG00000003971	6	169999818	170189354	5	3	0.00102727	0.006398
SCML4	ENSSSCG00000033392	1	73838813	73968699	15	7	0	0
SCPEP1	ENSSSCG00000017617	12	33265529	33299630	13	4	0	0
SDE2	ENSSSCG00000010858	10	13879728	13897862	7	5	1.83507e-07	1.65753e-06
SDF2	ENSSSCG00000017772	12	44896721	44907090	15	2	0	0
SDF4	ENSSSCG00000003332	6	63529853	63545235	15	4	0	0
SDS	ENSSSCG00000036865	14	38503930	38513880	5	2	0	0
SEC31A	ENSSSCG00000009244	8	135420884	135495121	13	6	0	0
SEL1L	ENSSSCG00000002414	7	104218301	104283244	1	1	0.0031	0.0169045
SELENOI	ENSSSCG00000030643	3	112628746	112671085	7	1	0.00646042	0.0320455
SELENOP	ENSSSCG00000021208	16	27537885	27631130	14	9	0	0
SEMA4D	ENSSSCG00000009584	14	957081	1078509	13	6	0	0
SENP7	ENSSSCG00000021791	13	157521781	157672818	3	1	0.00341436	0.0183154
SEPTIN1	ENSSSCG00000007800	3	17924651	17937953	4	2	0.000739676	0.00471862
SEPTIN11	ENSSSCG00000008986	8	72543620	72679173	7	2	0.00264666	0.0147381
SEPTIN3	ENSSSCG00000000040	5	6589864	6662432	11	4	0	0
SEPTIN7	ENSSSCG00000016661	18	38068303	38284645	11	1	0	0
SEPTIN8	ENSSSCG00000014285	2	135076634	135104478	8	5	0	0
SERINC1	ENSSSCG00000004237	1	40099339	40141540	13	1	0	0
SERPINB6	ENSSSCG00000038404	7	1752674	1776086	13	10	0	0
SERPINB9	ENSSSCG00000031615	7	1721065	1736074	9	5	0	0
SESN3	ENSSSCG00000037015	9	27207236	27298628	14	6	0	0
SETX	ENSSSCG00000005724	1	272095358	272170750	6	2	0.00509354	0.0260145
SFMBT2	ENSSSCG00000024480	10	63877025	64070772	15	4	0.00363553	0.0192981
SGK1	ENSSSCG00000021443	1	29625781	29753607	17	2	0	0
SH3BGRL2	ENSSSCG00000032015	1	86358148	86481570	5	1	0	0
SH3BP4	ENSSSCG00000034692	15	135003511	135106622	8	4	0	0
SIGIRR	ENSSSCG00000024389	2	223532	230741	11	4	1.12972e-05	9.13099e-05
SLA-DOA	ENSSSCG00000001472	7	25178086	25182954	14	6	1.84796e-07	1.66617e-06
SLAMF6	ENSSSCG00000006382	4	89980786	90003647	16	4	3.09328e-05	0.000239921
SLAMF7	ENSSSCG00000006378	4	89759848	89785816	18	6	0	0
SLC11A1	ENSSSCG00000039798	15	120433952	120446396	18	7	0	0
SLC15A3	ENSSSCG00000013114	2	10800547	10816519	13	5	3.15283e-05	0.000244161
SLC18A1	ENSSSCG00000009601	14	4243557	4278989	15	7	1.13847e-05	9.18687e-05
SLC22A17	ENSSSCG00000002025	7	75734867	75741112	4	3	7.97093e-05	0.000593365
SLC25A19	ENSSSCG00000017208	12	6033658	6046761	10	8	0	0
SLC25A28	ENSSSCG00000037536	14	110795307	110805570	11	3	0.005848	0.0293871
SLC35D1	ENSSSCG00000032043	6	145533537	145596066	3	3	0	0
SLC36A4	ENSSSCG00000024933	9	25639387	25689028	6	6	0	0
SLC37A2	ENSSSCG00000022536	9	52237420	52272692	16	7	1.41093e-10	1.3424e-09
SLC38A10	ENSSSCG00000022317	12	1476996	1514497	16	2	0	0
SLC38A7	ENSSSCG00000040881	6	20337137	20401684	12	2	0.00722541	0.0352795
SLC39A1	ENSSSCG00000006561	4	95728999	95733824	11	5	0	0
SLC39A14	ENSSSCG00000032622	14	6639206	6803670	18	2	0	0
SLC43A2	ENSSSCG00000024108	12	47791911	47838946	19	7	0	0
SLC44A1	ENSSSCG00000005425	1	246548497	246760515	3	1	0.00600244	0.0301026
SLC46A2	ENSSSCG00000005472	1	253556919	253570113	9	2	0	0
SLC4A11	ENSSSCG00000007157	17	32446471	32459398	17	4	5.86696e-05	0.000441347
SLC4A7	ENSSSCG00000011218	13	13933711	14043068	16	5	0	0
SLC66A3	ENSSSCG00000008631	3	125494417	125507239	9	3	0	0
SLC7A11	ENSSSCG00000022649	8	88607884	88940100	15	7	0	0
SLC8B1	ENSSSCG00000009880	14	38773398	38808233	14	9	0	0
SLC9B2	ENSSSCG00000028101	8	117997127	118049423	9	3	0.00112008	0.00686481
SLCO3A1	ENSSSCG00000002263	7	86777920	87103309	9	4	0.000313273	0.00214738
SLCO4A1	ENSSSCG00000039419	17	61947595	61970779	4	2	0	0
SLFN11	ENSSSCG00000032652	12	39974730	39996255	12	6	0	0
SLK	ENSSSCG00000010606	14	114899147	114954824	10	3	0.00571455	0.0287454
SMIM14	ENSSSCG00000021793	8	30765418	30840363	12	8	7.25851e-09	6.77687e-08
SMIM7	ENSSSCG00000013863	2	60961363	60976448	1	1	0	0
SMPDL3A	ENSSSCG00000004233	1	39848641	39868731	16	14	0	0
SMPDL3B	ENSSSCG00000003582	6	85060317	85084483	13	4	0	0
SMUG1	ENSSSCG00000024221	5	19398248	19412606	15	2	0.00936104	0.0444472
SMURF1	ENSSSCG00000030153	3	6037737	6142576	14	3	0.000866039	0.00546886
SNF8	ENSSSCG00000021461	12	25136232	25153016	2	1	0.00317427	0.0172155
SNRNP70	ENSSSCG00000023792	6	54288354	54304270	6	6	0	0
SNU13	ENSSSCG00000000058	5	6885067	6900023	1	1	0	0
SNX10	ENSSSCG00000037598	18	46064579	46142945	7	7	0	0
SNX27	ENSSSCG00000006619	4	97525151	97620789	16	3	0.00123643	0.0075042
SNX4	ENSSSCG00000036828	13	134824043	134905359	4	2	0.00188306	0.0110268
SNX8	ENSSSCG00000040977	3	1559400	1720818	8	2	0.00404708	0.0212568
SOAT1	ENSSSCG00000021464	9	121045232	121113693	3	1	0.00715296	0.0349599
SOD2	ENSSSCG00000040317	1	7651280	7691723	14	11	0	0
SORBS3	ENSSSCG00000009626	14	6808166	6828975	4	2	0.00202435	0.0116994
SOX13	ENSSSCG00000015277	9	64731969	64844183	5	2	0.00101803	0.00634838
SPARC	ENSSSCG00000017082	16	71357703	71381160	1	1	0.0009	0.00566184
SPART	ENSSSCG00000024635	11	12313210	12365426	8	1	0.0101402	0.0474253
SPECC1	ENSSSCG00000034364	12	59466791	59654130	5	1	0	0
SPNS1	ENSSSCG00000007811	3	18629646	18644349	14	4	0.000588465	0.00383231
SPOCK2	ENSSSCG00000010283	14	74938179	74968388	13	2	0	0
SPP1	ENSSSCG00000009216	8	131077786	131085340	3	2	0.000205425	0.0014351
SPTAN1	ENSSSCG00000005654	1	268936025	269002261	17	3	0	0
SPTLC1	ENSSSCG00000009594	14	3081969	3138103	10	2	0.000567208	0.00370838
SRGN	ENSSSCG00000023374	14	72183363	72199254	12	4	0	0
SRI	ENSSSCG00000015298	9	68493008	68515322	13	3	0.00265751	0.014782
SRP9	ENSSSCG00000031664	10	13672355	13723804	1	1	0.0021	0.0120292
SRPRB	ENSSSCG00000011639	13	74975418	75010212	13	5	0.000323694	0.00220881
SRXN1	ENSSSCG00000023298	17	34582440	34589308	17	7	1.22578e-05	9.84366e-05
SSBP1	ENSSSCG00000016488	18	8151029	8167971	10	4	3.92421e-06	3.28332e-05
SSBP4	ENSSSCG00000025955	2	59367243	59384541	5	1	0	0
ST3GAL1	ENSSSCG00000005943	4	7814694	7909528	14	6	0	0
ST6GAL1	ENSSSCG00000025770	13	124700133	124837843	14	9	0	0
ST6GALNAC4	ENSSSCG00000005628	1	268391854	268402407	15	3	0.00426587	0.0223121
STARD3NL	ENSSSCG00000024028	9	108631256	108676183	11	6	0	0
STEAP4	ENSSSCG00000015299	9	68546461	68570422	7	7	0	0
STK4	ENSSSCG00000030820	17	47376115	47475718	12	2	0	0
STX1A	ENSSSCG00000007772	3	10974126	10991874	4	3	0.000547482	0.00359353
STX3	ENSSSCG00000013119	2	11694859	11740744	12	11	0	0
SUPT4H1	ENSSSCG00000034752	12	34619729	34629022	10	8	0	0
SUSD6	ENSSSCG00000002311	7	93253757	93344187	16	11	0	0
SVIL	ENSSSCG00000011022	10	41177977	41462766	15	3	0.00236142	0.013345
SYTL3	ENSSSCG00000004057	1	8453283	8546530	14	12	0	0
TAF1D	ENSSSCG00000038682	9	26147149	26167290	8	3	0	0
TAF6L	ENSSSCG00000020665	2	8983825	9000122	1	1	0.0078	0.0378262
TAGAP	ENSSSCG00000004053	1	8208084	8219630	16	5	0	0
TBC1D20	ENSSSCG00000036081	17	34760379	34779251	8	1	0	0
TBC1D5	ENSSSCG00000011199	13	4035026	4738397	11	4	0	0
TBC1D7	ENSSSCG00000001053	7	9685259	9708781	11	3	0.00202068	0.0116956
TBC1D9	ENSSSCG00000032741	8	86402837	86517784	18	11	0	0
TCOF1	ENSSSCG00000014450	2	151368286	151401027	11	3	0.000203177	0.00142138
TEC	ENSSSCG00000008820	8	38051056	38182182	4	4	0	0
TECPR1	ENSSSCG00000007601	3	5414073	5442943	14	9	0	0
TEPSIN	ENSSSCG00000028593	12	1519760	1529542	2	1	0.00161253	0.0096002
TES	ENSSSCG00000040344	18	29895878	29936233	9	4	3.99026e-06	3.32743e-05
TESK1	ENSSSCG00000005310	1	236341179	236345962	12	4	0.00035533	0.00240824
TEX2	ENSSSCG00000017278	12	14764508	14869217	4	2	0	0
TFB1M	ENSSSCG00000024361	1	11566249	11653881	2	1	0.000657833	0.00425081
TGFBI	ENSSSCG00000014316	2	138191804	138225366	15	13	0	0
TGFBRAP1	ENSSSCG00000024636	3	49466903	49521875	16	4	0.0081313	0.0391667
THAP3	ENSSSCG00000036876	6	67455277	67463399	3	2	0.00146837	0.00881552
THBS1	ENSSSCG00000004789	1	131728781	131746115	12	6	0	0
THBS2	ENSSSCG00000004012	1	855030	882473	12	9	3.88578e-15	3.747e-14
THEMIS2	ENSSSCG00000003584	6	85010883	85030723	9	5	1.88794e-07	1.69609e-06
THG1L	ENSSSCG00000036047	16	65602641	65610592	13	5	4.44583e-05	0.000340076
THOC1	ENSSSCG00000025653	6	106040042	106088026	2	2	1.919e-05	0.000152149
TK2	ENSSSCG00000038053	6	27226425	27255693	8	4	0	0
TLE1	ENSSSCG00000005291	1	234277843	234370593	1	1	0	0
TLE3	ENSSSCG00000004971	1	167808509	167855911	6	1	0	0
TLR4	ENSSSCG00000005503	1	258044610	258059004	11	2	0.00349502	0.0186513
TM2D2	ENSSSCG00000028592	15	47601616	47611804	2	1	0.000887127	0.0055879
TMBIM6	ENSSSCG00000029652	5	15674049	15723328	13	3	0.0024867	0.0139412
TMC6	ENSSSCG00000032562	12	3825440	3844624	16	3	0.00536289	0.0271405
TMED3	ENSSSCG00000001773	7	48431318	48442645	9	3	4.29929e-05	0.000329371
TMEM106B	ENSSSCG00000032740	9	81837688	81864193	8	5	7.04198e-05	0.000528942
TMEM14A	ENSSSCG00000002622	7	46509777	46517732	3	2	0	0
TMEM154	ENSSSCG00000009012	8	76355135	76397799	15	1	0.00964361	0.0456154
TMEM175	ENSSSCG00000038234	8	297007	313973	1	1	0.0065	0.0321693
TMEM181	ENSSSCG00000024876	1	8563545	8635681	11	4	4.99258e-06	4.1494e-05
TMEM220	ENSSSCG00000036454	12	55438196	55454590	8	5	0	0
TMEM248	ENSSSCG00000007736	3	16253018	16296834	15	6	0	0
TMEM50B	ENSSSCG00000034624	13	197046679	197093251	17	5	1.07057e-05	8.68104e-05
TMEM94	ENSSSCG00000034608	12	5870115	5905350	12	4	0.00837114	0.0401284
TMEM97	ENSSSCG00000033123	12	44604037	44610002	6	1	0	0
TMF1	ENSSSCG00000011510	13	50444256	50477291	8	2	0.00441789	0.0229152
TMX1	ENSSSCG00000038422	1	180933881	180951341	7	2	0.0032967	0.0178022
TNFAIP3	ENSSSCG00000004154	1	26473938	26489822	10	1	0.00438905	0.0227893
TNFAIP8	ENSSSCG00000040617	2	123152371	123287518	9	4	0.00181684	0.0106892
TNFRSF21	ENSSSCG00000001727	7	42020227	42091516	16	2	0	0
TNIP1	ENSSSCG00000017091	16	71926133	71979967	13	5	0	0
TNIP2	ENSSSCG00000008691	8	1533424	1554625	4	1	0.00381936	0.020188
TNIP3	ENSSSCG00000009100	8	102892317	102993338	7	4	0	0
TNS1	ENSSSCG00000027669	15	119949528	120177353	2	1	0	0
TOE1	ENSSSCG00000003918	6	165999904	166012377	4	2	0.00386483	0.0204068
TOP3A	ENSSSCG00000035839	12	60443731	60469040	12	9	0	0
TP53I11	ENSSSCG00000031819	2	17448200	17465703	11	2	0.000534628	0.0035184
TP53I13	ENSSSCG00000017788	12	45763700	45768156	4	3	1.45462e-06	1.24629e-05
TPP1	ENSSSCG00000023080	9	3135642	3143408	18	5	0.00244062	0.0137285
TPT1	ENSSSCG00000040929	11	21929176	21933786	11	7	0	0
TRA2A	ENSSSCG00000015387	9	92294917	92323794	13	3	0	0
TRAF3IP2	ENSSSCG00000004420	1	77480926	77541210	9	5	9.08124e-08	8.32308e-07
TRAPPC11	ENSSSCG00000015777	15	44989636	45040761	9	3	0.000128275	0.000924578
TRAPPC12	ENSSSCG00000024665	3	131307204	131358001	2	1	0.00016745	0.00119488
TRAPPC9	ENSSSCG00000005934	4	3065236	3533668	4	2	0.00462257	0.0238531
TREML2	ENSSSCG00000001616	7	36482058	36493906	2	2	1.05774e-06	9.14081e-06
TRIM21	ENSSSCG00000014780	9	5782200	5791577	14	5	2.45045e-07	2.18182e-06
TRIM22	ENSSSCG00000014670	9	4157290	4170204	15	3	0.00822109	0.039523
TRIM26	ENSSSCG00000001233	7	22756345	22780174	16	3	0	0
TRIM4	ENSSSCG00000007637	3	7815718	7837546	12	3	0.00108281	0.00667731
TRIM47	ENSSSCG00000017199	12	5535337	5539721	6	2	0.00847632	0.040516
TRIM66	ENSSSCG00000014567	9	738551	764472	7	1	0.00690186	0.0338652
TRIOBP	ENSSSCG00000020777	5	10066086	10126491	8	2	0.000125837	0.000908319
TRPV2	ENSSSCG00000018032	12	59135329	59152229	12	9	0	0
TSC1	ENSSSCG00000046003	1	272636532	272685952	7	3	0.00132692	0.00803392
TSNARE1	ENSSSCG00000036022	4	1686530	1805284	1	1	0	0
TSPAN11	ENSSSCG00000000734	5	66852873	66911573	2	2	0	0
TSPAN13	ENSSSCG00000015362	9	85996640	86033354	10	5	1.03788e-07	9.49493e-07
TTC3	ENSSSCG00000012062	13	200694616	200821912	16	12	0	0
TTC38	ENSSSCG00000000003	5	3248343	3270774	9	1	0.00799076	0.0386388
TTC7A	ENSSSCG00000008434	3	93457622	93592348	8	5	0	0
TTC9C	ENSSSCG00000035472	2	9024476	9034770	9	3	0.00120066	0.00731379
TTF2	ENSSSCG00000006733	4	103622064	103676420	9	4	0	0
TTLL12	ENSSSCG00000000034	5	5701583	5720724	17	3	0.00518459	0.0263717
TTYH2	ENSSSCG00000017238	12	6838424	6881628	14	3	0.000906918	0.00569818
TUBB2B	ENSSSCG00000033655	7	1910585	1956119	6	3	0	0
TXK	ENSSSCG00000008819	8	37977972	38046933	11	4	0	0
UBASH3A	ENSSSCG00000029511	13	205744393	205787094	9	4	0	0
UBD	ENSSSCG00000001252	7	22501130	22503094	10	4	0.0015424	0.00923776
UBE2B	ENSSSCG00000038953	2	136652784	136667949	13	9	0	0
UBE2D4	ENSSSCG00000016722	18	48733366	48756291	12	3	0	0
UBE2L6	ENSSSCG00000023379	2	13354013	13370801	17	6	0	0
UBE3B	ENSSSCG00000009933	14	41383240	41442477	12	2	0.00988324	0.046422
UBTF	ENSSSCG00000017360	12	18989836	19006141	10	3	0	0
UBXN8	ENSSSCG00000015843	15	54339563	54367605	5	3	1.828e-06	1.55816e-05
UCP2	ENSSSCG00000014833	9	8333153	8365558	7	3	0	0
UFL1	ENSSSCG00000004339	1	63638592	63700481	2	2	0.000663648	0.00428285
ULK2	ENSSSCG00000018045	12	59806955	59878391	16	4	0	0
UNC93B1	ENSSSCG00000012893	2	4855425	4909860	7	2	0.000743574	0.00473744
USP16	ENSSSCG00000027594	13	192376881	192406474	11	2	0	0
USP18	ENSSSCG00000000774	5	70183308	70227990	6	5	0	0
UST	ENSSSCG00000028974	1	16840530	17138393	5	2	0.00192443	0.0112313
UVSSA	ENSSSCG00000037035	8	573421	601944	10	4	1.17844e-05	9.47873e-05
VAPB	ENSSSCG00000007514	17	58594749	58644918	12	4	0.00237114	0.0133829
VAV3	ENSSSCG00000023187	4	111824896	112202825	15	5	0.00296283	0.0162273
VCAM1	ENSSSCG00000006862	4	117496908	117511226	7	2	0	0
VCAN	ENSSSCG00000014136	2	91358399	91811208	11	3	0	0
VCL	ENSSSCG00000010313	14	76700168	76811875	2	2	0.00190931	0.0111675
VDR	ENSSSCG00000020864	5	78205810	78267321	14	5	0	0
VPS13D	ENSSSCG00000003438	6	72256877	72510907	12	3	0	0
VPS36	ENSSSCG00000035658	11	15701370	15772693	6	3	0.000858476	0.00542796
VPS39	ENSSSCG00000004731	1	129144344	129198764	12	2	0.0020769	0.011914
WASHC3	ENSSSCG00000036075	5	82155256	82316190	3	2	0.000118968	0.000864984
WASHC4	ENSSSCG00000000840	5	79417130	79474609	15	2	0.00985309	0.0463429
WDFY1	ENSSSCG00000025174	15	125669842	125720160	16	5	4.25938e-05	0.000326814
WDFY4	ENSSSCG00000045502	14	89353367	89496349	14	3	0.00525626	0.0267091
WDR11	ENSSSCG00000010692	14	130511592	130674541	9	3	0	0
WDR26	ENSSSCG00000010849	10	12713769	12756456	14	5	5.068e-05	0.000386484
WDR3	ENSSSCG00000006727	4	102827190	102878585	14	2	0.00316006	0.0171944
WDR37	ENSSSCG00000029602	10	68416090	68535143	9	4	0	0
WDR76	ENSSSCG00000004695	1	127652887	127741354	10	3	0.00294381	0.0161408
WFDC1	ENSSSCG00000023837	6	4333731	4399237	4	3	0.00104964	0.00652105
WFS1	ENSSSCG00000032452	8	4362678	4385272	9	4	0.000533719	0.00351705
WHRN	ENSSSCG00000005490	1	255009768	255095223	9	8	0	0
WSB1	ENSSSCG00000017752	12	43885153	43904117	14	2	0.00664152	0.0327163
WWP2	ENSSSCG00000022609	6	17066799	17227926	16	4	0.000160951	0.00115344
XPO6	ENSSSCG00000007812	3	18772031	18880645	12	5	0	0
XYLT1	ENSSSCG00000007872	3	27158874	27492892	10	5	2.58656e-07	2.29891e-06
YPEL3	ENSSSCG00000035430	3	18277999	18281298	9	3	0.000714097	0.00456127
YWHAB	ENSSSCG00000007381	17	47298015	47319275	11	1	0.010627	0.0495169
ZAP70	ENSSSCG00000008193	3	56515449	56541740	11	8	0	0
ZBTB32	ENSSSCG00000002908	6	45141895	45145898	7	2	0.00486292	0.02499
ZBTB41	ENSSSCG00000010897	10	20046025	20089871	10	6	0	0
ZC3H12D	ENSSSCG00000004109	1	16465252	16498971	12	4	0.00215743	0.0123018
ZC3H13	ENSSSCG00000009414	11	21298855	21387972	17	2	0	0
ZC3HAV1	ENSSSCG00000016512	18	10509629	10588832	12	5	0	0
ZDHHC20	ENSSSCG00000026744	11	1324060	1406084	12	3	0.000449565	0.00298614
ZDHHC4	ENSSSCG00000039719	3	4610702	4643691	6	2	0.00428059	0.0223656
ZDHHC6	ENSSSCG00000010635	14	122828098	122848579	3	1	0.0045667	0.0235891
ZER1	ENSSSCG00000005659	1	269081270	269121888	9	2	0.00347098	0.0185627
ZFP36L2	ENSSSCG00000038549	3	97200406	97204700	8	3	0	0
ZHX2	ENSSSCG00000021586	4	16374900	16553012	10	3	0.00059079	0.00384244
ZNF146	ENSSSCG00000025355	6	45520895	45601653	10	2	0.00273605	0.0151346
ZNF18	ENSSSCG00000018014	12	56359736	56376835	14	3	0.000639561	0.00414346
ZNF202	ENSSSCG00000015145	9	50508206	50605633	11	2	0.00275152	0.0152033
ZNF207	ENSSSCG00000017732	12	42571406	42612396	16	3	0.002819	0.0155418
ZNF277	ENSSSCG00000025910	18	33306892	33423873	1	1	0.0057	0.0287067
ZNF48	ENSSSCG00000007801	3	17920948	17936471	3	2	0	0
ZNF598	ENSSSCG00000023400	3	39962926	39972657	2	2	0.000520949	0.00343744
ZNF622	ENSSSCG00000016793	16	5699744	5714516	8	7	0	0
ZNF644	ENSSSCG00000022534	4	125740372	125863620	19	6	5.24388e-05	0.000398679
ZNF672	ENSSSCG00000013978	2	52297662	52312332	12	2	0.00248538	0.0139412
ZNF683	ENSSSCG00000040579	6	83758978	83765855	2	1	0.00214021	0.0122176
ZNF792	ENSSSCG00000036886	6	44502605	44536853	3	1	0.00469983	0.0242267
ZNF831	ENSSSCG00000007526	17	59276948	59383853	9	5	5.7978e-07	5.08963e-06
ZUP1	ENSSSCG00000004263	1	44939951	44997337	3	2	3.6306e-05	0.000280291
ZYX	ENSSSCG00000016461	18	6861072	6870273	18	4	1.08438e-05	8.7787e-05
