# Supplementary material for: Exploration of genotype-by-environment interactions affecting gene expression responses in porcine immune cells
Source: Front Genet. 2023 Mar 16;14:1157267. doi: 10.3389/fgene.2023.1157267 (PMC10061014; doi:10.3389/fgene.2023.1157267)
Supplement: Supplementary file 3 [file Table6.XLSX]

## Sheet: HeatmapSelectedGOTop100
Table S6. Enrichment of pathways and biofunctions among genes with different ASE features
GO	Description	_LogP_C vs D	_LogP_C vs L	_LogP_C vs LD	_LogP_static ASE	_LogP_no ASE
M5890	HALLMARK TNFA SIGNALING VIA NFKB	-5.47858	-8.49902	-6.53016	0	-4.02763
M5921	HALLMARK COMPLEMENT	-4.62159	-6.6343	-6.53016	0	-2.33506
GO:0071396	cellular response to lipid	-2.61047	-5.93689	-7.11024	-2.12361	-3.83809
R-HSA-1280215	Cytokine Signaling in Immune system	-10.8586	-16.2355	-10.5701	-3.57165	-5.44444
GO:0040017	positive regulation of locomotion	-2.14579	-7.56579	-8.06138	0	0
GO:0034612	response to tumor necrosis factor	-3.65457	-7.27448	-7.16107	0	0
R-HSA-6783783	Interleukin-10 signaling	-2.26229	-11.0487	-6.69573	0	0
GO:0042129	regulation of T cell proliferation	0	-8.0095	-2.85881	-2.37035	0
M5953	HALLMARK KRAS SIGNALING UP	0	-8.49902	-4.8378	-2.68741	0
hsa05132	Salmonella infection	0	-2.77126	-4.76009	-11.0852	0
GO:0050778	positive regulation of immune response	-6.57324	-8.89047	-4.89648	-5.18572	0
GO:0050865	regulation of cell activation	-4.34326	-9.72271	-7.48052	-5.18736	0
R-HSA-6798695	Neutrophil degranulation	-5.32072	-7.90779	-3.88066	-13.9197	0
M5950	HALLMARK ALLOGRAFT REJECTION	-6.38007	-12.6175	-2.63999	-3.90919	0
GO:0016032	viral process	-2.57571	-7.42383	-2.17971	-5.73033	0
WP5072	Modulators of TCR signaling and T cell activation	-2.92059	-4.79482	-2.6536	-5.69178	0
GO:0030036	actin cytoskeleton organization	-3.11515	-3.57586	-3.47742	-5.75303	0
GO:0070663	regulation of leukocyte proliferation	-2.97051	-7.74588	-4.4667	-3.95995	0
hsa04142	Lysosome	-3.27717	-2.94812	-5.49218	-11.3035	0
M124	PID CXCR4 PATHWAY	-9.52969	-4.52755	0	0	0
WP5130	Th17 cell differentiation pathway	-8.50891	-2.47072	0	0	0
hsa05169	Epstein-Barr virus infection	-3.03246	-5.71563	0	-2.65819	0
GO:0030865	cortical cytoskeleton organization	-2.26229	-4.24398	0	-2.38592	0
GO:0002478	antigen processing and presentation of exogenous peptide antigen	0	-5.88821	0	0	0
M10082	BIOCARTA TNFR2 PATHWAY	0	-4.89836	0	0	0
R-HSA-73887	Death Receptor Signaling	0	0	-4.09524	-2.83268	0
GO:0050878	regulation of body fluid levels	0	0	-2.37668	-3.94589	0
GO:1903373	positive regulation of endoplasmic reticulum tubular network organization	0	0	-5.54596	0	0
GO:0035646	endosome to melanosome transport	0	0	-4.08622	0	0
GO:0035023	regulation of Rho protein signal transduction	0	0	-4.99554	0	0
GO:0045124	regulation of bone resorption	0	0	-4.43817	0	0
R-HSA-9013404	RAC2 GTPase cycle	-2.33943	0	-4.82769	-5.41006	0
GO:0006909	phagocytosis	-3.67062	0	-4.01744	-3.40982	0
hsa04670	Leukocyte transendothelial migration	-4.56382	0	-3.23041	-9.13794	0
GO:0032930	positive regulation of superoxide anion generation	-4.94153	0	0	0	0
GO:0090085	regulation of protein deubiquitination	-4.16747	0	0	0	0
R-HSA-983170	Antigen Presentation: Folding; assembly and peptide loading of class I MHC	-4.1801	0	0	0	0
M14449	BIOCARTA ETS PATHWAY	-3.56706	0	-3.35313	0	0
GO:0043171	peptide catabolic process	-3.95417	0	-3.67387	0	0
hsa04144	Endocytosis	-2.49797	0	0	-11.0164	0
hsa05146	Amoebiasis	-2.95732	0	0	-5.77766	0
hsa04650	Natural killer cell mediated cytotoxicity	-4.17773	0	0	-2.61089	0
hsa04810	Regulation of actin cytoskeleton	-4.16432	0	0	-5.33971	-2.13471
hsa04936	Alcoholic liver disease	0	-2.78573	0	-6.97972	0
WP4217	Ebola virus infection in host	0	-3.82566	0	-6.56472	0
R-HSA-1445148	Translocation of SLC2A4 (GLUT4) to the plasma membrane	0	0	0	-6.15189	0
GO:0050860	negative regulation of T cell receptor signaling pathway	0	0	0	-6.00355	0
hsa04520	Adherens junction	0	0	0	-7.27536	0
R-HSA-5668599	RHO GTPases Activate NADPH Oxidases	0	0	0	-6.11762	0
R-HSA-2262752	Cellular responses to stress	-6.73914	-2.75116	-6.63015	-14.1792	-14.9459
R-HSA-9716542	Signaling by Rho GTPases; Miro GTPases and RHOBTB3	-2.42881	-4.60772	-9.96534	-10.885	-9.12998
GO:0080135	regulation of cellular response to stress	-2.00482	-3.12313	-2.59549	-5.3501	-19.9952
GO:0044265	cellular macromolecule catabolic process	-2.57487	-5.75298	-2.31387	-5.24994	-24.1494
GO:0006468	protein phosphorylation	-3.08739	-4.38464	-2.83102	-2.42124	-12.9837
R-HSA-5663202	Diseases of signal transduction by growth factor receptors and second messengers	-4.52198	-2.77711	-3.22383	-5.45508	-10.7682
GO:0061024	membrane organization	-2.70307	-2.95177	-2.44265	-12.2264	-13.2946
R-HSA-8953854	Metabolism of RNA	-3.89432	0	-3.08314	-8.04893	-21.9311
GO:0030099	myeloid cell differentiation	-3.5905	0	-3.06343	-2.77919	-8.20405
GO:0010564	regulation of cell cycle process	-3.19897	-2.57136	0	-2.35805	-18.9293
WP5087	Malignant pleural mesothelioma	-2.17164	-2.2347	0	-3.77351	-6.26698
R-HSA-556833	Metabolism of lipids	-3.7126	-2.19658	0	-4.71538	-11.5111
M5924	HALLMARK MTORC1 SIGNALING	-2.36134	-4.12998	0	-4.58053	-6.12311
GO:0009896	positive regulation of catabolic process	-3.56761	-6.43088	0	-3.19275	-8.98265
R-HSA-9679506	SARS-CoV Infections	-7.65775	-7.47571	0	-3.58652	-2.68891
hsa05417	Lipid and atherosclerosis	-3.59943	-6.29743	0	-3.63533	-2.5039
GO:0007034	vacuolar transport	0	-4.80471	-3.90506	-7.95452	-3.19006
GO:0051345	positive regulation of hydrolase activity	0	-6.0904	-7.91405	-4.71856	-3.19034
GO:1902532	negative regulation of intracellular signal transduction	0	-2.37017	-4.82821	-3.86469	-5.11064
GO:0033365	protein localization to organelle	0	-4.58329	-2.19869	-6.32553	-21.3819
M5893	HALLMARK MITOTIC SPINDLE	0	0	-2.6522	-2.15604	-5.28706
M5908	HALLMARK ANDROGEN RESPONSE	0	0	-2.67454	-3.29533	-3.15271
GO:0051640	organelle localization	0	0	-3.55233	-4.82003	-8.32545
hsa04010	MAPK signaling pathway	0	0	-2.2743	-6.70313	-2.40533
GO:0022604	regulation of cell morphogenesis	0	0	-2.16097	-4.3544	-2.83948
GO:0051056	regulation of small GTPase mediated signal transduction	0	0	-5.46349	-4.07209	-2.83544
GO:0006913	nucleocytoplasmic transport	-2.54617	0	0	0	-11.9064
GO:0032774	RNA biosynthetic process	-2.1306	0	0	0	-22.1081
R-HSA-162906	HIV Infection	-4.13539	0	0	0	-8.67327
R-HSA-3700989	Transcriptional Regulation by TP53	-3.31843	0	0	-2.73498	-20.3555
GO:0031647	regulation of protein stability	-2.47519	0	0	-3.72108	-10.191
GO:0016570	histone modification	0	0	0	0	-25.4549
GO:0032259	methylation	0	0	0	0	-22.6699
GO:0006974	cellular response to DNA damage stimulus	0	0	0	0	-36.5063
GO:0006325	chromatin organization	0	0	0	0	-27.0491
hsa04110	Cell cycle	0	0	0	-2.68699	-10.9665
R-HSA-1852241	Organelle biogenesis and maintenance	0	0	0	-2.50783	-11.7334
R-HSA-1640170	Cell Cycle	0	0	0	-3.90487	-23.8013
GO:0022411	cellular component disassembly	0	-2.15665	0	-3.81959	-6.63346
GO:0009725	response to hormone	0	-2.37747	0	-3.14525	-7.04091
GO:0034645	cellular macromolecule biosynthetic process	0	-2.44904	0	-3.25086	-15.7527
GO:0008610	lipid biosynthetic process	0	-2.62859	0	0	-9.60175
GO:1901137	carbohydrate derivative biosynthetic process	0	-2.20093	0	0	-7.90668
GO:0016311	dephosphorylation	0	-5.22833	0	0	-10.5012
GO:0031400	negative regulation of protein modification process	-2.76714	-5.576	0	0	-11.2901
hsa05222	Small cell lung cancer	0	0	-2.01854	0	-5.78722
GO:0046777	protein autophosphorylation	0	0	-2.79186	0	-5.39186
GO:0010212	response to ionizing radiation	0	0	-3.49169	0	-10.7225
M5941	HALLMARK UV RESPONSE UP	-2.87093	0	-4.01744	0	-4.68519
GO:0050727	regulation of inflammatory response	0	-4.07106	-3.9737	0	-3.17118
GO:0010035	response to inorganic substance	0	-2.50141	-3.90543	0	-5.98274
