# Supplementary material for: Exploration of genotype-by-environment interactions affecting gene expression responses in porcine immune cells
Source: Front Genet. 2023 Mar 16;14:1157267. doi: 10.3389/fgene.2023.1157267 (PMC10061014; doi:10.3389/fgene.2023.1157267)
Supplement: Supplementary file 4 [file Table4.XLSX]

## Sheet: C vs L
Table S4a: Results of SNP-wise analysis of cd-ASE depending on LPS
SNP ID	rsID	Chrom	Pos	ENSEMBL Gene	ENSEMBL Gene ID	n testable	n nom significant	Meta p-value	BH FDR
1__121342	rs1112607597	1	121342	FAM120B	ENSSSCG00000029697	3	0	0.488267	0.714065
1__121929	rs1112126843	1	121929	FAM120B	ENSSSCG00000029697	4	0	0.303041	0.55933
1__122008	rs1113786826	1	122008	FAM120B	ENSSSCG00000029697	4	0	0.628061	0.808393
1__122436	rs1108562767	1	122436	FAM120B	ENSSSCG00000029697	16	1	0.246601	0.502422
1__122501	rs1109375980	1	122501	FAM120B	ENSSSCG00000029697	1	1	0.0424275	0.207953
1__122650		1	122650	FAM120B	ENSSSCG00000029697	1	0	0.342275	0.595514
1__125374	rs1109908136	1	125374	FAM120B	ENSSSCG00000029697	2	1	0.139103	0.373739
1__126470		1	126470	FAM120B	ENSSSCG00000029697	2	0	0.467612	0.697786
1__174694	rs326521683	1	174694	FAM120B	ENSSSCG00000029697	8	0	0.467176	0.697555
1__174723	rs335687456	1	174723	FAM120B	ENSSSCG00000029697	1	0	0.374829	0.624601
1__513578	rs336003530	1	513578	ERMARD	ENSSSCG00000004010	11	1	0.169195	0.413511
1__513661	rs344995218	1	513661	ERMARD	ENSSSCG00000004010	1	0	1	1
1__516000	rs340257929	1	516000	ERMARD	ENSSSCG00000004010	1	0	0.606721	0.795895
1__526232	rs333410610	1	526232	ERMARD	ENSSSCG00000004010	1	0	1	1
1__526775	rs326903618	1	526775	ERMARD	ENSSSCG00000004010	5	0	0.690192	0.847255
1__527154	rs318339884	1	527154	ERMARD	ENSSSCG00000004010	1	0	1	1
1__528112	rs332398548	1	528112	ERMARD	ENSSSCG00000004010	3	0	0.818274	0.921684
1__529602	rs327903422	1	529602	ERMARD	ENSSSCG00000004010	3	0	0.442899	0.68125
1__531020	rs344803203	1	531020	ERMARD	ENSSSCG00000004010	7	0	0.579175	0.777489
1__532445	rs337938765	1	532445	ERMARD	ENSSSCG00000004010	9	1	0.132614	0.365657
1__532451	rs343489376	1	532451	ERMARD	ENSSSCG00000004010	10	1	0.209749	0.461721
1__532699	rs329219917	1	532699	ERMARD	ENSSSCG00000004010	9	1	0.0279797	0.168572
1__533043	rs329825195	1	533043	ERMARD	ENSSSCG00000004010	1	0	0.613531	0.79984
1__533061	rs342151245	1	533061	ERMARD	ENSSSCG00000004010	9	0	0.94442	0.993002
1__533221	rs321787654	1	533221	ERMARD	ENSSSCG00000004010	1	0	0.814198	0.919802
1__533311	rs322898273	1	533311	ERMARD	ENSSSCG00000004010	3	0	0.394481	0.641427
1__533438	rs334223525	1	533438	ERMARD	ENSSSCG00000004010	8	1	0.427642	0.670425
1__533476	rs325747428	1	533476	ERMARD	ENSSSCG00000004010	2	0	0.695252	0.850594
1__533591	rs338585453	1	533591	ERMARD	ENSSSCG00000004010	6	1	0.536037	0.74652
1__533653	rs320544654	1	533653	ERMARD	ENSSSCG00000004010	9	1	0.16308	0.405636
1__533722	rs326502354	1	533722	ERMARD	ENSSSCG00000004010	2	0	0.763704	0.894188
1__534824	rs334911941	1	534824	ERMARD	ENSSSCG00000004010	14	0	0.96119	1
1__565497	rs1110228027	1	565497	PHF10	ENSSSCG00000030155	11	2	0.112187	0.336686
1__571579	rs701440846	1	571579	PHF10	ENSSSCG00000030155	8	1	0.505385	0.72588
1__571842		1	571842	PHF10	ENSSSCG00000030155	2	0	0.645561	0.818965
1__572205	rs1110383144	1	572205	PHF10	ENSSSCG00000030155	3	0	0.776408	0.902707
1__572226		1	572226	PHF10	ENSSSCG00000030155	11	1	0.300556	0.557098
1__572715	rs1111293802	1	572715	PHF10	ENSSSCG00000030155	2	0	0.680126	0.841345
1__866535	rs322869252	1	866535	THBS2	ENSSSCG00000004012	5	1	0.0201974	0.144448
1__869670	rs332093182	1	869670	THBS2	ENSSSCG00000004012	1	0	0.864756	0.945543
1__871862	rs81213407	1	871862	THBS2	ENSSSCG00000004012	1	0	0.377628	0.626913
1__872887	rs339123639	1	872887	THBS2	ENSSSCG00000004012	2	1	0.00680216	0.0830671
1__873673	rs339792741	1	873673	THBS2	ENSSSCG00000004012	1	0	0.804156	0.915914
1__876252	rs325243944	1	876252	THBS2	ENSSSCG00000004012	1	0	1	1
1__876960	rs343984669	1	876960	THBS2	ENSSSCG00000004012	12	3	0.0627092	0.251993
1__877466	rs345090684	1	877466	THBS2	ENSSSCG00000004012	12	1	0.371596	0.621475
1__880811	rs324934619	1	880811	THBS2	ENSSSCG00000004012	10	2	0.0313314	0.177945
1__881027		1	881027	THBS2	ENSSSCG00000004012	10	1	0.00802341	0.0904438
1__881051		1	881051	THBS2	ENSSSCG00000004012	2	0	0.046282	0.217958
1__881098		1	881098	THBS2	ENSSSCG00000004012	10	2	0.00706042	0.0844321
1__881832	rs1108216204	1	881832	THBS2	ENSSSCG00000004012	12	1	0.608837	0.79749
1__881985	rs1112393628	1	881985	THBS2	ENSSSCG00000004012	1	0	0.235506	0.489899
1__882153	rs1112595903	1	882153	THBS2	ENSSSCG00000004012	14	0	0.693516	0.849352
1__1957839		1	1957839	UNC93A	ENSSSCG00000027404	2	0	0.511339	0.72992
1__2003897		1	2003897			1	0	0.82942	0.926428
1__2006611	rs1110293943	1	2006611			1	0	0.244108	0.499819
1__2016835		1	2016835			13	5	1.43694e-05	0.00200204
1__2016875		1	2016875			2	0	0.800913	0.915019
1__2016996		1	2016996			2	0	0.197061	0.446836
1__2017298	rs1110358768	1	2017298			9	0	0.226016	0.479811
1__2017474	rs1112486586	1	2017474			9	1	0.109864	0.332837
1__2017538	rs1107522318	1	2017538			10	3	0.0190821	0.141496
1__2017592	rs1112742039	1	2017592			10	2	0.00488736	0.0705248
1__2017725	rs1107915075	1	2017725			5	1	0.0759893	0.277494
1__2017819	rs1108199165	1	2017819			8	0	0.24068	0.495811
1__2018007		1	2018007			5	0	0.257887	0.514594
1__2018077		1	2018077			5	1	0.0286105	0.170371
1__2018216	rs1111391599	1	2018216			8	2	0.104467	0.325204
1__2018231	rs1110480267	1	2018231			8	2	0.232332	0.486654
1__2018379	rs786572415	1	2018379			8	0	0.81482	0.920064
1__2018392	rs793436001	1	2018392			8	1	0.184376	0.430997
1__2018507		1	2018507			1	0	0.0572087	0.241635
1__2018689	rs713911957	1	2018689	CCR6	ENSSSCG00000024562	10	0	0.370027	0.62013
1__2019097	rs789040585	1	2019097	CCR6	ENSSSCG00000024562	3	0	0.792127	0.911619
1__2019216	rs81328021	1	2019216	CCR6	ENSSSCG00000024562	9	1	0.0379175	0.196296
1__2019520	rs711414648	1	2019520	CCR6	ENSSSCG00000024562	9	1	0.251149	0.507084
1__2095857	rs321985052	1	2095857	CEP43	ENSSSCG00000004023	3	1	0.0182895	0.137905
1__2153185	rs335984605	1	2153185	ENSSSCG00000004024	ENSSSCG00000004024	8	0	0.6949	0.850404
1__2153218	rs80965217	1	2153218	ENSSSCG00000004024	ENSSSCG00000004024	6	1	0.244566	0.500281
1__2155893	rs1110323359	1	2155893	ENSSSCG00000004024	ENSSSCG00000004024	6	1	0.091188	0.302823
1__2159276	rs331907218	1	2159276	ENSSSCG00000004024	ENSSSCG00000004024	4	1	0.227197	0.481143
1__2161123	rs329431771	1	2161123	ENSSSCG00000004024	ENSSSCG00000004024	10	0	0.24994	0.506244
1__2163761	rs329571769	1	2163761	ENSSSCG00000004024	ENSSSCG00000004024	6	0	0.248188	0.504186
1__2163784	rs339081022	1	2163784	ENSSSCG00000004024	ENSSSCG00000004024	6	1	0.0832543	0.289345
1__2163797	rs320312728	1	2163797	ENSSSCG00000004024	ENSSSCG00000004024	10	2	0.0182332	0.137721
1__2163985	rs339130253	1	2163985	ENSSSCG00000004024	ENSSSCG00000004024	10	0	0.905468	0.970057
1__2164020	rs334869709	1	2164020	ENSSSCG00000004024	ENSSSCG00000004024	5	0	0.982184	1
1__2164125	rs333647737	1	2164125	ENSSSCG00000004024	ENSSSCG00000004024	10	1	0.0397531	0.201508
1__2164207	rs328485371	1	2164207	ENSSSCG00000004024	ENSSSCG00000004024	10	1	0.176279	0.421724
1__2164468	rs325765005	1	2164468	ENSSSCG00000004024	ENSSSCG00000004024	6	1	0.325071	0.579856
1__2164480	rs787345289	1	2164480	ENSSSCG00000004024	ENSSSCG00000004024	4	0	0.878338	0.953538
1__2164496	rs336454017	1	2164496	ENSSSCG00000004024	ENSSSCG00000004024	6	0	0.660887	0.828811
1__2164687	rs338354784	1	2164687	ENSSSCG00000004024	ENSSSCG00000004024	6	2	0.00959693	0.0993317
1__2548366	rs324813834	1	2548366	ENSSSCG00000032916	ENSSSCG00000032916	2	0	0.164086	0.406741
1__2548561	rs328014180	1	2548561	ENSSSCG00000032916	ENSSSCG00000032916	1	0	0.58139	0.778729
1__2551985	rs55618867	1	2551985	ENSSSCG00000032916	ENSSSCG00000032916	6	1	0.186013	0.433071
1__2552689	rs345342303	1	2552689	ENSSSCG00000032916	ENSSSCG00000032916	5	0	0.05685	0.241014
1__2552694	rs81350030	1	2552694	ENSSSCG00000032916	ENSSSCG00000032916	6	1	0.0604259	0.24827
1__2582864	rs328625672	1	2582864	SFT2D1	ENSSSCG00000004020	1	0	0.340781	0.59419
1__2582923	rs331625820	1	2582923	SFT2D1	ENSSSCG00000004020	1	0	0.477087	0.705232
1__4738075	rs326495652	1	4738075	QKI	ENSSSCG00000004029	8	0	0.633407	0.811244
1__4739417	rs330592803	1	4739417	QKI	ENSSSCG00000004029	4	0	0.455153	0.689805
1__4739586	rs341684459	1	4739586	QKI	ENSSSCG00000004029	8	1	0.313162	0.568749
1__4742012	rs333165720	1	4742012	QKI	ENSSSCG00000004029	8	0	0.0939623	0.307068
1__7368688		1	7368688	IGF2R	ENSSSCG00000004044	6	1	0.113104	0.338373
1__7368947		1	7368947	IGF2R	ENSSSCG00000004044	5	0	0.297617	0.554346
1__7369230		1	7369230	IGF2R	ENSSSCG00000004044	6	0	0.423368	0.667031
1__7372173	rs80996771	1	7372173	IGF2R	ENSSSCG00000004044	10	0	0.411875	0.656629
1__7402776	rs323094084	1	7402776	IGF2R	ENSSSCG00000004044	9	0	0.936146	0.988591
1__7411607	rs341311488	1	7411607	IGF2R	ENSSSCG00000004044	10	0	0.525553	0.739477
1__7492017	rs336251333	1	7492017			1	0	0.174383	0.419316
1__7492024	rs342988530	1	7492024			1	0	0.253653	0.510256
1__7588846	rs330333711	1	7588846	MRPL18	ENSSSCG00000004047	6	0	0.540249	0.749879
1__7589203	rs335116801	1	7589203	MRPL18	ENSSSCG00000004047	6	0	0.566614	0.769467
1__7601010	rs333837560	1	7601010	TCP1,ACAT2	ENSSSCG00000004048,ENSSSCG00000004049	6	0	0.66302	0.830166
1__7627204	rs321163103	1	7627204	WTAP	ENSSSCG00000004050	2	0	0.438368	0.677684
1__7627865	rs702132323	1	7627865	WTAP	ENSSSCG00000004050	1	0	0.332018	0.586241
1__7629723	rs338056224	1	7629723	WTAP	ENSSSCG00000004050	11	0	0.678493	0.840268
1__7629751	rs321208198	1	7629751	WTAP	ENSSSCG00000004050	11	1	0.623886	0.805882
1__7630133	rs80924284	1	7630133	WTAP	ENSSSCG00000004050	11	2	0.0106837	0.104888
1__7635267	rs80963055	1	7635267	WTAP	ENSSSCG00000004050	11	3	0.00184284	0.0418614
1__7679630	rs332849717	1	7679630	SOD2	ENSSSCG00000040317	12	1	0.38711	0.635191
1__7680168	rs80925624	1	7680168	SOD2	ENSSSCG00000040317	14	5	1.49689e-10	1.17655e-07
1__7686834	rs80933876	1	7686834	SOD2	ENSSSCG00000040317	14	3	0.0106176	0.104436
1__7686882	rs318610014	1	7686882	SOD2	ENSSSCG00000040317	14	3	0.000141114	0.0101956
1__7689256	rs80848798	1	7689256	SOD2	ENSSSCG00000040317	14	13	0	0
1__7689285	rs327418929	1	7689285	SOD2	ENSSSCG00000040317	14	5	9.44445e-07	0.000250024
1__7689313	rs80857128	1	7689313	SOD2	ENSSSCG00000040317	14	7	5.24678e-08	2.19502e-05
1__7689419	rs330195282	1	7689419	SOD2	ENSSSCG00000040317	14	8	1.26565e-14	2.52527e-11
1__7689495	rs340734016	1	7689495	SOD2	ENSSSCG00000040317	14	5	1.89771e-07	6.39259e-05
1__7689511	rs321725061	1	7689511	SOD2	ENSSSCG00000040317	14	7	4.72673e-06	0.000884754
1__7689545	rs329436836	1	7689545	SOD2	ENSSSCG00000040317	14	7	9.66394e-12	1.00265e-08
1__7689720	rs339531275	1	7689720	SOD2	ENSSSCG00000040317	14	2	0.055372	0.238075
1__7689733	rs322928969	1	7689733	SOD2	ENSSSCG00000040317	14	1	0.0928989	0.305169
1__7689864	rs334992560	1	7689864	SOD2	ENSSSCG00000040317	10	2	0.0476743	0.221133
1__7689917	rs322154087	1	7689917	SOD2	ENSSSCG00000040317	14	5	1.53887e-05	0.00205748
1__7690829	rs331383069	1	7690829	SOD2	ENSSSCG00000040317	14	9	7.44604e-10	5.51816e-07
1__7690860	rs339375870	1	7690860	SOD2	ENSSSCG00000040317	14	7	1.19382e-12	1.62976e-09
1__7690888	rs319324362	1	7690888	SOD2	ENSSSCG00000040317	13	7	1.46655e-09	9.4371e-07
1__7691237	rs335156657	1	7691237	SOD2	ENSSSCG00000040317	14	5	1.23001e-06	0.000309747
1__7691513		1	7691513	SOD2	ENSSSCG00000040317	14	6	2.08644e-12	2.70591e-09
1__7691626	rs346340213	1	7691626	SOD2	ENSSSCG00000040317	14	2	0.202475	0.453053
1__8213800	rs332068220	1	8213800	TAGAP	ENSSSCG00000004053	8	0	0.821665	0.922544
1__8215370	rs80952775	1	8215370	TAGAP	ENSSSCG00000004053	12	2	0.0912059	0.302829
1__8217504	rs341478260	1	8217504	TAGAP	ENSSSCG00000004053	11	0	0.564497	0.767695
1__8217555	rs698526274	1	8217555	TAGAP	ENSSSCG00000004053	6	0	0.390941	0.637902
1__8217703	rs80891532	1	8217703	TAGAP	ENSSSCG00000004053	11	0	0.836398	0.929578
1__8217802	rs325757335	1	8217802	TAGAP	ENSSSCG00000004053	15	5	2.34244e-05	0.00281288
1__8217862	rs339797311	1	8217862	TAGAP	ENSSSCG00000004053	4	0	0.89332	0.962701
1__8217950	rs80847208	1	8217950	TAGAP	ENSSSCG00000004053	9	0	0.964812	1
1__8218165	rs330478361	1	8218165	TAGAP	ENSSSCG00000004053	7	1	0.118203	0.34616
1__8218484	rs329790850	1	8218484	TAGAP	ENSSSCG00000004053	11	2	0.125549	0.355926
1__8218493	rs339057279	1	8218493	TAGAP	ENSSSCG00000004053	11	2	0.0646594	0.255265
1__8218547	rs334147946	1	8218547	TAGAP	ENSSSCG00000004053	11	0	0.140127	0.374972
1__8218557	rs345400985	1	8218557	TAGAP	ENSSSCG00000004053	10	1	0.199718	0.450343
1__8218585	rs322123303	1	8218585	TAGAP	ENSSSCG00000004053	11	3	0.00288726	0.0532513
1__8218611	rs333698090	1	8218611	TAGAP	ENSSSCG00000004053	15	2	0.0326207	0.181259
1__8218636	rs346108376	1	8218636	TAGAP	ENSSSCG00000004053	11	1	0.0767882	0.278564
1__8444238	rs790680711	1	8444238	EZR	ENSSSCG00000004058	1	0	1	1
1__8444341	rs326334621	1	8444341	EZR	ENSSSCG00000004058	2	2	0.000374929	0.0181774
1__8444373	rs320441146	1	8444373	EZR	ENSSSCG00000004058	1	0	1	1
1__8447589	rs340641156	1	8447589	EZR	ENSSSCG00000004058	3	1	0.0303894	0.175868
1__8449880	rs338071787	1	8449880	EZR	ENSSSCG00000004058	6	1	0.166407	0.409591
1__8451516	rs326013552	1	8451516	EZR	ENSSSCG00000004058	3	0	0.215601	0.468639
1__8451558	rs80829808	1	8451558	EZR	ENSSSCG00000004058	7	0	0.914276	0.975985
1__8451986	rs318885188	1	8451986	EZR	ENSSSCG00000004058	2	0	0.336219	0.589724
1__8453398	rs333100143	1	8453398	SYTL3	ENSSSCG00000004057	1	0	0.934945	0.987845
1__8453407	rs343484613	1	8453407	SYTL3	ENSSSCG00000004057	1	0	1	1
1__8453446	rs333295225	1	8453446	SYTL3	ENSSSCG00000004057	7	1	0.340413	0.593748
1__8453478	rs80807788	1	8453478	SYTL3	ENSSSCG00000004057	7	2	0.0138891	0.120527
1__8453486	rs327776771	1	8453486	SYTL3	ENSSSCG00000004057	4	0	0.397212	0.643632
1__8455814	rs345890994	1	8455814	SYTL3	ENSSSCG00000004057	9	0	0.87069	0.948612
1__8456820	rs326417257	1	8456820	SYTL3	ENSSSCG00000004057	4	0	0.401358	0.646891
1__8456865	rs337330212	1	8456865	SYTL3	ENSSSCG00000004057	9	3	0.00143532	0.036768
1__8459033	rs345154755	1	8459033	SYTL3	ENSSSCG00000004057	9	2	0.0243876	0.158142
1__8459078	rs334673407	1	8459078	SYTL3	ENSSSCG00000004057	9	0	0.535876	0.746444
1__8459175	rs319662352	1	8459175	SYTL3	ENSSSCG00000004057	2	0	0.521032	0.736126
1__8459191	rs328152113	1	8459191	SYTL3	ENSSSCG00000004057	5	1	0.22333	0.477633
1__8459251	rs339063414	1	8459251	SYTL3	ENSSSCG00000004057	3	1	0.164165	0.406794
1__8459321	rs318696901	1	8459321	SYTL3	ENSSSCG00000004057	8	0	0.995384	1
1__8459435	rs323617272	1	8459435	SYTL3	ENSSSCG00000004057	2	1	0.0471923	0.219793
1__8459675	rs344824479	1	8459675	SYTL3	ENSSSCG00000004057	9	2	0.0315558	0.178671
1__8459732	rs343408779	1	8459732	SYTL3	ENSSSCG00000004057	9	3	0.00865592	0.094019
1__8459795	rs327060602	1	8459795	SYTL3	ENSSSCG00000004057	9	2	0.0422254	0.207432
1__8459921	rs341852797	1	8459921	SYTL3	ENSSSCG00000004057	3	0	0.0704907	0.267191
1__8459943	rs330358615	1	8459943	SYTL3	ENSSSCG00000004057	9	1	0.368682	0.618849
1__8460072	rs344894099	1	8460072	SYTL3	ENSSSCG00000004057	6	1	0.625267	0.806594
1__8460654	rs328439928	1	8460654	SYTL3	ENSSSCG00000004057	5	0	0.963989	1
1__8460725	rs338086310	1	8460725	SYTL3	ENSSSCG00000004057	5	0	0.358821	0.609938
1__8460784	rs319295447	1	8460784	SYTL3	ENSSSCG00000004057	4	1	0.0583506	0.243955
1__8460788	rs330662114	1	8460788	SYTL3	ENSSSCG00000004057	5	0	0.742459	0.882055
1__8461055	rs340479206	1	8461055	SYTL3	ENSSSCG00000004057	6	0	0.30875	0.565193
1__8461306	rs325672169	1	8461306	SYTL3	ENSSSCG00000004057	1	0	0.697407	0.851864
1__8461371	rs328638512	1	8461371	SYTL3	ENSSSCG00000004057	1	0	0.0527341	0.232691
1__8461413	rs319787012	1	8461413	SYTL3	ENSSSCG00000004057	1	0	0.701347	0.854428
1__8461427	rs786689787	1	8461427	SYTL3	ENSSSCG00000004057	2	0	0.143398	0.379794
1__8461820	rs328250826	1	8461820	SYTL3	ENSSSCG00000004057	1	0	1	1
1__8461869	rs80909164	1	8461869	SYTL3	ENSSSCG00000004057	3	1	0.104891	0.325633
1__8461981	rs342361559	1	8461981	SYTL3	ENSSSCG00000004057	2	0	0.805947	0.916849
1__8462450	rs324308324	1	8462450	SYTL3	ENSSSCG00000004057	1	0	0.802313	0.915547
1__8462452	rs335339248	1	8462452	SYTL3	ENSSSCG00000004057	1	0	0.0637418	0.253584
1__8463025	rs344003514	1	8463025	SYTL3	ENSSSCG00000004057	2	0	0.319484	0.575111
1__8463175	rs329088734	1	8463175	SYTL3	ENSSSCG00000004057	4	0	0.998237	1
1__8463318	rs323976373	1	8463318	SYTL3	ENSSSCG00000004057	1	0	0.407759	0.652579
1__8463393	rs80790617	1	8463393	SYTL3	ENSSSCG00000004057	1	0	0.13774	0.371754
1__8464674	rs327289701	1	8464674	SYTL3	ENSSSCG00000004057	1	0	0.783029	0.906584
1__8465050	rs320686576	1	8465050	SYTL3	ENSSSCG00000004057	3	0	0.687233	0.845542
1__8465120	rs331649337	1	8465120	SYTL3	ENSSSCG00000004057	1	0	0.153246	0.39297
1__8466620	rs328762410	1	8466620	SYTL3	ENSSSCG00000004057	1	0	0.210594	0.462639
1__8470878	rs328987429	1	8470878	SYTL3	ENSSSCG00000004057	4	0	0.114768	0.340756
1__8482367	rs338757078	1	8482367	SYTL3	ENSSSCG00000004057	3	2	0.00736288	0.0866508
1__8482494	rs326694926	1	8482494	SYTL3	ENSSSCG00000004057	3	0	0.0619804	0.251234
1__8482569	rs340130736	1	8482569	SYTL3	ENSSSCG00000004057	4	0	0.609506	0.797867
1__8482642	rs335920060	1	8482642	SYTL3	ENSSSCG00000004057	3	1	0.0830145	0.288783
1__8482973		1	8482973	SYTL3	ENSSSCG00000004057	5	0	0.391671	0.63866
1__8483245	rs346375092	1	8483245	SYTL3	ENSSSCG00000004057	4	0	0.876016	0.951831
1__8483255	rs319993979	1	8483255	SYTL3	ENSSSCG00000004057	9	0	0.427231	0.670024
1__8483470	rs336200721	1	8483470	SYTL3	ENSSSCG00000004057	9	2	0.0154118	0.127267
1__8483519	rs323362397	1	8483519	SYTL3	ENSSSCG00000004057	9	2	0.0763747	0.278096
1__8484803	rs343296494	1	8484803	SYTL3	ENSSSCG00000004057	8	0	0.804196	0.915914
1__8484876	rs333221973	1	8484876	SYTL3	ENSSSCG00000004057	9	3	0.0263722	0.163686
1__8485086	rs337405685	1	8485086	SYTL3	ENSSSCG00000004057	7	1	0.0209999	0.14764
1__8485187	rs337884505	1	8485187	SYTL3	ENSSSCG00000004057	7	0	0.21996	0.473747
1__8485994	rs319784787	1	8485994	SYTL3	ENSSSCG00000004057	6	2	0.00151099	0.037841
1__8486194	rs330127527	1	8486194	SYTL3	ENSSSCG00000004057	10	1	0.623944	0.805882
1__8486773	rs330085516	1	8486773	SYTL3	ENSSSCG00000004057	9	0	0.230247	0.484438
1__8486933	rs320584318	1	8486933	SYTL3	ENSSSCG00000004057	9	1	0.397426	0.643874
1__8486953	rs331448534	1	8486953	SYTL3	ENSSSCG00000004057	8	0	0.99762	1
1__8486995	rs322666723	1	8486995	SYTL3	ENSSSCG00000004057	7	1	0.148046	0.38564
1__8487018	rs333728382	1	8487018	SYTL3	ENSSSCG00000004057	6	1	0.0564022	0.240145
1__8487085	rs322077913	1	8487085	SYTL3	ENSSSCG00000004057	4	0	0.127602	0.358393
1__8487237	rs333516349	1	8487237	SYTL3	ENSSSCG00000004057	9	2	0.20293	0.453564
1__8487270	rs706618836	1	8487270	SYTL3	ENSSSCG00000004057	8	0	0.365999	0.616767
1__8487605	rs321420028	1	8487605	SYTL3	ENSSSCG00000004057	8	0	0.377078	0.626363
1__8489843	rs320490055	1	8489843	SYTL3	ENSSSCG00000004057	7	1	0.12916	0.360579
1__8491417	rs322415634	1	8491417	SYTL3	ENSSSCG00000004057	6	1	0.263385	0.519823
1__8533230	rs336871330	1	8533230	SYTL3	ENSSSCG00000004057	4	1	0.0954379	0.30955
1__8546439	rs332821186	1	8546439	SYTL3	ENSSSCG00000004057	2	1	0.0642972	0.254644
1__8561728	rs80912672	1	8561728	DYNLT1	ENSSSCG00000033107	8	2	0.223375	0.477647
1__8562208	rs322371929	1	8562208	DYNLT1	ENSSSCG00000033107	3	0	0.665908	0.832193
1__8562220		1	8562220	DYNLT1	ENSSSCG00000033107	3	0	0.455834	0.690177
1__8562564		1	8562564	DYNLT1	ENSSSCG00000033107	8	0	0.308851	0.565193
1__8562575		1	8562575	DYNLT1	ENSSSCG00000033107	4	1	0.339279	0.592487
1__8562690		1	8562690	DYNLT1	ENSSSCG00000033107	10	2	0.0624229	0.251666
1__8564047		1	8564047	TMEM181	ENSSSCG00000024876	2	0	0.760418	0.892446
1__8564106		1	8564106	TMEM181	ENSSSCG00000024876	6	0	0.102044	0.321684
1__8564115		1	8564115	TMEM181	ENSSSCG00000024876	4	0	0.341136	0.59448
1__8564460	rs326342241	1	8564460	TMEM181	ENSSSCG00000024876	3	0	0.851635	0.937832
1__8564594	rs339019235	1	8564594	TMEM181	ENSSSCG00000024876	3	0	0.229903	0.484127
1__8564634	rs327832791	1	8564634	TMEM181	ENSSSCG00000024876	2	0	0.648609	0.820513
1__8564960	rs333016644	1	8564960	TMEM181	ENSSSCG00000024876	8	1	0.156021	0.396596
1__8564972	rs322511150	1	8564972	TMEM181	ENSSSCG00000024876	6	1	0.182577	0.429063
1__8565409	rs318530556	1	8565409	TMEM181	ENSSSCG00000024876	2	1	0.133706	0.366932
1__8565484	rs338857538	1	8565484	TMEM181	ENSSSCG00000024876	6	0	0.646055	0.819151
1__8565559	rs319502283	1	8565559	TMEM181	ENSSSCG00000024876	4	0	0.593196	0.787083
1__8565649	rs336821565	1	8565649	TMEM181	ENSSSCG00000024876	8	0	0.928591	0.984669
1__8565653	rs327892689	1	8565653	TMEM181	ENSSSCG00000024876	8	0	0.873409	0.950182
1__8565718	rs343184205	1	8565718	TMEM181	ENSSSCG00000024876	9	1	0.207824	0.459297
1__8565758	rs333219110	1	8565758	TMEM181	ENSSSCG00000024876	9	0	0.797369	0.914057
1__8565780	rs325285461	1	8565780	TMEM181	ENSSSCG00000024876	7	0	0.558924	0.763702
1__8566646	rs325398635	1	8566646	TMEM181	ENSSSCG00000024876	8	1	0.109427	0.332239
1__8566654	rs346245984	1	8566654	TMEM181	ENSSSCG00000024876	4	1	0.0944265	0.307915
1__8566729	rs340136179	1	8566729	TMEM181	ENSSSCG00000024876	5	1	0.063147	0.252374
1__8567830	rs334668401	1	8567830	TMEM181	ENSSSCG00000024876	3	0	0.883331	0.956373
1__8567862	rs1109959679	1	8567862	TMEM181	ENSSSCG00000024876	3	0	0.368576	0.618849
1__8568177	rs80980226	1	8568177	TMEM181	ENSSSCG00000024876	7	1	0.21513	0.468124
1__8574722		1	8574722	TMEM181	ENSSSCG00000024876	4	0	0.725204	0.870567
1__8575057	rs1113635720	1	8575057	TMEM181	ENSSSCG00000024876	1	0	1	1
1__8654269	rs325874438	1	8654269			1	0	0.0955471	0.309788
1__8928599	rs325389474	1	8928599	GTF2H5	ENSSSCG00000024019	7	0	0.222811	0.477022
1__8964102	rs328544888	1	8964102	SERAC1	ENSSSCG00000012314	1	0	0.673246	0.836685
1__8993211	rs711543983	1	8993211	SERAC1	ENSSSCG00000012314	3	0	0.994025	1
1__9000444	rs1111115056	1	9000444	SERAC1	ENSSSCG00000012314	6	2	0.158788	0.40007
1__9130563	rs329926831	1	9130563	SNX9	ENSSSCG00000030535	4	0	0.707979	0.858271
1__9130610	rs337639375	1	9130610	SNX9	ENSSSCG00000030535	4	1	0.155831	0.396231
1__9131290	rs343019143	1	9131290	SNX9	ENSSSCG00000030535	2	0	0.950081	0.996329
1__9135309	rs325968229	1	9135309	SNX9	ENSSSCG00000030535	6	1	0.125883	0.356224
1__9139966	rs343667961	1	9139966	SNX9	ENSSSCG00000030535	4	2	0.0170931	0.1332
1__9158723	rs318958434	1	9158723	SNX9	ENSSSCG00000030535	4	1	0.0130728	0.116443
1__9167584	rs334979328	1	9167584	SNX9	ENSSSCG00000030535	5	0	0.484161	0.710426
1__9794468	rs319813469	1	9794468	ARID1B	ENSSSCG00000004064	3	0	0.426808	0.669765
1__9794489	rs80798643	1	9794489	ARID1B	ENSSSCG00000004064	4	0	0.520656	0.736048
1__9794518	rs332675129	1	9794518	ARID1B	ENSSSCG00000004064	2	0	0.744239	0.882997
1__9797561	rs318258863	1	9797561	ARID1B	ENSSSCG00000004064	4	0	0.71482	0.863352
1__9801652		1	9801652	ARID1B	ENSSSCG00000004064	5	1	0.00983653	0.100766
1__9820952	rs80986041	1	9820952	ARID1B	ENSSSCG00000004064	3	0	0.985904	1
1__10175730	rs1113368248	1	10175730	ARID1B	ENSSSCG00000004064	1	1	0.00132253	0.0354575
1__10175733	rs703630678	1	10175733	ARID1B	ENSSSCG00000004064	1	1	0.00132253	0.0354575
1__12068590	rs338129398	1	12068590	SCAF8	ENSSSCG00000004070	11	0	0.709432	0.859405
1__12559407	rs322139899	1	12559407	OPRM1	ENSSSCG00000004074	4	1	0.0279078	0.168565
1__12572036	rs343018666	1	12572036	OPRM1	ENSSSCG00000004074	4	0	0.647757	0.820177
1__12572210	rs344980443	1	12572210	OPRM1	ENSSSCG00000004074	7	1	0.410013	0.654738
1__12597825	rs343196988	1	12597825	OPRM1	ENSSSCG00000004074	8	1	0.783241	0.906708
1__12598210	rs337590407	1	12598210	OPRM1	ENSSSCG00000004074	8	1	0.207503	0.459074
1__12598231	rs327880137	1	12598231	OPRM1	ENSSSCG00000004074	8	3	0.000916706	0.0292467
1__12598324	rs332308206	1	12598324	OPRM1	ENSSSCG00000004074	8	0	0.202894	0.453545
1__12598494	rs324304348	1	12598494	OPRM1	ENSSSCG00000004074	8	1	0.0919921	0.303728
1__12598584	rs341714860	1	12598584	OPRM1	ENSSSCG00000004074	8	0	0.179873	0.425766
1__12598594	rs318799579	1	12598594	OPRM1	ENSSSCG00000004074	7	1	0.103267	0.32334
1__12599095	rs335787366	1	12599095	OPRM1	ENSSSCG00000004074	5	0	0.992748	1
1__12599351	rs324383819	1	12599351	OPRM1	ENSSSCG00000004074	3	0	0.430502	0.672305
1__12599356	rs341254591	1	12599356	OPRM1	ENSSSCG00000004074	5	0	0.618477	0.802825
1__12600267	rs342266881	1	12600267	OPRM1	ENSSSCG00000004074	3	1	0.0910215	0.302524
1__12600601	rs320437234	1	12600601	OPRM1	ENSSSCG00000004074	5	0	0.650611	0.821872
1__12600604	rs341231072	1	12600604	OPRM1	ENSSSCG00000004074	5	0	0.73564	0.877587
1__12600673	rs319405304	1	12600673	OPRM1	ENSSSCG00000004074	5	0	0.797179	0.914057
1__12600700	rs327978186	1	12600700	OPRM1	ENSSSCG00000004074	6	0	0.403835	0.648989
1__12600749	rs336409117	1	12600749	OPRM1	ENSSSCG00000004074	5	1	0.262292	0.518863
1__12600876	rs336360432	1	12600876	OPRM1	ENSSSCG00000004074	5	0	0.494231	0.718091
1__12601205	rs708673354	1	12601205	OPRM1	ENSSSCG00000004074	1	0	0.312422	0.568023
1__12601305	rs337469448	1	12601305	OPRM1	ENSSSCG00000004074	4	1	0.143832	0.380295
1__12601306	rs331424554	1	12601306	OPRM1	ENSSSCG00000004074	4	1	0.143832	0.380295
1__12601499	rs326525202	1	12601499	OPRM1	ENSSSCG00000004074	2	0	0.867778	0.947285
1__12601511	rs343045983	1	12601511	OPRM1	ENSSSCG00000004074	2	0	0.984664	1
1__12601736	rs332517188	1	12601736	OPRM1	ENSSSCG00000004074	4	1	0.0879508	0.298284
1__12601955	rs339841794	1	12601955	OPRM1	ENSSSCG00000004074	5	0	0.267945	0.524629
1__12602210		1	12602210	OPRM1	ENSSSCG00000004074	6	0	0.39968	0.645671
1__13458092	rs81218589	1	13458092	MTRF1L	ENSSSCG00000004076	1	0	0.654137	0.824281
1__13993736	rs326153901	1	13993736	ENSSSCG00000049158	ENSSSCG00000049158	1	0	0.458648	0.692563
1__14009667		1	14009667	ENSSSCG00000049158	ENSSSCG00000049158	2	1	0.0316886	0.178833
1__14009765	rs1111983101	1	14009765	ENSSSCG00000049158	ENSSSCG00000049158	2	0	0.9391	0.990218
1__14018025		1	14018025	ENSSSCG00000049158	ENSSSCG00000049158	2	0	0.842794	0.93281
1__14047840	rs81348594	1	14047840	ENSSSCG00000004082	ENSSSCG00000004082	5	0	0.184488	0.431176
1__14047879	rs341809358	1	14047879	ENSSSCG00000004082	ENSSSCG00000004082	2	1	0.00921348	0.0969299
1__14061801	rs335372182	1	14061801	ENSSSCG00000004082	ENSSSCG00000004082	4	0	0.480092	0.707071
1__14091365	rs321513499	1	14091365	ENSSSCG00000004082,ENSSSCG00000031744	ENSSSCG00000004082,ENSSSCG00000031744	9	1	0.669313	0.834163
1__14102793	rs332347007	1	14102793	ENSSSCG00000004082	ENSSSCG00000004082	3	0	0.23775	0.492514
1__14114448	rs321161292	1	14114448	ENSSSCG00000004082	ENSSSCG00000004082	4	2	0.00242358	0.0484337
1__14123128	rs81209192	1	14123128	ENSSSCG00000004082	ENSSSCG00000004082	6	2	0.018881	0.140688
1__14139854	rs337974605	1	14139854	ENSSSCG00000004082	ENSSSCG00000004082	5	0	0.462889	0.695079
1__14139866	rs319761579	1	14139866	ENSSSCG00000004082	ENSSSCG00000004082	5	0	0.563179	0.766967
1__14201194	rs327507817	1	14201194	ENSSSCG00000004082	ENSSSCG00000004082	6	1	0.152992	0.392759
1__14778461	rs346229767	1	14778461	ARMT1	ENSSSCG00000004088	1	0	0.635968	0.812878
1__14791470	rs1109145789	1	14791470	ARMT1	ENSSSCG00000004088	1	0	0.226415	0.480178
1__14801147	rs80976402	1	14801147	RMND1	ENSSSCG00000004089	2	1	0.018359	0.138308
1__16330959	rs331549214	1	16330959	KATNA1	ENSSSCG00000004104	2	1	0.0825434	0.288184
1__16354518	rs81349235	1	16354518	KATNA1	ENSSSCG00000004104	11	3	0.000129542	0.00966961
1__16362878	rs55618829	1	16362878	GINM1	ENSSSCG00000030067	11	1	0.130508	0.36247
1__16369790	rs81216932	1	16369790	GINM1	ENSSSCG00000030067	11	2	0.0104758	0.103671
1__16491256	rs345801164	1	16491256	ZC3H12D	ENSSSCG00000004109	1	0	0.623422	0.805696
1__16498257	rs80855596	1	16498257	ZC3H12D	ENSSSCG00000004109	8	1	0.216083	0.469062
1__16498462	rs329538583	1	16498462	ZC3H12D	ENSSSCG00000004109	8	0	0.654382	0.824429
1__16498578	rs343879556	1	16498578	ZC3H12D	ENSSSCG00000004109	8	1	0.0084486	0.0931956
1__16498828	rs80923810	1	16498828	ZC3H12D	ENSSSCG00000004109	9	1	0.151824	0.391032
1__16533605	rs319444042	1	16533605	TAB2	ENSSSCG00000004110	2	1	0.00207287	0.0442411
1__17306967	rs692357318	1	17306967	SASH1	ENSSSCG00000033175	3	2	0.00185348	0.0418614
1__19075405	rs80784224	1	19075405	RAB32	ENSSSCG00000004114	3	0	0.611753	0.798895
1__19075669	rs337431377	1	19075669	RAB32	ENSSSCG00000004114	5	0	0.595307	0.788736
1__19075696	rs338949241	1	19075696	RAB32	ENSSSCG00000004114	3	0	0.664122	0.831102
1__19076035	rs1108584771	1	19076035	RAB32	ENSSSCG00000004114	5	1	0.0952351	0.309313
1__19076082	rs345026852	1	19076082	RAB32	ENSSSCG00000004114	5	1	0.0658742	0.258025
1__19076278	rs341368323	1	19076278	RAB32	ENSSSCG00000004114	5	0	0.282015	0.539356
1__19076294	rs327975967	1	19076294	RAB32	ENSSSCG00000004114	5	1	0.261007	0.517633
1__19766505	rs326204063	1	19766505	FBXO30	ENSSSCG00000004121	1	0	0.13958	0.374386
1__20525907	rs345223971	1	20525907	UTRN	ENSSSCG00000004123	1	0	0.225605	0.479336
1__20813588	rs341275572	1	20813588	UTRN	ENSSSCG00000004123	10	2	0.0371917	0.193868
1__20899901	rs331597109	1	20899901	UTRN	ENSSSCG00000004123	3	1	0.084181	0.290821
1__21128068	rs320941707	1	21128068	STX11	ENSSSCG00000004125	2	0	0.811875	0.919113
1__21414627		1	21414627	ENSSSCG00000040918	ENSSSCG00000040918	2	0	0.192938	0.442164
1__21742723	rs80980714	1	21742723	FUCA2	ENSSSCG00000004133	2	0	0.595482	0.788887
1__21754305	rs342224797	1	21754305	FUCA2,PEX3	ENSSSCG00000004133,ENSSSCG00000004134	4	0	0.984363	1
1__21754762	rs337173066	1	21754762	FUCA2,PEX3	ENSSSCG00000004133,ENSSSCG00000004134	5	0	0.876602	0.952268
1__21762134	rs327926994	1	21762134	FUCA2,PEX3	ENSSSCG00000004133,ENSSSCG00000004134	4	0	0.509149	0.728415
1__21762297	rs343117093	1	21762297	FUCA2,PEX3	ENSSSCG00000004133,ENSSSCG00000004134	4	2	0.00108331	0.0318236
1__22413152	rs324022940	1	22413152	HIVEP2	ENSSSCG00000004138	12	2	0.182984	0.429719
1__22414998	rs81350367	1	22414998	HIVEP2	ENSSSCG00000004138	12	1	0.0206009	0.146116
1__22416869	rs331063188	1	22416869	HIVEP2	ENSSSCG00000004138	3	0	0.666705	0.832565
1__22429026	rs324046792	1	22429026	HIVEP2	ENSSSCG00000004138	9	1	0.0279241	0.168565
1__22436802	rs339856611	1	22436802			9	1	0.0428636	0.209378
1__22436813	rs327574224	1	22436813			9	2	0.0254354	0.161172
1__22662503	rs320582800	1	22662503	ADGRG6	ENSSSCG00000004139	2	1	0.0101286	0.102184
1__22663139	rs322626728	1	22663139	ADGRG6	ENSSSCG00000004139	5	0	0.0829138	0.288593
1__22663255	rs340513698	1	22663255	ADGRG6	ENSSSCG00000004139	2	1	0.16858	0.412708
1__22663340	rs334237383	1	22663340	ADGRG6	ENSSSCG00000004139	1	0	0.761068	0.892861
1__22663538	rs343865243	1	22663538	ADGRG6	ENSSSCG00000004139	1	0	0.193155	0.442388
1__22663539	rs322720088	1	22663539	ADGRG6	ENSSSCG00000004139	1	0	0.193155	0.442388
1__22670406		1	22670406	ADGRG6	ENSSSCG00000004139	1	0	0.481615	0.708416
1__25156677	rs334996343	1	25156677	CITED2	ENSSSCG00000004142	3	1	0.0034828	0.0581879
1__25317037	rs325068882	1	25317037	HECA	ENSSSCG00000004144	10	1	0.0765316	0.278295
1__25317214	rs334531349	1	25317214	HECA	ENSSSCG00000004144	11	1	0.0467029	0.219016
1__25317254	rs342888563	1	25317254	HECA	ENSSSCG00000004144	10	0	0.832375	0.92787
1__25317795	rs336057326	1	25317795	HECA	ENSSSCG00000004144	10	1	0.205567	0.456841
1__25317840	rs344941224	1	25317840	HECA	ENSSSCG00000004144	10	0	0.958769	1
1__25318912	rs319140280	1	25318912	HECA	ENSSSCG00000004144	8	0	0.0628733	0.25223
1__25319189	rs328692172	1	25319189	HECA	ENSSSCG00000004144	1	1	0.0177549	0.136049
1__25319259	rs338848049	1	25319259	HECA	ENSSSCG00000004144	1	0	1	1
1__25319354	rs321722551	1	25319354	HECA	ENSSSCG00000004144	3	1	0.161887	0.403869
1__25319405	rs331062608	1	25319405	HECA	ENSSSCG00000004144	9	1	0.197281	0.447086
1__25320009	rs344434823	1	25320009	HECA	ENSSSCG00000004144	9	1	0.0852366	0.292946
1__25323946	rs338597238	1	25323946	HECA	ENSSSCG00000004144	6	0	0.272527	0.530054
1__25330569	rs344858053	1	25330569	HECA	ENSSSCG00000004144	10	0	0.496389	0.719574
1__25330680	rs323336431	1	25330680	HECA	ENSSSCG00000004144	3	2	0.000258457	0.0145105
1__25432540	rs320613786	1	25432540			1	0	0.364169	0.614602
1__25446921	rs332643130	1	25446921	ABRACL	ENSSSCG00000004145	5	0	0.780798	0.905092
1__25524980	rs328309482	1	25524980	REPS1	ENSSSCG00000004146	11	1	0.753467	0.887772
1__25658963	rs81218687	1	25658963	CCDC28A	ENSSSCG00000004148	8	0	0.58413	0.780914
1__26474910	rs332362561	1	26474910	TNFAIP3	ENSSSCG00000004154	9	0	0.113571	0.338943
1__26475225	rs338977445	1	26475225	TNFAIP3	ENSSSCG00000004154	7	1	0.235243	0.489647
1__26475512	rs331946386	1	26475512	TNFAIP3	ENSSSCG00000004154	9	1	0.168716	0.412845
1__26475705	rs331268375	1	26475705	TNFAIP3	ENSSSCG00000004154	7	2	0.0200574	0.144448
1__26475822	rs333209318	1	26475822	TNFAIP3	ENSSSCG00000004154	7	0	0.468336	0.698344
1__26475875	rs343849619	1	26475875	TNFAIP3	ENSSSCG00000004154	7	2	0.00222422	0.0460858
1__26475900	rs323951040	1	26475900	TNFAIP3	ENSSSCG00000004154	7	3	0.000155325	0.0107722
1__26475936	rs335858273	1	26475936	TNFAIP3	ENSSSCG00000004154	7	1	0.0304372	0.175909
1__26475945	rs342518751	1	26475945	TNFAIP3	ENSSSCG00000004154	7	1	0.0358642	0.189939
1__26476104	rs337567491	1	26476104	TNFAIP3	ENSSSCG00000004154	7	0	0.491566	0.716668
1__26477843	rs346102540	1	26477843	TNFAIP3	ENSSSCG00000004154	5	0	0.245703	0.501509
1__26477849	rs328303379	1	26477849	TNFAIP3	ENSSSCG00000004154	5	1	0.0879778	0.298296
1__26478101	rs319105966	1	26478101	TNFAIP3	ENSSSCG00000004154	5	0	0.852382	0.938416
1__26478284	rs339007654	1	26478284	TNFAIP3	ENSSSCG00000004154	4	0	0.571283	0.772894
1__26478312	rs322827827	1	26478312	TNFAIP3	ENSSSCG00000004154	7	1	0.286411	0.543289
1__26480949	rs343803091	1	26480949	TNFAIP3	ENSSSCG00000004154	3	1	0.0255163	0.161265
1__26481674	rs323965498	1	26481674	TNFAIP3	ENSSSCG00000004154	9	3	0.00552853	0.0754175
1__26528688	rs341969652	1	26528688			3	1	0.00915901	0.0964149
1__26529460	rs333026139	1	26529460			1	1	0.00245538	0.0486536
1__27037676	rs710446129	1	27037676	IFNGR1	ENSSSCG00000004156	3	1	0.0989987	0.315842
1__27049720	rs331119599	1	27049720	IFNGR1	ENSSSCG00000004156	2	0	0.0413019	0.205346
1__27051774	rs319004155	1	27051774	IFNGR1	ENSSSCG00000004156	1	0	0.483948	0.710426
1__27057704	rs328696660	1	27057704	IFNGR1	ENSSSCG00000004156	11	1	0.0753365	0.276703
1__27057898	rs196953562	1	27057898	IFNGR1	ENSSSCG00000004156	10	2	0.0180714	0.137258
1__27057928	rs692643318	1	27057928	IFNGR1	ENSSSCG00000004156	1	1	0.0335234	0.183097
1__27057937	rs701021389	1	27057937	IFNGR1	ENSSSCG00000004156	1	1	0.0417814	0.206542
1__27058035	rs330094880	1	27058035	IFNGR1	ENSSSCG00000004156	10	0	0.859128	0.942164
1__27563617	rs329558837	1	27563617	MAP3K5	ENSSSCG00000026041	1	0	0.419853	0.663588
1__27599794	rs342058893	1	27599794	MAP3K5	ENSSSCG00000026041	4	1	0.185293	0.431973
1__27883826	rs342721697	1	27883826	BCLAF1	ENSSSCG00000004163	3	0	0.511803	0.730098
1__27883892	rs330197167	1	27883892	BCLAF1	ENSSSCG00000004163	6	0	0.0853712	0.293176
1__27900732	rs322209315	1	27900732	BCLAF1	ENSSSCG00000004163	6	0	0.800267	0.914823
1__27901093	rs346352642	1	27901093	BCLAF1	ENSSSCG00000004163	6	1	0.287685	0.544471
1__27902349	rs694959831	1	27902349	BCLAF1	ENSSSCG00000004163	3	1	0.076965	0.278806
1__29750106	rs320281380	1	29750106	SGK1	ENSSSCG00000021443	2	0	0.390225	0.637597
1__29750423	rs330500410	1	29750423	SGK1	ENSSSCG00000021443	1	0	0.465646	0.696566
1__29750723	rs45431841	1	29750723	SGK1	ENSSSCG00000021443	1	0	0.447415	0.684117
1__29750730	rs45431842	1	29750730	SGK1	ENSSSCG00000021443	1	0	0.454485	0.68914
1__29752283	rs334467216	1	29752283	SGK1	ENSSSCG00000021443	3	1	0.165031	0.407713
1__29752333	rs346039941	1	29752333	SGK1	ENSSSCG00000021443	4	1	0.0379455	0.196296
1__29752596	rs342283056	1	29752596	SGK1	ENSSSCG00000021443	4	1	0.27924	0.536363
1__29752738	rs337382610	1	29752738	SGK1	ENSSSCG00000021443	8	1	0.0187845	0.140332
1__29752859	rs321661538	1	29752859	SGK1	ENSSSCG00000021443	7	1	0.0421572	0.207314
1__29752910	rs337827000	1	29752910	SGK1	ENSSSCG00000021443	9	1	0.202468	0.453053
1__29752993	rs332161325	1	29752993	SGK1	ENSSSCG00000021443	2	0	0.446473	0.683747
1__29753070	rs338508371	1	29753070	SGK1	ENSSSCG00000021443	9	1	0.161269	0.403063
1__29753538	rs323126733	1	29753538	SGK1	ENSSSCG00000021443	10	2	0.0956979	0.310083
1__30920807	rs321768577	1	30920807			11	2	0.0361954	0.191092
1__30921194	rs324376946	1	30921194	RPS12	ENSSSCG00000004177	5	0	0.117258	0.344769
1__30965856	rs326195312	1	30965856	ENSSSCG00000004179	ENSSSCG00000004179	1	0	0.809603	0.918211
1__31227442	rs328098946	1	31227442	STX7	ENSSSCG00000004190	10	0	0.560486	0.765232
1__31236352	rs330265848	1	31236352	STX7	ENSSSCG00000004190	13	2	0.120449	0.349699
1__31236456	rs344066336	1	31236456	STX7	ENSSSCG00000004190	10	1	0.210037	0.461885
1__31236636	rs343005970	1	31236636	STX7	ENSSSCG00000004190	9	0	0.623338	0.805668
1__31236747	rs345208051	1	31236747	STX7	ENSSSCG00000004190	9	1	0.189973	0.437962
1__31236808	rs333260280	1	31236808	STX7	ENSSSCG00000004190	9	0	0.279245	0.536363
1__31731118	rs80911134	1	31731118	ENPP1	ENSSSCG00000004193	1	1	0.0345062	0.186152
1__31737663	rs328715199	1	31737663	ENPP1	ENSSSCG00000004193	1	0	0.82352	0.923194
1__31738595	rs342607272	1	31738595	ENPP1	ENSSSCG00000004193	4	0	0.98398	1
1__31997735		1	31997735	MED23	ENSSSCG00000004196	11	2	0.209636	0.461591
1__32000905		1	32000905	MED23	ENSSSCG00000004196	11	3	0.0668622	0.260245
1__32006569	rs1111632054	1	32006569	ARG1	ENSSSCG00000004195	5	0	0.992445	1
1__32006934	rs1113218056	1	32006934	ARG1	ENSSSCG00000004195	5	3	4.36454e-07	0.000131636
1__32006946	rs1108048854	1	32006946	ARG1	ENSSSCG00000004195	5	3	7.08309e-06	0.0011853
1__32006993	rs80984743	1	32006993	ARG1	ENSSSCG00000004195	5	2	0.00427443	0.0649884
1__32007058	rs80873744	1	32007058	ARG1	ENSSSCG00000004195	5	3	0.00129838	0.0350076
1__32007091	rs80787211	1	32007091	ARG1	ENSSSCG00000004195	5	1	0.00777377	0.089259
1__32007389	rs80934999	1	32007389	ARG1	ENSSSCG00000004195	5	0	0.746463	0.884381
1__32007425	rs80859546	1	32007425	ARG1	ENSSSCG00000004195	5	1	0.128701	0.359953
1__32008528	rs336063061	1	32008528	ARG1	ENSSSCG00000004195	1	0	0.84883	0.936464
1__32010011	rs80915630	1	32010011	ARG1	ENSSSCG00000004195	5	1	0.0754248	0.276832
1__32010229	rs344587382	1	32010229	ARG1	ENSSSCG00000004195	2	0	0.282045	0.539356
1__32010564	rs320568214	1	32010564	ARG1	ENSSSCG00000004195	5	0	0.174805	0.419823
1__32010699	rs331751057	1	32010699	ARG1	ENSSSCG00000004195	9	2	0.0139505	0.120737
1__32221884	rs336486974	1	32221884	AKAP7	ENSSSCG00000036790	3	0	0.820387	0.922086
1__32222050	rs345628111	1	32222050	AKAP7	ENSSSCG00000036790	10	1	0.110369	0.333414
1__32418760		1	32418760	EPB41L2	ENSSSCG00000004199	5	1	0.525045	0.739098
1__32520168	rs345284854	1	32520168	EPB41L2	ENSSSCG00000004199	10	1	0.0481093	0.222237
1__32520382	rs336007904	1	32520382	EPB41L2	ENSSSCG00000004199	10	2	0.0506561	0.227755
1__32520452	rs328042705	1	32520452	EPB41L2	ENSSSCG00000004199	9	1	0.195852	0.445342
1__32577098	rs326021567	1	32577098	EPB41L2	ENSSSCG00000004199	1	0	0.328504	0.582831
1__32600885	rs81216575	1	32600885	EPB41L2	ENSSSCG00000004199	10	0	0.459741	0.69344
1__32600913	rs81216576	1	32600913	EPB41L2	ENSSSCG00000004199	10	0	0.650553	0.821841
1__32629440	rs318390888	1	32629440	EPB41L2	ENSSSCG00000004199	9	0	0.997354	1
1__32629595	rs324946496	1	32629595	EPB41L2	ENSSSCG00000004199	9	0	0.872321	0.949738
1__32629677	rs332293874	1	32629677	EPB41L2	ENSSSCG00000004199	6	1	0.00382512	0.0612444
1__32630208	rs325664446	1	32630208	EPB41L2	ENSSSCG00000004199	9	2	0.0808928	0.285779
1__32630258	rs333777662	1	32630258	EPB41L2	ENSSSCG00000004199	9	2	0.03655	0.192221
1__33193827	rs325193910	1	33193827	SAMD3	ENSSSCG00000004202	1	0	0.624629	0.80632
1__33200139	rs331298066	1	33200139	L3MBTL3	ENSSSCG00000004203	9	1	0.558958	0.763709
1__33282481	rs318495127	1	33282481	L3MBTL3	ENSSSCG00000004203	2	0	0.925013	0.98252
1__33583504	rs80908082	1	33583504	ARHGAP18	ENSSSCG00000004205	3	1	0.0271858	0.166181
1__33673089	rs344754135	1	33673089	ARHGAP18	ENSSSCG00000004205	7	2	0.00252422	0.0495634
1__33716483	rs80931103	1	33716483	ARHGAP18	ENSSSCG00000004205	3	0	0.0455103	0.215607
1__33716968	rs343397288	1	33716968	ARHGAP18	ENSSSCG00000004205	7	0	0.68346	0.843382
1__33717061	rs327151074	1	33717061	ARHGAP18	ENSSSCG00000004205	6	1	0.0570517	0.241344
1__33717178	rs338468214	1	33717178	ARHGAP18	ENSSSCG00000004205	8	0	0.281898	0.539344
1__33717244	rs321560595	1	33717244	ARHGAP18	ENSSSCG00000004205	7	0	0.188865	0.436534
1__33717298	rs698676551	1	33717298	ARHGAP18	ENSSSCG00000004205	7	0	0.783508	0.906856
1__33717304	rs707157798	1	33717304	ARHGAP18	ENSSSCG00000004205	13	0	0.983342	1
1__33717344	rs329853605	1	33717344	ARHGAP18	ENSSSCG00000004205	7	0	0.404056	0.649223
1__33717358	rs336854270	1	33717358	ARHGAP18	ENSSSCG00000004205	7	1	0.407292	0.652086
1__33717381	rs320675371	1	33717381	ARHGAP18	ENSSSCG00000004205	7	0	0.599656	0.791506
1__33717495	rs338676912	1	33717495	ARHGAP18	ENSSSCG00000004205	5	0	0.527331	0.74059
1__33717528	rs323319451	1	33717528	ARHGAP18	ENSSSCG00000004205	8	2	0.243127	0.498546
1__33717687	rs331056664	1	33717687	ARHGAP18	ENSSSCG00000004205	13	1	0.124355	0.354404
1__33717782	rs321963237	1	33717782	ARHGAP18	ENSSSCG00000004205	13	2	0.126089	0.356475
1__35892523	rs320861246	1	35892523	ECHDC1	ENSSSCG00000004216	1	0	0.288808	0.545843
1__35893609	rs333126119	1	35893609	ECHDC1	ENSSSCG00000004216	2	0	0.0586343	0.244463
1__35907955	rs333856793	1	35907955	ECHDC1	ENSSSCG00000004216	7	2	0.0725392	0.271092
1__37044714	rs322319240	1	37044714	NCOA7	ENSSSCG00000004222	5	3	9.02173e-05	0.00758799
1__37044881	rs333579117	1	37044881	NCOA7	ENSSSCG00000004222	2	0	0.415373	0.659603
1__37093252	rs324825085	1	37093252	NCOA7	ENSSSCG00000004222	12	2	0.0124164	0.113629
1__37784515		1	37784515			1	1	0.0252935	0.160839
1__39849005	rs324032703	1	39849005	SMPDL3A	ENSSSCG00000004233	13	1	0.630941	0.810102
1__39849592	rs1112269013	1	39849592	SMPDL3A	ENSSSCG00000004233	3	0	0.884874	0.957646
1__39849619	rs81319975	1	39849619	SMPDL3A	ENSSSCG00000004233	12	2	0.0785612	0.281596
1__39849984		1	39849984	SMPDL3A	ENSSSCG00000004233	1	0	0.738778	0.879783
1__39850001	rs1108038743	1	39850001	SMPDL3A	ENSSSCG00000004233	13	0	0.556652	0.762125
1__39850150	rs1109161768	1	39850150	SMPDL3A	ENSSSCG00000004233	12	0	0.52759	0.74059
1__39850458	rs701813105	1	39850458	SMPDL3A	ENSSSCG00000004233	9	2	0.259263	0.515664
1__39850477	rs692094559	1	39850477	SMPDL3A	ENSSSCG00000004233	1	1	0.00497327	0.071095
1__39850574	rs706220238	1	39850574	SMPDL3A	ENSSSCG00000004233	1	1	2.13739e-05	0.00262748
1__39850604	rs696488541	1	39850604	SMPDL3A	ENSSSCG00000004233	9	2	0.0316282	0.178741
1__39850738	rs694768248	1	39850738	SMPDL3A	ENSSSCG00000004233	1	1	0.0281525	0.168837
1__39850764	rs708449558	1	39850764	SMPDL3A	ENSSSCG00000004233	1	0	1	1
1__39853922	rs80804042	1	39853922	SMPDL3A	ENSSSCG00000004233	2	0	0.485211	0.711402
1__39855458	rs329848267	1	39855458	SMPDL3A	ENSSSCG00000004233	1	0	0.525628	0.739477
1__39855479	rs340376888	1	39855479	SMPDL3A	ENSSSCG00000004233	1	0	0.146771	0.383766
1__39856097	rs80908272	1	39856097	SMPDL3A	ENSSSCG00000004233	6	1	0.188377	0.436216
1__39856773	rs332790296	1	39856773	SMPDL3A	ENSSSCG00000004233	2	0	0.411173	0.656227
1__39857063	rs80833702	1	39857063	SMPDL3A	ENSSSCG00000004233	8	1	0.0609781	0.249294
1__39857371	rs320227906	1	39857371	SMPDL3A	ENSSSCG00000004233	3	1	0.0914193	0.303311
1__39857434	rs328021645	1	39857434	SMPDL3A	ENSSSCG00000004233	1	0	0.495619	0.719082
1__39859474	rs333364133	1	39859474	SMPDL3A	ENSSSCG00000004233	1	0	0.33858	0.591792
1__39859656	rs341413791	1	39859656	SMPDL3A	ENSSSCG00000004233	1	0	0.654921	0.824776
1__39859703	rs336588257	1	39859703	SMPDL3A	ENSSSCG00000004233	1	1	0.00701047	0.0841278
1__39859718	rs320915430	1	39859718	SMPDL3A	ENSSSCG00000004233	1	1	0.00408866	0.0633144
1__39860286	rs343975838	1	39860286	SMPDL3A	ENSSSCG00000004233	2	0	0.36365	0.614262
1__39862170	rs80870383	1	39862170	SMPDL3A	ENSSSCG00000004233	10	1	0.347231	0.599512
1__39914368	rs328652487	1	39914368	PKIB	ENSSSCG00000004236	1	0	0.749904	0.886161
1__39914387	rs332797610	1	39914387	PKIB	ENSSSCG00000004236	1	0	1	1
1__39914983	rs341496348	1	39914983	PKIB	ENSSSCG00000004236	2	0	0.777533	0.903417
1__40119840	rs81217103	1	40119840	SERINC1	ENSSSCG00000004237	3	1	0.0839857	0.290437
1__40137454	rs334778275	1	40137454	SERINC1	ENSSSCG00000004237	3	1	0.00430109	0.0652103
1__40137837	rs345466762	1	40137837	SERINC1	ENSSSCG00000004237	13	1	0.334764	0.588685
1__40140767	rs323012786	1	40140767	SERINC1	ENSSSCG00000004237	4	0	0.121267	0.350622
1__40141096	rs344701579	1	40141096	SERINC1	ENSSSCG00000004237	4	0	0.673631	0.836917
1__42893307	rs344944779	1	42893307	MAN1A1	ENSSSCG00000004244	1	1	0.0167472	0.131913
1__43264572	rs80913633	1	43264572	ENSSSCG00000050966	ENSSSCG00000050966	2	0	0.549583	0.75664
1__43266763	rs332651078	1	43266763	ENSSSCG00000050966	ENSSSCG00000050966	1	0	0.464569	0.696268
1__43267433	rs332422255	1	43267433	ENSSSCG00000050966	ENSSSCG00000050966	3	1	0.224343	0.478616
1__44285585	rs341880694	1	44285585	ENSSSCG00000004253,DCBLD1	ENSSSCG00000004253,ENSSSCG00000004254	1	0	0.0923893	0.304536
1__44940023		1	44940023	KPNA5,ZUP1	ENSSSCG00000004262,ENSSSCG00000004263	1	0	0.362855	0.613661
1__44940057		1	44940057	KPNA5,ZUP1	ENSSSCG00000004262,ENSSSCG00000004263	2	0	0.250246	0.506546
1__44940178		1	44940178	KPNA5,ZUP1	ENSSSCG00000004262,ENSSSCG00000004263	1	0	0.247766	0.503808
1__44941737	rs327806540	1	44941737	ZUP1	ENSSSCG00000004263	2	0	0.832683	0.927954
1__44941830	rs337249370	1	44941830	ZUP1	ENSSSCG00000004263	3	0	0.791457	0.911257
1__44941892	rs319266530	1	44941892	ZUP1	ENSSSCG00000004263	3	1	0.114662	0.340563
1__44941977	rs325329228	1	44941977	ZUP1	ENSSSCG00000004263	3	0	0.936122	0.988591
1__45178587	rs331091223	1	45178587	PTP4A1	ENSSSCG00000025941	16	3	0.13743	0.371471
1__45178613	rs325521421	1	45178613	PTP4A1	ENSSSCG00000025941	5	0	0.033128	0.182127
1__45180059	rs342639003	1	45180059	PTP4A1	ENSSSCG00000025941	9	1	0.117141	0.344562
1__45269206		1	45269206	PHF3	ENSSSCG00000035259	16	0	0.107244	0.328674
1__45269644		1	45269644	PHF3	ENSSSCG00000035259	14	0	0.355747	0.607104
1__45269659		1	45269659	PHF3	ENSSSCG00000035259	15	0	0.697818	0.852063
1__45276361		1	45276361	PHF3	ENSSSCG00000035259	15	3	0.0868881	0.296423
1__45293014		1	45293014	PHF3	ENSSSCG00000035259	15	2	0.18762	0.43544
1__45293179		1	45293179	PHF3	ENSSSCG00000035259	16	2	0.0171806	0.133582
1__50913916	rs328889916	1	50913916	SMAP1	ENSSSCG00000004276	3	1	0.0192319	0.141948
1__50933236	rs324436185	1	50933236	SMAP1	ENSSSCG00000004276	7	0	0.737179	0.878519
1__50941404	rs81354043	1	50941404	SMAP1,B3GAT2	ENSSSCG00000004276,ENSSSCG00000026246	1	0	0.0665779	0.259622
1__50941663	rs81354045	1	50941663	SMAP1,B3GAT2	ENSSSCG00000004276,ENSSSCG00000026246	7	2	0.0065665	0.0819145
1__50941679	rs345683781	1	50941679	SMAP1,B3GAT2	ENSSSCG00000004276,ENSSSCG00000026246	5	2	0.0368556	0.19292
1__51325414	rs335670659	1	51325414	OGFRL1	ENSSSCG00000004279	4	1	0.0346231	0.186434
1__51325680	rs319616026	1	51325680	OGFRL1	ENSSSCG00000004279	5	0	0.807048	0.917359
1__51325969	rs331043145	1	51325969	OGFRL1	ENSSSCG00000004279	1	1	0.0312687	0.177896
1__51326101	rs331215893	1	51326101	OGFRL1	ENSSSCG00000004279	4	0	0.184275	0.430839
1__51326177	rs338933634	1	51326177	OGFRL1	ENSSSCG00000004279	1	0	1	1
1__51326696	rs332295306	1	51326696	OGFRL1	ENSSSCG00000004279	3	0	0.040898	0.204317
1__51326758	rs345105584	1	51326758	OGFRL1	ENSSSCG00000004279	4	0	0.863889	0.944908
1__51326861	rs344159625	1	51326861	OGFRL1	ENSSSCG00000004279	2	0	0.706854	0.857629
1__51327176	rs326582893	1	51327176	OGFRL1	ENSSSCG00000004279	2	0	0.807788	0.917575
1__51327203	rs691527875	1	51327203	OGFRL1	ENSSSCG00000004279	1	0	0.075147	0.276359
1__51327640	rs328826241	1	51327640	OGFRL1	ENSSSCG00000004279	2	0	0.495959	0.719313
1__51327764	rs333269890	1	51327764	OGFRL1	ENSSSCG00000004279	1	1	0.0471898	0.219793
1__51329692	rs345565396	1	51329692	OGFRL1	ENSSSCG00000004279	5	0	0.434877	0.675804
1__51329754	rs340822009	1	51329754	OGFRL1	ENSSSCG00000004279	1	0	0.460131	0.693589
1__51329829	rs325256955	1	51329829	OGFRL1	ENSSSCG00000004279	3	0	0.587789	0.783399
1__51329931	rs339607058	1	51329931	OGFRL1	ENSSSCG00000004279	2	0	0.199084	0.449342
1__51330818	rs318657450	1	51330818	OGFRL1	ENSSSCG00000004279	9	1	0.598578	0.791008
1__51330978	rs713932448	1	51330978	OGFRL1	ENSSSCG00000004279	2	0	0.240956	0.496182
1__51331247	rs323937072	1	51331247	OGFRL1	ENSSSCG00000004279	4	1	0.337494	0.590883
1__51331609	rs333881282	1	51331609	OGFRL1	ENSSSCG00000004279	4	0	0.279634	0.536721
1__51331612	rs342301142	1	51331612	OGFRL1	ENSSSCG00000004279	4	1	0.2121	0.464788
1__51331944	rs344106383	1	51331944	OGFRL1	ENSSSCG00000004279	4	0	0.125763	0.356212
1__52939389	rs319624304	1	52939389	KCNQ5	ENSSSCG00000004281	1	0	0.460141	0.693589
1__53153523	rs333606760	1	53153523	CYB5R4	ENSSSCG00000022994	9	0	0.833843	0.928431
1__53153541	rs345477113	1	53153541	CYB5R4	ENSSSCG00000022994	8	0	0.397685	0.643932
1__54462810	rs81001473	1	54462810	SNX14	ENSSSCG00000004293	6	0	0.20838	0.459919
1__54502705	rs80801620	1	54502705	SNX14	ENSSSCG00000004293	5	0	0.703745	0.855696
1__54511341	rs324662985	1	54511341	SNX14	ENSSSCG00000004293	8	0	0.46566	0.696566
1__54579252	rs322658243	1	54579252	SYNCRIP	ENSSSCG00000004294	6	0	0.847736	0.935615
1__54630771	rs328889331	1	54630771			8	1	0.0031868	0.0558131
1__54630895	rs325791996	1	54630895			8	0	0.972529	1
1__54631050	rs705698160	1	54631050			6	0	0.821694	0.922544
1__54631634	rs330424967	1	54631634			7	1	0.378517	0.627628
1__54631873	rs334584269	1	54631873			7	1	0.00295375	0.0539912
1__54632093	rs55618060	1	54632093			6	1	0.134135	0.367275
1__54632857	rs325700766	1	54632857			7	0	0.953069	0.998338
1__55703594	rs326380432	1	55703594	ZNF292	ENSSSCG00000035281	1	1	0.0415404	0.2059
1__55709720	rs322968546	1	55709720	ZNF292	ENSSSCG00000035281	6	0	0.496789	0.719912
1__55709723	rs332423384	1	55709723	ZNF292	ENSSSCG00000035281	7	1	0.0572742	0.241761
1__55709843	rs345089042	1	55709843	ZNF292	ENSSSCG00000035281	7	1	0.00375539	0.0605766
1__55710136	rs333139664	1	55710136	ZNF292	ENSSSCG00000035281	7	2	0.000905676	0.029041
1__56006129	rs319523085	1	56006129	ORC3	ENSSSCG00000004306	5	0	0.497737	0.720303
1__56042772	rs335809676	1	56042772	ORC3	ENSSSCG00000004306	1	0	1	1
1__56047623	rs323695072	1	56047623	ENSSSCG00000004307	ENSSSCG00000004307	1	0	0.130163	0.362017
1__56070023	rs81354284	1	56070023	ENSSSCG00000004307	ENSSSCG00000004307	5	1	0.275492	0.532888
1__57128745	rs80868878	1	57128745	PNRC1	ENSSSCG00000039953	4	0	0.650983	0.822025
1__57128804	rs80794285	1	57128804	PNRC1	ENSSSCG00000039953	8	0	0.962121	1
1__57131904	rs331997332	1	57131904	PNRC1	ENSSSCG00000039953	9	0	0.207459	0.459074
1__57337340	rs318484293	1	57337340	UBE2J1	ENSSSCG00000004317	4	0	0.119236	0.34783
1__57337958	rs322391775	1	57337958	UBE2J1	ENSSSCG00000004317	11	2	0.0226359	0.153418
1__57338264	rs1111529345	1	57338264	UBE2J1	ENSSSCG00000004317	7	3	0.00577296	0.0771841
1__57338872	rs338737097	1	57338872	UBE2J1	ENSSSCG00000004317	9	3	7.92901e-05	0.00701751
1__57354391	rs329124408	1	57354391	UBE2J1	ENSSSCG00000004317	2	0	0.397004	0.643632
1__57652038	rs340340261	1	57652038			1	1	0.0445668	0.213319
1__57652309	rs346204300	1	57652309			1	1	0.010442	0.103544
1__57665167	rs1110190737	1	57665167	MDN1	ENSSSCG00000004328	6	0	0.868802	0.947565
1__57668521	rs1111091583	1	57668521	MDN1	ENSSSCG00000004328	6	1	0.012306	0.112789
1__57669556	rs1108406844	1	57669556	MDN1	ENSSSCG00000004328	6	1	0.120647	0.350031
1__57670801	rs692328857	1	57670801	MDN1	ENSSSCG00000004328	5	1	0.0544482	0.235851
1__57670836	rs700615253	1	57670836	MDN1	ENSSSCG00000004328	8	2	0.0256888	0.161649
1__57675466		1	57675466	MDN1	ENSSSCG00000004328	6	1	0.346083	0.598367
1__57687394	rs332272631	1	57687394	MDN1	ENSSSCG00000004328	6	1	0.110979	0.334562
1__57701549	rs343401988	1	57701549	MDN1	ENSSSCG00000004328	3	1	0.0702377	0.266817
1__57898281	rs340156805	1	57898281			9	1	0.0556866	0.238853
1__57898446	rs327357746	1	57898446			6	3	6.53904e-05	0.00610107
1__57899743	rs319223064	1	57899743			1	0	0.140818	0.376123
1__57901479	rs339248983	1	57901479	BACH2	ENSSSCG00000004332	4	1	0.131162	0.363529
1__58482608	rs332695574	1	58482608	MAP3K7	ENSSSCG00000004334	8	0	0.834417	0.928729
1__62942762	rs320905376	1	62942762	MANEA	ENSSSCG00000035648	1	0	0.565876	0.768828
1__62942830	rs338905037	1	62942830	MANEA	ENSSSCG00000035648	2	0	0.744187	0.882975
1__63646196	rs81209087	1	63646196	UFL1	ENSSSCG00000004339	3	1	0.0350374	0.187924
1__63664859	rs330405791	1	63664859	UFL1	ENSSSCG00000004339	3	1	0.0626223	0.251876
1__63698722	rs332247628	1	63698722	UFL1	ENSSSCG00000004339	1	0	0.0898965	0.300783
1__66321409	rs329198511	1	66321409	FAXC	ENSSSCG00000004349	4	0	0.310478	0.566526
1__66322441	rs346009377	1	66322441	FAXC,PNISR	ENSSSCG00000004349,ENSSSCG00000037594	5	1	0.426727	0.669738
1__66322909	rs346301009	1	66322909	FAXC,PNISR	ENSSSCG00000004349,ENSSSCG00000037594	8	2	0.205561	0.456841
1__66323752	rs322608749	1	66323752	FAXC,PNISR	ENSSSCG00000004349,ENSSSCG00000037594	5	0	0.465214	0.696439
1__66323821	rs342777001	1	66323821	FAXC,PNISR	ENSSSCG00000004349,ENSSSCG00000037594	8	0	0.731828	0.874956
1__66355805	rs334484703	1	66355805	PNISR	ENSSSCG00000037594	1	0	0.224722	0.478944
1__66364393		1	66364393	PNISR	ENSSSCG00000037594	5	0	0.810483	0.918807
1__66364839		1	66364839	PNISR	ENSSSCG00000037594	2	1	0.0188237	0.140544
1__66473817	rs326441094	1	66473817	CCNC	ENSSSCG00000004353	5	1	0.133728	0.366932
1__67332585	rs340241077	1	67332585	ASCC3	ENSSSCG00000004358	1	0	0.520814	0.736126
1__71039492	rs324616043	1	71039492	HACE1	ENSSSCG00000004364	2	1	0.0162961	0.130351
1__72333742	rs330998032	1	72333742	ATG5,PRDM1	ENSSSCG00000004370,ENSSSCG00000004369	5	0	0.134704	0.36821
1__72335170	rs326315172	1	72335170	ATG5,PRDM1	ENSSSCG00000004370,ENSSSCG00000004369	5	0	0.282808	0.53981
1__72708201	rs346138087	1	72708201	CRYBG1	ENSSSCG00000004371	9	1	0.0346959	0.186671
1__72733065	rs340278036	1	72733065	CRYBG1	ENSSSCG00000004371	8	0	0.0968175	0.312073
1__72733110	rs323646680	1	72733110	CRYBG1	ENSSSCG00000004371	13	1	0.0864582	0.295423
1__72748730	rs344316911	1	72748730	CRYBG1	ENSSSCG00000004371	14	1	0.390414	0.637698
1__72758284	rs323336260	1	72758284	CRYBG1	ENSSSCG00000004371	14	0	0.316388	0.571959
1__72758294	rs81213762	1	72758294	CRYBG1	ENSSSCG00000004371	8	1	0.0226062	0.153366
1__72758338	rs81495321	1	72758338	CRYBG1	ENSSSCG00000004371	14	2	0.0907294	0.302136
1__72763446	rs321386346	1	72763446	CRYBG1,RTN4IP1	ENSSSCG00000004371,ENSSSCG00000004373	7	1	0.243728	0.499235
1__73120016	rs338183039	1	73120016			10	0	0.523848	0.738014
1__73120125	rs325701717	1	73120125			12	3	0.0121555	0.111964
1__73120363	rs339959126	1	73120363			10	2	0.157208	0.398083
1__73120478	rs329591309	1	73120478			1	0	0.113413	0.33875
1__73121127	rs55618946	1	73121127	ENSSSCG00000031023	ENSSSCG00000031023	10	0	0.991452	1
1__73839314	rs336704840	1	73839314	SCML4	ENSSSCG00000033392	7	1	0.0575752	0.242505
1__73839840	rs325503124	1	73839840	SCML4	ENSSSCG00000033392	7	0	0.638683	0.814662
1__73839870	rs346267112	1	73839870	SCML4	ENSSSCG00000033392	7	1	0.0482282	0.22239
1__73840200	rs340307147	1	73840200	SCML4	ENSSSCG00000033392	7	0	0.764198	0.894525
1__73840202	rs326596509	1	73840202	SCML4	ENSSSCG00000033392	3	0	0.696658	0.851553
1__73840923	rs342665169	1	73840923	SCML4	ENSSSCG00000033392	7	0	0.99742	1
1__73840956	rs332999329	1	73840956	SCML4	ENSSSCG00000033392	7	0	0.926654	0.983331
1__73841077	rs325519311	1	73841077	SCML4	ENSSSCG00000033392	5	0	0.708793	0.858896
1__73841198	rs320085603	1	73841198	SCML4	ENSSSCG00000033392	7	0	0.687339	0.845542
1__73841436	rs338865506	1	73841436	SCML4	ENSSSCG00000033392	10	1	0.648597	0.820513
1__73841468	rs329050850	1	73841468	SCML4	ENSSSCG00000033392	5	0	0.328471	0.582831
1__73841636	rs340399052	1	73841636	SCML4	ENSSSCG00000033392	1	0	1	1
1__73841779	rs327499964	1	73841779	SCML4	ENSSSCG00000033392	5	1	0.126568	0.357149
1__73841828	rs343634600	1	73841828	SCML4	ENSSSCG00000033392	2	0	0.990068	1
1__73841916	rs80798923	1	73841916	SCML4	ENSSSCG00000033392	9	1	0.128802	0.360087
1__73842313	rs334853860	1	73842313	SCML4	ENSSSCG00000033392	2	0	0.449476	0.685342
1__73843198	rs328875106	1	73843198	SCML4	ENSSSCG00000033392	6	2	0.00385535	0.061401
1__73843290	rs344933727	1	73843290	SCML4	ENSSSCG00000033392	6	2	0.0426182	0.208454
1__73843306	rs337928143	1	73843306	SCML4	ENSSSCG00000033392	2	0	0.324709	0.57945
1__73843369	rs345508052	1	73843369	SCML4	ENSSSCG00000033392	6	0	0.989082	1
1__73843480	rs323686478	1	73843480	SCML4	ENSSSCG00000033392	7	1	0.60952	0.797867
1__73843508	rs345765334	1	73843508	SCML4	ENSSSCG00000033392	5	0	0.139489	0.374248
1__73843588	rs332197962	1	73843588	SCML4	ENSSSCG00000033392	7	0	0.417622	0.661352
1__73843619	rs324398955	1	73843619	SCML4	ENSSSCG00000033392	5	1	0.0350205	0.187872
1__73843684	rs343459592	1	73843684	SCML4	ENSSSCG00000033392	7	0	0.294496	0.551526
1__73843690	rs322024259	1	73843690	SCML4	ENSSSCG00000033392	7	1	0.300574	0.557098
1__73843775	rs330582958	1	73843775	SCML4	ENSSSCG00000033392	5	1	0.097117	0.312495
1__73843840	rs319769785	1	73843840	SCML4	ENSSSCG00000033392	7	0	0.895124	0.964071
1__73844382	rs332750318	1	73844382	SCML4	ENSSSCG00000033392	10	0	0.517404	0.733838
1__73844562	rs344843219	1	73844562	SCML4	ENSSSCG00000033392	10	2	0.0546239	0.236297
1__73844855	rs326799944	1	73844855	SCML4	ENSSSCG00000033392	10	1	0.0486761	0.223261
1__73844954	rs345559863	1	73844954	SCML4	ENSSSCG00000033392	7	1	0.173052	0.417791
1__73845586	rs80931488	1	73845586	SCML4	ENSSSCG00000033392	7	0	0.477568	0.705283
1__73845816	rs332818289	1	73845816	SCML4	ENSSSCG00000033392	3	0	0.309802	0.565851
1__73846099	rs326819950	1	73846099	SCML4	ENSSSCG00000033392	7	2	0.0643072	0.254644
1__73846127	rs341544926	1	73846127	SCML4	ENSSSCG00000033392	7	1	0.286972	0.543667
1__73846216	rs327935047	1	73846216	SCML4	ENSSSCG00000033392	7	2	0.0120942	0.111756
1__73846267	rs333120516	1	73846267	SCML4	ENSSSCG00000033392	7	3	0.00328605	0.0566336
1__73846270	rs325225898	1	73846270	SCML4	ENSSSCG00000033392	10	3	0.00614609	0.0797953
1__73846333	rs344919534	1	73846333	SCML4	ENSSSCG00000033392	10	1	0.468436	0.698373
1__73846490	rs334000025	1	73846490	SCML4	ENSSSCG00000033392	7	0	0.616501	0.801594
1__73846540	rs323165807	1	73846540	SCML4	ENSSSCG00000033392	1	0	0.46491	0.696278
1__73846726	rs340895759	1	73846726	SCML4	ENSSSCG00000033392	6	2	7.18297e-06	0.00119199
1__73846769	rs319054190	1	73846769	SCML4	ENSSSCG00000033392	6	2	0.0011841	0.0332393
1__73846810	rs327565059	1	73846810	SCML4	ENSSSCG00000033392	2	0	0.44972	0.685355
1__73846942	rs325352463	1	73846942	SCML4	ENSSSCG00000033392	7	0	0.63457	0.812052
1__73846981		1	73846981	SCML4	ENSSSCG00000033392	3	0	0.44819	0.684759
1__73847015	rs1112154480	1	73847015	SCML4	ENSSSCG00000033392	7	0	0.668184	0.833558
1__73847080	rs333914734	1	73847080	SCML4	ENSSSCG00000033392	13	0	0.730888	0.874355
1__73847426	rs343168455	1	73847426	SCML4	ENSSSCG00000033392	7	1	0.106223	0.327562
1__73847755	rs339861947	1	73847755	SCML4	ENSSSCG00000033392	7	0	0.906697	0.970892
1__73847811	rs324867599	1	73847811	SCML4	ENSSSCG00000033392	7	0	0.507673	0.727515
1__73847861	rs329947000	1	73847861	SCML4	ENSSSCG00000033392	7	2	0.00289911	0.0533671
1__73848000	rs331088652	1	73848000	SCML4	ENSSSCG00000033392	7	0	0.102633	0.322052
1__73848131	rs328817022	1	73848131	SCML4	ENSSSCG00000033392	7	1	0.0169807	0.132822
1__73848252	rs327847729	1	73848252	SCML4	ENSSSCG00000033392	1	0	0.14477	0.381184
1__73848626	rs331169166	1	73848626	SCML4	ENSSSCG00000033392	5	1	0.0952564	0.309313
1__73848706	rs323399463	1	73848706	SCML4	ENSSSCG00000033392	5	0	0.743002	0.8824
1__73849833	rs343363166	1	73849833	SCML4	ENSSSCG00000033392	5	1	0.313075	0.568705
1__73849854	rs333834208	1	73849854	SCML4	ENSSSCG00000033392	3	0	0.258737	0.51509
1__73866406	rs330252939	1	73866406	SCML4	ENSSSCG00000033392	5	1	0.45574	0.69015
1__73866448	rs318989401	1	73866448	SCML4	ENSSSCG00000033392	5	1	0.0019611	0.0429619
1__73866465	rs338625039	1	73866465	SCML4	ENSSSCG00000033392	5	1	0.00840458	0.0929579
1__73901212	rs320281812	1	73901212	SCML4	ENSSSCG00000033392	5	0	0.827006	0.924846
1__74140380	rs691393183	1	74140380	OSTM1	ENSSSCG00000004383	7	0	0.858158	0.941604
1__74156229	rs323286433	1	74156229	OSTM1	ENSSSCG00000004383	7	0	0.0458233	0.216405
1__74156239		1	74156239	OSTM1	ENSSSCG00000004383	5	0	0.0813732	0.286346
1__75441710	rs326950640	1	75441710	CD164	ENSSSCG00000004414	9	1	0.126313	0.356702
1__75441956	rs338179194	1	75441956	CD164	ENSSSCG00000004414	5	1	0.0201703	0.144448
1__75513408	rs334561535	1	75513408	MICAL1	ENSSSCG00000004412	8	0	0.708233	0.85838
1__75531935	rs338840678	1	75531935	ZBTB24	ENSSSCG00000004411	4	0	0.26956	0.526733
1__75784709	rs332700981	1	75784709	FIG4	ENSSSCG00000004405	2	0	0.980942	1
1__75846905	rs341387321	1	75846905	FIG4	ENSSSCG00000004405	2	1	0.0196317	0.143173
1__76590506	rs324610650	1	76590506	CDK19	ENSSSCG00000037424	1	0	0.82604	0.924444
1__76908430	rs81216363	1	76908430	GTF3C6	ENSSSCG00000004393	9	0	0.947115	0.994304
1__77197609		1	77197609	REV3L	ENSSSCG00000025703	3	1	0.149952	0.388154
1__77206495		1	77206495	REV3L	ENSSSCG00000025703	5	1	0.0547002	0.23643
1__77497477	rs327576791	1	77497477	TRAF3IP2	ENSSSCG00000004420	1	0	0.488775	0.714511
1__77501758	rs325533014	1	77501758	TRAF3IP2	ENSSSCG00000004420	1	1	0.000138269	0.0101267
1__77523307	rs321233672	1	77523307	TRAF3IP2	ENSSSCG00000004420	2	0	0.749992	0.886161
1__77585173	rs345646080	1	77585173			8	0	0.923118	0.981322
1__77585328	rs337257050	1	77585328			7	0	0.745152	0.883383
1__77585335	rs345457901	1	77585335			8	0	0.871395	0.948996
1__77593281	rs320148802	1	77593281	FYN	ENSSSCG00000004421	3	0	0.316184	0.571869
1__79794622	rs330161020	1	79794622	MARCKS	ENSSSCG00000037803	3	0	0.315744	0.571551
1__81906241	rs326741021	1	81906241			3	1	0.0238359	0.156529
1__81906995	rs319255780	1	81906995			4	0	0.36522	0.615895
1__81907491	rs333994665	1	81907491			9	1	0.0730858	0.271981
1__81907756	rs334096660	1	81907756			4	0	0.421856	0.665289
1__81908470	rs346397099	1	81908470	TSPYL1	ENSSSCG00000004438	5	1	0.0565145	0.240276
1__81909394	rs80887634	1	81909394	TSPYL1	ENSSSCG00000004438	3	0	0.283526	0.540663
1__82062741	rs339282479	1	82062741	ENSSSCG00000004441	ENSSSCG00000004441	1	0	0.490989	0.716275
1__82063411	rs55618016	1	82063411			1	0	0.599521	0.791491
1__82180164	rs327694654	1	82180164	RWDD1	ENSSSCG00000004446	5	1	0.0279462	0.168565
1__84549930	rs337603017	1	84549930	TENT5A	ENSSSCG00000004464	2	0	0.835711	0.929385
1__86419151	rs323571088	1	86419151	SH3BGRL2	ENSSSCG00000032015	1	0	0.422595	0.666055
1__87175731	rs319185864	1	87175731	PHIP	ENSSSCG00000004473	8	3	0.0351739	0.188199
1__90651178	rs344365645	1	90651178	TMEM30A	ENSSSCG00000033155	6	1	0.00926246	0.0971884
1__90681644		1	90681644	TMEM30A	ENSSSCG00000033155	3	0	0.743951	0.882839
1__90685816	rs340905846	1	90685816	TMEM30A	ENSSSCG00000033155	3	0	0.642888	0.817333
1__90687905	rs329701263	1	90687905	TMEM30A	ENSSSCG00000033155	3	2	0.000555315	0.0223661
1__92498512	rs321557401	1	92498512	CGAS	ENSSSCG00000021383	2	0	0.350604	0.602569
1__95494450	rs322713271	1	95494450			4	0	0.223358	0.477647
1__95495561	rs332767763	1	95495561			8	0	0.94794	0.995009
1__95495713	rs342899768	1	95495713			7	1	0.0976448	0.313416
1__95497875	rs329505224	1	95497875			9	2	0.282281	0.539558
1__95498109	rs330401471	1	95498109			7	0	0.811361	0.919103
1__95498892	rs332365693	1	95498892	EPG5	ENSSSCG00000021072	2	0	0.617254	0.802161
1__95513058	rs326502752	1	95513058	EPG5	ENSSSCG00000021072	8	0	0.638803	0.814775
1__95514801	rs327088646	1	95514801	EPG5	ENSSSCG00000021072	4	0	0.386396	0.634727
1__95524887		1	95524887	EPG5	ENSSSCG00000021072	3	0	0.8501	0.937176
1__95543400	rs330422897	1	95543400	EPG5	ENSSSCG00000021072	4	1	0.053446	0.233792
1__95545391	rs338375133	1	95545391	EPG5	ENSSSCG00000021072	1	0	0.0574524	0.242309
1__95548852	rs343736847	1	95548852	EPG5	ENSSSCG00000021072	1	0	0.247861	0.503921
1__95555765	rs325533658	1	95555765	EPG5	ENSSSCG00000021072	1	0	0.59286	0.7869
1__95602248	rs338744063	1	95602248	EPG5	ENSSSCG00000021072	1	0	0.793118	0.912149
1__95602356	rs344010711	1	95602356	EPG5	ENSSSCG00000021072	1	0	1	1
1__95769875	rs323929613	1	95769875	HAUS1	ENSSSCG00000004498	1	0	1	1
1__96442334	rs1110475970	1	96442334	PIAS2	ENSSSCG00000034730	1	0	0.207643	0.459074
1__96741354	rs329783437	1	96741354	ENSSSCG00000005768	ENSSSCG00000005768	3	1	0.132017	0.364983
1__96741594	rs322114566	1	96741594	ENSSSCG00000005768	ENSSSCG00000005768	8	1	0.113145	0.338432
1__97432554		1	97432554	SMAD2	ENSSSCG00000004505	10	0	0.812429	0.919113
1__98513338	rs324936967	1	98513338	SMAD7	ENSSSCG00000004507	4	0	0.991037	1
1__98513342	rs331074145	1	98513342	SMAD7	ENSSSCG00000004507	7	2	0.0258377	0.162032
1__98513810	rs322982037	1	98513810	SMAD7	ENSSSCG00000004507	4	1	0.0498768	0.225915
1__99000968	rs81212183	1	99000968	DYM	ENSSSCG00000004508	2	0	0.382745	0.63177
1__99915888	rs344116481	1	99915888	MBD1	ENSSSCG00000004516	1	0	0.334733	0.588672
1__99935028	rs325762962	1	99935028	CXXC1	ENSSSCG00000004517	1	0	0.719366	0.866405
1__100449740	rs81216869	1	100449740	ENSSSCG00000004521,ME2	ENSSSCG00000004521,ENSSSCG00000004522	4	0	0.552425	0.75882
1__100475372	rs338122537	1	100475372	ENSSSCG00000004521,ME2	ENSSSCG00000004521,ENSSSCG00000004522	3	0	0.385405	0.633826
1__104716461	rs336019928	1	104716461			1	0	0.105636	0.326595
1__104716734	rs331415124	1	104716734			4	2	0.0151948	0.126019
1__104717839	rs331774965	1	104717839			8	0	0.65396	0.824124
1__104722379	rs332941848	1	104722379	TCF4	ENSSSCG00000004535	1	0	0.468972	0.698931
1__106877209	rs81216562	1	106877209	FECH	ENSSSCG00000004541	3	0	0.334584	0.588542
1__106911424	rs319562587	1	106911424	NARS1	ENSSSCG00000004542	5	1	0.0196524	0.143173
1__106911446	rs339108948	1	106911446	NARS1	ENSSSCG00000004542	5	2	0.0413726	0.205456
1__106911563	rs320104142	1	106911563	NARS1	ENSSSCG00000004542	5	0	0.486867	0.712823
1__106911793	rs325355423	1	106911793	NARS1	ENSSSCG00000004542	5	1	0.110802	0.334222
1__106911838	rs321084477	1	106911838	NARS1	ENSSSCG00000004542	5	1	0.153849	0.393592
1__106911853	rs341595841	1	106911853	NARS1	ENSSSCG00000004542	5	0	0.38749	0.635558
1__106912261	rs333302929	1	106912261	NARS1	ENSSSCG00000004542	5	0	0.283349	0.540459
1__106913507	rs343489072	1	106913507	NARS1	ENSSSCG00000004542	5	0	0.430405	0.672305
1__106913701	rs81355523	1	106913701	NARS1	ENSSSCG00000004542	5	1	0.134898	0.368529
1__106917692	rs81216057	1	106917692	NARS1	ENSSSCG00000004542	4	0	0.633877	0.811485
1__106933348	rs694065618	1	106933348			2	0	0.863445	0.944734
1__106933349	rs699248773	1	106933349			2	0	0.863445	0.944734
1__107186792	rs339912982	1	107186792	ENSSSCG00000004547	ENSSSCG00000004547	1	0	1	1
1__107188182	rs342547935	1	107188182	ENSSSCG00000004547	ENSSSCG00000004547	3	0	0.13044	0.362393
1__107189062	rs344611203	1	107189062	ENSSSCG00000004547	ENSSSCG00000004547	1	1	0.00279987	0.052305
1__107892917	rs786935981	1	107892917	PPIB,SNX22	ENSSSCG00000034137,ENSSSCG00000037275	3	0	0.132509	0.365554
1__107968886		1	107968886	CIAO2A	ENSSSCG00000034124	1	1	0.0207543	0.146683
1__108272675	rs1108676800	1	108272675	HERC1	ENSSSCG00000004561	2	0	0.344051	0.596963
1__108303557	rs332318662	1	108303557	HERC1	ENSSSCG00000004561	5	1	0.0166036	0.13154
1__108340862	rs80998094	1	108340862	HERC1	ENSSSCG00000004561	7	0	0.672157	0.835942
1__108340887	rs80893317	1	108340887	HERC1	ENSSSCG00000004561	8	0	0.500624	0.722098
1__108341164	rs331997707	1	108341164	HERC1	ENSSSCG00000004561	2	0	1	1
1__108343887	rs341167271	1	108343887	HERC1	ENSSSCG00000004561	6	0	0.71913	0.866363
1__108377093	rs336240826	1	108377093	HERC1	ENSSSCG00000004561	8	1	0.122534	0.352174
1__108377608	rs337441274	1	108377608	HERC1	ENSSSCG00000004561	7	0	0.882943	0.956113
1__108389194	rs320296889	1	108389194	HERC1	ENSSSCG00000004561	8	1	0.887684	0.959517
1__108389197	rs80784660	1	108389197	HERC1	ENSSSCG00000004561	8	1	0.887684	0.959517
1__108390932	rs80927029	1	108390932	HERC1	ENSSSCG00000004561	7	1	0.0021816	0.0456341
1__108400617	rs80957499	1	108400617	HERC1	ENSSSCG00000004561	7	1	0.168561	0.412698
1__108773247	rs55618714	1	108773247	APH1B,RAB8B	ENSSSCG00000032949,ENSSSCG00000026571	5	1	0.148764	0.386926
1__108775778	rs329496868	1	108775778	APH1B,RAB8B	ENSSSCG00000032949,ENSSSCG00000026571	1	0	0.118365	0.346362
1__108910218	rs345890884	1	108910218	LACTB	ENSSSCG00000004569	1	0	1	1
1__108923608	rs324397337	1	108923608	LACTB	ENSSSCG00000004569	1	0	0.828087	0.925576
1__111481825	rs326390593	1	111481825			10	1	0.0775961	0.280046
1__111519588	rs321469817	1	111519588	ICE2	ENSSSCG00000004577	1	0	0.390531	0.637731
1__111559413	rs325931092	1	111559413	ICE2	ENSSSCG00000004577	4	0	0.678845	0.840547
1__111627690	rs343030838	1	111627690	ANXA2	ENSSSCG00000004578	2	0	0.704795	0.856091
1__111633439	rs325191263	1	111633439	ANXA2	ENSSSCG00000004578	2	1	0.0354993	0.189036
1__111634774	rs329481590	1	111634774	ANXA2	ENSSSCG00000004578	2	0	0.0759425	0.277486
1__112815810	rs337326501	1	112815810	MYO1E	ENSSSCG00000004587	10	1	0.16027	0.401766
1__112823623	rs331441795	1	112823623	MYO1E	ENSSSCG00000004587	4	1	0.00683383	0.0831846
1__112901000	rs318672170	1	112901000	MYO1E	ENSSSCG00000004587	12	1	0.417313	0.661266
1__112901033	rs713780898	1	112901033	MYO1E	ENSSSCG00000004587	1	0	0.749709	0.886016
1__113134527	rs326760717	1	113134527	SLTM	ENSSSCG00000004592	7	0	0.614742	0.800412
1__113794857	rs331527807	1	113794857	ALDH1A2,AQP9	ENSSSCG00000025578,ENSSSCG00000004597	1	1	2.39387e-05	0.00286139
1__113797099		1	113797099	ALDH1A2,AQP9	ENSSSCG00000025578,ENSSSCG00000004597	2	1	1.47237e-05	0.00200813
1__113798059		1	113798059	ALDH1A2,AQP9	ENSSSCG00000025578,ENSSSCG00000004597	2	2	0.000157575	0.0108413
1__114258229	rs321865709	1	114258229	POLR2M	ENSSSCG00000030605	2	0	0.94132	0.991511
1__115869295	rs339604992	1	115869295	RFX7	ENSSSCG00000004603	3	0	0.312158	0.567874
1__116058198	rs321770658	1	116058198	NEDD4	ENSSSCG00000037499	2	1	0.041712	0.206395
1__116488430	rs330415099	1	116488430	CCPG1	ENSSSCG00000004610	3	1	0.039671	0.201309
1__116488700	rs318285190	1	116488700	CCPG1	ENSSSCG00000004610	3	0	0.811724	0.919113
1__116579115	rs319295499	1	116579115	RAB27A	ENSSSCG00000004612	12	0	0.641336	0.816342
1__116603650	rs339306032	1	116603650	RAB27A	ENSSSCG00000004612	12	1	0.116271	0.343214
1__116603677	rs330369416	1	116603677	RAB27A	ENSSSCG00000004612	12	2	0.0924439	0.304677
1__116604095	rs339104292	1	116604095	RAB27A	ENSSSCG00000004612	17	1	0.305325	0.561667
1__116604516	rs342130731	1	116604516	RAB27A	ENSSSCG00000004612	12	2	0.441011	0.680012
1__116604575	rs344459528	1	116604575	RAB27A	ENSSSCG00000004612	17	4	0.0569366	0.241097
1__116604576	rs324958266	1	116604576	RAB27A	ENSSSCG00000004612	5	1	0.172929	0.417716
1__116604643	rs332725980	1	116604643	RAB27A	ENSSSCG00000004612	12	1	0.257952	0.514594
1__116604744	rs342981613	1	116604744	RAB27A	ENSSSCG00000004612	17	2	0.000101962	0.00831667
1__116604775	rs339249031	1	116604775	RAB27A	ENSSSCG00000004612	17	3	0.00262034	0.0505539
1__116604971	rs336620148	1	116604971	RAB27A	ENSSSCG00000004612	12	1	0.310653	0.566568
1__116605833	rs340038529	1	116605833			1	0	0.417206	0.661201
1__116605931	rs324741388	1	116605931			13	3	0.00263026	0.0505736
1__116606002	rs332525913	1	116606002			17	3	0.0622505	0.251497
1__116606044	rs340833809	1	116606044			17	1	0.0435465	0.211084
1__116606058	rs324294859	1	116606058			17	2	0.130344	0.362348
1__116606144	rs336260814	1	116606144			12	0	0.424272	0.667724
1__116606153	rs343438623	1	116606153			5	0	0.51814	0.734396
1__116606189	rs327450371	1	116606189			17	0	0.292277	0.549275
1__116606262	rs334601772	1	116606262			17	0	0.985741	1
1__116606357	rs344832882	1	116606357			6	0	0.598323	0.790823
1__119154340	rs322812542	1	119154340	MYO5A	ENSSSCG00000004620	3	0	0.841181	0.932145
1__119287127	rs329875393	1	119287127	MYO5A	ENSSSCG00000004620	5	0	0.275186	0.532719
1__119909239	rs324714795	1	119909239	TMOD3	ENSSSCG00000004626	1	0	0.0901367	0.301129
1__120880910	rs340135907	1	120880910	AP4E1	ENSSSCG00000004634	2	0	0.98964	1
1__121133871	rs341251050	1	121133871	SPPL2A	ENSSSCG00000004635	5	0	0.018769	0.140311
1__121134261	rs336129479	1	121134261	SPPL2A	ENSSSCG00000004635	3	2	0.00192212	0.0424667
1__121250033	rs319619412	1	121250033	TRPM7	ENSSSCG00000004636	3	2	0.00110767	0.0322094
1__121308808	rs325354845	1	121308808	USP8	ENSSSCG00000004639	3	0	0.375745	0.625036
1__121414662		1	121414662	GABPB1	ENSSSCG00000004645	5	2	0.0161622	0.129883
1__121459784		1	121459784	GABPB1	ENSSSCG00000004645	3	0	0.397227	0.643632
1__121462334	rs338872578	1	121462334	GABPB1	ENSSSCG00000004645	3	0	0.399256	0.645308
1__121914142		1	121914142	ATP8B4	ENSSSCG00000004646	2	0	0.605865	0.795169
1__122121612	rs346042203	1	122121612	DTWD1	ENSSSCG00000004647	3	0	0.654529	0.824544
1__122811001	rs701664853	1	122811001	CEP152	ENSSSCG00000004657	8	0	0.604662	0.794498
1__122811002	rs341955386	1	122811002	CEP152	ENSSSCG00000004657	3	0	0.808228	0.917747
1__122811274	rs321892825	1	122811274	CEP152	ENSSSCG00000004657	8	1	0.0334929	0.183025
1__122811682	rs344867361	1	122811682	CEP152,ENSSSCG00000004656	ENSSSCG00000004657,ENSSSCG00000004656	7	1	0.488587	0.714386
1__126078490	rs692302313	1	126078490	ENSSSCG00000004666	ENSSSCG00000004666	15	2	0.436834	0.677114
1__126078516	rs706733167	1	126078516	ENSSSCG00000004666	ENSSSCG00000004666	3	0	0.0911925	0.302823
1__126080588		1	126080588	ENSSSCG00000004666	ENSSSCG00000004666	15	2	0.0176893	0.135849
1__126266984	rs704266715	1	126266984	SLC30A4	ENSSSCG00000004668	3	2	0.0100142	0.101507
1__126307390	rs320167538	1	126307390	ENSSSCG00000004670	ENSSSCG00000004670	3	0	0.650251	0.821632
1__126835367	rs344914840	1	126835367	B2M	ENSSSCG00000004687	5	0	0.34372	0.596694
1__126836863	rs341497675	1	126836863	B2M	ENSSSCG00000004687	11	0	0.820433	0.922086
1__126865338		1	126865338	B2M	ENSSSCG00000004687	3	0	0.7986	0.914514
1__126866464		1	126866464	B2M	ENSSSCG00000004687	3	0	0.324502	0.5792
1__126866650		1	126866650	B2M	ENSSSCG00000004687	3	0	0.679911	0.841223
1__126868112		1	126868112	B2M	ENSSSCG00000004687	3	0	0.225984	0.479811
1__126909188	rs338936463	1	126909188	B2M,SPG11	ENSSSCG00000004687,ENSSSCG00000004684	2	0	0.870864	0.948617
1__126914724	rs321730495	1	126914724	B2M,SPG11	ENSSSCG00000004687,ENSSSCG00000004684	1	1	0.00991733	0.101314
1__126929151	rs324008160	1	126929151	B2M,SPG11	ENSSSCG00000004687,ENSSSCG00000004684	3	0	0.926297	0.983153
1__127030479	rs325363181	1	127030479	CTDSPL2	ENSSSCG00000035827	2	0	0.345125	0.597572
1__127068945	rs1110667556	1	127068945	CTDSPL2	ENSSSCG00000035827	3	0	1	1
1__127667120	rs328365876	1	127667120	WDR76	ENSSSCG00000004695	9	1	0.127302	0.357975
1__127670703	rs342724252	1	127670703	WDR76	ENSSSCG00000004695	10	1	0.0144454	0.122887
1__127764075	rs328844701	1	127764075	HYPK,SERINC4,SERF2	ENSSSCG00000038436,ENSSSCG00000004698,ENSSSCG00000024263	10	0	0.920503	0.979609
1__127764139	rs80937508	1	127764139	HYPK,SERINC4,SERF2	ENSSSCG00000038436,ENSSSCG00000004698,ENSSSCG00000024263	9	2	0.0364633	0.191998
1__127764194	rs708975341	1	127764194	HYPK,SERINC4,SERF2	ENSSSCG00000038436,ENSSSCG00000004698,ENSSSCG00000024263	8	2	0.0121274	0.111824
1__127765132	rs326704173	1	127765132	HYPK,SERF2	ENSSSCG00000038436,ENSSSCG00000024263	10	1	0.504974	0.725571
1__127782087	rs338707944	1	127782087	ELL3	ENSSSCG00000004699	10	0	0.865293	0.945822
1__127782343	rs325089817	1	127782343	ELL3	ENSSSCG00000004699	10	1	0.36238	0.613218
1__127782419	rs788919725	1	127782419	ELL3	ENSSSCG00000004699	10	1	0.0690438	0.264287
1__127783365	rs80833109	1	127783365	ELL3	ENSSSCG00000004699	10	3	0.00418366	0.0642486
1__127784598	rs319542266	1	127784598	ELL3	ENSSSCG00000004699	10	1	0.0230071	0.154393
1__127796768	rs331473374	1	127796768	PDIA3	ENSSSCG00000004700	10	1	0.308077	0.564727
1__128094632	rs322587232	1	128094632	ADAL	ENSSSCG00000004710	3	0	0.998465	1
1__128261399		1	128261399	CCNDBP1	ENSSSCG00000034771	10	3	2.10428e-05	0.00261153
1__128269435	rs319993558	1	128269435	CCNDBP1	ENSSSCG00000034771	4	0	0.97796	1
1__128269832	rs343599979	1	128269832	TMEM62	ENSSSCG00000004716	10	1	0.682282	0.842656
1__128269996	rs80795346	1	128269996	TMEM62	ENSSSCG00000004716	1	1	0.0156421	0.127948
1__128273746	rs345978396	1	128273746	TMEM62	ENSSSCG00000004716	7	1	0.761744	0.893183
1__128278848		1	128278848	TMEM62	ENSSSCG00000004716	5	0	0.337622	0.591026
1__128850651	rs332224895	1	128850651	SNAP23	ENSSSCG00000038735	10	1	0.217857	0.470898
1__128938819	rs322006101	1	128938819	ZNF106	ENSSSCG00000004725	7	0	0.997593	1
1__129165303	rs338618979	1	129165303	VPS39	ENSSSCG00000004731	6	2	0.0584843	0.244126
1__129172202	rs329881864	1	129172202	VPS39	ENSSSCG00000004731	7	0	0.159525	0.400752
1__129172269	rs339236475	1	129172269	VPS39	ENSSSCG00000004731	3	0	0.950033	0.996319
1__129172492	rs321444363	1	129172492	VPS39	ENSSSCG00000004731	7	2	0.136921	0.370833
1__129191135	rs700222581	1	129191135	VPS39	ENSSSCG00000004731	3	0	0.144429	0.380866
1__129196912	rs321484893	1	129196912	VPS39	ENSSSCG00000004731	10	0	0.663781	0.830944
1__129197023	rs331853075	1	129197023	VPS39	ENSSSCG00000004731	10	1	0.564044	0.767424
1__129197029	rs340262035	1	129197029	VPS39	ENSSSCG00000004731	3	0	0.782195	0.905835
1__129197147	rs332121659	1	129197147	VPS39	ENSSSCG00000004731	10	1	0.127904	0.358813
1__129197178	rs340343320	1	129197178	VPS39	ENSSSCG00000004731	10	1	0.497589	0.720303
1__129197314	rs332980459	1	129197314	VPS39	ENSSSCG00000004731	10	2	0.031008	0.177004
1__129197380	rs345134906	1	129197380	VPS39	ENSSSCG00000004731	10	2	0.145954	0.38264
1__129197797	rs334481860	1	129197797	VPS39	ENSSSCG00000004731	10	1	0.042415	0.207931
1__129198552	rs338352977	1	129198552	VPS39	ENSSSCG00000004731	7	1	0.46734	0.697581
1__129456939	rs320021828	1	129456939	EHD4	ENSSSCG00000020666	2	0	0.20218	0.452862
1__129457006	rs332073817	1	129457006	EHD4	ENSSSCG00000020666	3	1	0.00187103	0.0420431
1__129458801	rs326218158	1	129458801			3	0	0.949671	0.9961
1__129459493	rs318504740	1	129459493			10	0	0.492446	0.716943
1__129459501	rs336113907	1	129459501			3	1	0.227221	0.481155
1__129459668	rs346001316	1	129459668			10	1	0.704023	0.855696
1__129594377	rs339271794	1	129594377			3	0	0.505912	0.726291
1__129687263	rs325884354	1	129687263	MGA	ENSSSCG00000004739	3	0	0.833862	0.928431
1__129868343	rs338870930	1	129868343			2	0	0.68978	0.847136
1__129869486	rs81348512	1	129869486			3	1	0.167286	0.410657
1__129869498	rs81348513	1	129869498			4	1	0.0737219	0.273367
1__129872530	rs327459596	1	129872530			2	1	0.0176013	0.135392
1__130047737		1	130047737	ENSSSCG00000035544	ENSSSCG00000035544	3	0	0.562523	0.766642
1__130048858	rs703186977	1	130048858	ENSSSCG00000035544	ENSSSCG00000035544	7	2	0.000926227	0.0292884
1__130051320		1	130051320	ENSSSCG00000035544	ENSSSCG00000035544	3	1	0.00210428	0.0446465
1__130053311		1	130053311	ENSSSCG00000035544	ENSSSCG00000035544	10	2	0.0830645	0.288882
1__130075164		1	130075164	CHP1	ENSSSCG00000004751	3	0	0.515598	0.73253
1__130075609	rs690802485	1	130075609	CHP1	ENSSSCG00000004751	10	2	0.14369	0.380192
1__130409611	rs343403045	1	130409611	VPS18	ENSSSCG00000004757	5	3	2.12512e-05	0.00262482
1__130555837	rs344388810	1	130555837	DNAJC17,RMDN3,GCHFR	ENSSSCG00000004762,ENSSSCG00000004765,ENSSSCG00000032022	4	1	0.00661193	0.0820575
1__130558651	rs336110591	1	130558651	DNAJC17,RMDN3,GCHFR	ENSSSCG00000004762,ENSSSCG00000004765,ENSSSCG00000032022	4	0	0.846792	0.935134
1__130558772	rs321312837	1	130558772	DNAJC17,RMDN3,GCHFR	ENSSSCG00000004762,ENSSSCG00000004765,ENSSSCG00000032022	5	1	0.0990858	0.31593
1__130850037	rs323085756	1	130850037	BAHD1	ENSSSCG00000004772	6	0	0.397018	0.643632
1__130850386	rs324284325	1	130850386	BAHD1	ENSSSCG00000004772	9	1	0.0592024	0.245473
1__130894613	rs324838694	1	130894613	IVD	ENSSSCG00000004774	1	0	0.188763	0.436454
1__130894707	rs335035103	1	130894707	IVD	ENSSSCG00000004774	2	0	0.528484	0.741086
1__130895223	rs326545526	1	130895223	IVD	ENSSSCG00000004774	1	0	0.0926546	0.305026
1__130895723	rs196951881	1	130895723	IVD	ENSSSCG00000004774	5	1	0.118668	0.346973
1__130895726	rs196948605	1	130895726	IVD	ENSSSCG00000004774	5	1	0.118668	0.346973
1__130902341	rs80874597	1	130902341	IVD	ENSSSCG00000004774	8	1	0.433336	0.67446
1__130908141	rs80886993	1	130908141	IVD	ENSSSCG00000004774	9	1	0.55707	0.762335
1__131013632	rs695016123	1	131013632	PLCB2	ENSSSCG00000004779	6	0	0.954731	0.999394
1__131027973	rs333488774	1	131027973	PLCB2	ENSSSCG00000004779	7	2	0.0585792	0.244346
1__131028102	rs323891225	1	131028102	PLCB2	ENSSSCG00000004779	10	2	0.0700552	0.266351
1__131028194	rs344282092	1	131028194	PLCB2	ENSSSCG00000004779	10	0	0.681806	0.842328
1__131028821	rs322680639	1	131028821			8	1	0.433813	0.674957
1__131180701		1	131180701	BMF	ENSSSCG00000035284	11	1	0.17192	0.416532
1__131182948	rs340311025	1	131182948	BMF	ENSSSCG00000035284	11	2	0.292449	0.549358
1__131197220		1	131197220	BMF	ENSSSCG00000035284	11	0	0.301038	0.557269
1__131197286		1	131197286	BMF	ENSSSCG00000035284	10	2	0.0746897	0.275459
1__131197633		1	131197633	BMF	ENSSSCG00000035284	3	0	0.781161	0.90527
1__131199171	rs81348536	1	131199171	BMF	ENSSSCG00000035284	10	2	0.0554234	0.238223
1__131199364	rs323215259	1	131199364	BMF	ENSSSCG00000035284	10	2	0.0036067	0.0594923
1__131245014		1	131245014	SRP14	ENSSSCG00000004785	7	1	0.0878982	0.298182
1__131261701		1	131261701	EIF2AK4	ENSSSCG00000039061	10	0	0.648903	0.820716
1__131729464	rs340831172	1	131729464	THBS1	ENSSSCG00000004789	3	0	0.951641	0.997281
1__131729691	rs322789963	1	131729691	THBS1	ENSSSCG00000004789	3	1	0.0334582	0.182934
1__131730081	rs340691906	1	131730081	THBS1	ENSSSCG00000004789	4	2	0.00263456	0.0505812
1__131730097	rs324050071	1	131730097	THBS1	ENSSSCG00000004789	3	1	0.0519896	0.231049
1__131730310	rs333864564	1	131730310	THBS1	ENSSSCG00000004789	7	4	1.45572e-11	1.39847e-08
1__131731108	rs345403546	1	131731108	THBS1	ENSSSCG00000004789	2	1	0.0636551	0.253506
1__131731628	rs320599262	1	131731628	THBS1	ENSSSCG00000004789	7	3	0.000127602	0.00962137
1__131731697	rs327614936	1	131731697	THBS1	ENSSSCG00000004789	7	2	0.00695141	0.0838632
1__131732647	rs337383193	1	131732647	THBS1	ENSSSCG00000004789	10	2	0.0353984	0.18869
1__131732752	rs318242058	1	131732752	THBS1	ENSSSCG00000004789	4	1	0.0523214	0.232064
1__131732901	rs706623283	1	131732901	THBS1	ENSSSCG00000004789	3	0	0.0849043	0.292269
1__131734756	rs328994149	1	131734756	THBS1	ENSSSCG00000004789	1	1	0.0258262	0.162032
1__131735966	rs324706006	1	131735966	THBS1	ENSSSCG00000004789	4	1	0.335206	0.588983
1__131736733	rs337330597	1	131736733	THBS1	ENSSSCG00000004789	3	1	0.0926357	0.305026
1__131736893	rs337225866	1	131736893	THBS1	ENSSSCG00000004789	3	0	0.498341	0.720635
1__131737469	rs329748812	1	131737469	THBS1	ENSSSCG00000004789	4	0	0.345139	0.597572
1__131739520	rs323677274	1	131739520	THBS1	ENSSSCG00000004789	7	2	0.000224772	0.0133108
1__131739619	rs80860594	1	131739619	THBS1	ENSSSCG00000004789	10	3	1.71418e-13	2.61544e-10
1__131742930	rs331665263	1	131742930	THBS1	ENSSSCG00000004789	10	4	2.90221e-09	1.71085e-06
1__131744460	rs324193847	1	131744460	THBS1	ENSSSCG00000004789	4	1	0.00681194	0.0831082
1__132707302		1	132707302	RASGRP1	ENSSSCG00000004791	7	0	0.62912	0.809109
1__132709074		1	132709074	RASGRP1	ENSSSCG00000004791	5	2	0.00190168	0.0422671
1__132784208	rs709141715	1	132784208	RASGRP1	ENSSSCG00000004791	5	1	0.143941	0.380354
1__132784376	rs324280442	1	132784376	RASGRP1	ENSSSCG00000004791	4	0	0.724267	0.869988
1__132785984	rs346008086	1	132785984	RASGRP1	ENSSSCG00000004791	7	0	0.376982	0.626284
1__132786315	rs335534813	1	132786315	RASGRP1	ENSSSCG00000004791	5	1	0.369578	0.619684
1__132786451	rs330828410	1	132786451	RASGRP1	ENSSSCG00000004791	5	0	0.413835	0.65837
1__132793456	rs320464259	1	132793456	FAM98B	ENSSSCG00000004792	7	1	0.0351864	0.188199
1__139733013		1	139733013	CHSY1	ENSSSCG00000004825	2	1	0.0048544	0.0702641
1__139829193	rs336968193	1	139829193	SELENOS	ENSSSCG00000004826	7	2	0.022903	0.154094
1__143495271	rs345755349	1	143495271	KLF13	ENSSSCG00000026006	6	0	0.916599	0.977572
1__143916541	rs334601759	1	143916541	MTMR10,FAN1	ENSSSCG00000004844,ENSSSCG00000004845	5	0	0.153586	0.393469
1__145370287	rs319196539	1	145370287	TM2D3	ENSSSCG00000005782	2	0	0.588732	0.784028
1__145714960	rs330549028	1	145714960	SNRPA1	ENSSSCG00000005786	5	0	0.673625	0.836917
1__145940088	rs332436396	1	145940088	NFATC1	ENSSSCG00000004856	3	0	0.983639	1
1__145976673	rs1109062929	1	145976673	NFATC1	ENSSSCG00000004856	3	0	0.472314	0.701665
1__147649979	rs709863692	1	147649979	MBP	ENSSSCG00000038767	12	1	0.102139	0.321709
1__147650066	rs339961437	1	147650066	MBP	ENSSSCG00000038767	13	4	0.00394982	0.0621613
1__147650382	rs322445174	1	147650382	MBP	ENSSSCG00000038767	13	1	0.233952	0.488233
1__147650651	rs344842959	1	147650651	MBP	ENSSSCG00000038767	13	1	0.435866	0.676296
1__148994323	rs80826747	1	148994323	ZADH2	ENSSSCG00000032488	3	1	0.0833805	0.28956
1__149566755	rs330622035	1	149566755	CNDP2	ENSSSCG00000004870	1	0	0.18683	0.434386
1__149574629	rs81216666	1	149574629	CNDP2	ENSSSCG00000004870	3	1	0.0338174	0.184199
1__149574658	rs55619278	1	149574658	CNDP2	ENSSSCG00000004870	3	0	0.887587	0.9595
1__149773109	rs318601959	1	149773109	CYB5A	ENSSSCG00000004875	3	1	0.00717294	0.08524
1__158270788	rs333608158	1	158270788			1	1	0.000115877	0.00909646
1__161184516	rs321167602	1	161184516	PMAIP1	ENSSSCG00000026454	2	0	0.152809	0.392547
1__161185033		1	161185033	PMAIP1	ENSSSCG00000026454	4	0	0.400005	0.645913
1__161185060		1	161185060	PMAIP1	ENSSSCG00000026454	4	0	0.321722	0.576997
1__161630597	rs331196507	1	161630597	LMAN1	ENSSSCG00000004908	5	0	0.772598	0.89993
1__161630821	rs318788105	1	161630821	LMAN1	ENSSSCG00000004908	4	2	0.00826925	0.0923322
1__163693180	rs320919278	1	163693180	DENND4A	ENSSSCG00000004938	3	0	0.216208	0.469124
1__163720554	rs329260644	1	163720554	DENND4A	ENSSSCG00000004938	10	1	0.311176	0.566963
1__163720590	rs343285772	1	163720590	DENND4A	ENSSSCG00000004938	2	1	0.0161787	0.129937
1__163888822	rs320473314	1	163888822	RAB11A	ENSSSCG00000032312	4	1	0.109945	0.332955
1__165122455	rs326574377	1	165122455	SMAD3	ENSSSCG00000004952	8	2	0.0201827	0.144448
1__165122903	rs335279392	1	165122903	SMAD3	ENSSSCG00000004952	8	0	0.527873	0.740708
1__165124140	rs318349043	1	165124140	SMAD3	ENSSSCG00000004952	8	0	0.714519	0.863133
1__165130400	rs345084978	1	165130400	AAGAB	ENSSSCG00000004951	3	1	0.0245064	0.158598
1__165500478	rs342011689	1	165500478	MAP2K5	ENSSSCG00000004955	6	1	0.303641	0.55996
1__166108366	rs323208070	1	166108366	CLN6	ENSSSCG00000004957	6	0	0.279112	0.536267
1__166108541	rs328377449	1	166108541	CLN6	ENSSSCG00000004957	5	0	0.869836	0.948134
1__166108654	rs342315321	1	166108654	CLN6	ENSSSCG00000004957	7	1	0.563248	0.766985
1__166113224	rs340454386	1	166113224	CLN6	ENSSSCG00000004957	8	1	0.0889702	0.299573
1__166175130	rs340831041	1	166175130	FEM1B,ITGA11	ENSSSCG00000022419,ENSSSCG00000004961	1	0	0.601255	0.792493
1__166175746	rs331428956	1	166175746	FEM1B,ITGA11	ENSSSCG00000022419,ENSSSCG00000004961	2	1	0.0368153	0.19287
1__166664525	rs712295654	1	166664525	ENSSSCG00000004963	ENSSSCG00000004963	8	1	0.0377387	0.195701
1__166665368	rs694066780	1	166665368	ENSSSCG00000004963	ENSSSCG00000004963	3	0	0.970739	1
1__167808622		1	167808622	TLE3	ENSSSCG00000004971	1	1	0.00210684	0.0446465
1__167809070		1	167809070	TLE3	ENSSSCG00000004971	1	0	0.592536	0.786632
1__167809125		1	167809125	TLE3	ENSSSCG00000004971	1	0	0.430671	0.672305
1__167809560		1	167809560	TLE3	ENSSSCG00000004971	1	0	0.92015	0.979579
1__167810498	rs707589850	1	167810498	TLE3	ENSSSCG00000004971	1	0	0.0842753	0.290915
1__167814492		1	167814492	TLE3	ENSSSCG00000004971	1	0	0.700411	0.853925
1__167818178		1	167818178	TLE3	ENSSSCG00000004971	5	0	0.280543	0.53759
1__167825006		1	167825006	TLE3	ENSSSCG00000004971	5	1	0.00422353	0.0646436
1__175152958	rs1112464874	1	175152958	C14orf28	ENSSSCG00000030679	4	1	0.115112	0.341233
1__175166435	rs333421759	1	175166435	KLHL28	ENSSSCG00000004996	1	1	0.00185471	0.0418614
1__175167739	rs338749376	1	175167739	KLHL28	ENSSSCG00000004996	5	0	0.437594	0.677539
1__175303057	rs345244252	1	175303057	PRPF39	ENSSSCG00000004997	4	0	0.250357	0.506573
1__175422957	rs337702245	1	175422957	FANCM,MIS18BP1	ENSSSCG00000005000,ENSSSCG00000004999	1	0	0.169886	0.414382
1__179456417	rs80880451	1	179456417	ENSSSCG00000038507	ENSSSCG00000038507	7	2	0.00492463	0.0707673
1__179671840		1	179671840	KLHDC2	ENSSSCG00000005009	2	0	0.60103	0.792395
1__179714207	rs321238192	1	179714207	KLHDC2,ARF6	ENSSSCG00000005009,ENSSSCG00000005012	7	2	0.0117964	0.110384
1__179714876	rs329809292	1	179714876	KLHDC2,ARF6	ENSSSCG00000005009,ENSSSCG00000005012	7	0	0.428321	0.670694
1__180477697	rs321589252	1	180477697			7	1	0.206524	0.458083
1__180477751	rs340309805	1	180477751			7	0	0.415579	0.659793
1__180477786	rs322356763	1	180477786			7	1	0.0660922	0.258684
1__180478086	rs333990834	1	180478086			7	1	0.548942	0.756198
1__180478113	rs342833208	1	180478113			7	0	0.845407	0.934294
1__180478382	rs343405759	1	180478382			7	0	0.842021	0.932499
1__180478414	rs325395726	1	180478414			7	0	0.628182	0.808402
1__180478793	rs331045465	1	180478793			3	1	0.222737	0.476941
1__180478881	rs712954152	1	180478881			4	0	0.639272	0.815053
1__180479263	rs331930136	1	180479263			7	1	0.195483	0.444948
1__180479382	rs324345820	1	180479382			8	0	0.205227	0.456415
1__180479782	rs342304041	1	180479782	NIN	ENSSSCG00000005022	7	1	0.296105	0.552943
1__180480009	rs332417805	1	180480009	NIN	ENSSSCG00000005022	7	2	0.00398082	0.0624507
1__180480987	rs328399678	1	180480987	NIN	ENSSSCG00000005022	7	0	0.770868	0.898827
1__180481770	rs330426430	1	180481770	NIN	ENSSSCG00000005022	7	0	0.544375	0.752746
1__180501894		1	180501894	NIN	ENSSSCG00000005022	1	0	0.457525	0.691608
1__180518502	rs326806545	1	180518502	NIN	ENSSSCG00000005022	7	0	0.151702	0.390837
1__180518692	rs345123722	1	180518692	NIN	ENSSSCG00000005022	7	0	0.722624	0.868542
1__180530775	rs329459863	1	180530775	NIN	ENSSSCG00000005022	7	0	0.111756	0.336045
1__180645579	rs332444251	1	180645579	PYGL,ABHD12B	ENSSSCG00000005024,ENSSSCG00000005023	7	2	0.0152441	0.126327
1__180669628	rs694170018	1	180669628	PYGL	ENSSSCG00000005024	7	2	0.0358205	0.189808
1__180704008	rs339264552	1	180704008	PYGL	ENSSSCG00000005024	7	0	0.585582	0.781806
1__180933945	rs320764724	1	180933945	TMX1	ENSSSCG00000038422	2	0	0.327767	0.582502
1__181535133	rs327481461	1	181535133	ENSSSCG00000028092	ENSSSCG00000028092	6	0	0.870068	0.948267
1__181648737	rs80962176	1	181648737	ENSSSCG00000028092	ENSSSCG00000028092	6	0	0.621481	0.804569
1__181648752	rs711726891	1	181648752	ENSSSCG00000028092	ENSSSCG00000028092	7	2	0.0752041	0.276413
1__181649222	rs326257232	1	181649222	ENSSSCG00000028092	ENSSSCG00000028092	9	3	0.00381799	0.0612198
1__181650806	rs330044370	1	181650806	ENSSSCG00000028092	ENSSSCG00000028092	6	0	0.215106	0.468124
1__181651034	rs332772744	1	181651034	ENSSSCG00000028092	ENSSSCG00000028092	9	0	0.391192	0.638223
1__181651389	rs321281762	1	181651389	ENSSSCG00000028092	ENSSSCG00000028092	9	0	0.625535	0.806818
1__181651445	rs337464314	1	181651445	ENSSSCG00000028092	ENSSSCG00000028092	7	0	0.958859	1
1__181681476	rs702548024	1	181681476	RTRAF	ENSSSCG00000005029	7	1	0.0752799	0.276613
1__182267733	rs332950175	1	182267733	ERO1A	ENSSSCG00000005037	7	1	0.00862586	0.094019
1__182413941	rs329634242	1	182413941	GNPNAT1	ENSSSCG00000005040	4	0	0.872076	0.949577
1__184395700	rs338301185	1	184395700	SOCS4	ENSSSCG00000032332	3	1	0.0241793	0.157734
1__184397744	rs331975334	1	184397744	SOCS4	ENSSSCG00000032332	3	1	0.138	0.372201
1__184415106	rs341395230	1	184415106	MAPK1IP1L	ENSSSCG00000005054	4	1	0.0608967	0.249294
1__184687225	rs330309242	1	184687225	FBXO34,ATG14	ENSSSCG00000005057,ENSSSCG00000005058	5	2	0.00613662	0.0797474
1__187307822	rs319355229	1	187307822	ACTR10	ENSSSCG00000022299	13	0	0.77449	0.901205
1__188617025	rs324189922	1	188617025	L3HYPDH,JKAMP	ENSSSCG00000037854,ENSSSCG00000034798	5	0	0.710528	0.860297
1__188617205	rs324940991	1	188617205	L3HYPDH,JKAMP	ENSSSCG00000037854,ENSSSCG00000034798	1	0	0.439878	0.67918
1__190273681	rs329179874	1	190273681	PRKCH	ENSSSCG00000005095	8	1	0.316906	0.572177
1__194379932		1	194379932	SGPP1	ENSSSCG00000028558	5	1	0.100151	0.318034
1__201588595	rs342168321	1	201588595	KLHL9	ENSSSCG00000005150	3	1	0.0161018	0.129664
1__201909829	rs335147945	1	201909829	FOCAD,HACD4	ENSSSCG00000028406,ENSSSCG00000005164	11	2	0.0357037	0.18954
1__203450552	rs339140718	1	203450552	RPS6,DENND4C	ENSSSCG00000005169,ENSSSCG00000005170	3	0	0.298094	0.554859
1__216378635	rs336282923	1	216378635	ERMP1,RIC1	ENSSSCG00000005207,ENSSSCG00000005208	2	0	0.823383	0.923143
1__216379231	rs80950151	1	216379231	ERMP1,RIC1	ENSSSCG00000005207,ENSSSCG00000005208	2	0	0.921016	0.979994
1__216692122	rs322814485	1	216692122	CD274,PLGRKT	ENSSSCG00000005211,ENSSSCG00000005212	3	0	0.798002	0.91445
1__216870777	rs345829560	1	216870777	JAK2	ENSSSCG00000005215	3	0	0.534147	0.745237
1__221300512	rs343457328	1	221300512	DOCK8	ENSSSCG00000005240	10	2	0.0170069	0.132909
1__221341355	rs323858043	1	221341355	DOCK8	ENSSSCG00000005240	3	1	0.0393561	0.200396
1__221341508	rs345320653	1	221341508	DOCK8	ENSSSCG00000005240	3	1	0.0256239	0.161554
1__221341523	rs325744670	1	221341523	DOCK8	ENSSSCG00000005240	3	0	0.13439	0.367818
1__221396974	rs339127200	1	221396974	DOCK8	ENSSSCG00000005240	3	1	0.0528687	0.232774
1__221396996	rs343400680	1	221396996	DOCK8	ENSSSCG00000005240	3	1	0.241401	0.496744
1__221402033	rs328632407	1	221402033	DOCK8	ENSSSCG00000005240	4	0	0.174668	0.419597
1__223029261		1	223029261			4	1	0.0110903	0.106866
1__223030153	rs1113159998	1	223030153			11	1	0.145452	0.382087
1__223030165	rs1112467605	1	223030165			11	0	0.648574	0.820513
1__223030293	rs691739085	1	223030293			12	2	0.00605008	0.0792961
1__223030624	rs706110845	1	223030624			4	0	0.885634	0.958107
1__223030781	rs696345781	1	223030781			6	1	0.224609	0.478908
1__223030814	rs1113389250	1	223030814			12	1	0.328148	0.582658
1__223030893	WU_10_2_1_249505753	1	223030893			13	0	0.9997	1
1__223033079	rs341259750	1	223033079	PTAR1	ENSSSCG00000005252	11	3	0.0144444	0.122887
1__223034458	rs320593469	1	223034458	PTAR1	ENSSSCG00000005252	10	0	0.928105	0.984311
1__223034636	rs325879814	1	223034636	PTAR1	ENSSSCG00000005252	1	0	0.351804	0.603763
1__223592322	rs344515982	1	223592322	ENSSSCG00000005255	ENSSSCG00000005255	8	1	0.0997502	0.317307
1__223644713	rs334803170	1	223644713	ENSSSCG00000005255	ENSSSCG00000005255	2	1	0.112032	0.336562
1__223644902	rs326018139	1	223644902	ENSSSCG00000005255	ENSSSCG00000005255	5	1	0.531981	0.743845
1__223652045	rs320148978	1	223652045	ENSSSCG00000005255	ENSSSCG00000005255	3	0	0.0559944	0.239376
1__223653020	rs345638767	1	223653020	ENSSSCG00000005255	ENSSSCG00000005255	2	0	0.745841	0.884008
1__223721701	rs318388805	1	223721701	KLF9	ENSSSCG00000021646	10	1	0.702003	0.854701
1__224961323	rs330196137	1	224961323	CEMIP2	ENSSSCG00000024257	7	1	0.149327	0.387568
1__224961351	rs337937471	1	224961351	CEMIP2	ENSSSCG00000024257	4	0	0.968616	1
1__224961762	rs340663074	1	224961762	CEMIP2	ENSSSCG00000024257	7	2	0.0706138	0.267501
1__224961795	rs324231989	1	224961795	CEMIP2	ENSSSCG00000024257	7	1	0.038205	0.196932
1__224962300	rs345173547	1	224962300	CEMIP2	ENSSSCG00000024257	7	0	0.719848	0.866625
1__224962606	rs327816743	1	224962606	CEMIP2	ENSSSCG00000024257	8	1	0.111743	0.336045
1__224963314	rs330186336	1	224963314	CEMIP2	ENSSSCG00000024257	7	0	0.390096	0.637535
1__224963323	rs81209578	1	224963323	CEMIP2	ENSSSCG00000024257	7	0	0.168201	0.412245
1__224974176	rs344576363	1	224974176	CEMIP2	ENSSSCG00000024257	7	0	0.433321	0.67446
1__224982904	rs327579277	1	224982904	CEMIP2	ENSSSCG00000024257	1	0	0.335153	0.588983
1__224984000	rs334709169	1	224984000	CEMIP2	ENSSSCG00000024257	1	0	0.824872	0.923814
1__224987200	rs318557883	1	224987200	CEMIP2	ENSSSCG00000024257	10	2	0.0609807	0.249294
1__225004023	rs343596272	1	225004023	CEMIP2	ENSSSCG00000024257	4	1	0.0820155	0.287087
1__225008352		1	225008352	CEMIP2	ENSSSCG00000024257	8	1	0.189659	0.437472
1__225008376		1	225008376	CEMIP2	ENSSSCG00000024257	8	0	0.28091	0.537984
1__225013937	rs323177634	1	225013937	CEMIP2	ENSSSCG00000024257	4	0	0.562486	0.766634
1__225018914	rs344034480	1	225018914	CEMIP2	ENSSSCG00000024257	8	2	0.0772178	0.27938
1__225024350	rs333695083	1	225024350	CEMIP2	ENSSSCG00000024257	9	0	0.875126	0.951415
1__225704301	rs701096467	1	225704301	ZFAND5	ENSSSCG00000030268	8	1	0.184012	0.430729
1__226414268	rs339905728	1	226414268			4	0	0.905212	0.969942
1__226414346	rs323042249	1	226414346	ANXA1	ENSSSCG00000005267	3	0	0.514702	0.731661
1__226420304	rs80969479	1	226420304	ANXA1	ENSSSCG00000005267	4	0	0.350118	0.602333
1__226422371	rs80794072	1	226422371	ANXA1	ENSSSCG00000005267	2	0	0.0651521	0.256358
1__226426104	rs80930195	1	226426104	ANXA1	ENSSSCG00000005267	4	0	0.481003	0.708033
1__229467010	rs320838918	1	229467010	GCNT1	ENSSSCG00000005277	2	0	0.283714	0.54073
1__230605936	rs325736142	1	230605936	GNAQ	ENSSSCG00000033763	2	0	0.6644	0.831228
1__230606056	rs339341116	1	230606056	GNAQ	ENSSSCG00000033763	2	0	0.18383	0.430496
1__232500495	rs324545380	1	232500495	TLE4	ENSSSCG00000005288	1	0	0.421954	0.665289
1__235863694	rs1107670757	1	235863694	VCP	ENSSSCG00000005300	4	0	0.523806	0.737994
1__235871411	rs1112174192	1	235871411	VCP,PIGO,FANCG	ENSSSCG00000005300,ENSSSCG00000005303,ENSSSCG00000034874	1	0	0.304889	0.561349
1__235872458	rs81213395	1	235872458	VCP,PIGO,FANCG	ENSSSCG00000005300,ENSSSCG00000005303,ENSSSCG00000034874	10	0	0.443877	0.681945
1__235872846	rs1111382305	1	235872846	VCP,PIGO,FANCG	ENSSSCG00000005300,ENSSSCG00000005303,ENSSSCG00000034874	1	0	0.158738	0.40007
1__235873054	rs81480082	1	235873054	VCP,PIGO,FANCG	ENSSSCG00000005300,ENSSSCG00000005303,ENSSSCG00000034874	10	0	0.466157	0.696943
1__235873319	rs1108615200	1	235873319	VCP,PIGO,FANCG	ENSSSCG00000005300,ENSSSCG00000005303,ENSSSCG00000034874	10	1	0.0995903	0.317109
1__235873627		1	235873627	VCP,PIGO,FANCG	ENSSSCG00000005300,ENSSSCG00000005303,ENSSSCG00000034874	1	0	0.183558	0.430261
1__235874232	rs1107400088	1	235874232	VCP,PIGO,FANCG	ENSSSCG00000005300,ENSSSCG00000005303,ENSSSCG00000034874	11	1	0.0327532	0.181458
1__235875255	rs81351098	1	235875255	VCP,PIGO,FANCG	ENSSSCG00000005300,ENSSSCG00000005303,ENSSSCG00000034874	11	0	0.746654	0.884481
1__235875264	rs1112171931	1	235875264	VCP,PIGO,FANCG	ENSSSCG00000005300,ENSSSCG00000005303,ENSSSCG00000034874	1	0	1	1
1__235876300	rs1111820608	1	235876300	VCP,PIGO,FANCG	ENSSSCG00000005300,ENSSSCG00000005303,ENSSSCG00000034874	11	0	0.762705	0.893604
1__235876639		1	235876639	PIGO,FANCG	ENSSSCG00000005303,ENSSSCG00000034874	1	0	0.774216	0.901127
1__235877388	rs1111739399	1	235877388	PIGO,FANCG	ENSSSCG00000005303,ENSSSCG00000034874	11	2	0.0452982	0.215016
1__235882497	rs326925760	1	235882497	PIGO,FANCG	ENSSSCG00000005303,ENSSSCG00000034874	11	5	3.21194e-06	0.000655995
1__236343369	rs324188344	1	236343369	TESK1	ENSSSCG00000005310	12	2	0.0161808	0.129937
1__236343711	rs321856479	1	236343711	TESK1	ENSSSCG00000005310	12	0	0.257087	0.513816
1__236344879	rs80816034	1	236344879	TESK1	ENSSSCG00000005310	11	0	0.256372	0.513179
1__236345238	rs329042656	1	236345238	TESK1	ENSSSCG00000005310	12	2	0.407932	0.652579
1__236346590	rs330372485	1	236346590	ENSSSCG00000005311	ENSSSCG00000005311	11	0	0.709445	0.859405
1__236347322	rs343556470	1	236347322	ENSSSCG00000005311	ENSSSCG00000005311	12	1	0.699121	0.852834
1__236352517	rs690089718	1	236352517	ENSSSCG00000005311	ENSSSCG00000005311	12	0	0.188153	0.435975
1__236353187	rs337277627	1	236353187	ENSSSCG00000005311	ENSSSCG00000005311	1	0	0.141691	0.377332
1__236372135	rs324332417	1	236372135	ENSSSCG00000005311,SIT1	ENSSSCG00000005311,ENSSSCG00000005312	1	0	0.362229	0.613083
1__236372189	rs333562827	1	236372189	ENSSSCG00000005311,SIT1	ENSSSCG00000005311,ENSSSCG00000005312	1	0	0.181412	0.427554
1__236372190	rs342960003	1	236372190	ENSSSCG00000005311,SIT1	ENSSSCG00000005311,ENSSSCG00000005312	6	0	0.500969	0.722182
1__236372341	rs80791551	1	236372341	ENSSSCG00000005311,SIT1	ENSSSCG00000005311,ENSSSCG00000005312	6	3	0.00264067	0.0505862
1__236372646	rs344731789	1	236372646	ENSSSCG00000005311,SIT1	ENSSSCG00000005311,ENSSSCG00000005312	6	2	0.00383075	0.0612565
1__236373001	rs80923487	1	236373001	ENSSSCG00000005311,SIT1	ENSSSCG00000005311,ENSSSCG00000005312	6	0	0.534589	0.745373
1__236405024	rs10719861	1	236405024	ENSSSCG00000005316	ENSSSCG00000005316	1	0	1	1
1__236405181	rs10719859	1	236405181	ENSSSCG00000005316	ENSSSCG00000005316	1	1	0.0088647	0.0949991
1__236419030	rs337705913	1	236419030	TLN1	ENSSSCG00000005317	1	1	0.0384695	0.197714
1__236430981	rs80993118	1	236430981	TLN1	ENSSSCG00000005317	11	2	0.0125166	0.113675
1__236432946	rs324850602	1	236432946	TLN1	ENSSSCG00000005317	1	0	0.50006	0.721785
1__236451347	rs196952404	1	236451347	CREB3	ENSSSCG00000005318	2	1	0.0311028	0.177307
1__236451631	rs708584397	1	236451631	CREB3	ENSSSCG00000005318	1	0	0.34336	0.5964
1__236456132	rs342802776	1	236456132	CREB3,GBA2	ENSSSCG00000005318,ENSSSCG00000005319	3	0	0.502684	0.723962
1__236458467	rs332040438	1	236458467	GBA2	ENSSSCG00000005319	5	1	0.234463	0.488709
1__236467757	rs343996684	1	236467757	GBA2	ENSSSCG00000005319	1	0	0.864551	0.945512
1__236467892	rs323383647	1	236467892	GBA2	ENSSSCG00000005319	1	0	0.0576781	0.242696
1__236470225	rs345045292	1	236470225	RGP1	ENSSSCG00000005320	2	0	0.0449366	0.214258
1__236942629	rs344675762	1	236942629	GLIPR2	ENSSSCG00000031236	4	1	0.191563	0.440171
1__236942679	rs328664322	1	236942679	GLIPR2	ENSSSCG00000031236	4	0	0.631768	0.810662
1__236942683	rs319161856	1	236942683	GLIPR2	ENSSSCG00000031236	4	1	0.55358	0.75934
1__236942961	rs1111752361	1	236942961	GLIPR2	ENSSSCG00000031236	2	0	0.420609	0.664257
1__236971701	rs81211747	1	236971701	CLTA	ENSSSCG00000037131	3	1	0.124487	0.354584
1__237000288		1	237000288	CLTA,GNE	ENSSSCG00000037131,ENSSSCG00000037468	2	0	0.639145	0.815012
1__237001057		1	237001057	CLTA,GNE	ENSSSCG00000037131,ENSSSCG00000037468	1	1	0.0139254	0.12064
1__237111388	rs324560913	1	237111388	RNF38	ENSSSCG00000005343	3	1	0.0653863	0.256863
1__237111619	rs322469950	1	237111619	RNF38	ENSSSCG00000005343	4	2	0.000111147	0.00891693
1__237113414	rs344772096	1	237113414	RNF38	ENSSSCG00000005343	1	0	0.221794	0.475908
1__237575686	rs328220211	1	237575686	PAX5	ENSSSCG00000036086	7	1	0.0371365	0.193773
1__237576899	rs338713692	1	237576899	PAX5	ENSSSCG00000036086	7	0	0.779339	0.90433
1__237578327	rs326665621	1	237578327	PAX5	ENSSSCG00000036086	7	1	0.0436949	0.211674
1__237579824	rs339094951	1	237579824	PAX5	ENSSSCG00000036086	5	0	0.310756	0.566585
1__237580221	rs327128869	1	237580221	PAX5	ENSSSCG00000036086	7	1	0.360136	0.611139
1__237581523	rs318518667	1	237581523	PAX5	ENSSSCG00000036086	5	1	0.358228	0.609492
1__238058748	rs340944756	1	238058748	ZCCHC7	ENSSSCG00000005346	7	0	0.166276	0.409484
1__238139917	rs322466302	1	238139917	GRHPR	ENSSSCG00000005349	2	0	0.376084	0.625392
1__238217770	rs336190597	1	238217770	POLR1E	ENSSSCG00000005347	7	0	0.496501	0.719596
1__238219068	rs321265526	1	238219068	POLR1E	ENSSSCG00000005347	6	1	0.506117	0.726302
1__238219223	rs327342789	1	238219223	POLR1E	ENSSSCG00000005347	10	1	0.142943	0.379113
1__238219236	rs336351967	1	238219236	POLR1E	ENSSSCG00000005347	6	1	0.231023	0.485322
1__238326958	rs339323761	1	238326958	ENSSSCG00000050320	ENSSSCG00000050320	1	0	0.113708	0.339191
1__238328922	rs321373760	1	238328922	ENSSSCG00000050320	ENSSSCG00000050320	5	1	0.261408	0.518142
1__238520935	rs346374633	1	238520935	TRMT10B	ENSSSCG00000005354	3	0	0.435166	0.675929
1__238535473	rs320024998	1	238535473	TRMT10B	ENSSSCG00000005354	1	0	1	1
1__239481637	rs335031547	1	239481637	NCBP1,TSTD2	ENSSSCG00000005366,ENSSSCG00000005367	7	2	0.00206267	0.0441431
1__239483860	rs341619327	1	239483860	NCBP1,TSTD2	ENSSSCG00000005366,ENSSSCG00000005367	10	0	0.393619	0.640668
1__239483930	rs332548848	1	239483930	NCBP1,TSTD2	ENSSSCG00000005366,ENSSSCG00000005367	8	1	0.335251	0.588983
1__239768809	rs322501141	1	239768809	TRMO	ENSSSCG00000005371	4	0	0.253199	0.509807
1__239768879	rs323822730	1	239768879	TRMO	ENSSSCG00000005371	10	1	0.370842	0.620849
1__239772749	rs333999095	1	239772749	TRMO	ENSSSCG00000005371	10	0	0.413709	0.65829
1__239772841	rs328652634	1	239772841	TRMO	ENSSSCG00000005371	8	1	0.346583	0.598872
1__239779386	rs80898914	1	239779386	TRMO	ENSSSCG00000005371	11	2	0.08959	0.300453
1__239905168	rs80944773	1	239905168	NANS	ENSSSCG00000005373	4	0	0.123115	0.352902
1__239912223	rs327800795	1	239912223	NANS	ENSSSCG00000005373	4	0	0.510651	0.729566
1__239913364	rs321312484	1	239913364	NANS	ENSSSCG00000005373	4	1	0.346674	0.598951
1__239913492	rs322209341	1	239913492	NANS,TRIM14	ENSSSCG00000005373,ENSSSCG00000033222	8	0	0.30559	0.561916
1__240916017	rs323169120	1	240916017	TGFBR1	ENSSSCG00000005382	12	2	0.54198	0.751062
1__240916100	rs329142942	1	240916100	TGFBR1	ENSSSCG00000005382	12	1	0.110392	0.333414
1__240916885	rs333978392	1	240916885	TGFBR1	ENSSSCG00000005382	12	1	0.00141816	0.036768
1__240979811	rs337673511	1	240979811	ALG2	ENSSSCG00000005383	3	0	0.728819	0.873169
1__240985244	rs55618877	1	240985244	SEC61B	ENSSSCG00000038914	13	3	0.0330035	0.181784
1__240985458	rs55618878	1	240985458	SEC61B	ENSSSCG00000038914	13	1	0.357456	0.608601
1__243116303	rs335059896	1	243116303	ZNF189,ALDOB	ENSSSCG00000034239,ENSSSCG00000038300	5	0	0.128066	0.358955
1__246173112	rs341978163	1	246173112	ABCA1	ENSSSCG00000005423	7	0	0.222542	0.476576
1__246186918	rs327750870	1	246186918	ABCA1	ENSSSCG00000005423	3	1	0.0266161	0.16453
1__246683073	rs328728529	1	246683073	SLC44A1	ENSSSCG00000005425	1	0	1	1
1__249932146	rs323901468	1	249932146	ELP1	ENSSSCG00000005441	4	1	0.0445551	0.213319
1__249932216	rs324410978	1	249932216	ELP1	ENSSSCG00000005441	1	0	0.367186	0.618005
1__249949825	rs330759721	1	249949825	ELP1	ENSSSCG00000005441	1	1	0.0227985	0.153957
1__249979564	rs336414179	1	249979564	ELP1	ENSSSCG00000005441	1	0	0.361774	0.612711
1__249979673	rs341178317	1	249979673	ELP1	ENSSSCG00000005441	2	0	0.64211	0.816839
1__249979702	rs320834549	1	249979702	ELP1	ENSSSCG00000005441	1	0	1	1
1__249980061	rs318310917	1	249980061	ELP1	ENSSSCG00000005441	3	0	0.174011	0.418847
1__249980063	rs327841259	1	249980063	ELP1	ENSSSCG00000005441	3	0	0.174011	0.418847
1__249980216	rs320873417	1	249980216	ELP1	ENSSSCG00000005441	1	0	0.203542	0.454245
1__252221768	rs344426317	1	252221768	ECPAS	ENSSSCG00000005459	2	0	0.10281	0.322492
1__252244172	rs788651531	1	252244172	ECPAS	ENSSSCG00000005459	4	0	0.792193	0.911619
1__252244173	rs793589595	1	252244173	ECPAS	ENSSSCG00000005459	4	0	0.792193	0.911619
1__252253719	rs331929635	1	252253719	ECPAS	ENSSSCG00000005459	7	0	0.224285	0.47855
1__252253779	rs332048856	1	252253779	ECPAS	ENSSSCG00000005459	2	0	0.308263	0.564946
1__252280194	rs334060505	1	252280194	ECPAS	ENSSSCG00000005459	6	0	0.113955	0.339549
1__252459415	rs334078519	1	252459415	GNG10	ENSSSCG00000046439	10	2	0.0113474	0.108289
1__252678058	rs80807532	1	252678058	UGCG	ENSSSCG00000022780	5	2	0.00536155	0.0740906
1__252681574	rs80865488	1	252681574	UGCG	ENSSSCG00000022780	5	1	0.0544057	0.235825
1__252688331	rs330186828	1	252688331	UGCG	ENSSSCG00000022780	9	4	2.05547e-08	1.00774e-05
1__252688860	rs338191117	1	252688860			9	3	0.00278901	0.0522126
1__252689108	rs322873206	1	252689108			9	1	0.0130241	0.116227
1__252987822	rs710695152	1	252987822	PTBP3	ENSSSCG00000005466	14	4	0.0135575	0.118922
1__252989496	rs340126063	1	252989496	PTBP3	ENSSSCG00000005466	14	3	0.0468382	0.219188
1__252989646	rs331731729	1	252989646	PTBP3	ENSSSCG00000005466	14	0	0.574636	0.775298
1__252989695	rs341879138	1	252989695	PTBP3	ENSSSCG00000005466	3	0	0.663719	0.830906
1__252991231	rs334271676	1	252991231	PTBP3	ENSSSCG00000005466	1	0	0.826263	0.924502
1__252991371	rs344990747	1	252991371	PTBP3	ENSSSCG00000005466	10	0	0.740638	0.880837
1__253376278	rs341604800	1	253376278	INIP	ENSSSCG00000026194	3	1	0.024315	0.158003
1__253377322	rs335278688	1	253377322	INIP	ENSSSCG00000026194	8	1	0.166233	0.409484
1__253379225	rs329510906	1	253379225	INIP	ENSSSCG00000026194	7	2	0.0177661	0.136087
1__253804967	rs337540760	1	253804967	FKBP15,SLC31A2	ENSSSCG00000005477,ENSSSCG00000023714	6	0	0.681242	0.842025
1__253805037	rs320801414	1	253805037	FKBP15,SLC31A2	ENSSSCG00000005477,ENSSSCG00000023714	2	0	0.565962	0.768889
1__253808092	rs337427525	1	253808092	FKBP15	ENSSSCG00000005477	3	1	0.00273506	0.0519142
1__253808211	rs81219260	1	253808211	FKBP15	ENSSSCG00000005477	3	1	0.136532	0.370514
1__253812815	rs81480175	1	253812815	FKBP15	ENSSSCG00000005477	4	0	0.491887	0.716771
1__253813419	rs81351889	1	253813419	FKBP15	ENSSSCG00000005477	4	1	0.182589	0.429063
1__253819258	rs324823808	1	253819258	FKBP15	ENSSSCG00000005477	1	1	0.0015133	0.0378514
1__253852878	rs694509473	1	253852878	FKBP15	ENSSSCG00000005477	15	3	0.0168708	0.132399
1__253916892	rs337090333	1	253916892	PRPF4	ENSSSCG00000024648	7	2	0.00072932	0.0257026
1__253921933	rs318471681	1	253921933	PRPF4	ENSSSCG00000024648	16	1	0.563675	0.767221
1__253923108	rs81218045	1	253923108	PRPF4	ENSSSCG00000024648	16	1	0.416858	0.661019
1__253923567	rs196954640	1	253923567	PRPF4	ENSSSCG00000024648	16	1	0.666048	0.832196
1__253923599	rs196959116	1	253923599	PRPF4	ENSSSCG00000024648	16	4	0.172975	0.417749
1__253923609	rs196951169	1	253923609	PRPF4	ENSSSCG00000024648	16	3	0.118952	0.347505
1__254033739	rs344597617	1	254033739	ENSSSCG00000005478	ENSSSCG00000005478	5	0	0.597374	0.790305
1__254034262	rs327241799	1	254034262	ENSSSCG00000005478	ENSSSCG00000005478	5	0	0.833667	0.928431
1__254155470	rs325104533	1	254155470	RGS3	ENSSSCG00000005480	1	0	0.0583454	0.243955
1__254211101	rs81219592	1	254211101	RGS3	ENSSSCG00000005480	6	1	0.028998	0.171215
1__254944421	rs707733353	1	254944421	AKNA	ENSSSCG00000023894	3	1	0.0528064	0.232744
1__254944520	rs1110534202	1	254944520	AKNA	ENSSSCG00000023894	11	0	0.390454	0.637718
1__254944539	rs1111061763	1	254944539	AKNA	ENSSSCG00000023894	11	0	0.315362	0.57114
1__254944771	rs1112806674	1	254944771	AKNA	ENSSSCG00000023894	11	0	0.613186	0.79984
1__254944811	rs1110372118	1	254944811	AKNA	ENSSSCG00000023894	8	1	0.28664	0.543365
1__254944851	rs1110890594	1	254944851	AKNA	ENSSSCG00000023894	3	0	0.545414	0.753645
1__254944852	rs1108363776	1	254944852	AKNA	ENSSSCG00000023894	3	0	0.545414	0.753645
1__254944888	rs1111595286	1	254944888	AKNA	ENSSSCG00000023894	8	0	0.684268	0.843902
1__254944917	rs1108681976	1	254944917	AKNA	ENSSSCG00000023894	11	0	0.822375	0.922781
1__254945002		1	254945002	AKNA	ENSSSCG00000023894	11	2	0.0583903	0.243964
1__254945044	rs1109594296	1	254945044	AKNA	ENSSSCG00000023894	8	0	0.349777	0.602065
1__254945176		1	254945176	AKNA	ENSSSCG00000023894	9	2	0.398111	0.64438
1__254945193		1	254945193	AKNA	ENSSSCG00000023894	9	0	0.803672	0.915914
1__254945222		1	254945222	AKNA	ENSSSCG00000023894	4	1	0.215931	0.46904
1__254949638	rs700102344	1	254949638	AKNA	ENSSSCG00000023894	11	1	0.837928	0.930281
1__254953887	rs1114130920	1	254953887	AKNA	ENSSSCG00000023894	4	1	0.248064	0.504107
1__254955555	rs1113718267	1	254955555	AKNA	ENSSSCG00000023894	11	1	0.729703	0.873804
1__254955708		1	254955708	AKNA	ENSSSCG00000023894	11	2	0.000764289	0.0263017
1__254955714		1	254955714	AKNA	ENSSSCG00000023894	3	1	0.000212491	0.0128776
1__254963175	rs321779448	1	254963175	AKNA	ENSSSCG00000023894	8	0	0.259904	0.516327
1__254964282	rs341734516	1	254964282	AKNA	ENSSSCG00000023894	8	2	0.0173688	0.134441
1__254964288	rs321881666	1	254964288	AKNA	ENSSSCG00000023894	7	4	0.0010647	0.0315613
1__254964426	rs343590500	1	254964426	AKNA	ENSSSCG00000023894	8	0	0.554198	0.759727
1__254965935	rs338822265	1	254965935	AKNA	ENSSSCG00000023894	7	0	0.420153	0.6639
1__254966203	rs697362668	1	254966203	AKNA	ENSSSCG00000023894	8	1	0.24503	0.500795
1__254966263	rs328451993	1	254966263	AKNA	ENSSSCG00000023894	8	4	9.02208e-05	0.00758799
1__254966271	rs332667851	1	254966271	AKNA	ENSSSCG00000023894	7	2	0.0711688	0.268584
1__254966486	rs320248052	1	254966486	AKNA	ENSSSCG00000023894	1	0	0.135031	0.368715
1__254966787	rs341135153	1	254966787	AKNA	ENSSSCG00000023894	1	0	0.569956	0.771886
1__254966797	rs325035965	1	254966797	AKNA	ENSSSCG00000023894	1	0	0.574337	0.775127
1__254967229	rs325569332	1	254967229	AKNA	ENSSSCG00000023894	1	0	0.109144	0.331874
1__254983914	rs319552216	1	254983914	AKNA	ENSSSCG00000023894	9	0	0.299855	0.556951
1__254984061	rs341111905	1	254984061	AKNA	ENSSSCG00000023894	9	1	0.202855	0.453545
1__255009868	rs337298929	1	255009868	WHRN	ENSSSCG00000005490	1	0	0.617668	0.802279
1__255009913	rs318303233	1	255009913	WHRN	ENSSSCG00000005490	1	0	1	1
1__255010004	rs708958174	1	255010004	WHRN	ENSSSCG00000005490	4	1	0.0814348	0.286369
1__255010019	rs341928033	1	255010019	WHRN	ENSSSCG00000005490	4	0	0.275822	0.533105
1__255010109	rs330125138	1	255010109	WHRN	ENSSSCG00000005490	3	0	0.318149	0.573577
1__255010190	rs324025107	1	255010190	WHRN	ENSSSCG00000005490	5	0	0.6846	0.843959
1__255010229	rs80881151	1	255010229	WHRN	ENSSSCG00000005490	5	1	0.0188875	0.140696
1__255010415	rs328144962	1	255010415	WHRN	ENSSSCG00000005490	1	0	0.0755899	0.277085
1__255010442	rs332320357	1	255010442	WHRN	ENSSSCG00000005490	1	0	1	1
1__255028754	rs80977073	1	255028754	WHRN	ENSSSCG00000005490	1	0	0.355591	0.606997
1__255029886	rs80786481	1	255029886	WHRN	ENSSSCG00000005490	2	1	0.0151836	0.126019
1__255064599		1	255064599	WHRN	ENSSSCG00000005490	1	0	0.343781	0.596694
1__255151952		1	255151952	ATP6V1G1	ENSSSCG00000032835	8	1	0.109169	0.331874
1__255152039		1	255152039	ATP6V1G1	ENSSSCG00000032835	8	4	2.27128e-07	7.45728e-05
1__255158729	rs338772615	1	255158729	ATP6V1G1	ENSSSCG00000032835	5	1	0.0196271	0.143173
1__255158822	rs325415138	1	255158822	ATP6V1G1	ENSSSCG00000032835	6	0	0.511537	0.729947
1__255158992		1	255158992	ATP6V1G1	ENSSSCG00000032835	6	0	0.8161	0.920635
1__255180787	rs324420292	1	255180787	ATP6V1G1	ENSSSCG00000032835	9	3	0.000765482	0.0263017
1__255187934	rs80906172	1	255187934	ATP6V1G1	ENSSSCG00000032835	8	0	0.834363	0.928709
1__255187958	rs80814037	1	255187958	ATP6V1G1	ENSSSCG00000032835	8	0	0.863549	0.944744
1__255187976	rs333777505	1	255187976	ATP6V1G1	ENSSSCG00000032835	9	0	0.541716	0.750907
1__255192602	rs318542439	1	255192602	ATP6V1G1	ENSSSCG00000032835	10	3	0.0122183	0.112342
1__255192793	rs323561690	1	255192793	ATP6V1G1	ENSSSCG00000032835	10	0	0.161758	0.403664
1__255192821	rs345708357	1	255192821	ATP6V1G1	ENSSSCG00000032835	8	1	0.214407	0.467217
1__255193008	rs318502508	1	255193008	ATP6V1G1	ENSSSCG00000032835	9	2	0.0293417	0.171885
1__255193039	rs340168604	1	255193039	ATP6V1G1	ENSSSCG00000032835	9	2	0.0712591	0.268768
1__255193169	rs338856358	1	255193169	ATP6V1G1	ENSSSCG00000032835	2	0	0.805251	0.916391
1__255193232	rs331972964	1	255193232	ATP6V1G1	ENSSSCG00000032835	9	0	0.563651	0.767221
1__255193241	rs339626235	1	255193241	ATP6V1G1	ENSSSCG00000032835	9	1	0.418662	0.662513
1__255193422	rs333631008	1	255193422	ATP6V1G1	ENSSSCG00000032835	3	0	0.490848	0.716184
1__255433567	rs328797135	1	255433567	TNFSF8	ENSSSCG00000036457	2	0	0.639751	0.815391
1__255435546	rs323229134	1	255435546	TNFSF8	ENSSSCG00000036457	6	3	0.000364712	0.0178826
1__255435960	rs327310526	1	255435960	TNFSF8	ENSSSCG00000036457	1	0	0.0723325	0.270613
1__258052135	rs322363811	1	258052135	TLR4	ENSSSCG00000005503	4	1	0.348152	0.600473
1__258052269	rs80981701	1	258052269	TLR4	ENSSSCG00000005503	7	2	0.0226105	0.153366
1__258052271	rs80955017	1	258052271	TLR4	ENSSSCG00000005503	7	2	0.0226105	0.153366
1__258052336	rs80894552	1	258052336	TLR4	ENSSSCG00000005503	4	0	0.144407	0.380864
1__258053706	rs80834103	1	258053706	TLR4	ENSSSCG00000005503	7	2	0.035325	0.188415
1__260809381	rs340041925	1	260809381			6	0	0.443656	0.681767
1__260810546	rs329760866	1	260810546			6	0	0.290521	0.547616
1__260810620	rs341515273	1	260810620			7	0	0.557114	0.762335
1__260812400	rs334426587	1	260812400			5	1	0.389831	0.637302
1__260812795	rs339000090	1	260812795			6	1	0.279475	0.536568
1__260812808	rs322678393	1	260812808			3	1	0.0145323	0.123206
1__260870354	rs334088811	1	260870354	ENSSSCG00000039972	ENSSSCG00000039972	3	0	0.109287	0.33196
1__260894985	rs707151469	1	260894985	ENSSSCG00000039972	ENSSSCG00000039972	2	0	0.207447	0.459074
1__260949286	rs788729886	1	260949286	TRAF1	ENSSSCG00000005511	1	0	0.0757188	0.277204
1__260949483	rs710438849	1	260949483	TRAF1	ENSSSCG00000005511	1	1	0.0220771	0.151331
1__260949497	rs1111902954	1	260949497	TRAF1	ENSSSCG00000005511	1	1	0.022443	0.152828
1__260957951		1	260957951	TRAF1	ENSSSCG00000005511	1	0	1	1
1__260958074	rs706268231	1	260958074	TRAF1	ENSSSCG00000005511	1	0	0.205618	0.456841
1__260958077	rs692116844	1	260958077	TRAF1	ENSSSCG00000005511	1	0	0.13094	0.363125
1__260970794	rs346267074	1	260970794	TRAF1	ENSSSCG00000005511	2	0	0.508093	0.727756
1__261219608	rs326852363	1	261219608	ENSSSCG00000032297	ENSSSCG00000032297	1	0	0.829465	0.926438
1__261224432	rs80874659	1	261224432	ENSSSCG00000032297	ENSSSCG00000032297	2	0	0.138896	0.373465
1__261229070	rs327059891	1	261229070	RAB14,ENSSSCG00000034749	ENSSSCG00000005514,ENSSSCG00000034749	7	0	0.144394	0.380864
1__261229289	rs342395316	1	261229289	RAB14,ENSSSCG00000034749	ENSSSCG00000005514,ENSSSCG00000034749	7	1	0.0633273	0.252737
1__261230353	rs322169150	1	261230353	RAB14,ENSSSCG00000034749	ENSSSCG00000005514,ENSSSCG00000034749	3	0	0.647096	0.81979
1__261346680		1	261346680	GSN	ENSSSCG00000037508	6	0	0.687069	0.84553
1__261346707		1	261346707	GSN	ENSSSCG00000037508	11	0	0.679939	0.841223
1__261347569	rs81216107	1	261347569	GSN	ENSSSCG00000037508	17	3	0.00802707	0.0904458
1__261347650	rs81216108	1	261347650	GSN	ENSSSCG00000037508	11	1	0.522547	0.737399
1__261347674	rs81216109	1	261347674	GSN	ENSSSCG00000037508	11	3	0.0315794	0.178727
1__261356195		1	261356195	GSN	ENSSSCG00000037508	10	1	0.528828	0.741326
1__261360110		1	261360110	GSN	ENSSSCG00000037508	6	0	0.446806	0.683859
1__261366926		1	261366926	GSN	ENSSSCG00000037508	8	0	0.243539	0.499044
1__261372534		1	261372534	GSN	ENSSSCG00000037508	2	0	0.289248	0.546233
1__261372668		1	261372668	GSN	ENSSSCG00000037508	9	0	0.53582	0.746407
1__261380304		1	261380304	GSN,STOM	ENSSSCG00000037508,ENSSSCG00000036639	8	4	7.2349e-06	0.00119199
1__261380584		1	261380584	GSN,STOM	ENSSSCG00000037508,ENSSSCG00000036639	5	3	0.000462056	0.0202446
1__261380633		1	261380633	GSN,STOM	ENSSSCG00000037508,ENSSSCG00000036639	3	3	0.000621806	0.0240711
1__261380950		1	261380950	GSN,STOM	ENSSSCG00000037508,ENSSSCG00000036639	5	3	1.11736e-05	0.00162821
1__261381000		1	261381000	GSN,STOM	ENSSSCG00000037508,ENSSSCG00000036639	5	1	0.0372071	0.193868
1__261512317	rs338694440	1	261512317	ENSSSCG00000005518	ENSSSCG00000005518	2	0	0.992516	1
1__261512823	rs344548904	1	261512823	ENSSSCG00000005518	ENSSSCG00000005518	2	0	0.0661244	0.258771
1__262353073	rs338402295	1	262353073	RBM18,MRRF	ENSSSCG00000030089,ENSSSCG00000005532	6	1	0.347374	0.599679
1__262406670	rs338787784	1	262406670	MRRF	ENSSSCG00000005532	6	1	0.0319452	0.179544
1__262415983	rs344829335	1	262415983	MRRF	ENSSSCG00000005532	5	0	0.325462	0.580195
1__264301583		1	264301583	CRB2,DENND1A	ENSSSCG00000005584,ENSSSCG00000005585	1	0	1	1
1__265114972	rs342129849	1	265114972	NEK6	ENSSSCG00000005587	1	0	0.0882543	0.298687
1__265637290	rs318625009	1	265637290	RPL35	ENSSSCG00000034227	1	0	0.186045	0.433071
1__265645934	rs80793728	1	265645934	ARPC5L	ENSSSCG00000005596	1	0	0.863475	0.944734
1__266029965	rs333378440	1	266029965			5	1	0.424998	0.668232
1__267412728	rs333751695	1	267412728	ZBTB43	ENSSSCG00000032752	6	1	0.189069	0.436705
1__268248802	rs81504668	1	268248802	SH2D3C	ENSSSCG00000005620	12	1	0.470207	0.699686
1__268303304		1	268303304	FPGS	ENSSSCG00000005626	6	0	0.714966	0.863352
1__268303560		1	268303560	FPGS	ENSSSCG00000005626	8	2	0.0238406	0.156529
1__268303580		1	268303580	FPGS	ENSSSCG00000005626	8	1	0.0439222	0.212349
1__268305155		1	268305155	FPGS	ENSSSCG00000005626	9	1	0.112687	0.337632
1__268308603	rs320513285	1	268308603	FPGS,ENG	ENSSSCG00000005626,ENSSSCG00000005625	4	0	0.619218	0.803259
1__268308608	rs331647409	1	268308608	FPGS,ENG	ENSSSCG00000005626,ENSSSCG00000005625	4	0	0.597436	0.790305
1__268309052	rs323499807	1	268309052	FPGS,ENG	ENSSSCG00000005626,ENSSSCG00000005625	7	1	0.0984915	0.314886
1__268309216	rs343795489	1	268309216	FPGS,ENG	ENSSSCG00000005626,ENSSSCG00000005625	5	0	0.450089	0.685641
1__268309962	rs339637801	1	268309962	ENG	ENSSSCG00000005625	7	0	0.514713	0.731661
1__268310180	rs333954851	1	268310180	ENG	ENSSSCG00000005625	7	0	0.996856	1
1__268313089	rs319050818	1	268313089	ENG	ENSSSCG00000005625	6	1	0.00530925	0.0737213
1__268313122	rs329314888	1	268313122	ENG	ENSSSCG00000005625	6	1	0.00526307	0.0733944
1__268313674	rs343112339	1	268313674	ENG	ENSSSCG00000005625	6	2	0.00256339	0.0498793
1__268315026	rs710234232	1	268315026	ENG	ENSSSCG00000005625	4	0	0.417235	0.661201
1__268318355	rs337862820	1	268318355	ENG	ENSSSCG00000005625	3	1	0.0378226	0.196084
1__268320582	rs341019437	1	268320582	ENG	ENSSSCG00000005625	7	1	0.459639	0.693388
1__268323445	rs339548987	1	268323445	ENG	ENSSSCG00000005625	9	1	0.258059	0.514594
1__268323511	rs331938507	1	268323511	ENG	ENSSSCG00000005625	10	3	0.0874022	0.297266
1__268343479	rs327665491	1	268343479	ENG	ENSSSCG00000005625	1	0	0.515252	0.732227
1__268371773	rs1110579839	1	268371773	ENSSSCG00000005623	ENSSSCG00000005623	1	0	0.122079	0.351752
1__268372179	rs326715136	1	268372179	ENSSSCG00000005623	ENSSSCG00000005623	7	1	0.360699	0.611771
1__268373047	rs335690607	1	268373047	ENSSSCG00000005623	ENSSSCG00000005623	6	0	0.895704	0.964436
1__268379281	rs320358788	1	268379281	ENSSSCG00000005623	ENSSSCG00000005623	4	1	0.078431	0.281579
1__268391907	rs343013103	1	268391907	ST6GALNAC4	ENSSSCG00000005628	8	0	0.344296	0.597202
1__268391935	rs328589371	1	268391935	ST6GALNAC4	ENSSSCG00000005628	4	1	0.134076	0.367202
1__268391995	rs337203536	1	268391995	ST6GALNAC4	ENSSSCG00000005628	7	0	0.55961	0.764238
1__268392027	rs319142132	1	268392027	ST6GALNAC4	ENSSSCG00000005628	8	1	0.152586	0.392305
1__268392391	rs81214176	1	268392391	ST6GALNAC4	ENSSSCG00000005628	6	0	0.918939	0.978868
1__268395454	rs333983410	1	268395454	ST6GALNAC4	ENSSSCG00000005628	4	0	0.365295	0.615982
1__268395938	rs328354729	1	268395938	ST6GALNAC4	ENSSSCG00000005628	9	1	0.0423359	0.207621
1__268396034	rs81214175	1	268396034	ST6GALNAC4	ENSSSCG00000005628	2	0	0.209136	0.460978
1__268401773	rs334774677	1	268401773	ST6GALNAC4	ENSSSCG00000005628	2	2	0.000914862	0.0292467
1__268427815	rs340336001	1	268427815	ENSSSCG00000022295,FAM102A	ENSSSCG00000022295,ENSSSCG00000005631	9	2	0.00434825	0.0655726
1__268427880	rs702291630	1	268427880	ENSSSCG00000022295,FAM102A	ENSSSCG00000022295,ENSSSCG00000005631	1	0	0.408464	0.65311
1__268427913	rs332159389	1	268427913	ENSSSCG00000022295,FAM102A	ENSSSCG00000022295,ENSSSCG00000005631	9	0	0.967521	1
1__268427941	rs346223538	1	268427941	ENSSSCG00000022295,FAM102A	ENSSSCG00000022295,ENSSSCG00000005631	3	0	0.33381	0.587805
1__268428275	rs337515843	1	268428275	ENSSSCG00000022295,FAM102A	ENSSSCG00000022295,ENSSSCG00000005631	10	1	0.052829	0.232744
1__268428485	rs331832077	1	268428485	ENSSSCG00000022295,FAM102A	ENSSSCG00000022295,ENSSSCG00000005631	7	0	0.415994	0.660225
1__268428854	rs318951024	1	268428854	ENSSSCG00000022295,FAM102A	ENSSSCG00000022295,ENSSSCG00000005631	4	0	0.923134	0.981322
1__268428855	rs331903941	1	268428855	ENSSSCG00000022295,FAM102A	ENSSSCG00000022295,ENSSSCG00000005631	4	0	0.923134	0.981322
1__268428914	rs341244140	1	268428914	ENSSSCG00000022295,FAM102A	ENSSSCG00000022295,ENSSSCG00000005631	4	0	0.322959	0.577976
1__268429044	rs792149707	1	268429044	ENSSSCG00000022295,FAM102A	ENSSSCG00000022295,ENSSSCG00000005631	3	0	0.455614	0.69015
1__268429094	rs332089014	1	268429094	ENSSSCG00000022295,FAM102A	ENSSSCG00000022295,ENSSSCG00000005631	4	1	0.163171	0.405745
1__268429790	rs343457709	1	268429790	ENSSSCG00000022295,FAM102A	ENSSSCG00000022295,ENSSSCG00000005631	4	0	0.646336	0.819428
1__268430126	rs331983775	1	268430126	ENSSSCG00000022295,FAM102A	ENSSSCG00000022295,ENSSSCG00000005631	4	1	0.0195691	0.143062
1__268430134	rs337155191	1	268430134	ENSSSCG00000022295,FAM102A	ENSSSCG00000022295,ENSSSCG00000005631	4	1	0.0155624	0.127668
1__268430229	rs319894544	1	268430229	ENSSSCG00000022295,FAM102A	ENSSSCG00000022295,ENSSSCG00000005631	4	0	0.9343	0.987484
1__268431556	rs81352625	1	268431556	ENSSSCG00000022295,FAM102A	ENSSSCG00000022295,ENSSSCG00000005631	2	0	0.337005	0.590425
1__268431565	rs320804177	1	268431565	ENSSSCG00000022295,FAM102A	ENSSSCG00000022295,ENSSSCG00000005631	1	0	0.0694542	0.264966
1__268432500	rs323863009	1	268432500	ENSSSCG00000022295,FAM102A	ENSSSCG00000022295,ENSSSCG00000005631	9	2	0.00150677	0.0377975
1__268433230	rs711977400	1	268433230	ENSSSCG00000022295,FAM102A	ENSSSCG00000022295,ENSSSCG00000005631	9	0	0.568707	0.771452
1__268437494	rs340797245	1	268437494	ENSSSCG00000022295,FAM102A	ENSSSCG00000022295,ENSSSCG00000005631	10	3	0.0369844	0.193247
1__268439113	rs337966799	1	268439113	ENSSSCG00000022295,FAM102A	ENSSSCG00000022295,ENSSSCG00000005631	1	0	1	1
1__268440084	rs335367752	1	268440084	ENSSSCG00000022295,FAM102A	ENSSSCG00000022295,ENSSSCG00000005631	9	1	0.0248547	0.159812
1__268568439	rs342968879	1	268568439	ENSSSCG00000022295,SLC25A25	ENSSSCG00000022295,ENSSSCG00000005636	10	0	0.212896	0.465592
1__268576158	rs332772195	1	268576158	ENSSSCG00000022295,SLC25A25	ENSSSCG00000022295,ENSSSCG00000005636	3	1	0.0178708	0.136413
1__268576535	rs325409354	1	268576535	ENSSSCG00000022295,SLC25A25	ENSSSCG00000022295,ENSSSCG00000005636	3	0	0.967164	1
1__268619516	rs693564035	1	268619516	ENSSSCG00000022295,CIZ1	ENSSSCG00000022295,ENSSSCG00000005640	2	0	0.33212	0.586278
1__268619553	rs327146723	1	268619553	ENSSSCG00000022295,CIZ1	ENSSSCG00000022295,ENSSSCG00000005640	1	0	0.233634	0.487961
1__268620938	rs700576507	1	268620938	CIZ1	ENSSSCG00000005640	1	0	1	1
1__268620954	rs323416626	1	268620954	CIZ1	ENSSSCG00000005640	2	0	0.481845	0.708549
1__268621148	rs332245249	1	268621148	CIZ1	ENSSSCG00000005640	3	1	0.11556	0.341817
1__268630914	rs340497248	1	268630914	CIZ1	ENSSSCG00000005640	5	0	0.860817	0.943228
1__268703456	rs344559142	1	268703456	ENSSSCG00000005643	ENSSSCG00000005643	9	0	0.484087	0.710426
1__268704582	rs337835860	1	268704582	ENSSSCG00000005643	ENSSSCG00000005643	2	1	0.0424151	0.207931
1__268746153	rs342911925	1	268746153			5	1	0.0157081	0.128102
1__268746459	rs344402863	1	268746459	TRUB2	ENSSSCG00000005645	5	0	0.627386	0.80792
1__268746462	rs326052317	1	268746462	TRUB2	ENSSSCG00000005645	5	0	0.627386	0.80792
1__268757187	rs344449161	1	268757187	TRUB2,SLC27A4,COQ4	ENSSSCG00000005645,ENSSSCG00000005648,ENSSSCG00000005646	5	0	0.999398	1
1__268760978	rs340777908	1	268760978	SLC27A4,COQ4	ENSSSCG00000005648,ENSSSCG00000005646	1	0	0.805438	0.916412
1__268761075	rs329440628	1	268761075	SLC27A4,COQ4	ENSSSCG00000005648,ENSSSCG00000005646	1	0	1	1
1__268761246	rs329577530	1	268761246	SLC27A4,COQ4	ENSSSCG00000005648,ENSSSCG00000005646	1	0	0.621034	0.804132
1__268762199	rs333351321	1	268762199	SLC27A4,COQ4	ENSSSCG00000005648,ENSSSCG00000005646	2	0	0.553022	0.759019
1__268762761	rs329574331	1	268762761	SLC27A4,COQ4	ENSSSCG00000005648,ENSSSCG00000005646	2	0	0.601461	0.792581
1__268763499	rs323004190	1	268763499	SLC27A4,COQ4	ENSSSCG00000005648,ENSSSCG00000005646	4	0	0.260009	0.516355
1__268763581	rs324749618	1	268763581	SLC27A4,COQ4	ENSSSCG00000005648,ENSSSCG00000005646	4	1	0.204328	0.455353
1__268763622	rs345911711	1	268763622	SLC27A4,COQ4	ENSSSCG00000005648,ENSSSCG00000005646	4	0	0.753575	0.887776
1__268763684	rs325827475	1	268763684	SLC27A4,COQ4	ENSSSCG00000005648,ENSSSCG00000005646	2	0	0.124145	0.354126
1__268764422	rs328933229	1	268764422	SLC27A4,COQ4	ENSSSCG00000005648,ENSSSCG00000005646	4	0	0.343848	0.59673
1__268764542	rs324714307	1	268764542	SLC27A4,COQ4	ENSSSCG00000005648,ENSSSCG00000005646	1	0	0.0731868	0.272199
1__268764854	rs343816346	1	268764854	SLC27A4,COQ4	ENSSSCG00000005648,ENSSSCG00000005646	1	0	0.30294	0.559224
1__268764956	rs337311320	1	268764956	SLC27A4,COQ4	ENSSSCG00000005648,ENSSSCG00000005646	1	0	0.328448	0.582831
1__268765313	rs319298510	1	268765313	SLC27A4,COQ4	ENSSSCG00000005648,ENSSSCG00000005646	3	0	0.339084	0.592306
1__268765806	rs331731137	1	268765806	SLC27A4,COQ4	ENSSSCG00000005648,ENSSSCG00000005646	4	0	0.78601	0.908252
1__268765888	rs341064119	1	268765888	SLC27A4,COQ4	ENSSSCG00000005648,ENSSSCG00000005646	2	1	0.0635456	0.253187
1__268766097	rs324689581	1	268766097	SLC27A4,COQ4	ENSSSCG00000005648,ENSSSCG00000005646	3	0	0.273437	0.530789
1__268766321	rs333939412	1	268766321	SLC27A4,COQ4	ENSSSCG00000005648,ENSSSCG00000005646	5	2	0.0283751	0.169552
1__268768054	rs333685605	1	268768054	SLC27A4,COQ4	ENSSSCG00000005648,ENSSSCG00000005646	3	0	0.968957	1
1__268768245	rs702850542	1	268768245	SLC27A4,COQ4	ENSSSCG00000005648,ENSSSCG00000005646	5	0	0.277828	0.535187
1__268814760	rs320137816	1	268814760	URM1	ENSSSCG00000005649	4	0	0.937842	0.98954
1__268814873	rs196957560	1	268814873	URM1	ENSSSCG00000005649	5	1	0.143762	0.380271
1__268815878	rs325954362	1	268815878			2	1	0.0589905	0.245188
1__268908155	rs319589484	1	268908155	GLE1	ENSSSCG00000005652	2	0	0.176477	0.422041
1__268909116	rs341004503	1	268909116	GLE1	ENSSSCG00000005652	5	2	0.0478825	0.221698
1__268909127	rs322763735	1	268909127	GLE1	ENSSSCG00000005652	6	2	0.0605757	0.248531
1__268921533	rs690214137	1	268921533	GLE1	ENSSSCG00000005652	3	0	0.215689	0.468699
1__268921564	rs697913992	1	268921564	GLE1	ENSSSCG00000005652	2	0	0.658963	0.827669
1__268922209	rs334663068	1	268922209	GLE1	ENSSSCG00000005652	1	0	1	1
1__268922215	rs342894012	1	268922215	GLE1	ENSSSCG00000005652	2	0	0.978896	1
1__268922247	rs695763073	1	268922247	GLE1	ENSSSCG00000005652	5	1	0.527775	0.74063
1__268922315	rs342321937	1	268922315	GLE1	ENSSSCG00000005652	4	0	0.324935	0.579768
1__268922646	rs337404798	1	268922646	GLE1	ENSSSCG00000005652	4	0	0.547597	0.755028
1__268948291	rs81352670	1	268948291	SPTAN1	ENSSSCG00000005654	7	1	0.358666	0.609855
1__268950231	rs694266918	1	268950231	SPTAN1	ENSSSCG00000005654	5	0	0.934686	0.987612
1__268956760	rs329178708	1	268956760	SPTAN1	ENSSSCG00000005654	7	0	0.839809	0.931453
1__268957032	rs713585469	1	268957032	SPTAN1	ENSSSCG00000005654	6	0	0.29724	0.554096
1__268962745	rs344240248	1	268962745	SPTAN1	ENSSSCG00000005654	5	0	0.443095	0.681389
1__268962766	rs327057712	1	268962766	SPTAN1	ENSSSCG00000005654	5	1	0.145062	0.381566
1__268962820	rs81352685	1	268962820	SPTAN1	ENSSSCG00000005654	5	1	0.207239	0.459074
1__268962829	rs328787002	1	268962829	SPTAN1	ENSSSCG00000005654	6	0	0.744678	0.883276
1__268963542	rs336868903	1	268963542	SPTAN1	ENSSSCG00000005654	5	0	0.96098	1
1__268967072	rs325743337	1	268967072	SPTAN1	ENSSSCG00000005654	6	1	0.0542439	0.23542
1__268968403	rs331486062	1	268968403	SPTAN1	ENSSSCG00000005654	1	0	0.238171	0.492873
1__268968481	rs319285402	1	268968481	SPTAN1	ENSSSCG00000005654	7	2	0.153857	0.393592
1__268968525	rs328968163	1	268968525	SPTAN1	ENSSSCG00000005654	6	0	0.751691	0.887129
1__268968768	rs323878819	1	268968768	SPTAN1	ENSSSCG00000005654	1	0	0.422172	0.66547
1__268969005	rs322133589	1	268969005	SPTAN1	ENSSSCG00000005654	9	1	0.110595	0.333833
1__268972730	rs329910124	1	268972730	SPTAN1	ENSSSCG00000005654	9	1	0.249435	0.505536
1__268980506	rs327055123	1	268980506	SPTAN1	ENSSSCG00000005654	8	0	0.0723542	0.270635
1__268983216	rs339281068	1	268983216	SPTAN1	ENSSSCG00000005654	9	0	0.51941	0.735556
1__268991042	rs322664024	1	268991042	SPTAN1	ENSSSCG00000005654	9	1	0.05164	0.230302
1__268991384	rs81352710	1	268991384	SPTAN1	ENSSSCG00000005654	6	0	0.998741	1
1__268993489	rs81216803	1	268993489	SPTAN1,DYNC2I2	ENSSSCG00000005654,ENSSSCG00000005655	11	5	1.11022e-16	3.59962e-13
1__268996194	rs81216804	1	268996194	SPTAN1,DYNC2I2	ENSSSCG00000005654,ENSSSCG00000005655	11	1	0.599937	0.791712
1__268996305	rs81216805	1	268996305	SPTAN1,DYNC2I2	ENSSSCG00000005654,ENSSSCG00000005655	5	0	0.929606	0.985133
1__268996314	rs81216806	1	268996314	SPTAN1,DYNC2I2	ENSSSCG00000005654,ENSSSCG00000005655	5	0	0.798578	0.914514
1__268996745	rs81216807	1	268996745	SPTAN1,DYNC2I2	ENSSSCG00000005654,ENSSSCG00000005655	6	1	0.292042	0.549072
1__269000848	rs343993762	1	269000848	SPTAN1,DYNC2I2	ENSSSCG00000005654,ENSSSCG00000005655	5	0	0.982008	1
1__269001934	rs337726186	1	269001934	SPTAN1,DYNC2I2	ENSSSCG00000005654,ENSSSCG00000005655	5	0	0.581386	0.778729
1__269001957	rs320588149	1	269001957	SPTAN1,DYNC2I2	ENSSSCG00000005654,ENSSSCG00000005655	11	1	0.677404	0.839489
1__269002157	rs329973302	1	269002157	SPTAN1,DYNC2I2	ENSSSCG00000005654,ENSSSCG00000005655	5	0	0.630669	0.810017
1__269050665	rs346150390	1	269050665	ENSSSCG00000005656	ENSSSCG00000005656	6	0	0.833985	0.928447
1__269092680	rs324369515	1	269092680	ZER1	ENSSSCG00000005659	7	2	0.00313025	0.0553153
1__269094724	rs336518774	1	269094724	ZER1	ENSSSCG00000005659	6	0	0.862479	0.944122
1__269096327	rs320146447	1	269096327	ZER1	ENSSSCG00000005659	6	0	0.543105	0.751693
1__269104345	rs342265324	1	269104345	ZER1	ENSSSCG00000005659	4	0	0.354847	0.606289
1__269150466	rs322238488	1	269150466	TBC1D13	ENSSSCG00000005660	8	0	0.465872	0.696753
1__269151221	rs341660527	1	269151221	TBC1D13	ENSSSCG00000005660	4	0	0.372255	0.622337
1__269151222	rs320120245	1	269151222	TBC1D13	ENSSSCG00000005660	4	0	0.37297	0.62305
1__269151406	rs81280547	1	269151406	TBC1D13	ENSSSCG00000005660	9	0	0.641503	0.816365
1__269151414	rs81280548	1	269151414	TBC1D13	ENSSSCG00000005660	9	0	0.643704	0.817767
1__269151621	rs339053620	1	269151621	TBC1D13	ENSSSCG00000005660	11	1	0.569756	0.771841
1__269162569	rs323731732	1	269162569	SPOUT1	ENSSSCG00000005662	1	0	0.816509	0.920635
1__269273174	rs345719321	1	269273174	NUP188	ENSSSCG00000005667	6	1	0.0884112	0.298918
1__269276016	rs328769830	1	269276016	NUP188	ENSSSCG00000005667	6	0	0.388663	0.63659
1__269302434	rs322730203	1	269302434	NUP188	ENSSSCG00000005667	6	0	0.651587	0.822547
1__269309942	rs328288698	1	269309942	NUP188	ENSSSCG00000005667	6	1	0.0552834	0.23792
1__269309943	rs334033479	1	269309943	NUP188	ENSSSCG00000005667	6	1	0.0552834	0.23792
1__269320064	rs321489126	1	269320064	SH3GLB2	ENSSSCG00000005668	4	0	0.462628	0.694907
1__269320091	rs331972342	1	269320091	SH3GLB2	ENSSSCG00000005668	4	1	0.263729	0.520066
1__269320457	rs323582858	1	269320457	SH3GLB2	ENSSSCG00000005668	6	0	0.944674	0.993189
1__269387531	rs698772850	1	269387531	CRAT	ENSSSCG00000005671	3	0	0.659453	0.82796
1__269387532	rs333008921	1	269387532	CRAT	ENSSSCG00000005671	3	0	0.659453	0.82796
1__269387603	rs699658785	1	269387603	CRAT	ENSSSCG00000005671	2	0	0.0710348	0.268342
1__269387710	rs333027682	1	269387710	CRAT	ENSSSCG00000005671	6	1	0.24749	0.503496
1__269387770	rs340117970	1	269387770	CRAT	ENSSSCG00000005671	4	0	0.849881	0.937091
1__269392617	rs342085667	1	269392617	CRAT	ENSSSCG00000005671	9	0	0.82823	0.925657
1__269395010	rs323923087	1	269395010	CRAT	ENSSSCG00000005671	6	1	0.236103	0.49063
1__269398618	rs318824612	1	269398618	CRAT	ENSSSCG00000005671	1	0	0.121116	0.3506
1__269430229	rs328317126	1	269430229	PTPA	ENSSSCG00000005672	1	0	0.268115	0.524897
1__269431305	rs342586038	1	269431305	PTPA	ENSSSCG00000005672	4	0	0.732778	0.875717
1__269583583	rs341944204	1	269583583			8	2	0.107378	0.32879
1__269586049	rs339164963	1	269586049			5	0	0.395954	0.642688
1__269586156	rs702537316	1	269586156			5	0	0.374796	0.624601
1__269586186	rs343727399	1	269586186			5	0	0.41261	0.657307
1__269829148	rs343241447	1	269829148	ASB6	ENSSSCG00000005679	4	1	0.0559472	0.239285
1__269970440	rs335542132	1	269970440			8	0	0.236414	0.491001
1__269971092	rs345063327	1	269971092			9	0	0.830074	0.926758
1__269971962	rs334798381	1	269971962			4	1	0.105577	0.32655
1__269972043	rs328149986	1	269972043			4	1	0.33611	0.589724
1__269972359	rs341757468	1	269972359			12	2	0.566484	0.769372
1__269972377	rs324372377	1	269972377			12	2	0.0854166	0.293207
1__269973117	rs707440660	1	269973117			2	1	0.00122823	0.033926
1__269973237	rs333329148	1	269973237			3	0	0.438535	0.677833
1__269973439	rs338043696	1	269973439			8	2	0.00222324	0.0460858
1__269973463	rs321117381	1	269973463			7	3	0.000278038	0.0151507
1__269981109	rs344767847	1	269981109	TOR1A	ENSSSCG00000034518	5	1	0.0264893	0.164059
1__269986523	rs341000041	1	269986523	C9orf78	ENSSSCG00000030426	9	1	0.0927876	0.305073
1__269986702	rs331647812	1	269986702	C9orf78	ENSSSCG00000030426	9	1	0.373622	0.623689
1__270017455	rs338540552	1	270017455	USP20	ENSSSCG00000024341	1	0	1	1
1__270031705	rs330986066	1	270031705	USP20	ENSSSCG00000024341	1	0	1	1
1__270043674	rs332660953	1	270043674	USP20,FNBP1	ENSSSCG00000024341,ENSSSCG00000005689	1	1	0.0293293	0.171885
1__270057875	rs344576343	1	270057875	USP20,FNBP1	ENSSSCG00000024341,ENSSSCG00000005689	1	0	1	1
1__270205575		1	270205575	GPR107	ENSSSCG00000038868	7	1	0.0750506	0.276291
1__270211476	rs1109969028	1	270211476	GPR107	ENSSSCG00000038868	7	1	0.2059	0.457207
1__270211687	rs1109092978	1	270211687	GPR107	ENSSSCG00000038868	6	0	0.865002	0.945607
1__270211815	rs1107877831	1	270211815	GPR107	ENSSSCG00000038868	5	0	0.311883	0.567572
1__270211950	rs704066590	1	270211950	GPR107	ENSSSCG00000038868	3	0	0.459903	0.693484
1__270212273	rs1111425724	1	270212273	GPR107	ENSSSCG00000038868	1	1	0.0224852	0.152836
1__270218160	rs1108210762	1	270218160	GPR107	ENSSSCG00000038868	4	1	0.0884344	0.298918
1__270218291		1	270218291	GPR107	ENSSSCG00000038868	2	0	0.299533	0.556578
1__270682110	rs327335909	1	270682110	FUBP3	ENSSSCG00000005702	9	0	0.817988	0.921559
1__270683352	rs323569883	1	270683352	FUBP3	ENSSSCG00000005702	9	0	0.2095	0.461448
1__270751001	rs329908190	1	270751001	EXOSC2	ENSSSCG00000005704	1	1	0.0310795	0.177287
1__270752414	rs342485731	1	270752414	EXOSC2	ENSSSCG00000005704	2	0	0.0932592	0.305926
1__270752457	rs328618471	1	270752457	EXOSC2	ENSSSCG00000005704	1	0	0.811866	0.919113
1__270752652	rs707493217	1	270752652	EXOSC2	ENSSSCG00000005704	2	0	0.110915	0.334487
1__270757514	rs335756310	1	270757514	EXOSC2	ENSSSCG00000005704	3	1	0.0272866	0.166336
1__270892406	rs346086765	1	270892406	ABL1	ENSSSCG00000005706	1	1	0.0369947	0.193247
1__270904641	rs322939024	1	270904641	ABL1	ENSSSCG00000005706	1	1	0.00934417	0.0975721
1__270906064	rs328892965	1	270906064	ABL1	ENSSSCG00000005706	1	0	0.497658	0.720303
1__271138665	rs329033408	1	271138665	NUP214	ENSSSCG00000005711	5	0	0.511142	0.72992
1__271156542	rs343870338	1	271156542	NUP214	ENSSSCG00000005711	4	1	0.0112757	0.10791
1__271210159	rs321465651	1	271210159	NUP214	ENSSSCG00000005711	1	1	0.0485994	0.223234
1__271241695	rs341552892	1	271241695	PLPP7	ENSSSCG00000005713	4	1	0.0928731	0.305169
1__271242489	rs331446027	1	271242489	PLPP7,FAM78A	ENSSSCG00000005713,ENSSSCG00000028172	7	1	0.131449	0.363896
1__271242519	rs339751727	1	271242519	PLPP7,FAM78A	ENSSSCG00000005713,ENSSSCG00000028172	8	0	0.221139	0.475063
1__271243418	rs340569256	1	271243418	PLPP7,FAM78A	ENSSSCG00000005713,ENSSSCG00000028172	4	0	0.454625	0.689239
1__271243551	rs342365568	1	271243551	PLPP7,FAM78A	ENSSSCG00000005713,ENSSSCG00000028172	6	1	0.121206	0.3506
1__271243565	rs324995224	1	271243565	PLPP7,FAM78A	ENSSSCG00000005713,ENSSSCG00000028172	6	0	0.278936	0.536207
1__271243809	rs343420973	1	271243809	PLPP7,FAM78A	ENSSSCG00000005713,ENSSSCG00000028172	4	0	0.508544	0.728048
1__271243873	rs322218305	1	271243873	PLPP7,FAM78A	ENSSSCG00000005713,ENSSSCG00000028172	4	0	0.730531	0.87417
1__271243965	rs344509175	1	271243965	PLPP7,FAM78A	ENSSSCG00000005713,ENSSSCG00000028172	4	0	0.833265	0.928252
1__271243969	rs326647017	1	271243969	PLPP7,FAM78A	ENSSSCG00000005713,ENSSSCG00000028172	4	0	0.895788	0.964436
1__271244952	rs331071970	1	271244952	PLPP7,FAM78A	ENSSSCG00000005713,ENSSSCG00000028172	1	1	0.0211709	0.148054
1__271397477	rs320882833	1	271397477	ENSSSCG00000005715	ENSSSCG00000005715	4	0	0.851361	0.937664
1__271397582	rs335939410	1	271397582	ENSSSCG00000005715	ENSSSCG00000005715	4	0	0.973287	1
1__271408507	rs343959683	1	271408507	ENSSSCG00000005715	ENSSSCG00000005715	4	2	0.00334843	0.0569519
1__271415896	rs321708312	1	271415896	ENSSSCG00000005715	ENSSSCG00000005715	4	1	0.249309	0.505438
1__271416569	rs81353008	1	271416569	ENSSSCG00000005715	ENSSSCG00000005715	4	1	0.0201566	0.144448
1__271430605	rs336056632	1	271430605	ENSSSCG00000005715	ENSSSCG00000005715	18	1	0.383872	0.632664
1__271449035	rs323727082	1	271449035	POMT1,UCK1	ENSSSCG00000005716,ENSSSCG00000005717	8	1	0.0626415	0.251876
1__271449102	rs327795497	1	271449102	POMT1,UCK1	ENSSSCG00000005716,ENSSSCG00000005717	4	0	0.478064	0.705468
1__271449114	rs334198206	1	271449114	POMT1,UCK1	ENSSSCG00000005716,ENSSSCG00000005717	2	1	0.0230145	0.154393
1__271449510	rs327600071	1	271449510	POMT1,UCK1	ENSSSCG00000005716,ENSSSCG00000005717	9	2	0.00462029	0.0679757
1__271451819	rs81214455	1	271451819	UCK1	ENSSSCG00000005717	8	1	0.03194	0.179544
1__271494457	rs334556529	1	271494457	RAPGEF1	ENSSSCG00000005719	1	0	0.414857	0.658944
1__271495828	rs339990492	1	271495828	RAPGEF1	ENSSSCG00000005719	3	0	0.904565	0.96965
1__271495830	rs325568646	1	271495830	RAPGEF1	ENSSSCG00000005719	3	0	0.904565	0.96965
1__271530793	rs701656304	1	271530793	RAPGEF1	ENSSSCG00000005719	1	1	0.00995997	0.101393
1__271530853	rs340973682	1	271530853	RAPGEF1	ENSSSCG00000005719	4	1	0.00898392	0.0955358
1__271538480	rs334915190	1	271538480	RAPGEF1	ENSSSCG00000005719	4	0	0.375025	0.624781
1__271539019	rs330441970	1	271539019	RAPGEF1	ENSSSCG00000005719	1	0	0.644434	0.818255
1__272087455	rs339832561	1	272087455			4	0	1	1
1__272094036	rs339473483	1	272094036			4	1	0.307333	0.563762
1__272094068	rs334973225	1	272094068			2	1	0.0383715	0.197359
1__272094077	rs343172402	1	272094077			1	1	0.0406923	0.203878
1__272094858	rs319169467	1	272094858			2	0	0.228456	0.482433
1__272095092	rs338808050	1	272095092			2	0	0.874442	0.950933
1__272095559	rs322309990	1	272095559	SETX	ENSSSCG00000005724	4	1	0.0342915	0.185573
1__272095614	rs340888804	1	272095614	SETX	ENSSSCG00000005724	3	0	0.69852	0.852582
1__272095653	rs323110941	1	272095653	SETX	ENSSSCG00000005724	4	0	0.52008	0.735862
1__272095670	rs332490533	1	272095670	SETX	ENSSSCG00000005724	4	0	0.204677	0.455699
1__272149288	rs323381862	1	272149288	SETX	ENSSSCG00000005724	4	0	0.78634	0.908512
1__272203000	rs334696660	1	272203000	ENSSSCG00000005725	ENSSSCG00000005725	4	2	0.00517467	0.0726695
1__272463522	rs334458279	1	272463522	GTF3C4	ENSSSCG00000005731	1	0	0.18993	0.437903
1__272476882	rs329027100	1	272476882	GTF3C4	ENSSSCG00000005731	3	0	0.766682	0.896153
1__272476947	rs339577705	1	272476947	GTF3C4	ENSSSCG00000005731	2	0	0.623182	0.805507
1__272478005	rs80848089	1	272478005	GTF3C4	ENSSSCG00000005731	4	1	0.162677	0.404947
1__272478024	rs325123125	1	272478024	GTF3C4	ENSSSCG00000005731	7	0	0.214343	0.467182
1__272479228	rs342961790	1	272479228	GTF3C4	ENSSSCG00000005731	2	0	0.758976	0.891308
1__272479576	rs344345135	1	272479576	GTF3C4	ENSSSCG00000005731	8	0	0.601708	0.7926
1__272637668	rs340309963	1	272637668	TSC1	ENSSSCG00000046003	7	1	0.0707727	0.267673
1__272637776	rs333841234	1	272637776	TSC1	ENSSSCG00000046003	7	1	0.203668	0.454329
1__272638327	rs338233089	1	272638327	TSC1	ENSSSCG00000046003	7	2	0.00267229	0.0510037
1__272638389	rs321047249	1	272638389	TSC1	ENSSSCG00000046003	7	1	0.02646	0.163995
1__272638438	rs339744945	1	272638438	TSC1	ENSSSCG00000046003	7	0	0.605799	0.795169
1__272639689	rs330657502	1	272639689	TSC1	ENSSSCG00000046003	7	2	0.0693869	0.26479
1__272639715	rs337353315	1	272639715	TSC1	ENSSSCG00000046003	7	1	0.200965	0.451676
1__272651980	rs342327359	1	272651980	TSC1	ENSSSCG00000046003	7	1	0.145243	0.38187
1__272655162	rs330721516	1	272655162	TSC1	ENSSSCG00000046003	7	0	0.369381	0.619595
1__272655171	rs339670919	1	272655171	TSC1	ENSSSCG00000046003	7	0	0.647935	0.820177
1__272655258		1	272655258	TSC1	ENSSSCG00000046003	1	0	1	1
1__272676196	rs331751971	1	272676196	TSC1	ENSSSCG00000046003	7	0	0.389321	0.636974
1__272754481	rs334156785	1	272754481	ENSSSCG00000032110	ENSSSCG00000032110	8	1	0.0721674	0.270323
1__272777070	rs321513502	1	272777070	ENSSSCG00000005738	ENSSSCG00000005738	8	0	0.574061	0.774927
1__272777391	rs343854129	1	272777391	ENSSSCG00000005738	ENSSSCG00000005738	3	1	0.00620994	0.0802427
1__272777424	rs325978384	1	272777424	ENSSSCG00000005738	ENSSSCG00000005738	3	2	0.000489052	0.0207903
1__272777559	rs323864067	1	272777559	ENSSSCG00000005738	ENSSSCG00000005738	3	1	0.00758368	0.0881297
1__272781978	rs339043627	1	272781978	ENSSSCG00000005738	ENSSSCG00000005738	3	1	0.00370218	0.0602083
1__272782380	rs339072257	1	272782380	ENSSSCG00000005738	ENSSSCG00000005738	3	0	0.293045	0.550079
1__272782419	rs329216247	1	272782419	ENSSSCG00000005738	ENSSSCG00000005738	9	0	0.78948	0.910421
1__272786455	rs323519442	1	272786455	ENSSSCG00000005738	ENSSSCG00000005738	8	1	0.510173	0.729118
1__272958984		1	272958984	ENSSSCG00000035904,MED22	ENSSSCG00000035904,ENSSSCG00000031941	1	0	0.650923	0.821988
1__272965571		1	272965571	ENSSSCG00000035904,ENSSSCG00000043356	ENSSSCG00000035904,ENSSSCG00000043356	1	1	0.0058648	0.078041
1__272975594		1	272975594	SURF4	ENSSSCG00000040710	2	1	0.119551	0.348209
1__273303550	rs332499321	1	273303550	VAV2	ENSSSCG00000005743	2	1	0.0319291	0.179531
1__273303740	rs333248884	1	273303740	VAV2	ENSSSCG00000005743	2	1	0.11554	0.341798
1__273303959	rs336259396	1	273303959	VAV2	ENSSSCG00000005743	2	1	0.0176281	0.135558
1__273303976	rs80955742	1	273303976	VAV2	ENSSSCG00000005743	3	1	0.00399054	0.0625261
1__273305046	rs80946695	1	273305046	VAV2	ENSSSCG00000005743	8	0	0.880632	0.954926
1__273319856	rs80999028	1	273319856	VAV2	ENSSSCG00000005743	5	2	0.000723137	0.0257026
1__273319883	rs325633217	1	273319883	VAV2	ENSSSCG00000005743	5	1	0.0301118	0.17469
1__273320966	rs333403923	1	273320966	VAV2	ENSSSCG00000005743	3	0	0.315518	0.571369
1__273503002	rs343944177	1	273503002	BRD3	ENSSSCG00000005749	6	0	0.99012	1
1__273564668	rs323678476	1	273564668	WDR5	ENSSSCG00000024912	7	0	0.477981	0.705426
1__273794892		1	273794892	RXRA	ENSSSCG00000038220	2	1	0.0577822	0.24291
1__273794899		1	273794899	RXRA	ENSSSCG00000038220	1	0	0.418754	0.662578
1__273795270		1	273795270	RXRA	ENSSSCG00000038220	2	0	0.240749	0.495913
1__273795334		1	273795334	RXRA	ENSSSCG00000038220	2	1	0.109456	0.332275
1__273795805		1	273795805	RXRA	ENSSSCG00000038220	4	1	0.0512958	0.229438
1__273795851		1	273795851	RXRA	ENSSSCG00000038220	5	1	0.0300769	0.174527
1__273796448		1	273796448	RXRA	ENSSSCG00000038220	2	1	0.0823328	0.287771
1__273797459		1	273797459	RXRA	ENSSSCG00000038220	11	1	0.0228231	0.154068
1__273797548		1	273797548	RXRA	ENSSSCG00000038220	7	1	0.083074	0.288882
1__274125829	rs322377888	1	274125829	ENSSSCG00000029414	ENSSSCG00000029414	5	0	0.449496	0.685342
1__274261040	rs330335094	1	274261040	OLFM1	ENSSSCG00000029715	1	0	0.704544	0.855946
2__27023	rs330194691	2	27023	ENSSSCG00000014556	ENSSSCG00000014556	3	1	0.044173	0.212803
2__27743	rs319614469	2	27743	ENSSSCG00000014556	ENSSSCG00000014556	11	2	0.098455	0.314847
2__28066	rs337741551	2	28066	ENSSSCG00000014556	ENSSSCG00000014556	3	0	0.363373	0.614097
2__30539	rs330251956	2	30539			1	0	0.125328	0.355545
2__32817	rs337495719	2	32817	RIC8A	ENSSSCG00000014557	7	0	0.564038	0.767424
2__34367	rs342330765	2	34367	RIC8A	ENSSSCG00000014557	7	0	0.239497	0.494454
2__68681	rs340737074	2	68681	ENSSSCG00000014565,PSMD13	ENSSSCG00000014565,ENSSSCG00000014559	5	1	0.168683	0.412804
2__99846	rs1107993373	2	99846	ENSSSCG00000014565,PGGHG	ENSSSCG00000014565,ENSSSCG00000025023	3	0	0.981232	1
2__100773	rs1111283920	2	100773	ENSSSCG00000014565,PGGHG	ENSSSCG00000014565,ENSSSCG00000025023	2	0	0.486674	0.712751
2__101618	rs710580062	2	101618	ENSSSCG00000014565,PGGHG	ENSSSCG00000014565,ENSSSCG00000025023	1	0	0.785218	0.907763
2__103981	rs1109652652	2	103981	ENSSSCG00000014565,PGGHG	ENSSSCG00000014565,ENSSSCG00000025023	6	0	0.994327	1
2__104592	rs1110917733	2	104592	ENSSSCG00000014565,PGGHG	ENSSSCG00000014565,ENSSSCG00000025023	2	0	0.988125	1
2__104822		2	104822	ENSSSCG00000014565,PGGHG	ENSSSCG00000014565,ENSSSCG00000025023	1	0	0.106512	0.327957
2__124346	rs1114153902	2	124346	ENSSSCG00000014565	ENSSSCG00000014565	6	0	0.228	0.482034
2__125241	rs702424438	2	125241	ENSSSCG00000014565	ENSSSCG00000014565	9	2	0.000940961	0.0293702
2__127797	rs1113245521	2	127797	ENSSSCG00000014565,ENSSSCG00000032436,IFITM3	ENSSSCG00000014565,ENSSSCG00000032436,ENSSSCG00000038912	1	0	0.460303	0.693624
2__128712		2	128712	ENSSSCG00000014565,ENSSSCG00000032436,IFITM3	ENSSSCG00000014565,ENSSSCG00000032436,ENSSSCG00000038912	1	0	0.166615	0.409869
2__128746		2	128746	ENSSSCG00000014565,ENSSSCG00000032436,IFITM3	ENSSSCG00000014565,ENSSSCG00000032436,ENSSSCG00000038912	4	3	3.10137e-08	1.43649e-05
2__129680	rs81211424	2	129680	ENSSSCG00000014565,ENSSSCG00000032436,IFITM3	ENSSSCG00000014565,ENSSSCG00000032436,ENSSSCG00000038912	14	6	1.02793e-05	0.00156838
2__224357	rs345952191	2	224357	SIGIRR	ENSSSCG00000024389	3	1	0.00798732	0.0903323
2__224445	rs326053248	2	224445	SIGIRR	ENSSSCG00000024389	3	0	0.437786	0.677539
2__227431	rs333970271	2	227431	SIGIRR	ENSSSCG00000024389	11	2	0.037416	0.194566
2__233148		2	233148	ANO9	ENSSSCG00000024569	3	1	0.245735	0.50151
2__234769		2	234769	ANO9	ENSSSCG00000024569	1	1	5.44573e-05	0.00537718
2__235015	rs711081004	2	235015	ANO9	ENSSSCG00000024569	2	1	0.103858	0.324343
2__282032	rs707852199	2	282032	RNH1	ENSSSCG00000032010	8	1	0.1501	0.388226
2__283624		2	283624	RNH1	ENSSSCG00000032010	2	0	0.123911	0.353848
2__368041	rs340745945	2	368041	PHRF1	ENSSSCG00000029723	5	0	0.727473	0.872103
2__372439	rs333084638	2	372439	IRF7	ENSSSCG00000012853	1	0	0.821261	0.922439
2__373103	rs334966688	2	373103	IRF7	ENSSSCG00000012853	1	0	0.467171	0.697555
2__374224	rs324927475	2	374224	IRF7	ENSSSCG00000012853	2	1	0.00149775	0.0376648
2__419148	rs334949314	2	419148	DEAF1	ENSSSCG00000012850	1	0	0.472407	0.701665
2__433031	rs325737188	2	433031			1	0	0.0750644	0.276291
2__465584	rs342382359	2	465584	RPLP2,TALDO1	ENSSSCG00000012842,ENSSSCG00000012847	1	1	0.0281759	0.168914
2__469395	rs345325292	2	469395	RPLP2,TALDO1	ENSSSCG00000012842,ENSSSCG00000012847	5	1	0.0453433	0.215091
2__469397	rs334025713	2	469397	RPLP2,TALDO1	ENSSSCG00000012842,ENSSSCG00000012847	4	1	0.385248	0.633826
2__469673	rs332988884	2	469673	RPLP2,TALDO1	ENSSSCG00000012842,ENSSSCG00000012847	1	0	0.0758792	0.277387
2__470216	rs330363661	2	470216	RPLP2,TALDO1	ENSSSCG00000012842,ENSSSCG00000012847	9	1	0.162439	0.404625
2__472685	rs329007895	2	472685	RPLP2,TALDO1	ENSSSCG00000012842,ENSSSCG00000012847	5	2	0.00216032	0.0454411
2__472705	rs318759967	2	472705	RPLP2,TALDO1	ENSSSCG00000012842,ENSSSCG00000012847	9	2	0.00611167	0.0797407
2__472750	rs55618490	2	472750	RPLP2,TALDO1	ENSSSCG00000012842,ENSSSCG00000012847	5	1	0.0442216	0.212803
2__474588		2	474588	RPLP2,GATD1	ENSSSCG00000012842,ENSSSCG00000012846	4	1	0.207851	0.459297
2__474854	rs328381981	2	474854	RPLP2,GATD1	ENSSSCG00000012842,ENSSSCG00000012846	7	1	0.286818	0.543554
2__475780	rs323600010	2	475780	RPLP2,GATD1	ENSSSCG00000012842,ENSSSCG00000012846	2	0	0.936057	0.988591
2__509516	rs340214328	2	509516	RPLP2	ENSSSCG00000012842	3	0	0.386237	0.634602
2__549162	rs338236096	2	549162	TSPAN4	ENSSSCG00000012838	3	1	0.0485835	0.223234
2__560079	rs81496450	2	560079	CHID1	ENSSSCG00000012837	8	1	0.14889	0.386964
2__566392	rs81212044	2	566392	CHID1	ENSSSCG00000012837	11	1	0.300211	0.557036
2__605098	rs342340585	2	605098	AP2A2	ENSSSCG00000012836	9	1	0.610065	0.79806
2__617157	rs706862071	2	617157	AP2A2	ENSSSCG00000012836	3	0	0.408646	0.653279
2__624388	rs713949836	2	624388	AP2A2	ENSSSCG00000012836	2	0	0.386572	0.634896
2__625053	rs690157387	2	625053	AP2A2	ENSSSCG00000012836	4	1	0.0124908	0.113647
2__627787	rs703341891	2	627787	AP2A2	ENSSSCG00000012836	2	0	0.589147	0.784302
2__627805	rs693541272	2	627805	AP2A2	ENSSSCG00000012836	6	2	0.00262557	0.0505539
2__627853	rs1113129392	2	627853	AP2A2	ENSSSCG00000012836	2	0	0.883157	0.956225
2__851593		2	851593	TOLLIP	ENSSSCG00000033033	1	0	1	1
2__851880		2	851880	TOLLIP	ENSSSCG00000033033	4	0	0.583148	0.780157
2__854704		2	854704	TOLLIP	ENSSSCG00000033033	8	0	0.748486	0.885403
2__857309		2	857309	TOLLIP	ENSSSCG00000033033	3	1	0.00821367	0.0918302
2__1188585	rs1107945294	2	1188585	TNNT3,CTSD	ENSSSCG00000031903,ENSSSCG00000040793	11	1	0.519369	0.735556
2__1190234	rs788729721	2	1190234	TNNT3,CTSD	ENSSSCG00000031903,ENSSSCG00000040793	11	2	0.0825879	0.288184
2__1191785	rs712030806	2	1191785	TNNT3,CTSD	ENSSSCG00000031903,ENSSSCG00000040793	9	0	0.881337	0.955371
2__1191788	rs702150905	2	1191788	TNNT3,CTSD	ENSSSCG00000031903,ENSSSCG00000040793	9	0	0.900152	0.966796
2__1193497		2	1193497	TNNT3,CTSD	ENSSSCG00000031903,ENSSSCG00000040793	11	3	0.000121672	0.00931711
2__1262143		2	1262143	TNNT3,LSP1	ENSSSCG00000031903,ENSSSCG00000031487	10	1	0.0839706	0.290437
2__1285557		2	1285557	TNNT3,LSP1	ENSSSCG00000031903,ENSSSCG00000031487	10	0	0.587781	0.783399
2__1285588		2	1285588	TNNT3,LSP1	ENSSSCG00000031903,ENSSSCG00000031487	9	1	0.18501	0.431857
2__1288681	rs704025448	2	1288681	TNNT3,LSP1	ENSSSCG00000031903,ENSSSCG00000031487	1	0	0.682406	0.842669
2__1291426	rs708684869	2	1291426	TNNT3,LSP1	ENSSSCG00000031903,ENSSSCG00000031487	3	0	0.169632	0.41407
2__1295548		2	1295548	TNNT3,LSP1,PRR33	ENSSSCG00000031903,ENSSSCG00000031487,ENSSSCG00000036244	4	0	0.463333	0.695456
2__1602351		2	1602351	CD81,TSPAN32	ENSSSCG00000039243,ENSSSCG00000033880	1	0	1	1
2__1607079		2	1607079	CD81	ENSSSCG00000039243	1	0	0.391642	0.63866
2__1616951		2	1616951	CD81	ENSSSCG00000039243	4	1	0.0866108	0.295749
2__1616958		2	1616958	CD81	ENSSSCG00000039243	4	0	0.265414	0.521854
2__1616987		2	1616987	CD81	ENSSSCG00000039243	4	0	0.129145	0.360578
2__1617059		2	1617059	CD81	ENSSSCG00000039243	4	1	0.0615791	0.250508
2__1617170		2	1617170	CD81	ENSSSCG00000039243	1	0	1	1
2__1618819		2	1618819	CD81	ENSSSCG00000039243	3	0	0.250696	0.50683
2__1618823		2	1618823	CD81	ENSSSCG00000039243	3	0	0.191553	0.440171
2__1619391		2	1619391	CD81	ENSSSCG00000039243	4	1	0.284117	0.541074
2__1619482		2	1619482	CD81	ENSSSCG00000039243	3	0	0.892814	0.962502
2__1619506		2	1619506	CD81	ENSSSCG00000039243	2	0	0.897484	0.965331
2__1619822		2	1619822	CD81	ENSSSCG00000039243	1	0	0.504934	0.725554
2__1619845		2	1619845	CD81	ENSSSCG00000039243	1	0	0.472446	0.701665
2__1619945		2	1619945	CD81	ENSSSCG00000039243	4	2	0.00150284	0.0377354
2__1619959		2	1619959	CD81	ENSSSCG00000039243	1	0	0.151904	0.391153
2__1638345	rs1112038766	2	1638345	CD81	ENSSSCG00000039243	1	0	1	1
2__1641168		2	1641168	CD81	ENSSSCG00000039243	1	0	0.443812	0.681885
2__1641461		2	1641461	CD81	ENSSSCG00000039243	4	0	0.933231	0.986878
2__1770204		2	1770204	KCNQ1	ENSSSCG00000039556	3	0	0.793434	0.912279
2__2070255	rs326168199	2	2070255	NAP1L4	ENSSSCG00000012856	3	1	0.167374	0.410686
2__2070292	rs326567341	2	2070292	NAP1L4	ENSSSCG00000012856	3	0	0.493293	0.717411
2__2070745	rs698640293	2	2070745	NAP1L4	ENSSSCG00000012856	5	0	0.223586	0.477866
2__2141553	rs337856486	2	2141553	CARS1	ENSSSCG00000012857	3	1	0.078991	0.282369
2__2163807	rs1114160080	2	2163807	ENSSSCG00000041954	ENSSSCG00000041954	2	0	0.298027	0.554798
2__2163831	rs1107866458	2	2163831	ENSSSCG00000041954	ENSSSCG00000041954	1	0	0.536034	0.74652
2__2163896		2	2163896	ENSSSCG00000041954	ENSSSCG00000041954	1	0	0.785453	0.907815
2__2163919		2	2163919	ENSSSCG00000041954	ENSSSCG00000041954	1	0	0.569396	0.771616
2__2163959	rs1113827273	2	2163959	ENSSSCG00000041954	ENSSSCG00000041954	3	0	0.542781	0.751444
2__2163977		2	2163977	ENSSSCG00000041954	ENSSSCG00000041954	3	0	0.373606	0.623689
2__2164015		2	2164015	ENSSSCG00000041954	ENSSSCG00000041954	3	0	0.633867	0.811485
2__2164095	rs1107620947	2	2164095	ENSSSCG00000041954	ENSSSCG00000041954	2	0	0.390558	0.637731
2__2170263		2	2170263	ENSSSCG00000041954	ENSSSCG00000041954	1	0	0.676954	0.839172
2__2336611	rs791891770	2	2336611	NADSYN1	ENSSSCG00000012859	2	0	0.493975	0.7178
2__2336656	rs1113907987	2	2336656	NADSYN1	ENSSSCG00000012859	3	0	0.693095	0.849283
2__2344091	rs692405237	2	2344091	NADSYN1	ENSSSCG00000012859	1	0	0.794214	0.912576
2__2344109		2	2344109	NADSYN1	ENSSSCG00000012859	1	0	0.315256	0.571029
2__3191854		2	3191854	FADD	ENSSSCG00000030888	11	1	0.172333	0.416932
2__3191857	rs1112275278	2	3191857	FADD	ENSSSCG00000030888	11	1	0.172711	0.417461
2__3191962	rs1107993034	2	3191962	FADD	ENSSSCG00000030888	9	1	0.178627	0.424474
2__4074212	rs331256534	2	4074212	ENSSSCG00000012875	ENSSSCG00000012875	3	0	0.97601	1
2__4074265	rs320113130	2	4074265	ENSSSCG00000012875	ENSSSCG00000012875	4	0	0.855888	0.94024
2__4074378		2	4074378	ENSSSCG00000012875	ENSSSCG00000012875	3	1	0.0505989	0.227616
2__4074383	rs343362310	2	4074383	ENSSSCG00000012875	ENSSSCG00000012875	1	0	0.0722702	0.270497
2__4074527	rs321412732	2	4074527	ENSSSCG00000012875	ENSSSCG00000012875	4	0	0.248696	0.504787
2__4081094	rs326964615	2	4081094	ENSSSCG00000012875	ENSSSCG00000012875	6	1	0.0495782	0.225346
2__4084416	rs328256666	2	4084416	ENSSSCG00000012875	ENSSSCG00000012875	8	1	0.0344279	0.185876
2__4091173	rs340783465	2	4091173	ENSSSCG00000012875	ENSSSCG00000012875	6	0	0.440865	0.679895
2__4093988	rs332972181	2	4093988	ENSSSCG00000012875	ENSSSCG00000012875	3	0	0.893199	0.962638
2__4169590		2	4169590			5	0	0.9771	1
2__4169614		2	4169614			6	0	0.821782	0.922544
2__4169747		2	4169747			3	1	0.0554795	0.238385
2__4169787		2	4169787			6	0	0.732175	0.875129
2__4169835		2	4169835			3	0	0.725716	0.870766
2__4169854		2	4169854			2	1	0.131333	0.363746
2__4169877		2	4169877			5	1	0.0141827	0.121927
2__4169892		2	4169892			5	1	0.0798395	0.283976
2__4170033		2	4170033			1	0	0.67063	0.835005
2__4170151	rs1111057459	2	4170151			1	0	0.0928733	0.305169
2__4170205	rs1108073525	2	4170205			3	0	0.25676	0.513642
2__4170245	rs1112731321	2	4170245			3	0	0.902142	0.967893
2__4170927	rs323722908	2	4170927			2	0	0.984269	1
2__4170931	rs334907038	2	4170931			2	0	0.981292	1
2__4192615	rs334538077	2	4192615	ENSSSCG00000012878	ENSSSCG00000012878	3	1	0.0559802	0.23937
2__4198148	rs330694429	2	4198148	ENSSSCG00000012879	ENSSSCG00000012879	2	0	0.477035	0.705232
2__4202123	rs710202404	2	4202123	ENSSSCG00000012879	ENSSSCG00000012879	2	0	0.374272	0.624073
2__4258501	rs325660972	2	4258501	CPT1A	ENSSSCG00000012880	7	1	0.0339345	0.184455
2__4260680	rs342041052	2	4260680	CPT1A	ENSSSCG00000012880	10	0	0.775416	0.901913
2__4268130	rs321863631	2	4268130	CPT1A	ENSSSCG00000012880	7	0	0.207827	0.459297
2__4268204	rs334070696	2	4268204	CPT1A	ENSSSCG00000012880	10	2	0.0155408	0.127668
2__4291890	rs81256907	2	4291890	CPT1A	ENSSSCG00000012880	7	1	0.106778	0.328175
2__4293011	rs327785367	2	4293011	CPT1A	ENSSSCG00000012880	7	2	0.0325991	0.181259
2__4293259	rs330661530	2	4293259	CPT1A	ENSSSCG00000012880	7	2	0.055538	0.238501
2__4293298	rs695238479	2	4293298	CPT1A	ENSSSCG00000012880	7	1	0.216061	0.469062
2__4293300	rs700467422	2	4293300	CPT1A	ENSSSCG00000012880	7	1	0.294433	0.551488
2__4293340	rs320401854	2	4293340	CPT1A	ENSSSCG00000012880	7	2	0.108228	0.33026
2__4293469	rs338633784	2	4293469	CPT1A	ENSSSCG00000012880	7	0	0.937414	0.989324
2__4293757	rs331052951	2	4293757	CPT1A	ENSSSCG00000012880	7	0	0.517661	0.734001
2__4405583	rs340266203	2	4405583	PPP6R3	ENSSSCG00000012884	12	1	0.882349	0.955948
2__4440046	rs337823562	2	4440046	PPP6R3	ENSSSCG00000012884	7	1	0.157266	0.398083
2__4689384	rs342736309	2	4689384	ENSSSCG00000012886	ENSSSCG00000012886	1	0	0.635018	0.812264
2__4689415	rs330998854	2	4689415	ENSSSCG00000012886	ENSSSCG00000012886	3	0	0.733191	0.876014
2__4690637	rs789661012	2	4690637	ENSSSCG00000012886	ENSSSCG00000012886	7	0	0.983007	1
2__4691202	rs333178653	2	4691202	ENSSSCG00000012886	ENSSSCG00000012886	6	1	0.053208	0.233245
2__4691216	rs343670516	2	4691216	ENSSSCG00000012886	ENSSSCG00000012886	7	1	0.379714	0.628769
2__4831884	rs81368532	2	4831884	CHKA	ENSSSCG00000012889	9	2	0.18739	0.435137
2__4831908	rs336965323	2	4831908	CHKA	ENSSSCG00000012889	6	0	0.250021	0.506328
2__4849548	rs343778686	2	4849548	TCIRG1,NDUFS8	ENSSSCG00000012890,ENSSSCG00000037455	7	0	0.860473	0.943081
2__4850169	rs328926618	2	4850169	TCIRG1,NDUFS8	ENSSSCG00000012890,ENSSSCG00000037455	14	1	0.183601	0.430261
2__4850226	rs319700175	2	4850226	TCIRG1,NDUFS8	ENSSSCG00000012890,ENSSSCG00000037455	7	0	0.858492	0.941831
2__4850415	rs344749554	2	4850415	TCIRG1,NDUFS8	ENSSSCG00000012890,ENSSSCG00000037455	7	2	0.0440901	0.212677
2__4850449	rs322274592	2	4850449	TCIRG1,NDUFS8	ENSSSCG00000012890,ENSSSCG00000037455	10	2	0.00494956	0.0709291
2__4851139	rs340920417	2	4851139	TCIRG1,NDUFS8	ENSSSCG00000012890,ENSSSCG00000037455	1	0	0.616017	0.80142
2__4851531	rs344128197	2	4851531	TCIRG1,NDUFS8	ENSSSCG00000012890,ENSSSCG00000037455	7	1	0.153788	0.393535
2__4855491	rs335497193	2	4855491	TCIRG1,NDUFS8,UNC93B1	ENSSSCG00000012890,ENSSSCG00000037455,ENSSSCG00000012893	6	1	0.263782	0.520066
2__4855751	rs704307899	2	4855751	TCIRG1,NDUFS8,UNC93B1	ENSSSCG00000012890,ENSSSCG00000037455,ENSSSCG00000012893	8	3	0.00107677	0.0317542
2__4863348	rs328681955	2	4863348	TCIRG1,NDUFS8,UNC93B1	ENSSSCG00000012890,ENSSSCG00000037455,ENSSSCG00000012893	10	1	0.0331817	0.182229
2__4865238	rs81211760	2	4865238	TCIRG1,NDUFS8,UNC93B1	ENSSSCG00000012890,ENSSSCG00000037455,ENSSSCG00000012893	2	0	0.222945	0.477102
2__4902038	rs1112848937	2	4902038	UNC93B1	ENSSSCG00000012893	4	0	0.203529	0.454245
2__4903229		2	4903229	UNC93B1	ENSSSCG00000012893	2	0	0.0409611	0.20452
2__4904276	rs1109797480	2	4904276	UNC93B1	ENSSSCG00000012893	4	0	0.263829	0.520119
2__4905844	rs1113011978	2	4905844	UNC93B1	ENSSSCG00000012893	5	3	0.000831578	0.0276178
2__4909209	rs345122806	2	4909209	UNC93B1	ENSSSCG00000012893	6	1	0.310127	0.566125
2__4961876	rs45431005	2	4961876	NDUFV1	ENSSSCG00000012896	5	0	0.61959	0.803436
2__4978790	rs331832025	2	4978790	ENSSSCG00000032003	ENSSSCG00000032003	14	0	0.344624	0.597437
2__5032553	rs342059228	2	5032553	PITPNM1	ENSSSCG00000012903	4	0	0.836862	0.929611
2__5032938	rs324758780	2	5032938	PITPNM1	ENSSSCG00000012903	5	0	0.489159	0.714812
2__5032948	rs332488220	2	5032948	PITPNM1	ENSSSCG00000012903	5	0	0.395331	0.642086
2__5033121	rs325858601	2	5033121	PITPNM1	ENSSSCG00000012903	5	1	0.0253786	0.161049
2__5033128	rs336287418	2	5033128	PITPNM1	ENSSSCG00000012903	5	1	0.0197554	0.143576
2__5033237	rs328563961	2	5033237	PITPNM1	ENSSSCG00000012903	5	0	0.36896	0.619142
2__5033454	rs342655427	2	5033454	PITPNM1	ENSSSCG00000012903	5	0	0.0894258	0.300146
2__5033727	rs342903817	2	5033727	PITPNM1	ENSSSCG00000012903	12	0	0.790355	0.91075
2__5033728	rs323872515	2	5033728	PITPNM1	ENSSSCG00000012903	12	0	0.959108	1
2__5035709	rs340786171	2	5035709	PITPNM1,AIP	ENSSSCG00000012903,ENSSSCG00000012904	8	2	0.0602841	0.247927
2__5035732	rs324145176	2	5035732	PITPNM1,AIP	ENSSSCG00000012903,ENSSSCG00000012904	8	1	0.0501571	0.226184
2__5035864	rs708914644	2	5035864	PITPNM1,AIP	ENSSSCG00000012903,ENSSSCG00000012904	6	1	0.0679676	0.262585
2__5035865	rs693267086	2	5035865	PITPNM1,AIP	ENSSSCG00000012903,ENSSSCG00000012904	6	1	0.0679676	0.262585
2__5036143	rs325312586	2	5036143	PITPNM1,AIP	ENSSSCG00000012903,ENSSSCG00000012904	8	1	0.159046	0.400158
2__5036224	rs320190451	2	5036224	PITPNM1,AIP	ENSSSCG00000012903,ENSSSCG00000012904	8	2	0.000716819	0.0256306
2__5036397	rs335247412	2	5036397	PITPNM1,AIP	ENSSSCG00000012903,ENSSSCG00000012904	2	1	0.02835	0.169494
2__5039533	rs81355812	2	5039533	PITPNM1,AIP	ENSSSCG00000012903,ENSSSCG00000012904	8	1	0.141936	0.37767
2__5039591	rs338300552	2	5039591	PITPNM1,AIP	ENSSSCG00000012903,ENSSSCG00000012904	7	2	0.00680118	0.0830671
2__5039889	rs81508301	2	5039889	PITPNM1,AIP	ENSSSCG00000012903,ENSSSCG00000012904	8	1	0.0396479	0.201253
2__5040214	rs340336221	2	5040214	PITPNM1,AIP	ENSSSCG00000012903,ENSSSCG00000012904	6	0	0.721359	0.867731
2__5040231	rs329378149	2	5040231	PITPNM1,AIP	ENSSSCG00000012903,ENSSSCG00000012904	7	1	0.178786	0.424642
2__5041207	rs320804566	2	5041207	PITPNM1,AIP	ENSSSCG00000012903,ENSSSCG00000012904	7	2	0.00322724	0.0561423
2__5042209	rs319330913	2	5042209	PITPNM1,AIP	ENSSSCG00000012903,ENSSSCG00000012904	8	1	0.00730957	0.0861016
2__5043525	rs329254635	2	5043525	PITPNM1,AIP	ENSSSCG00000012903,ENSSSCG00000012904	12	1	0.120528	0.349877
2__5043863	rs81212821	2	5043863	PITPNM1,AIP	ENSSSCG00000012903,ENSSSCG00000012904	8	1	0.0631116	0.252374
2__5061867	rs331385473	2	5061867	TMEM134	ENSSSCG00000012905	6	2	0.0235566	0.155672
2__5185940	rs330382422	2	5185940	SSH3,ANKRD13D	ENSSSCG00000027956,ENSSSCG00000012917	7	0	0.194464	0.443663
2__5189397	rs81356043	2	5189397	SSH3,ANKRD13D	ENSSSCG00000027956,ENSSSCG00000012917	3	0	0.318743	0.574296
2__5216082	rs340603038	2	5216082	GRK2	ENSSSCG00000012918	14	1	0.612891	0.799697
2__5216538	rs81356072	2	5216538	GRK2	ENSSSCG00000012918	1	0	1	1
2__5216768	rs335962471	2	5216768	GRK2	ENSSSCG00000012918	2	1	0.141537	0.377225
2__5217902	rs330207860	2	5217902	GRK2	ENSSSCG00000012918	2	0	0.949172	0.995738
2__5224452	rs329984419	2	5224452	GRK2	ENSSSCG00000012918	2	0	0.158842	0.400083
2__5226753	rs326043508	2	5226753	GRK2	ENSSSCG00000012918	1	0	0.436281	0.676768
2__5238810	rs342156139	2	5238810			10	0	0.269982	0.527278
2__5244649	rs340389874	2	5244649	KDM2A	ENSSSCG00000029637	9	0	0.566655	0.769467
2__5245303	rs331976315	2	5245303	KDM2A	ENSSSCG00000029637	5	1	0.0825953	0.288184
2__5245537	rs711552736	2	5245537	KDM2A	ENSSSCG00000029637	1	0	0.0814959	0.286391
2__5591026	rs342283338	2	5591026	RCE1	ENSSSCG00000012927	1	0	0.599553	0.791491
2__5787385		2	5787385	RBM14	ENSSSCG00000038008	1	0	0.068741	0.263797
2__5820083	rs690994769	2	5820083	CCS	ENSSSCG00000012934	1	0	0.195098	0.444484
2__5857342	rs81221365	2	5857342	CTSF	ENSSSCG00000038918	14	0	0.529766	0.742157
2__5857486		2	5857486	CTSF	ENSSSCG00000038918	5	0	0.964469	1
2__5859812	rs1107793598	2	5859812	CTSF,ACTN3	ENSSSCG00000038918,ENSSSCG00000038323	4	0	0.884821	0.957646
2__5859860		2	5859860	CTSF,ACTN3	ENSSSCG00000038918,ENSSSCG00000038323	5	2	0.0405634	0.203554
2__5859953		2	5859953	CTSF,ACTN3	ENSSSCG00000038918,ENSSSCG00000038323	5	0	0.51988	0.735784
2__5860148	rs55618338	2	5860148	CTSF,ACTN3	ENSSSCG00000038918,ENSSSCG00000038323	4	0	0.203727	0.454404
2__5860191	rs1111729806	2	5860191	CTSF,ACTN3	ENSSSCG00000038918,ENSSSCG00000038323	4	1	0.12956	0.361346
2__5883235	rs1114040032	2	5883235	ENSSSCG00000021891	ENSSSCG00000021891	2	1	0.00261347	0.0504753
2__6053485	rs332629307	2	6053485	BRMS1	ENSSSCG00000012939	13	1	0.113582	0.338943
2__6053592	rs335075220	2	6053592	BRMS1	ENSSSCG00000012939	10	0	0.95449	0.999296
2__6101095	rs45430379	2	6101095	YIF1A	ENSSSCG00000012953	4	1	0.0750628	0.276291
2__6109572		2	6109572	RAB1B	ENSSSCG00000012955	6	1	0.306017	0.562302
2__6109659		2	6109659	RAB1B	ENSSSCG00000012955	6	1	0.03592	0.190103
2__6109831		2	6109831	RAB1B	ENSSSCG00000012955	1	0	1	1
2__6139001	rs341539109	2	6139001	PACS1	ENSSSCG00000012956	5	1	0.00867227	0.0940784
2__6139076	rs333828197	2	6139076	PACS1	ENSSSCG00000012956	5	1	0.194036	0.443272
2__6139220	rs341451861	2	6139220	PACS1	ENSSSCG00000012956	5	0	0.836303	0.929536
2__6158649	rs320863866	2	6158649	PACS1	ENSSSCG00000012956	5	1	0.00958245	0.0993007
2__6211688	rs343776253	2	6211688			1	0	0.800028	0.914823
2__6211711	rs323735186	2	6211711			1	0	0.627288	0.80792
2__6212341	rs319037113	2	6212341			3	1	0.286199	0.543005
2__6212342	rs699159976	2	6212342			3	1	0.286199	0.543005
2__6287773	rs327404874	2	6287773	SF3B2	ENSSSCG00000012957	5	0	0.224878	0.479006
2__6288042	rs341983429	2	6288042	SF3B2	ENSSSCG00000012957	5	1	0.090784	0.302203
2__6333805	rs1111932311	2	6333805	ENSSSCG00000012961	ENSSSCG00000012961	6	0	0.846167	0.934751
2__6333822		2	6333822	ENSSSCG00000012961	ENSSSCG00000012961	6	0	0.9967	1
2__6333846	rs1114001355	2	6333846	ENSSSCG00000012961	ENSSSCG00000012961	6	0	0.789639	0.91048
2__6333927	rs1112525240	2	6333927	ENSSSCG00000012961	ENSSSCG00000012961	6	1	0.163465	0.40597
2__6335543		2	6335543	EIF1AD	ENSSSCG00000027334	1	0	0.517574	0.73394
2__6338564		2	6338564	EIF1AD	ENSSSCG00000027334	4	0	0.875629	0.95169
2__6338641	rs1108790417	2	6338641	EIF1AD	ENSSSCG00000027334	1	1	0.0039462	0.0621613
2__6339630		2	6339630	EIF1AD	ENSSSCG00000027334	8	1	0.137848	0.371913
2__6357802	rs345040438	2	6357802	SART1	ENSSSCG00000012963	5	1	0.0167274	0.131877
2__6369416	rs710925947	2	6369416	SART1	ENSSSCG00000012963	6	1	0.0018783	0.0421449
2__6409677	rs337104005	2	6409677	C11orf68,DRAP1	ENSSSCG00000012966,ENSSSCG00000012965	1	0	0.519386	0.735556
2__6410537	rs319666210	2	6410537	C11orf68,DRAP1	ENSSSCG00000012966,ENSSSCG00000012965	4	0	0.256317	0.513108
2__6412935	rs335613570	2	6412935	C11orf68	ENSSSCG00000012966	3	0	0.874423	0.950933
2__6445876	rs319407493	2	6445876	FIBP	ENSSSCG00000012969	1	0	0.0793977	0.28314
2__6446467	rs791366775	2	6446467	CTSW	ENSSSCG00000012970	1	0	0.92415	0.982
2__6463850	rs335662963	2	6463850	MUS81	ENSSSCG00000012973	1	0	0.10102	0.319856
2__6463887	rs341970078	2	6463887	MUS81	ENSSSCG00000012973	1	0	0.263664	0.52003
2__6464079	rs330252424	2	6464079	MUS81	ENSSSCG00000012973	1	1	0.00989628	0.101218
2__6465372	rs324369250	2	6465372	MUS81	ENSSSCG00000012973	1	0	0.788624	0.909823
2__6465400	rs332215017	2	6465400	MUS81	ENSSSCG00000012973	1	0	0.192826	0.442026
2__6595035	rs321028577	2	6595035	RELA	ENSSSCG00000012981	1	0	1	1
2__6598566	rs342021256	2	6598566	RELA	ENSSSCG00000012981	1	0	0.264348	0.520545
2__6598569	rs331491851	2	6598569	RELA	ENSSSCG00000012981	1	0	0.264348	0.520545
2__6599763	rs339850952	2	6599763	RELA	ENSSSCG00000012981	1	0	0.0720787	0.270131
2__6614715	rs326621957	2	6614715	SIPA1	ENSSSCG00000012982	8	1	0.38599	0.634341
2__6619699	rs81357439	2	6619699	PCNX3	ENSSSCG00000012983	4	1	0.0746567	0.275459
2__6619803	rs346101867	2	6619803	PCNX3	ENSSSCG00000012983	7	1	0.0591685	0.245436
2__6619827	rs81213810	2	6619827	PCNX3	ENSSSCG00000012983	3	0	0.566982	0.769833
2__6626023	rs323623376	2	6626023	PCNX3	ENSSSCG00000012983	3	2	0.00513899	0.0723455
2__6629566	rs81357458	2	6629566	PCNX3	ENSSSCG00000012983	6	0	0.278268	0.535558
[truncated: 23,940 more rows]

## Sheet: C vs D
Table S4b: Results of SNP-wise analysis of cd-ASE depending on DEX
SNP ID	rsID	Chrom	Pos	ENSEMBL Gene	ENSEMBL Gene ID	n testable	n nom significant	Meta p-value	BH FDR
1__121342	rs1112607597	1	121342	FAM120B	ENSSSCG00000029697	4	1	0.0682388	0.277023
1__121929	rs1112126843	1	121929	FAM120B	ENSSSCG00000029697	4	1	0.172532	0.435726
1__122008	rs1113786826	1	122008	FAM120B	ENSSSCG00000029697	4	0	0.767152	0.900104
1__122436	rs1108562767	1	122436	FAM120B	ENSSSCG00000029697	16	1	0.340589	0.605766
1__122501	rs1109375980	1	122501	FAM120B	ENSSSCG00000029697	1	1	2.00353e-05	0.00517742
1__122650		1	122650	FAM120B	ENSSSCG00000029697	1	0	0.0810095	0.300173
1__124508	rs1113840640	1	124508	FAM120B	ENSSSCG00000029697	1	0	0.202581	0.471261
1__125374	rs1109908136	1	125374	FAM120B	ENSSSCG00000029697	3	0	0.838581	0.932094
1__126470		1	126470	FAM120B	ENSSSCG00000029697	5	0	0.0306311	0.18776
1__174694	rs326521683	1	174694	FAM120B	ENSSSCG00000029697	7	2	0.042728	0.219623
1__174723	rs335687456	1	174723	FAM120B	ENSSSCG00000029697	1	0	0.320943	0.59031
1__513578	rs336003530	1	513578	ERMARD	ENSSSCG00000004010	11	0	0.405455	0.657287
1__513661	rs344995218	1	513661	ERMARD	ENSSSCG00000004010	1	1	0.0493723	0.235611
1__516000	rs340257929	1	516000	ERMARD	ENSSSCG00000004010	1	0	0.241235	0.512957
1__526232	rs333410610	1	526232	ERMARD	ENSSSCG00000004010	3	0	0.941996	0.989309
1__526775	rs326903618	1	526775	ERMARD	ENSSSCG00000004010	9	1	0.102775	0.337221
1__527154	rs318339884	1	527154	ERMARD	ENSSSCG00000004010	1	0	1	1
1__527277	rs330234920	1	527277	ERMARD	ENSSSCG00000004010	1	0	0.0961054	0.325613
1__528112	rs332398548	1	528112	ERMARD	ENSSSCG00000004010	6	1	0.0197627	0.152662
1__529602	rs327903422	1	529602	ERMARD	ENSSSCG00000004010	5	1	0.0876092	0.310572
1__531020	rs344803203	1	531020	ERMARD	ENSSSCG00000004010	14	1	0.54241	0.758976
1__532445	rs337938765	1	532445	ERMARD	ENSSSCG00000004010	12	0	0.108015	0.345488
1__532451	rs343489376	1	532451	ERMARD	ENSSSCG00000004010	12	1	0.113776	0.354355
1__532699	rs329219917	1	532699	ERMARD	ENSSSCG00000004010	9	3	0.0075649	0.0987221
1__533043	rs329825195	1	533043	ERMARD	ENSSSCG00000004010	1	1	0.019266	0.151078
1__533061	rs342151245	1	533061	ERMARD	ENSSSCG00000004010	12	1	0.237191	0.509136
1__533221	rs321787654	1	533221	ERMARD	ENSSSCG00000004010	1	0	0.387577	0.642689
1__533311	rs322898273	1	533311	ERMARD	ENSSSCG00000004010	2	0	0.122377	0.368429
1__533438	rs334223525	1	533438	ERMARD	ENSSSCG00000004010	12	3	0.0468079	0.22949
1__533476	rs325747428	1	533476	ERMARD	ENSSSCG00000004010	2	0	0.358372	0.619347
1__533591	rs338585453	1	533591	ERMARD	ENSSSCG00000004010	10	1	0.391604	0.645707
1__533653	rs320544654	1	533653	ERMARD	ENSSSCG00000004010	11	2	0.308865	0.579699
1__533722	rs326502354	1	533722	ERMARD	ENSSSCG00000004010	1	0	1	1
1__534824	rs334911941	1	534824	ERMARD	ENSSSCG00000004010	14	2	0.144997	0.400905
1__565497	rs1110228027	1	565497	PHF10	ENSSSCG00000030155	11	2	0.117543	0.359869
1__571579	rs701440846	1	571579	PHF10	ENSSSCG00000030155	13	0	0.491984	0.723337
1__571842		1	571842	PHF10	ENSSSCG00000030155	2	0	0.851706	0.938222
1__572205	rs1110383144	1	572205	PHF10	ENSSSCG00000030155	3	1	0.0234024	0.165624
1__572226		1	572226	PHF10	ENSSSCG00000030155	11	1	0.489664	0.721665
1__572715	rs1111293802	1	572715	PHF10	ENSSSCG00000030155	4	0	0.768628	0.901141
1__866535	rs322869252	1	866535	THBS2	ENSSSCG00000004012	6	2	0.0012129	0.0428261
1__869670	rs332093182	1	869670	THBS2	ENSSSCG00000004012	1	0	0.894136	0.961345
1__871862	rs81213407	1	871862	THBS2	ENSSSCG00000004012	1	1	0.00702437	0.0956795
1__872887	rs339123639	1	872887	THBS2	ENSSSCG00000004012	6	3	0.00119072	0.0426106
1__873673	rs339792741	1	873673	THBS2	ENSSSCG00000004012	1	0	0.210259	0.479956
1__876252	rs325243944	1	876252	THBS2	ENSSSCG00000004012	1	0	0.393641	0.647294
1__876960	rs343984669	1	876960	THBS2	ENSSSCG00000004012	12	3	0.0334868	0.195577
1__877466	rs345090684	1	877466	THBS2	ENSSSCG00000004012	12	1	0.022689	0.163165
1__880811	rs324934619	1	880811	THBS2	ENSSSCG00000004012	10	0	0.637905	0.821371
1__881027		1	881027	THBS2	ENSSSCG00000004012	10	1	0.0620959	0.264284
1__881051		1	881051	THBS2	ENSSSCG00000004012	2	0	0.558981	0.771965
1__881098		1	881098	THBS2	ENSSSCG00000004012	10	1	0.377107	0.634673
1__881832	rs1108216204	1	881832	THBS2	ENSSSCG00000004012	12	2	0.00339804	0.0680902
1__881985	rs1112393628	1	881985	THBS2	ENSSSCG00000004012	1	0	1	1
1__882153	rs1112595903	1	882153	THBS2	ENSSSCG00000004012	14	1	0.376829	0.63457
1__1957839		1	1957839	UNC93A	ENSSSCG00000027404	3	0	0.821495	0.925485
1__2003897		1	2003897			1	0	0.376952	0.634594
1__2006243	rs1109842750	1	2006243			1	0	0.79178	0.913413
1__2016835		1	2016835			13	0	0.559395	0.772287
1__2016875		1	2016875			2	1	0.00324198	0.0667533
1__2016996		1	2016996			2	2	0.000603903	0.0304643
1__2017298	rs1110358768	1	2017298			9	0	0.538376	0.755299
1__2017474	rs1112486586	1	2017474			9	1	0.0844331	0.305966
1__2017538	rs1107522318	1	2017538			10	0	0.845826	0.935681
1__2017592	rs1112742039	1	2017592			10	2	0.0437422	0.222542
1__2017725	rs1107915075	1	2017725			5	0	0.945563	0.991269
1__2017819	rs1108199165	1	2017819			7	1	0.137569	0.390247
1__2018007		1	2018007			5	0	0.611156	0.80541
1__2018077		1	2018077			5	1	0.0791479	0.29707
1__2018216	rs1111391599	1	2018216			8	2	0.131608	0.382655
1__2018231	rs1110480267	1	2018231			8	1	0.352469	0.614811
1__2018379	rs786572415	1	2018379			8	1	0.0123882	0.123755
1__2018392	rs793436001	1	2018392			8	1	0.00050543	0.0282849
1__2018507		1	2018507			1	0	0.649624	0.828537
1__2018689	rs713911957	1	2018689	CCR6	ENSSSCG00000024562	8	1	0.168064	0.430083
1__2019097	rs789040585	1	2019097	CCR6	ENSSSCG00000024562	2	1	0.027172	0.178061
1__2019216	rs81328021	1	2019216	CCR6	ENSSSCG00000024562	6	2	0.0279241	0.180018
1__2019520	rs711414648	1	2019520	CCR6	ENSSSCG00000024562	6	0	0.480367	0.715405
1__2094956	rs325437976	1	2094956	CEP43	ENSSSCG00000004023	3	0	0.0440138	0.223124
1__2095434	rs337807126	1	2095434	CEP43	ENSSSCG00000004023	6	0	0.264037	0.535028
1__2095784	rs333977730	1	2095784	CEP43	ENSSSCG00000004023	2	0	0.495868	0.726159
1__2095857	rs321985052	1	2095857	CEP43	ENSSSCG00000004023	7	1	0.0346257	0.19843
1__2104947	rs346078490	1	2104947	CEP43	ENSSSCG00000004023	2	0	0.680411	0.847783
1__2105133	rs336005968	1	2105133	CEP43	ENSSSCG00000004023	2	0	1	1
1__2152163	rs80861390	1	2152163	ENSSSCG00000004024	ENSSSCG00000004024	2	0	0.597854	0.797566
1__2152237	rs324318060	1	2152237	ENSSSCG00000004024	ENSSSCG00000004024	1	0	0.220222	0.491472
1__2152254	rs334220995	1	2152254	ENSSSCG00000004024	ENSSSCG00000004024	3	1	0.266594	0.537862
1__2152588	rs327899811	1	2152588	ENSSSCG00000004024	ENSSSCG00000004024	1	0	1	1
1__2152937	rs339690702	1	2152937	ENSSSCG00000004024	ENSSSCG00000004024	2	0	0.837655	0.931816
1__2153185	rs335984605	1	2153185	ENSSSCG00000004024	ENSSSCG00000004024	8	1	0.384419	0.640551
1__2153218	rs80965217	1	2153218	ENSSSCG00000004024	ENSSSCG00000004024	6	1	0.246207	0.517756
1__2155893	rs1110323359	1	2155893	ENSSSCG00000004024	ENSSSCG00000004024	6	0	0.658737	0.83418
1__2159276	rs331907218	1	2159276	ENSSSCG00000004024	ENSSSCG00000004024	5	0	0.525986	0.746094
1__2161123	rs329431771	1	2161123	ENSSSCG00000004024	ENSSSCG00000004024	10	1	0.339204	0.605032
1__2163761	rs329571769	1	2163761	ENSSSCG00000004024	ENSSSCG00000004024	6	2	0.107449	0.344077
1__2163784	rs339081022	1	2163784	ENSSSCG00000004024	ENSSSCG00000004024	6	2	0.00214327	0.0562482
1__2163797	rs320312728	1	2163797	ENSSSCG00000004024	ENSSSCG00000004024	10	3	0.00018613	0.0186262
1__2163985	rs339130253	1	2163985	ENSSSCG00000004024	ENSSSCG00000004024	10	1	0.151014	0.408673
1__2164020	rs334869709	1	2164020	ENSSSCG00000004024	ENSSSCG00000004024	5	0	0.0940248	0.322051
1__2164125	rs333647737	1	2164125	ENSSSCG00000004024	ENSSSCG00000004024	10	2	0.201418	0.469974
1__2164207	rs328485371	1	2164207	ENSSSCG00000004024	ENSSSCG00000004024	10	0	0.570266	0.7787
1__2164468	rs325765005	1	2164468	ENSSSCG00000004024	ENSSSCG00000004024	6	0	0.555627	0.769178
1__2164480	rs787345289	1	2164480	ENSSSCG00000004024	ENSSSCG00000004024	4	0	0.937534	0.987116
1__2164496	rs336454017	1	2164496	ENSSSCG00000004024	ENSSSCG00000004024	6	1	0.243246	0.514914
1__2164687	rs338354784	1	2164687	ENSSSCG00000004024	ENSSSCG00000004024	6	1	0.302399	0.574125
1__2461748	rs81349800	1	2461748	RPS6KA2	ENSSSCG00000004022	1	0	0.0866844	0.309182
1__2548366	rs324813834	1	2548366	ENSSSCG00000032916	ENSSSCG00000032916	2	0	0.655233	0.831972
1__2551985	rs55618867	1	2551985	ENSSSCG00000032916	ENSSSCG00000032916	6	0	0.755445	0.893213
1__2552689	rs345342303	1	2552689	ENSSSCG00000032916	ENSSSCG00000032916	5	1	0.0663823	0.273511
1__2552694	rs81350030	1	2552694	ENSSSCG00000032916	ENSSSCG00000032916	6	0	0.366011	0.625828
1__2582864	rs328625672	1	2582864	SFT2D1	ENSSSCG00000004020	1	0	0.451492	0.693621
1__2582923	rs331625820	1	2582923	SFT2D1	ENSSSCG00000004020	2	0	0.182524	0.447881
1__4738075	rs326495652	1	4738075	QKI	ENSSSCG00000004029	8	3	0.0037305	0.0715086
1__4739417	rs330592803	1	4739417	QKI	ENSSSCG00000004029	4	2	0.00838366	0.103342
1__4739586	rs341684459	1	4739586	QKI	ENSSSCG00000004029	8	1	0.0463289	0.228574
1__4742012	rs333165720	1	4742012	QKI	ENSSSCG00000004029	8	4	0.00360663	0.0702651
1__7368688		1	7368688	IGF2R	ENSSSCG00000004044	6	2	0.0056937	0.0866455
1__7368947		1	7368947	IGF2R	ENSSSCG00000004044	6	0	0.934994	0.986114
1__7369230		1	7369230	IGF2R	ENSSSCG00000004044	5	1	0.0936382	0.321461
1__7372173	rs80996771	1	7372173	IGF2R	ENSSSCG00000004044	10	0	0.798805	0.916468
1__7402776	rs323094084	1	7402776	IGF2R	ENSSSCG00000004044	6	0	0.861919	0.943557
1__7411607	rs341311488	1	7411607	IGF2R	ENSSSCG00000004044	10	0	0.623299	0.812942
1__7588846	rs330333711	1	7588846	MRPL18	ENSSSCG00000004047	6	0	0.27349	0.545109
1__7589203	rs335116801	1	7589203	MRPL18	ENSSSCG00000004047	6	0	0.975226	1
1__7601010	rs333837560	1	7601010	TCP1,ACAT2	ENSSSCG00000004048,ENSSSCG00000004049	6	3	0.00762004	0.0987828
1__7625622	rs338140414	1	7625622	WTAP	ENSSSCG00000004050	2	0	0.737058	0.882682
1__7627204	rs321163103	1	7627204	WTAP	ENSSSCG00000004050	1	0	0.812215	0.922014
1__7629723	rs338056224	1	7629723	WTAP	ENSSSCG00000004050	11	1	0.18961	0.456196
1__7629751	rs321208198	1	7629751	WTAP	ENSSSCG00000004050	11	1	0.0763583	0.292369
1__7630133	rs80924284	1	7630133	WTAP	ENSSSCG00000004050	11	0	0.996622	1
1__7635267	rs80963055	1	7635267	WTAP	ENSSSCG00000004050	11	2	0.0257058	0.172878
1__7679630	rs332849717	1	7679630	SOD2	ENSSSCG00000040317	8	0	0.807418	0.920374
1__7680168	rs80925624	1	7680168	SOD2	ENSSSCG00000040317	14	1	0.0607871	0.261025
1__7686834	rs80933876	1	7686834	SOD2	ENSSSCG00000040317	14	0	0.226029	0.49794
1__7686882	rs318610014	1	7686882	SOD2	ENSSSCG00000040317	14	1	0.185139	0.450408
1__7689256	rs80848798	1	7689256	SOD2	ENSSSCG00000040317	14	2	0.77599	0.905007
1__7689285	rs327418929	1	7689285	SOD2	ENSSSCG00000040317	14	0	0.583424	0.788025
1__7689313	rs80857128	1	7689313	SOD2	ENSSSCG00000040317	14	0	0.689429	0.853514
1__7689419	rs330195282	1	7689419	SOD2	ENSSSCG00000040317	14	3	0.0115067	0.119818
1__7689495	rs340734016	1	7689495	SOD2	ENSSSCG00000040317	14	1	0.0473033	0.230769
1__7689511	rs321725061	1	7689511	SOD2	ENSSSCG00000040317	14	0	0.937628	0.987144
1__7689545	rs329436836	1	7689545	SOD2	ENSSSCG00000040317	14	0	0.811059	0.92163
1__7689720	rs339531275	1	7689720	SOD2	ENSSSCG00000040317	14	1	0.085944	0.308179
1__7689733	rs322928969	1	7689733	SOD2	ENSSSCG00000040317	14	1	0.428837	0.674971
1__7689864	rs334992560	1	7689864	SOD2	ENSSSCG00000040317	5	0	0.610663	0.805125
1__7689917	rs322154087	1	7689917	SOD2	ENSSSCG00000040317	14	3	0.0143752	0.132245
1__7690829	rs331383069	1	7690829	SOD2	ENSSSCG00000040317	14	2	0.000375609	0.025209
1__7690860	rs339375870	1	7690860	SOD2	ENSSSCG00000040317	14	4	0.00340446	0.0681683
1__7690888	rs319324362	1	7690888	SOD2	ENSSSCG00000040317	13	1	0.281582	0.553675
1__7691237	rs335156657	1	7691237	SOD2	ENSSSCG00000040317	14	5	0.000286786	0.022509
1__7691513		1	7691513	SOD2	ENSSSCG00000040317	14	2	0.0611239	0.262102
1__7691626	rs346340213	1	7691626	SOD2	ENSSSCG00000040317	14	1	0.260278	0.530925
1__8213800	rs332068220	1	8213800	TAGAP	ENSSSCG00000004053	8	1	0.392989	0.646926
1__8215370	rs80952775	1	8215370	TAGAP	ENSSSCG00000004053	12	2	6.93274e-05	0.0114093
1__8217504	rs341478260	1	8217504	TAGAP	ENSSSCG00000004053	11	1	0.00796477	0.101114
1__8217555	rs698526274	1	8217555	TAGAP	ENSSSCG00000004053	6	1	0.0176599	0.144832
1__8217703	rs80891532	1	8217703	TAGAP	ENSSSCG00000004053	11	0	0.47252	0.709784
1__8217802	rs325757335	1	8217802	TAGAP	ENSSSCG00000004053	15	1	0.779203	0.907047
1__8217862	rs339797311	1	8217862	TAGAP	ENSSSCG00000004053	4	0	0.79789	0.916348
1__8217950	rs80847208	1	8217950	TAGAP	ENSSSCG00000004053	8	0	0.783256	0.909031
1__8218165	rs330478361	1	8218165	TAGAP	ENSSSCG00000004053	7	0	0.741482	0.885462
1__8218484	rs329790850	1	8218484	TAGAP	ENSSSCG00000004053	11	0	0.469642	0.708043
1__8218493	rs339057279	1	8218493	TAGAP	ENSSSCG00000004053	11	0	0.603875	0.801881
1__8218547	rs334147946	1	8218547	TAGAP	ENSSSCG00000004053	11	0	0.965492	1
1__8218557	rs345400985	1	8218557	TAGAP	ENSSSCG00000004053	10	1	0.390071	0.644324
1__8218585	rs322123303	1	8218585	TAGAP	ENSSSCG00000004053	11	0	0.978961	1
1__8218611	rs333698090	1	8218611	TAGAP	ENSSSCG00000004053	15	0	0.885499	0.956855
1__8218636	rs346108376	1	8218636	TAGAP	ENSSSCG00000004053	11	0	0.617167	0.809283
1__8444341	rs326334621	1	8444341	EZR	ENSSSCG00000004058	3	0	0.422805	0.670418
1__8444373	rs320441146	1	8444373	EZR	ENSSSCG00000004058	3	2	0.000114541	0.0146613
1__8447589	rs340641156	1	8447589	EZR	ENSSSCG00000004058	3	1	0.0977007	0.328146
1__8449880	rs338071787	1	8449880	EZR	ENSSSCG00000004058	5	0	0.606078	0.803044
1__8451516	rs326013552	1	8451516	EZR	ENSSSCG00000004058	3	1	0.0253148	0.171888
1__8451558	rs80829808	1	8451558	EZR	ENSSSCG00000004058	6	0	0.708096	0.865539
1__8451986	rs318885188	1	8451986	EZR	ENSSSCG00000004058	4	0	0.675763	0.844765
1__8453398	rs333100143	1	8453398	SYTL3	ENSSSCG00000004057	1	0	0.138567	0.391745
1__8453407	rs343484613	1	8453407	SYTL3	ENSSSCG00000004057	1	0	0.36761	0.626825
1__8453446	rs333295225	1	8453446	SYTL3	ENSSSCG00000004057	7	1	0.093188	0.320896
1__8453478	rs80807788	1	8453478	SYTL3	ENSSSCG00000004057	7	0	0.94351	0.99014
1__8453486	rs327776771	1	8453486	SYTL3	ENSSSCG00000004057	4	0	0.845852	0.935681
1__8455814	rs345890994	1	8455814	SYTL3	ENSSSCG00000004057	9	3	0.0458126	0.22709
1__8456820	rs326417257	1	8456820	SYTL3	ENSSSCG00000004057	4	0	0.335216	0.601877
1__8456865	rs337330212	1	8456865	SYTL3	ENSSSCG00000004057	9	3	3.62527e-05	0.00763872
1__8459033	rs345154755	1	8459033	SYTL3	ENSSSCG00000004057	9	1	0.0622176	0.264494
1__8459078	rs334673407	1	8459078	SYTL3	ENSSSCG00000004057	9	1	0.426815	0.673385
1__8459175	rs319662352	1	8459175	SYTL3	ENSSSCG00000004057	3	0	0.502427	0.730453
1__8459191	rs328152113	1	8459191	SYTL3	ENSSSCG00000004057	7	1	0.184025	0.449703
1__8459251	rs339063414	1	8459251	SYTL3	ENSSSCG00000004057	3	2	0.0219922	0.1609
1__8459321	rs318696901	1	8459321	SYTL3	ENSSSCG00000004057	8	1	0.0462514	0.228395
1__8459435	rs323617272	1	8459435	SYTL3	ENSSSCG00000004057	3	0	0.483489	0.717996
1__8459675	rs344824479	1	8459675	SYTL3	ENSSSCG00000004057	9	1	0.202991	0.471894
1__8459732	rs343408779	1	8459732	SYTL3	ENSSSCG00000004057	9	1	0.494331	0.724722
1__8459795	rs327060602	1	8459795	SYTL3	ENSSSCG00000004057	9	1	0.0953912	0.324349
1__8459921	rs341852797	1	8459921	SYTL3	ENSSSCG00000004057	3	1	0.0395994	0.212486
1__8459943	rs330358615	1	8459943	SYTL3	ENSSSCG00000004057	9	1	0.338037	0.604329
1__8460072	rs344894099	1	8460072	SYTL3	ENSSSCG00000004057	7	2	0.0101457	0.112337
1__8460654	rs328439928	1	8460654	SYTL3	ENSSSCG00000004057	5	1	0.0801475	0.29836
1__8460725	rs338086310	1	8460725	SYTL3	ENSSSCG00000004057	5	0	0.195182	0.462415
1__8460784	rs319295447	1	8460784	SYTL3	ENSSSCG00000004057	4	0	0.553186	0.767584
1__8460788	rs330662114	1	8460788	SYTL3	ENSSSCG00000004057	5	0	0.564858	0.776083
1__8461055	rs340479206	1	8461055	SYTL3	ENSSSCG00000004057	6	0	0.135034	0.386722
1__8461190	rs334388960	1	8461190	SYTL3	ENSSSCG00000004057	1	0	0.821266	0.925455
1__8461306	rs325672169	1	8461306	SYTL3	ENSSSCG00000004057	4	2	0.0537797	0.246261
1__8461371	rs328638512	1	8461371	SYTL3	ENSSSCG00000004057	3	0	0.44742	0.690192
1__8461413	rs319787012	1	8461413	SYTL3	ENSSSCG00000004057	1	0	0.744121	0.887026
1__8461427	rs786689787	1	8461427	SYTL3	ENSSSCG00000004057	2	0	0.789168	0.911912
1__8461674	rs80882074	1	8461674	SYTL3	ENSSSCG00000004057	3	0	0.724393	0.875394
1__8461703	rs333657221	1	8461703	SYTL3	ENSSSCG00000004057	3	0	0.962157	1
1__8461820	rs328250826	1	8461820	SYTL3	ENSSSCG00000004057	1	1	0.000237558	0.0207235
1__8461869	rs80909164	1	8461869	SYTL3	ENSSSCG00000004057	7	0	0.0765461	0.292802
1__8461981	rs342361559	1	8461981	SYTL3	ENSSSCG00000004057	7	1	0.148814	0.405804
1__8462450	rs324308324	1	8462450	SYTL3	ENSSSCG00000004057	4	0	0.956903	0.997514
1__8462452	rs335339248	1	8462452	SYTL3	ENSSSCG00000004057	2	0	0.492616	0.723532
1__8462784	rs335985531	1	8462784	SYTL3	ENSSSCG00000004057	2	0	0.266002	0.537333
1__8462924	rs330649383	1	8462924	SYTL3	ENSSSCG00000004057	1	0	0.830317	0.928602
1__8463025	rs344003514	1	8463025	SYTL3	ENSSSCG00000004057	4	2	0.0313145	0.189797
1__8463175	rs329088734	1	8463175	SYTL3	ENSSSCG00000004057	6	1	0.118105	0.360945
1__8463318	rs323976373	1	8463318	SYTL3	ENSSSCG00000004057	2	0	0.153624	0.412759
1__8463393	rs80790617	1	8463393	SYTL3	ENSSSCG00000004057	1	0	0.0695731	0.279099
1__8464674	rs327289701	1	8464674	SYTL3	ENSSSCG00000004057	1	0	0.824883	0.927324
1__8465050	rs320686576	1	8465050	SYTL3	ENSSSCG00000004057	6	0	0.542236	0.758848
1__8465120	rs331649337	1	8465120	SYTL3	ENSSSCG00000004057	3	0	0.250435	0.521865
1__8465696	rs322364793	1	8465696	SYTL3	ENSSSCG00000004057	1	0	0.140642	0.394834
1__8465845	rs332091562	1	8465845	SYTL3	ENSSSCG00000004057	1	0	0.0531076	0.244368
1__8465861	rs345738799	1	8465861	SYTL3	ENSSSCG00000004057	1	0	0.120177	0.36439
1__8466620	rs328762410	1	8466620	SYTL3	ENSSSCG00000004057	1	0	0.283034	0.554783
1__8467262	rs339098424	1	8467262	SYTL3	ENSSSCG00000004057	2	0	0.200932	0.469481
1__8468066	rs320172578	1	8468066	SYTL3	ENSSSCG00000004057	1	1	0.0414802	0.216917
1__8470878	rs328987429	1	8470878	SYTL3	ENSSSCG00000004057	4	1	0.0209264	0.157215
1__8482367	rs338757078	1	8482367	SYTL3	ENSSSCG00000004057	3	0	0.542167	0.75879
1__8482494	rs326694926	1	8482494	SYTL3	ENSSSCG00000004057	3	0	0.679903	0.847717
1__8482569	rs340130736	1	8482569	SYTL3	ENSSSCG00000004057	4	0	0.572898	0.780459
1__8482642	rs335920060	1	8482642	SYTL3	ENSSSCG00000004057	3	0	0.621693	0.811581
1__8482973		1	8482973	SYTL3	ENSSSCG00000004057	4	0	0.703317	0.862829
1__8483245	rs346375092	1	8483245	SYTL3	ENSSSCG00000004057	4	0	0.736754	0.882508
1__8483255	rs319993979	1	8483255	SYTL3	ENSSSCG00000004057	9	1	0.379347	0.63659
1__8483470	rs336200721	1	8483470	SYTL3	ENSSSCG00000004057	9	1	0.191947	0.4586
1__8483519	rs323362397	1	8483519	SYTL3	ENSSSCG00000004057	9	1	0.0453224	0.225882
1__8484803	rs343296494	1	8484803	SYTL3	ENSSSCG00000004057	8	1	0.312098	0.582316
1__8484876	rs333221973	1	8484876	SYTL3	ENSSSCG00000004057	9	2	0.011801	0.121341
1__8485086	rs337405685	1	8485086	SYTL3	ENSSSCG00000004057	7	0	0.455448	0.696107
1__8485187	rs337884505	1	8485187	SYTL3	ENSSSCG00000004057	7	1	0.196204	0.463532
1__8485994	rs319784787	1	8485994	SYTL3	ENSSSCG00000004057	7	1	0.249954	0.521479
1__8486194	rs330127527	1	8486194	SYTL3	ENSSSCG00000004057	10	1	0.496031	0.726243
1__8486773	rs330085516	1	8486773	SYTL3	ENSSSCG00000004057	9	0	0.671316	0.842475
1__8486933	rs320584318	1	8486933	SYTL3	ENSSSCG00000004057	9	0	0.610293	0.805053
1__8486953	rs331448534	1	8486953	SYTL3	ENSSSCG00000004057	8	0	0.0306471	0.18776
1__8486995	rs322666723	1	8486995	SYTL3	ENSSSCG00000004057	7	2	0.0017646	0.0512577
1__8487018	rs333728382	1	8487018	SYTL3	ENSSSCG00000004057	6	0	0.359921	0.620607
1__8487085	rs322077913	1	8487085	SYTL3	ENSSSCG00000004057	4	0	0.148026	0.404864
1__8487237	rs333516349	1	8487237	SYTL3	ENSSSCG00000004057	9	1	0.0584896	0.256303
1__8487270	rs706618836	1	8487270	SYTL3	ENSSSCG00000004057	8	0	0.214103	0.484646
1__8487605	rs321420028	1	8487605	SYTL3	ENSSSCG00000004057	8	3	0.00381218	0.0721155
1__8489843	rs320490055	1	8489843	SYTL3	ENSSSCG00000004057	7	0	0.783969	0.909281
1__8491417	rs322415634	1	8491417	SYTL3	ENSSSCG00000004057	6	1	0.34876	0.611858
1__8533230	rs336871330	1	8533230	SYTL3	ENSSSCG00000004057	4	0	0.756338	0.893389
1__8546439	rs332821186	1	8546439	SYTL3	ENSSSCG00000004057	4	0	0.430604	0.676378
1__8561728	rs80912672	1	8561728	DYNLT1	ENSSSCG00000033107	8	1	0.0872621	0.310155
1__8562208	rs322371929	1	8562208	DYNLT1	ENSSSCG00000033107	6	0	0.996628	1
1__8562220		1	8562220	DYNLT1	ENSSSCG00000033107	4	0	0.536889	0.754139
1__8562564		1	8562564	DYNLT1	ENSSSCG00000033107	8	2	0.0604126	0.260087
1__8562575		1	8562575	DYNLT1	ENSSSCG00000033107	4	1	0.241194	0.512922
1__8562690		1	8562690	DYNLT1	ENSSSCG00000033107	10	0	0.867255	0.94675
1__8564047		1	8564047	TMEM181	ENSSSCG00000024876	4	2	0.00119189	0.0426106
1__8564106		1	8564106	TMEM181	ENSSSCG00000024876	8	0	0.648104	0.827557
1__8564115		1	8564115	TMEM181	ENSSSCG00000024876	7	0	0.362848	0.623152
1__8564460	rs326342241	1	8564460	TMEM181	ENSSSCG00000024876	3	0	0.666763	0.839537
1__8564594	rs339019235	1	8564594	TMEM181	ENSSSCG00000024876	7	0	0.477982	0.713742
1__8564634	rs327832791	1	8564634	TMEM181	ENSSSCG00000024876	7	0	0.696574	0.858402
1__8564960	rs333016644	1	8564960	TMEM181	ENSSSCG00000024876	9	0	0.309847	0.580568
1__8564972	rs322511150	1	8564972	TMEM181	ENSSSCG00000024876	7	1	0.113981	0.354522
1__8565319	rs342225416	1	8565319	TMEM181	ENSSSCG00000024876	2	0	0.838359	0.932094
1__8565367	rs340236806	1	8565367	TMEM181	ENSSSCG00000024876	3	0	0.494696	0.725039
1__8565409	rs318530556	1	8565409	TMEM181	ENSSSCG00000024876	4	3	0.000393416	0.0257655
1__8565484	rs338857538	1	8565484	TMEM181	ENSSSCG00000024876	8	0	0.13402	0.385749
1__8565559	rs319502283	1	8565559	TMEM181	ENSSSCG00000024876	4	0	0.141131	0.39534
1__8565649	rs336821565	1	8565649	TMEM181	ENSSSCG00000024876	10	2	0.00374989	0.0716811
1__8565653	rs327892689	1	8565653	TMEM181	ENSSSCG00000024876	10	2	0.00395075	0.0734798
1__8565718	rs343184205	1	8565718	TMEM181	ENSSSCG00000024876	10	1	0.239335	0.511352
1__8565758	rs333219110	1	8565758	TMEM181	ENSSSCG00000024876	10	0	0.773475	0.904223
1__8565780	rs325285461	1	8565780	TMEM181	ENSSSCG00000024876	8	0	0.552142	0.766912
1__8566646	rs325398635	1	8566646	TMEM181	ENSSSCG00000024876	8	0	0.493395	0.724087
1__8566654	rs346245984	1	8566654	TMEM181	ENSSSCG00000024876	4	1	0.000119818	0.0147593
1__8566729	rs340136179	1	8566729	TMEM181	ENSSSCG00000024876	10	2	0.0325251	0.193031
1__8567830	rs334668401	1	8567830	TMEM181	ENSSSCG00000024876	6	0	0.786406	0.91061
1__8567862	rs1109959679	1	8567862	TMEM181	ENSSSCG00000024876	4	0	0.58221	0.787223
1__8568177	rs80980226	1	8568177	TMEM181	ENSSSCG00000024876	7	1	0.0720619	0.284468
1__8569727	rs333964683	1	8569727	TMEM181	ENSSSCG00000024876	1	0	0.777546	0.906253
1__8574722		1	8574722	TMEM181	ENSSSCG00000024876	4	0	0.723139	0.874458
1__8575057	rs1113635720	1	8575057	TMEM181	ENSSSCG00000024876	4	1	0.182829	0.448227
1__8654269	rs325874438	1	8654269			4	1	0.0151818	0.135947
1__8928599	rs325389474	1	8928599	GTF2H5	ENSSSCG00000024019	8	2	0.21099	0.480898
1__8949413	rs321670144	1	8949413	SERAC1	ENSSSCG00000012314	1	0	0.455997	0.69643
1__8954976	rs81277968	1	8954976	SERAC1	ENSSSCG00000012314	1	0	0.243946	0.515672
1__8964102	rs328544888	1	8964102	SERAC1	ENSSSCG00000012314	2	0	0.292906	0.564713
1__8993211	rs711543983	1	8993211	SERAC1	ENSSSCG00000012314	5	1	0.366639	0.626425
1__9000444	rs1111115056	1	9000444	SERAC1	ENSSSCG00000012314	10	1	0.169592	0.431833
1__9130563	rs329926831	1	9130563	SNX9	ENSSSCG00000030535	4	0	0.595182	0.796084
1__9130610	rs337639375	1	9130610	SNX9	ENSSSCG00000030535	4	1	0.256796	0.528249
1__9131290	rs343019143	1	9131290	SNX9	ENSSSCG00000030535	4	0	0.412489	0.663041
1__9135309	rs325968229	1	9135309	SNX9	ENSSSCG00000030535	6	1	0.052294	0.242416
1__9139966	rs343667961	1	9139966	SNX9	ENSSSCG00000030535	4	1	0.0538545	0.246387
1__9158723	rs318958434	1	9158723	SNX9	ENSSSCG00000030535	4	1	0.00565962	0.0864404
1__9167584	rs334979328	1	9167584	SNX9	ENSSSCG00000030535	5	0	0.729555	0.878416
1__9794468	rs319813469	1	9794468	ARID1B	ENSSSCG00000004064	4	1	0.16	0.420693
1__9794489	rs80798643	1	9794489	ARID1B	ENSSSCG00000004064	4	1	0.114011	0.354522
1__9794518	rs332675129	1	9794518	ARID1B	ENSSSCG00000004064	4	0	0.116041	0.357868
1__9797561	rs318258863	1	9797561	ARID1B	ENSSSCG00000004064	4	0	0.7199	0.87217
1__9801652		1	9801652	ARID1B	ENSSSCG00000004064	5	0	0.253445	0.524546
1__9820952	rs80986041	1	9820952	ARID1B	ENSSSCG00000004064	3	1	0.00353973	0.0694557
1__10175730	rs1113368248	1	10175730	ARID1B	ENSSSCG00000004064	1	0	0.36454	0.624678
1__10175733	rs703630678	1	10175733	ARID1B	ENSSSCG00000004064	1	0	0.36454	0.624678
1__12068590	rs338129398	1	12068590	SCAF8	ENSSSCG00000004070	12	1	0.369341	0.628307
1__12559407	rs322139899	1	12559407	OPRM1	ENSSSCG00000004074	6	0	0.959636	0.999223
1__12572036	rs343018666	1	12572036	OPRM1	ENSSSCG00000004074	5	2	0.0291317	0.182645
1__12572210	rs344980443	1	12572210	OPRM1	ENSSSCG00000004074	8	1	0.00514593	0.0831606
1__12597825	rs343196988	1	12597825	OPRM1	ENSSSCG00000004074	8	2	0.155512	0.415074
1__12598210	rs337590407	1	12598210	OPRM1	ENSSSCG00000004074	8	1	0.0743225	0.288377
1__12598231	rs327880137	1	12598231	OPRM1	ENSSSCG00000004074	8	1	0.165545	0.426971
1__12598324	rs332308206	1	12598324	OPRM1	ENSSSCG00000004074	8	1	0.365215	0.625004
1__12598494	rs324304348	1	12598494	OPRM1	ENSSSCG00000004074	8	1	0.0356597	0.201608
1__12598584	rs341714860	1	12598584	OPRM1	ENSSSCG00000004074	8	0	0.737457	0.882731
1__12598594	rs318799579	1	12598594	OPRM1	ENSSSCG00000004074	8	1	0.129702	0.379572
1__12599095	rs335787366	1	12599095	OPRM1	ENSSSCG00000004074	7	0	0.646149	0.826569
1__12599351	rs324383819	1	12599351	OPRM1	ENSSSCG00000004074	7	0	0.655577	0.83201
1__12599356	rs341254591	1	12599356	OPRM1	ENSSSCG00000004074	8	0	0.649589	0.828532
1__12600267	rs342266881	1	12600267	OPRM1	ENSSSCG00000004074	6	1	0.0299034	0.185187
1__12600601	rs320437234	1	12600601	OPRM1	ENSSSCG00000004074	6	1	0.381261	0.638294
1__12600604	rs341231072	1	12600604	OPRM1	ENSSSCG00000004074	6	1	0.299902	0.571626
1__12600673	rs319405304	1	12600673	OPRM1	ENSSSCG00000004074	7	0	0.722363	0.873906
1__12600700	rs327978186	1	12600700	OPRM1	ENSSSCG00000004074	8	1	0.688972	0.853217
1__12600749	rs336409117	1	12600749	OPRM1	ENSSSCG00000004074	6	0	0.712063	0.867883
1__12600876	rs336360432	1	12600876	OPRM1	ENSSSCG00000004074	7	2	0.0183344	0.147728
1__12601064	rs324921786	1	12601064	OPRM1	ENSSSCG00000004074	2	0	0.971192	1
1__12601205	rs708673354	1	12601205	OPRM1	ENSSSCG00000004074	2	0	0.986826	1
1__12601305	rs337469448	1	12601305	OPRM1	ENSSSCG00000004074	6	0	0.345289	0.609692
1__12601306	rs331424554	1	12601306	OPRM1	ENSSSCG00000004074	6	0	0.345289	0.609692
1__12601499	rs326525202	1	12601499	OPRM1	ENSSSCG00000004074	6	0	0.927213	0.981584
1__12601511	rs343045983	1	12601511	OPRM1	ENSSSCG00000004074	6	0	0.902601	0.966689
1__12601736	rs332517188	1	12601736	OPRM1	ENSSSCG00000004074	7	1	0.193431	0.460237
1__12601955	rs339841794	1	12601955	OPRM1	ENSSSCG00000004074	7	0	0.696692	0.85847
1__12602210		1	12602210	OPRM1	ENSSSCG00000004074	8	1	0.573598	0.780682
1__13458092	rs81218589	1	13458092	MTRF1L	ENSSSCG00000004076	2	0	0.173075	0.436241
1__13972541	rs325112909	1	13972541			1	0	0.536288	0.753643
1__13988337	rs321120855	1	13988337	ENSSSCG00000049158	ENSSSCG00000049158	1	0	0.33285	0.599712
1__13993736	rs326153901	1	13993736	ENSSSCG00000049158	ENSSSCG00000049158	1	0	1	1
1__14005089	rs341254833	1	14005089	ENSSSCG00000049158	ENSSSCG00000049158	1	0	0.443641	0.687264
1__14009667		1	14009667	ENSSSCG00000049158	ENSSSCG00000049158	1	0	0.47326	0.710413
1__14009765	rs1111983101	1	14009765	ENSSSCG00000049158	ENSSSCG00000049158	2	1	0.00460502	0.0789861
1__14012379		1	14012379	ENSSSCG00000049158	ENSSSCG00000049158	1	0	0.479807	0.714842
1__14018025		1	14018025	ENSSSCG00000049158	ENSSSCG00000049158	3	0	0.780237	0.907298
1__14047840	rs81348594	1	14047840	ENSSSCG00000004082	ENSSSCG00000004082	6	1	0.108232	0.345919
1__14047879	rs341809358	1	14047879	ENSSSCG00000004082	ENSSSCG00000004082	3	0	0.252211	0.523534
1__14061801	rs335372182	1	14061801	ENSSSCG00000004082	ENSSSCG00000004082	6	0	0.478482	0.713861
1__14091365	rs321513499	1	14091365	ENSSSCG00000004082,ENSSSCG00000031744	ENSSSCG00000004082,ENSSSCG00000031744	9	0	0.622207	0.812097
1__14102793	rs332347007	1	14102793	ENSSSCG00000004082	ENSSSCG00000004082	3	0	0.921539	0.977531
1__14114448	rs321161292	1	14114448	ENSSSCG00000004082	ENSSSCG00000004082	4	0	0.917077	0.975184
1__14123128	rs81209192	1	14123128	ENSSSCG00000004082	ENSSSCG00000004082	6	1	0.0429733	0.220347
1__14139854	rs337974605	1	14139854	ENSSSCG00000004082	ENSSSCG00000004082	5	0	0.587319	0.790969
1__14139866	rs319761579	1	14139866	ENSSSCG00000004082	ENSSSCG00000004082	5	0	0.162532	0.423524
1__14201194	rs327507817	1	14201194	ENSSSCG00000004082	ENSSSCG00000004082	6	1	0.0519867	0.241707
1__14778461	rs346229767	1	14778461	ARMT1	ENSSSCG00000004088	2	0	0.311405	0.581911
1__14784535	rs345515835	1	14784535	ARMT1	ENSSSCG00000004088	1	1	0.0370251	0.205747
1__14784544	rs80881323	1	14784544	ARMT1	ENSSSCG00000004088	1	0	0.089448	0.314083
1__14791470	rs1109145789	1	14791470	ARMT1	ENSSSCG00000004088	3	0	0.301848	0.573784
1__14801147	rs80976402	1	14801147	RMND1	ENSSSCG00000004089	3	0	0.474466	0.711284
1__16330959	rs331549214	1	16330959	KATNA1	ENSSSCG00000004104	1	1	0.000675222	0.0323198
1__16354518	rs81349235	1	16354518	KATNA1	ENSSSCG00000004104	11	1	0.0924601	0.319862
1__16362878	rs55618829	1	16362878	GINM1	ENSSSCG00000030067	11	2	0.157975	0.418172
1__16369790	rs81216932	1	16369790	GINM1	ENSSSCG00000030067	11	1	0.0177106	0.145038
1__16491256	rs345801164	1	16491256	ZC3H12D	ENSSSCG00000004109	1	1	0.0195277	0.151745
1__16496289	rs327063341	1	16496289	ZC3H12D	ENSSSCG00000004109	1	0	0.106339	0.342118
1__16498257	rs80855596	1	16498257	ZC3H12D	ENSSSCG00000004109	8	1	0.569825	0.778534
1__16498462	rs329538583	1	16498462	ZC3H12D	ENSSSCG00000004109	8	0	0.39358	0.647232
1__16498578	rs343879556	1	16498578	ZC3H12D	ENSSSCG00000004109	8	1	0.00401139	0.0739435
1__16498828	rs80923810	1	16498828	ZC3H12D	ENSSSCG00000004109	9	2	0.00969917	0.10983
1__16533605	rs319444042	1	16533605	TAB2	ENSSSCG00000004110	2	0	0.375405	0.633468
1__16951440	rs333010181	1	16951440	UST	ENSSSCG00000028974	1	0	0.81008	0.921042
1__17306967	rs692357318	1	17306967	SASH1	ENSSSCG00000033175	3	0	0.824824	0.927324
1__19075405	rs80784224	1	19075405	RAB32	ENSSSCG00000004114	3	1	0.030699	0.187812
1__19075669	rs337431377	1	19075669	RAB32	ENSSSCG00000004114	5	0	0.114383	0.354994
1__19075696	rs338949241	1	19075696	RAB32	ENSSSCG00000004114	3	0	0.256964	0.528436
1__19076035	rs1108584771	1	19076035	RAB32	ENSSSCG00000004114	6	1	0.181846	0.447421
1__19076082	rs345026852	1	19076082	RAB32	ENSSSCG00000004114	5	0	0.319101	0.588725
1__19076278	rs341368323	1	19076278	RAB32	ENSSSCG00000004114	5	1	0.25278	0.52416
1__19076294	rs327975967	1	19076294	RAB32	ENSSSCG00000004114	5	0	0.445221	0.688467
1__19764927	rs335455293	1	19764927	FBXO30	ENSSSCG00000004121	1	0	0.238154	0.510087
1__19766505	rs326204063	1	19766505	FBXO30	ENSSSCG00000004121	1	0	0.674071	0.844134
1__20525907	rs345223971	1	20525907	UTRN	ENSSSCG00000004123	1	0	0.167639	0.429679
1__20813588	rs341275572	1	20813588	UTRN	ENSSSCG00000004123	10	1	0.206998	0.476542
1__20899901	rs331597109	1	20899901	UTRN	ENSSSCG00000004123	3	0	0.338769	0.604887
1__21128068	rs320941707	1	21128068	STX11	ENSSSCG00000004125	2	0	0.777539	0.906253
1__21414627		1	21414627	ENSSSCG00000040918	ENSSSCG00000040918	2	0	0.789346	0.911926
1__21742707	rs81001471	1	21742707	FUCA2	ENSSSCG00000004133	3	0	0.574714	0.781579
1__21742723	rs80980714	1	21742723	FUCA2	ENSSSCG00000004133	3	0	0.606375	0.803044
1__21754305	rs342224797	1	21754305	FUCA2,PEX3	ENSSSCG00000004133,ENSSSCG00000004134	4	0	0.727291	0.877274
1__21754762	rs337173066	1	21754762	FUCA2,PEX3	ENSSSCG00000004133,ENSSSCG00000004134	5	0	0.333157	0.599871
1__21762134	rs327926994	1	21762134	FUCA2,PEX3	ENSSSCG00000004133,ENSSSCG00000004134	4	0	0.517904	0.740602
1__21762297	rs343117093	1	21762297	FUCA2,PEX3	ENSSSCG00000004133,ENSSSCG00000004134	4	2	0.00779916	0.099876
1__22413152	rs324022940	1	22413152	HIVEP2	ENSSSCG00000004138	10	1	0.376915	0.63457
1__22414998	rs81350367	1	22414998	HIVEP2	ENSSSCG00000004138	10	0	0.786123	0.910468
1__22416869	rs331063188	1	22416869	HIVEP2	ENSSSCG00000004138	3	0	0.0938927	0.321863
1__22429026	rs324046792	1	22429026	HIVEP2	ENSSSCG00000004138	9	1	0.19525	0.462415
1__22436802	rs339856611	1	22436802			9	0	0.924929	0.980065
1__22436813	rs327574224	1	22436813			9	0	0.862029	0.94363
1__22663139	rs322626728	1	22663139	ADGRG6	ENSSSCG00000004139	5	1	0.016522	0.141207
1__22663255	rs340513698	1	22663255	ADGRG6	ENSSSCG00000004139	2	0	0.242352	0.514275
1__22663340	rs334237383	1	22663340	ADGRG6	ENSSSCG00000004139	1	0	1	1
1__25156677	rs334996343	1	25156677	CITED2	ENSSSCG00000004142	6	1	0.427501	0.673847
1__25317037	rs325068882	1	25317037	HECA	ENSSSCG00000004144	10	3	0.00409461	0.0748977
1__25317214	rs334531349	1	25317214	HECA	ENSSSCG00000004144	11	1	0.242701	0.514556
1__25317254	rs342888563	1	25317254	HECA	ENSSSCG00000004144	10	0	0.972818	1
1__25317795	rs336057326	1	25317795	HECA	ENSSSCG00000004144	10	1	0.307981	0.579251
1__25317840	rs344941224	1	25317840	HECA	ENSSSCG00000004144	10	1	0.0279195	0.180018
1__25318912	rs319140280	1	25318912	HECA	ENSSSCG00000004144	8	1	0.0602384	0.259646
1__25319189	rs328692172	1	25319189	HECA	ENSSSCG00000004144	1	0	0.322892	0.591774
1__25319259	rs338848049	1	25319259	HECA	ENSSSCG00000004144	1	0	0.913644	0.973265
1__25319354	rs321722551	1	25319354	HECA	ENSSSCG00000004144	3	0	0.296001	0.568071
1__25319405	rs331062608	1	25319405	HECA	ENSSSCG00000004144	9	1	0.0136704	0.129271
1__25320009	rs344434823	1	25320009	HECA	ENSSSCG00000004144	9	1	0.259126	0.530265
1__25323946	rs338597238	1	25323946	HECA	ENSSSCG00000004144	6	0	0.32247	0.591602
1__25325242	rs326530199	1	25325242	HECA	ENSSSCG00000004144	4	0	0.314334	0.583982
1__25326299	rs322794518	1	25326299	HECA	ENSSSCG00000004144	1	0	0.203542	0.472454
1__25330569	rs344858053	1	25330569	HECA	ENSSSCG00000004144	10	1	0.0774866	0.294546
1__25330680	rs323336431	1	25330680	HECA	ENSSSCG00000004144	3	1	0.0619163	0.263806
1__25432540	rs320613786	1	25432540			1	0	0.688166	0.85282
1__25446921	rs332643130	1	25446921	ABRACL	ENSSSCG00000004145	4	0	0.68957	0.853649
1__25524980	rs328309482	1	25524980	REPS1	ENSSSCG00000004146	11	2	0.0636273	0.267518
1__25658963	rs81218687	1	25658963	CCDC28A	ENSSSCG00000004148	9	2	0.0306433	0.18776
1__26474910	rs332362561	1	26474910	TNFAIP3	ENSSSCG00000004154	9	0	0.803852	0.918267
1__26475225	rs338977445	1	26475225	TNFAIP3	ENSSSCG00000004154	7	1	0.37887	0.63618
1__26475512	rs331946386	1	26475512	TNFAIP3	ENSSSCG00000004154	9	1	0.122867	0.368994
1__26475705	rs331268375	1	26475705	TNFAIP3	ENSSSCG00000004154	7	0	0.7501	0.890278
1__26475822	rs333209318	1	26475822	TNFAIP3	ENSSSCG00000004154	7	0	0.197451	0.464934
1__26475875	rs343849619	1	26475875	TNFAIP3	ENSSSCG00000004154	7	1	0.327957	0.595165
1__26475900	rs323951040	1	26475900	TNFAIP3	ENSSSCG00000004154	7	1	0.265361	0.53652
1__26475936	rs335858273	1	26475936	TNFAIP3	ENSSSCG00000004154	7	0	0.790412	0.912696
1__26475945	rs342518751	1	26475945	TNFAIP3	ENSSSCG00000004154	7	1	0.711472	0.867511
1__26476104	rs337567491	1	26476104	TNFAIP3	ENSSSCG00000004154	7	0	0.538137	0.755195
1__26477843	rs346102540	1	26477843	TNFAIP3	ENSSSCG00000004154	4	1	0.0156992	0.138097
1__26477849	rs328303379	1	26477849	TNFAIP3	ENSSSCG00000004154	4	3	0.00166142	0.0501298
1__26478101	rs319105966	1	26478101	TNFAIP3	ENSSSCG00000004154	5	0	0.455073	0.695766
1__26478284	rs339007654	1	26478284	TNFAIP3	ENSSSCG00000004154	3	0	0.436688	0.681427
1__26478312	rs322827827	1	26478312	TNFAIP3	ENSSSCG00000004154	7	0	0.476007	0.712398
1__26480949	rs343803091	1	26480949	TNFAIP3	ENSSSCG00000004154	3	0	0.25735	0.528856
1__26481674	rs323965498	1	26481674	TNFAIP3	ENSSSCG00000004154	9	3	0.00499597	0.0819949
1__26528688	rs341969652	1	26528688			3	1	0.00990237	0.11075
1__26529460	rs333026139	1	26529460			1	0	0.255034	0.526205
1__27037676	rs710446129	1	27037676	IFNGR1	ENSSSCG00000004156	1	1	0.00047857	0.0278701
1__27049720	rs331119599	1	27049720	IFNGR1	ENSSSCG00000004156	1	0	0.321198	0.590606
1__27051774	rs319004155	1	27051774	IFNGR1	ENSSSCG00000004156	1	0	0.676089	0.845058
1__27057704	rs328696660	1	27057704	IFNGR1	ENSSSCG00000004156	11	0	0.0913448	0.317972
1__27057898	rs196953562	1	27057898	IFNGR1	ENSSSCG00000004156	10	0	0.286485	0.558096
1__27057928	rs692643318	1	27057928	IFNGR1	ENSSSCG00000004156	1	0	0.244168	0.515836
1__27057937	rs701021389	1	27057937	IFNGR1	ENSSSCG00000004156	1	0	0.20804	0.477273
1__27058035	rs330094880	1	27058035	IFNGR1	ENSSSCG00000004156	10	1	0.715635	0.870032
1__27563617	rs329558837	1	27563617	MAP3K5	ENSSSCG00000026041	1	1	0.0487625	0.234522
1__27599794	rs342058893	1	27599794	MAP3K5	ENSSSCG00000026041	4	0	0.799783	0.916657
1__27883826	rs342721697	1	27883826	BCLAF1	ENSSSCG00000004163	3	0	0.92107	0.977268
1__27883892	rs330197167	1	27883892	BCLAF1	ENSSSCG00000004163	6	0	0.230886	0.502683
1__27900732	rs322209315	1	27900732	BCLAF1	ENSSSCG00000004163	6	0	0.704954	0.863877
1__27901093	rs346352642	1	27901093	BCLAF1	ENSSSCG00000004163	6	1	0.231455	0.503257
1__27902349	rs694959831	1	27902349	BCLAF1	ENSSSCG00000004163	3	0	0.624184	0.813214
1__29748608	rs10721005	1	29748608	SGK1	ENSSSCG00000021443	1	0	0.38474	0.640717
1__29750106	rs320281380	1	29750106	SGK1	ENSSSCG00000021443	3	0	0.353783	0.616113
1__29750423	rs330500410	1	29750423	SGK1	ENSSSCG00000021443	3	0	0.368308	0.627445
1__29750723	rs45431841	1	29750723	SGK1	ENSSSCG00000021443	3	0	0.312387	0.582454
1__29750730	rs45431842	1	29750730	SGK1	ENSSSCG00000021443	3	0	0.387471	0.64265
1__29750984	rs45431844	1	29750984	SGK1	ENSSSCG00000021443	2	0	0.571758	0.779844
1__29752005	rs341074691	1	29752005	SGK1	ENSSSCG00000021443	1	0	0.322178	0.591496
1__29752283	rs334467216	1	29752283	SGK1	ENSSSCG00000021443	4	1	0.0139907	0.130529
1__29752333	rs346039941	1	29752333	SGK1	ENSSSCG00000021443	4	1	0.00283709	0.06225
1__29752386	rs324597016	1	29752386	SGK1	ENSSSCG00000021443	1	0	0.741867	0.885655
1__29752596	rs342283056	1	29752596	SGK1	ENSSSCG00000021443	4	2	9.91126e-05	0.0136799
1__29752738	rs337382610	1	29752738	SGK1	ENSSSCG00000021443	8	2	0.0194331	0.151533
1__29752859	rs321661538	1	29752859	SGK1	ENSSSCG00000021443	7	4	5.10291e-09	7.63651e-06
1__29752910	rs337827000	1	29752910	SGK1	ENSSSCG00000021443	9	6	3.44947e-11	1.1811e-07
1__29752993	rs332161325	1	29752993	SGK1	ENSSSCG00000021443	2	0	0.765859	0.899482
1__29753070	rs338508371	1	29753070	SGK1	ENSSSCG00000021443	9	6	8.04299e-05	0.0123772
1__29753538	rs323126733	1	29753538	SGK1	ENSSSCG00000021443	10	1	0.11649	0.358487
1__30920807	rs321768577	1	30920807			11	1	0.564629	0.775915
1__30921194	rs324376946	1	30921194	RPS12	ENSSSCG00000004177	5	2	0.0248124	0.170437
1__30965856	rs326195312	1	30965856	ENSSSCG00000004179	ENSSSCG00000004179	2	0	0.977886	1
1__31227442	rs328098946	1	31227442	STX7	ENSSSCG00000004190	9	0	0.727897	0.877539
1__31236352	rs330265848	1	31236352	STX7	ENSSSCG00000004190	13	2	0.0933234	0.320946
1__31236456	rs344066336	1	31236456	STX7	ENSSSCG00000004190	10	1	0.195219	0.462415
1__31236636	rs343005970	1	31236636	STX7	ENSSSCG00000004190	9	1	0.232535	0.503845
1__31236747	rs345208051	1	31236747	STX7	ENSSSCG00000004190	9	1	0.0355081	0.201376
1__31236808	rs333260280	1	31236808	STX7	ENSSSCG00000004190	9	2	0.0148073	0.134216
1__31731118	rs80911134	1	31731118	ENPP1	ENSSSCG00000004193	8	1	0.0279787	0.180018
1__31733518	rs704851890	1	31733518	ENPP1	ENSSSCG00000004193	2	1	0.0835419	0.30451
1__31733519	rs713133798	1	31733519	ENPP1	ENSSSCG00000004193	2	1	0.0451676	0.225718
1__31737663	rs328715199	1	31737663	ENPP1	ENSSSCG00000004193	10	1	0.0842885	0.305839
1__31738595	rs342607272	1	31738595	ENPP1	ENSSSCG00000004193	9	1	0.0997395	0.331642
1__31745867	rs341892039	1	31745867	ENPP1	ENSSSCG00000004193	6	1	0.0956099	0.324861
1__31997735		1	31997735	MED23	ENSSSCG00000004196	11	0	0.917974	0.975715
1__32000905		1	32000905	MED23	ENSSSCG00000004196	11	0	0.587532	0.790969
1__32006569	rs1111632054	1	32006569	ARG1	ENSSSCG00000004195	5	0	0.674007	0.844134
1__32006934	rs1113218056	1	32006934	ARG1	ENSSSCG00000004195	5	0	0.092738	0.3204
1__32006946	rs1108048854	1	32006946	ARG1	ENSSSCG00000004195	5	0	0.134396	0.386052
1__32006993	rs80984743	1	32006993	ARG1	ENSSSCG00000004195	5	1	0.195146	0.462415
1__32007058	rs80873744	1	32007058	ARG1	ENSSSCG00000004195	5	2	0.00947125	0.108369
1__32007091	rs80787211	1	32007091	ARG1	ENSSSCG00000004195	5	1	0.0548146	0.248138
1__32007389	rs80934999	1	32007389	ARG1	ENSSSCG00000004195	5	0	0.775643	0.905007
1__32007425	rs80859546	1	32007425	ARG1	ENSSSCG00000004195	5	0	0.339418	0.605138
1__32008528	rs336063061	1	32008528	ARG1	ENSSSCG00000004195	1	0	0.195284	0.462415
1__32010011	rs80915630	1	32010011	ARG1	ENSSSCG00000004195	5	0	0.38342	0.639952
1__32010229	rs344587382	1	32010229	ARG1	ENSSSCG00000004195	2	0	0.533033	0.75115
1__32010564	rs320568214	1	32010564	ARG1	ENSSSCG00000004195	4	0	0.930574	0.983801
1__32010699	rs331751057	1	32010699	ARG1	ENSSSCG00000004195	8	1	0.0374618	0.206686
1__32221884	rs336486974	1	32221884	AKAP7	ENSSSCG00000036790	3	0	0.568017	0.777684
1__32222050	rs345628111	1	32222050	AKAP7	ENSSSCG00000036790	9	0	0.155436	0.41498
1__32418760		1	32418760	EPB41L2	ENSSSCG00000004199	6	0	0.733876	0.881083
1__32520168	rs345284854	1	32520168	EPB41L2	ENSSSCG00000004199	10	2	0.0668717	0.274378
1__32520382	rs336007904	1	32520382	EPB41L2	ENSSSCG00000004199	10	1	0.073892	0.287957
1__32520452	rs328042705	1	32520452	EPB41L2	ENSSSCG00000004199	9	1	0.338268	0.604563
1__32577098	rs326021567	1	32577098	EPB41L2	ENSSSCG00000004199	1	0	0.830085	0.928602
1__32600885	rs81216575	1	32600885	EPB41L2	ENSSSCG00000004199	10	2	0.347497	0.611196
1__32600913	rs81216576	1	32600913	EPB41L2	ENSSSCG00000004199	10	1	0.335441	0.602045
1__32629440	rs318390888	1	32629440	EPB41L2	ENSSSCG00000004199	9	0	0.664942	0.838316
1__32629595	rs324946496	1	32629595	EPB41L2	ENSSSCG00000004199	9	1	0.519454	0.741628
1__32629677	rs332293874	1	32629677	EPB41L2	ENSSSCG00000004199	7	3	0.00187853	0.0525604
1__32630208	rs325664446	1	32630208	EPB41L2	ENSSSCG00000004199	9	0	0.443602	0.687243
1__32630258	rs333777662	1	32630258	EPB41L2	ENSSSCG00000004199	9	2	0.0606883	0.260724
1__33193827	rs325193910	1	33193827	SAMD3	ENSSSCG00000004202	2	0	0.638651	0.821851
1__33200139	rs331298066	1	33200139	L3MBTL3	ENSSSCG00000004203	13	3	0.0181969	0.147035
1__33282481	rs318495127	1	33282481	L3MBTL3	ENSSSCG00000004203	1	1	0.0173766	0.143892
1__33583504	rs80908082	1	33583504	ARHGAP18	ENSSSCG00000004205	7	2	0.00034318	0.0241076
1__33673089	rs344754135	1	33673089	ARHGAP18	ENSSSCG00000004205	7	1	0.0692182	0.278593
1__33695696	rs342764865	1	33695696	ARHGAP18	ENSSSCG00000004205	1	0	0.106339	0.342118
1__33716483	rs80931103	1	33716483	ARHGAP18	ENSSSCG00000004205	3	1	0.0354468	0.201277
1__33716968	rs343397288	1	33716968	ARHGAP18	ENSSSCG00000004205	8	0	0.134078	0.385749
1__33717061	rs327151074	1	33717061	ARHGAP18	ENSSSCG00000004205	6	0	0.19209	0.458818
1__33717178	rs338468214	1	33717178	ARHGAP18	ENSSSCG00000004205	8	0	0.387603	0.642689
1__33717244	rs321560595	1	33717244	ARHGAP18	ENSSSCG00000004205	7	1	0.207616	0.476852
1__33717298	rs698676551	1	33717298	ARHGAP18	ENSSSCG00000004205	7	0	0.867506	0.946888
1__33717304	rs707157798	1	33717304	ARHGAP18	ENSSSCG00000004205	13	0	0.573068	0.780513
1__33717344	rs329853605	1	33717344	ARHGAP18	ENSSSCG00000004205	7	0	0.718821	0.871871
1__33717358	rs336854270	1	33717358	ARHGAP18	ENSSSCG00000004205	7	0	0.562686	0.774478
1__33717381	rs320675371	1	33717381	ARHGAP18	ENSSSCG00000004205	7	0	0.576946	0.78302
1__33717495	rs338676912	1	33717495	ARHGAP18	ENSSSCG00000004205	7	3	0.00472844	0.0800009
1__33717528	rs323319451	1	33717528	ARHGAP18	ENSSSCG00000004205	8	1	0.256891	0.528364
1__33717687	rs331056664	1	33717687	ARHGAP18	ENSSSCG00000004205	13	0	0.339341	0.605107
1__33717782	rs321963237	1	33717782	ARHGAP18	ENSSSCG00000004205	13	1	0.696377	0.858239
1__35891921	rs326976014	1	35891921	ECHDC1	ENSSSCG00000004216	1	0	0.570055	0.77858
1__35892523	rs320861246	1	35892523	ECHDC1	ENSSSCG00000004216	1	0	0.10901	0.347191
1__35893269	rs80851309	1	35893269	ECHDC1	ENSSSCG00000004216	1	0	0.0530306	0.244177
1__35893609	rs333126119	1	35893609	ECHDC1	ENSSSCG00000004216	1	0	0.762227	0.897092
1__35907955	rs333856793	1	35907955	ECHDC1	ENSSSCG00000004216	7	2	0.0592992	0.257967
1__37044714	rs322319240	1	37044714	NCOA7	ENSSSCG00000004222	4	1	0.129632	0.379505
1__37044881	rs333579117	1	37044881	NCOA7	ENSSSCG00000004222	2	0	0.335909	0.602377
1__37093252	rs324825085	1	37093252	NCOA7	ENSSSCG00000004222	13	3	0.0557986	0.250686
1__37784515		1	37784515			3	1	0.0464479	0.228769
1__39849005	rs324032703	1	39849005	SMPDL3A	ENSSSCG00000004233	13	3	0.0298434	0.185182
1__39849418	rs1112642626	1	39849418	SMPDL3A	ENSSSCG00000004233	2	1	0.141734	0.396374
1__39849592	rs1112269013	1	39849592	SMPDL3A	ENSSSCG00000004233	3	0	0.638294	0.821645
1__39849619	rs81319975	1	39849619	SMPDL3A	ENSSSCG00000004233	12	0	0.463403	0.702815
1__39849984		1	39849984	SMPDL3A	ENSSSCG00000004233	1	0	0.224904	0.496554
1__39850001	rs1108038743	1	39850001	SMPDL3A	ENSSSCG00000004233	13	1	0.261138	0.531868
1__39850150	rs1109161768	1	39850150	SMPDL3A	ENSSSCG00000004233	12	0	0.792616	0.913859
1__39850458	rs701813105	1	39850458	SMPDL3A	ENSSSCG00000004233	9	1	0.0442025	0.223591
1__39850477	rs692094559	1	39850477	SMPDL3A	ENSSSCG00000004233	1	1	0.0477924	0.231883
1__39850574	rs706220238	1	39850574	SMPDL3A	ENSSSCG00000004233	1	1	0.00028253	0.0223027
1__39850604	rs696488541	1	39850604	SMPDL3A	ENSSSCG00000004233	9	2	0.0199972	0.153607
1__39850738	rs694768248	1	39850738	SMPDL3A	ENSSSCG00000004233	1	0	0.44761	0.690368
1__39850764	rs708449558	1	39850764	SMPDL3A	ENSSSCG00000004233	1	0	0.244299	0.515947
1__39853922	rs80804042	1	39853922	SMPDL3A	ENSSSCG00000004233	2	0	0.0986186	0.32968
1__39855458	rs329848267	1	39855458	SMPDL3A	ENSSSCG00000004233	1	0	0.934091	0.985769
1__39855479	rs340376888	1	39855479	SMPDL3A	ENSSSCG00000004233	1	0	0.417661	0.66672
1__39856097	rs80908272	1	39856097	SMPDL3A	ENSSSCG00000004233	6	0	0.349016	0.611972
1__39857063	rs80833702	1	39857063	SMPDL3A	ENSSSCG00000004233	8	0	0.926264	0.98104
1__39857371	rs320227906	1	39857371	SMPDL3A	ENSSSCG00000004233	3	0	0.801827	0.917578
1__39859474	rs333364133	1	39859474	SMPDL3A	ENSSSCG00000004233	1	0	0.652311	0.830032
1__39859656	rs341413791	1	39859656	SMPDL3A	ENSSSCG00000004233	1	0	0.813005	0.922375
1__39860286	rs343975838	1	39860286	SMPDL3A	ENSSSCG00000004233	2	0	0.388046	0.642801
1__39862170	rs80870383	1	39862170	SMPDL3A	ENSSSCG00000004233	10	2	0.17383	0.437282
1__39863014	rs327742264	1	39863014	SMPDL3A	ENSSSCG00000004233	1	0	0.62848	0.815583
1__39914983	rs341496348	1	39914983	PKIB	ENSSSCG00000004236	2	1	0.09003	0.315358
1__40119840	rs81217103	1	40119840	SERINC1	ENSSSCG00000004237	3	0	0.523356	0.744475
1__40137454	rs334778275	1	40137454	SERINC1	ENSSSCG00000004237	3	1	0.0960793	0.325613
1__40137837	rs345466762	1	40137837	SERINC1	ENSSSCG00000004237	13	3	0.04469	0.224837
1__40140767	rs323012786	1	40140767	SERINC1	ENSSSCG00000004237	4	1	0.00865875	0.10504
1__40141096	rs344701579	1	40141096	SERINC1	ENSSSCG00000004237	4	0	0.975388	1
1__42893307	rs344944779	1	42893307	MAN1A1	ENSSSCG00000004244	1	0	0.191251	0.457765
1__42893760	rs334691323	1	42893760	MAN1A1	ENSSSCG00000004244	1	1	0.0260753	0.174081
1__43186096	rs320829560	1	43186096	ENSSSCG00000004246	ENSSSCG00000004246	1	0	0.0550977	0.248819
1__43264572	rs80913633	1	43264572	ENSSSCG00000050966	ENSSSCG00000050966	3	0	0.0371577	0.20612
1__43265445	rs330979139	1	43265445	ENSSSCG00000050966	ENSSSCG00000050966	1	0	0.803728	0.918216
1__43266763	rs332651078	1	43266763	ENSSSCG00000050966	ENSSSCG00000050966	2	1	0.00531613	0.0843682
1__43267433	rs332422255	1	43267433	ENSSSCG00000050966	ENSSSCG00000050966	7	0	0.669102	0.84089
1__43559489		1	43559489	CEP85L	ENSSSCG00000004249	1	0	0.178767	0.44359
1__43561968		1	43561968	CEP85L	ENSSSCG00000004249	1	0	0.528255	0.747686
1__44285585	rs341880694	1	44285585	ENSSSCG00000004253,DCBLD1	ENSSSCG00000004253,ENSSSCG00000004254	2	1	0.0521679	0.242118
1__44940023		1	44940023	KPNA5,ZUP1	ENSSSCG00000004262,ENSSSCG00000004263	1	0	0.13284	0.38471
1__44940057		1	44940057	KPNA5,ZUP1	ENSSSCG00000004262,ENSSSCG00000004263	3	0	0.830511	0.928621
1__44940178		1	44940178	KPNA5,ZUP1	ENSSSCG00000004262,ENSSSCG00000004263	1	0	0.388783	0.643243
1__44941737	rs327806540	1	44941737	ZUP1	ENSSSCG00000004263	2	0	0.944783	0.990799
1__44941830	rs337249370	1	44941830	ZUP1	ENSSSCG00000004263	3	0	0.838875	0.932094
1__44941892	rs319266530	1	44941892	ZUP1	ENSSSCG00000004263	3	1	0.0727369	0.285568
1__44941977	rs325329228	1	44941977	ZUP1	ENSSSCG00000004263	3	0	0.587245	0.790948
1__45178587	rs331091223	1	45178587	PTP4A1	ENSSSCG00000025941	16	2	0.139848	0.393819
1__45178613	rs325521421	1	45178613	PTP4A1	ENSSSCG00000025941	5	0	0.178788	0.443602
1__45180059	rs342639003	1	45180059	PTP4A1	ENSSSCG00000025941	10	0	0.817732	0.923761
1__45180099	rs325238658	1	45180099	PTP4A1	ENSSSCG00000025941	1	1	0.000148093	0.0167627
1__45269206		1	45269206	PHF3	ENSSSCG00000035259	16	0	0.0338735	0.196474
1__45269644		1	45269644	PHF3	ENSSSCG00000035259	15	3	0.10344	0.338051
1__45269659		1	45269659	PHF3	ENSSSCG00000035259	15	2	0.0957024	0.324947
1__45276361		1	45276361	PHF3	ENSSSCG00000035259	15	2	0.0991863	0.330484
1__45293014		1	45293014	PHF3	ENSSSCG00000035259	15	1	0.287088	0.558755
1__45293179		1	45293179	PHF3	ENSSSCG00000035259	16	0	0.985408	1
1__50913916	rs328889916	1	50913916	SMAP1	ENSSSCG00000004276	3	0	0.813103	0.92241
1__50933236	rs324436185	1	50933236	SMAP1	ENSSSCG00000004276	7	1	0.208662	0.478177
1__50941404	rs81354043	1	50941404	SMAP1,B3GAT2	ENSSSCG00000004276,ENSSSCG00000026246	6	1	0.0287582	0.181754
1__50941663	rs81354045	1	50941663	SMAP1,B3GAT2	ENSSSCG00000004276,ENSSSCG00000026246	7	0	0.928726	0.98271
1__50941679	rs345683781	1	50941679	SMAP1,B3GAT2	ENSSSCG00000004276,ENSSSCG00000026246	5	0	0.799653	0.916657
1__51325414	rs335670659	1	51325414	OGFRL1	ENSSSCG00000004279	4	1	0.150614	0.408157
1__51325680	rs319616026	1	51325680	OGFRL1	ENSSSCG00000004279	5	1	0.452497	0.694115
1__51325969	rs331043145	1	51325969	OGFRL1	ENSSSCG00000004279	1	0	0.35172	0.614199
1__51326101	rs331215893	1	51326101	OGFRL1	ENSSSCG00000004279	4	0	0.527052	0.746794
1__51326177	rs338933634	1	51326177	OGFRL1	ENSSSCG00000004279	1	0	0.769326	0.901535
1__51326696	rs332295306	1	51326696	OGFRL1	ENSSSCG00000004279	3	1	0.0752935	0.290054
1__51326758	rs345105584	1	51326758	OGFRL1	ENSSSCG00000004279	4	0	0.786848	0.910793
1__51326861	rs344159625	1	51326861	OGFRL1	ENSSSCG00000004279	3	0	0.338359	0.604563
1__51327176	rs326582893	1	51327176	OGFRL1	ENSSSCG00000004279	3	0	0.426219	0.672947
1__51327203	rs691527875	1	51327203	OGFRL1	ENSSSCG00000004279	1	1	0.00157839	0.0485907
1__51327640	rs328826241	1	51327640	OGFRL1	ENSSSCG00000004279	4	0	0.489009	0.721355
1__51327764	rs333269890	1	51327764	OGFRL1	ENSSSCG00000004279	1	0	0.418631	0.6674
1__51327858	rs343157518	1	51327858	OGFRL1	ENSSSCG00000004279	1	1	0.0416258	0.216952
1__51328813	rs328805477	1	51328813	OGFRL1	ENSSSCG00000004279	2	0	0.0363	0.203422
1__51329381	rs332691946	1	51329381	OGFRL1	ENSSSCG00000004279	5	0	0.246119	0.517715
1__51329692	rs345565396	1	51329692	OGFRL1	ENSSSCG00000004279	5	0	0.35862	0.619534
1__51329754	rs340822009	1	51329754	OGFRL1	ENSSSCG00000004279	2	0	0.750488	0.890585
1__51329829	rs325256955	1	51329829	OGFRL1	ENSSSCG00000004279	4	1	0.0178744	0.145625
1__51329931	rs339607058	1	51329931	OGFRL1	ENSSSCG00000004279	4	1	0.0280791	0.180305
1__51330818	rs318657450	1	51330818	OGFRL1	ENSSSCG00000004279	9	1	0.803461	0.918165
1__51330978	rs713932448	1	51330978	OGFRL1	ENSSSCG00000004279	3	1	0.0337502	0.196115
1__51331247	rs323937072	1	51331247	OGFRL1	ENSSSCG00000004279	4	1	0.0992038	0.330502
1__51331609	rs333881282	1	51331609	OGFRL1	ENSSSCG00000004279	4	0	0.749792	0.890183
1__51331612	rs342301142	1	51331612	OGFRL1	ENSSSCG00000004279	4	2	0.00595907	0.0880425
1__51331944	rs344106383	1	51331944	OGFRL1	ENSSSCG00000004279	4	2	0.0017426	0.0509631
1__52939389	rs319624304	1	52939389	KCNQ5	ENSSSCG00000004281	1	0	0.630644	0.81683
1__52996873	rs330575380	1	52996873	ENSSSCG00000004284	ENSSSCG00000004284	1	0	0.768567	0.901108
1__53153523	rs333606760	1	53153523	CYB5R4	ENSSSCG00000022994	12	1	0.176916	0.441381
1__53153541	rs345477113	1	53153541	CYB5R4	ENSSSCG00000022994	9	0	0.82337	0.926591
1__54462810	rs81001473	1	54462810	SNX14	ENSSSCG00000004293	6	0	0.408639	0.659679
1__54502705	rs80801620	1	54502705	SNX14	ENSSSCG00000004293	5	0	0.823559	0.926673
1__54511341	rs324662985	1	54511341	SNX14	ENSSSCG00000004293	8	0	0.858035	0.941658
1__54579252	rs322658243	1	54579252	SYNCRIP	ENSSSCG00000004294	6	0	0.976044	1
1__54630771	rs328889331	1	54630771			8	2	0.0419509	0.21776
1__54630895	rs325791996	1	54630895			8	0	0.379164	0.636552
1__54631050	rs705698160	1	54631050			6	1	0.127436	0.376036
1__54631634	rs330424967	1	54631634			7	2	0.00942146	0.108102
1__54631873	rs334584269	1	54631873			7	1	0.186517	0.452225
1__54632093	rs55618060	1	54632093			6	0	0.358401	0.619347
1__54632857	rs325700766	1	54632857			7	0	0.817961	0.923761
1__55703594	rs326380432	1	55703594	ZNF292	ENSSSCG00000035281	3	0	0.212493	0.482796
1__55709720	rs322968546	1	55709720	ZNF292	ENSSSCG00000035281	6	1	0.0730446	0.286191
1__55709723	rs332423384	1	55709723	ZNF292	ENSSSCG00000035281	7	1	0.0271351	0.177947
1__55709843	rs345089042	1	55709843	ZNF292	ENSSSCG00000035281	7	1	0.31694	0.586675
1__55710136	rs333139664	1	55710136	ZNF292	ENSSSCG00000035281	7	2	0.0208956	0.157121
1__55711432	rs326805503	1	55711432	ZNF292	ENSSSCG00000035281	1	0	0.504104	0.731611
1__55894536	rs333179645	1	55894536	SLC35A1,RARS2	ENSSSCG00000004304,ENSSSCG00000004303	1	0	0.103352	0.337952
1__56006129	rs319523085	1	56006129	ORC3	ENSSSCG00000004306	6	0	0.177097	0.441601
1__56042772	rs335809676	1	56042772	ORC3	ENSSSCG00000004306	3	0	0.15171	0.409768
1__56047623	rs323695072	1	56047623	ENSSSCG00000004307	ENSSSCG00000004307	1	1	0.00325493	0.066886
1__56070023	rs81354284	1	56070023	ENSSSCG00000004307	ENSSSCG00000004307	6	1	0.0262375	0.174688
1__57128745	rs80868878	1	57128745	PNRC1	ENSSSCG00000039953	4	0	0.0968157	0.327041
1__57128804	rs80794285	1	57128804	PNRC1	ENSSSCG00000039953	10	2	0.0558389	0.250744
1__57131904	rs331997332	1	57131904	PNRC1	ENSSSCG00000039953	9	1	0.151585	0.409568
1__57337340	rs318484293	1	57337340	UBE2J1	ENSSSCG00000004317	5	0	0.141706	0.396374
1__57337958	rs322391775	1	57337958	UBE2J1	ENSSSCG00000004317	11	1	0.0851834	0.307221
1__57338264	rs1111529345	1	57338264	UBE2J1	ENSSSCG00000004317	6	1	0.113919	0.354522
1__57338872	rs338737097	1	57338872	UBE2J1	ENSSSCG00000004317	9	0	0.634488	0.819263
1__57354391	rs329124408	1	57354391	UBE2J1	ENSSSCG00000004317	2	0	0.392283	0.646185
1__57652038	rs340340261	1	57652038			1	0	1	1
1__57652309	rs346204300	1	57652309			2	0	0.975348	1
1__57665167	rs1110190737	1	57665167	MDN1	ENSSSCG00000004328	6	0	0.686476	0.852014
1__57668521	rs1111091583	1	57668521	MDN1	ENSSSCG00000004328	6	1	0.160862	0.42178
1__57669556	rs1108406844	1	57669556	MDN1	ENSSSCG00000004328	6	0	0.926695	0.981215
1__57670801	rs692328857	1	57670801	MDN1	ENSSSCG00000004328	6	0	0.495411	0.725739
1__57670836	rs700615253	1	57670836	MDN1	ENSSSCG00000004328	8	2	0.157963	0.418172
1__57675466		1	57675466	MDN1	ENSSSCG00000004328	6	1	0.173862	0.437282
1__57687394	rs332272631	1	57687394	MDN1	ENSSSCG00000004328	6	0	0.681623	0.848605
1__57701549	rs343401988	1	57701549	MDN1	ENSSSCG00000004328	3	2	0.000746322	0.034129
1__57740381	rs322086991	1	57740381	MDN1	ENSSSCG00000004328	1	0	0.814378	0.922617
1__57898281	rs340156805	1	57898281			9	0	0.415827	0.665415
1__57898446	rs327357746	1	57898446			6	2	0.00390248	0.0731668
1__57899743	rs319223064	1	57899743			1	0	0.402781	0.655243
1__57901479	rs339248983	1	57901479	BACH2	ENSSSCG00000004332	1	1	0.0298213	0.185105
1__58482608	rs332695574	1	58482608	MAP3K7	ENSSSCG00000004334	9	1	0.205004	0.474044
1__62942613	rs319890363	1	62942613	MANEA	ENSSSCG00000035648	3	1	0.000302683	0.0232243
1__62942830	rs338905037	1	62942830	MANEA	ENSSSCG00000035648	5	0	0.801524	0.917432
1__63646196	rs81209087	1	63646196	UFL1	ENSSSCG00000004339	5	0	0.753807	0.892285
1__63664859	rs330405791	1	63664859	UFL1	ENSSSCG00000004339	3	0	0.588141	0.791328
1__63698722	rs332247628	1	63698722	UFL1	ENSSSCG00000004339	2	0	0.048967	0.234804
1__63699005	rs345576012	1	63699005	UFL1	ENSSSCG00000004339	2	1	0.00467437	0.0796372
1__66321409	rs329198511	1	66321409	FAXC	ENSSSCG00000004349	4	0	0.656986	0.832847
1__66322441	rs346009377	1	66322441	FAXC,PNISR	ENSSSCG00000004349,ENSSSCG00000037594	5	1	0.215389	0.485815
1__66322909	rs346301009	1	66322909	FAXC,PNISR	ENSSSCG00000004349,ENSSSCG00000037594	8	1	0.385425	0.641184
1__66323752	rs322608749	1	66323752	FAXC,PNISR	ENSSSCG00000004349,ENSSSCG00000037594	5	1	0.0637129	0.267574
1__66323821	rs342777001	1	66323821	FAXC,PNISR	ENSSSCG00000004349,ENSSSCG00000037594	8	1	0.128469	0.377664
1__66355805	rs334484703	1	66355805	PNISR	ENSSSCG00000037594	1	0	0.508556	0.734554
1__66364393		1	66364393	PNISR	ENSSSCG00000037594	5	1	0.00622874	0.0899263
1__66364839		1	66364839	PNISR	ENSSSCG00000037594	5	2	0.0345702	0.198313
1__66464507	rs340135784	1	66464507	ENSSSCG00000038757	ENSSSCG00000038757	1	1	0.00210045	0.0558261
1__66464742	rs323134330	1	66464742	ENSSSCG00000038757	ENSSSCG00000038757	3	0	0.311439	0.581911
1__66473817	rs326441094	1	66473817	CCNC	ENSSSCG00000004353	5	1	0.155288	0.414825
1__67332585	rs340241077	1	67332585	ASCC3	ENSSSCG00000004358	1	1	0.015421	0.137007
1__71039492	rs324616043	1	71039492	HACE1	ENSSSCG00000004364	5	0	0.213835	0.484313
1__72333742	rs330998032	1	72333742	ATG5,PRDM1	ENSSSCG00000004370,ENSSSCG00000004369	3	1	0.0570742	0.253498
1__72335170	rs326315172	1	72335170	ATG5,PRDM1	ENSSSCG00000004370,ENSSSCG00000004369	5	0	0.32163	0.591082
1__72707776	rs326187204	1	72707776	CRYBG1	ENSSSCG00000004371	1	0	0.38071	0.637909
1__72708201	rs346138087	1	72708201	CRYBG1	ENSSSCG00000004371	9	3	0.00180378	0.0515011
1__72733065	rs340278036	1	72733065	CRYBG1	ENSSSCG00000004371	8	1	0.0111849	0.1182
1__72733110	rs323646680	1	72733110	CRYBG1	ENSSSCG00000004371	14	2	0.126622	0.374762
1__72748730	rs344316911	1	72748730	CRYBG1	ENSSSCG00000004371	14	1	0.644269	0.825474
1__72758284	rs323336260	1	72758284	CRYBG1	ENSSSCG00000004371	14	0	0.846729	0.936127
1__72758294	rs81213762	1	72758294	CRYBG1	ENSSSCG00000004371	8	2	0.180762	0.446328
1__72758338	rs81495321	1	72758338	CRYBG1	ENSSSCG00000004371	14	0	0.367604	0.626825
1__72763446	rs321386346	1	72763446	CRYBG1,RTN4IP1	ENSSSCG00000004371,ENSSSCG00000004373	7	0	0.223853	0.495137
1__73120016	rs338183039	1	73120016			10	0	0.735542	0.881827
1__73120125	rs325701717	1	73120125			12	2	0.135569	0.387476
1__73120363	rs339959126	1	73120363			9	0	0.213219	0.483725
1__73120478	rs329591309	1	73120478			1	0	0.0781848	0.295768
1__73121127	rs55618946	1	73121127	ENSSSCG00000031023	ENSSSCG00000031023	10	1	0.156572	0.416724
1__73839314	rs336704840	1	73839314	SCML4	ENSSSCG00000033392	7	1	0.416869	0.666212
1__73839840	rs325503124	1	73839840	SCML4	ENSSSCG00000033392	7	1	0.253594	0.524617
1__73839870	rs346267112	1	73839870	SCML4	ENSSSCG00000033392	7	2	0.0221723	0.161681
1__73840200	rs340307147	1	73840200	SCML4	ENSSSCG00000033392	7	1	0.059782	0.258942
1__73840202	rs326596509	1	73840202	SCML4	ENSSSCG00000033392	3	0	0.981316	1
1__73840923	rs342665169	1	73840923	SCML4	ENSSSCG00000033392	7	1	0.266662	0.537918
1__73840956	rs332999329	1	73840956	SCML4	ENSSSCG00000033392	7	1	0.269142	0.540256
1__73841077	rs325519311	1	73841077	SCML4	ENSSSCG00000033392	5	1	0.0506142	0.238755
1__73841198	rs320085603	1	73841198	SCML4	ENSSSCG00000033392	7	0	0.804547	0.918562
1__73841436	rs338865506	1	73841436	SCML4	ENSSSCG00000033392	10	0	0.853748	0.939229
1__73841468	rs329050850	1	73841468	SCML4	ENSSSCG00000033392	5	0	0.568155	0.777789
1__73841636	rs340399052	1	73841636	SCML4	ENSSSCG00000033392	1	0	0.396232	0.649604
1__73841779	rs327499964	1	73841779	SCML4	ENSSSCG00000033392	5	0	0.401539	0.654271
1__73841828	rs343634600	1	73841828	SCML4	ENSSSCG00000033392	2	0	0.21873	0.489888
1__73841916	rs80798923	1	73841916	SCML4	ENSSSCG00000033392	9	2	0.0263591	0.174868
1__73842313	rs334853860	1	73842313	SCML4	ENSSSCG00000033392	2	1	0.158516	0.418788
1__73843198	rs328875106	1	73843198	SCML4	ENSSSCG00000033392	6	2	0.0037684	0.0716811
1__73843290	rs344933727	1	73843290	SCML4	ENSSSCG00000033392	6	2	0.0241517	0.168766
1__73843306	rs337928143	1	73843306	SCML4	ENSSSCG00000033392	2	0	0.359443	0.620213
1__73843369	rs345508052	1	73843369	SCML4	ENSSSCG00000033392	6	0	0.891874	0.960005
1__73843480	rs323686478	1	73843480	SCML4	ENSSSCG00000033392	7	1	0.103077	0.337667
1__73843508	rs345765334	1	73843508	SCML4	ENSSSCG00000033392	5	1	0.0102087	0.112893
1__73843588	rs332197962	1	73843588	SCML4	ENSSSCG00000033392	7	0	0.892871	0.960477
1__73843619	rs324398955	1	73843619	SCML4	ENSSSCG00000033392	5	0	0.208658	0.478177
1__73843684	rs343459592	1	73843684	SCML4	ENSSSCG00000033392	7	0	0.260725	0.531548
1__73843690	rs322024259	1	73843690	SCML4	ENSSSCG00000033392	7	0	0.33367	0.600561
1__73843775	rs330582958	1	73843775	SCML4	ENSSSCG00000033392	5	0	0.307617	0.57887
1__73843840	rs319769785	1	73843840	SCML4	ENSSSCG00000033392	7	1	0.0483361	0.233472
1__73844382	rs332750318	1	73844382	SCML4	ENSSSCG00000033392	10	0	0.755565	0.893213
1__73844562	rs344843219	1	73844562	SCML4	ENSSSCG00000033392	10	1	0.439573	0.683592
1__73844855	rs326799944	1	73844855	SCML4	ENSSSCG00000033392	10	2	0.0332886	0.194921
1__73844954	rs345559863	1	73844954	SCML4	ENSSSCG00000033392	7	0	0.766654	0.899944
1__73845586	rs80931488	1	73845586	SCML4	ENSSSCG00000033392	7	1	0.624849	0.813388
1__73845816	rs332818289	1	73845816	SCML4	ENSSSCG00000033392	4	0	0.119445	0.363256
1__73846099	rs326819950	1	73846099	SCML4	ENSSSCG00000033392	7	2	0.0640926	0.268456
1__73846127	rs341544926	1	73846127	SCML4	ENSSSCG00000033392	7	2	0.0165535	0.141257
1__73846216	rs327935047	1	73846216	SCML4	ENSSSCG00000033392	7	0	0.0478149	0.231895
1__73846267	rs333120516	1	73846267	SCML4	ENSSSCG00000033392	7	0	0.196925	0.464414
1__73846270	rs325225898	1	73846270	SCML4	ENSSSCG00000033392	10	1	0.37506	0.633032
1__73846333	rs344919534	1	73846333	SCML4	ENSSSCG00000033392	10	0	0.493475	0.724151
1__73846490	rs334000025	1	73846490	SCML4	ENSSSCG00000033392	7	1	0.0830717	0.303764
1__73846540	rs323165807	1	73846540	SCML4	ENSSSCG00000033392	1	0	0.294855	0.566863
1__73846726	rs340895759	1	73846726	SCML4	ENSSSCG00000033392	7	2	0.162041	0.423011
1__73846769	rs319054190	1	73846769	SCML4	ENSSSCG00000033392	7	2	0.0219564	0.160896
1__73846810	rs327565059	1	73846810	SCML4	ENSSSCG00000033392	2	1	0.0697967	0.279477
1__73846942	rs325352463	1	73846942	SCML4	ENSSSCG00000033392	7	1	0.0753145	0.290054
1__73846981		1	73846981	SCML4	ENSSSCG00000033392	2	1	0.00596731	0.0880645
1__73847015	rs1112154480	1	73847015	SCML4	ENSSSCG00000033392	7	0	0.34777	0.611315
1__73847080	rs333914734	1	73847080	SCML4	ENSSSCG00000033392	13	1	0.302078	0.573982
1__73847426	rs343168455	1	73847426	SCML4	ENSSSCG00000033392	7	1	0.215812	0.486466
1__73847755	rs339861947	1	73847755	SCML4	ENSSSCG00000033392	7	0	0.567093	0.777302
1__73847811	rs324867599	1	73847811	SCML4	ENSSSCG00000033392	7	0	0.0975595	0.327952
1__73847861	rs329947000	1	73847861	SCML4	ENSSSCG00000033392	7	0	0.12257	0.368786
1__73848000	rs331088652	1	73848000	SCML4	ENSSSCG00000033392	7	0	0.052667	0.243568
1__73848131	rs328817022	1	73848131	SCML4	ENSSSCG00000033392	7	1	0.0152008	0.136072
1__73848252	rs327847729	1	73848252	SCML4	ENSSSCG00000033392	1	0	1	1
1__73848626	rs331169166	1	73848626	SCML4	ENSSSCG00000033392	5	0	0.997976	1
1__73848706	rs323399463	1	73848706	SCML4	ENSSSCG00000033392	5	1	0.106607	0.342503
1__73849833	rs343363166	1	73849833	SCML4	ENSSSCG00000033392	5	0	0.282922	0.554666
1__73849854	rs333834208	1	73849854	SCML4	ENSSSCG00000033392	3	0	0.258054	0.529552
1__73866236	rs344255325	1	73866236	SCML4	ENSSSCG00000033392	2	0	0.34309	0.607926
1__73866406	rs330252939	1	73866406	SCML4	ENSSSCG00000033392	5	1	0.0430174	0.220347
1__73866448	rs318989401	1	73866448	SCML4	ENSSSCG00000033392	5	1	0.129721	0.379588
1__73866465	rs338625039	1	73866465	SCML4	ENSSSCG00000033392	5	0	0.578045	0.783968
1__73901212	rs320281812	1	73901212	SCML4	ENSSSCG00000033392	5	0	0.831714	0.928904
1__74140380	rs691393183	1	74140380	OSTM1	ENSSSCG00000004383	7	1	0.219483	0.490703
1__74156229	rs323286433	1	74156229	OSTM1	ENSSSCG00000004383	6	1	0.128243	0.377313
1__74156239		1	74156239	OSTM1	ENSSSCG00000004383	5	1	0.0232882	0.165219
1__75068383	rs345666769	1	75068383	ARMC2,SESN1	ENSSSCG00000004388,ENSSSCG00000004390	8	0	0.582858	0.787663
1__75441710	rs326950640	1	75441710	CD164	ENSSSCG00000004414	9	1	0.168472	0.430644
1__75441956	rs338179194	1	75441956	CD164	ENSSSCG00000004414	5	1	7.09428e-05	0.0114093
1__75513408	rs334561535	1	75513408	MICAL1	ENSSSCG00000004412	8	0	0.639809	0.822607
1__75531935	rs338840678	1	75531935	ZBTB24	ENSSSCG00000004411	2	0	0.707582	0.865425
1__75784709	rs332700981	1	75784709	FIG4	ENSSSCG00000004405	3	0	0.907235	0.969537
1__75846905	rs341387321	1	75846905	FIG4	ENSSSCG00000004405	2	1	0.130206	0.380275
1__76908430	rs81216363	1	76908430	GTF3C6	ENSSSCG00000004393	9	1	0.062746	0.265644
1__77197609		1	77197609	REV3L	ENSSSCG00000025703	3	0	0.471721	0.709534
1__77206495		1	77206495	REV3L	ENSSSCG00000025703	5	0	0.261533	0.532317
1__77585173	rs345646080	1	77585173			8	0	0.16699	0.428857
1__77585328	rs337257050	1	77585328			7	2	0.0286395	0.181622
1__77585335	rs345457901	1	77585335			7	2	0.0467678	0.229486
1__77593281	rs320148802	1	77593281	FYN	ENSSSCG00000004421	2	0	0.858558	0.942023
1__79794622	rs330161020	1	79794622	MARCKS	ENSSSCG00000037803	1	0	0.106099	0.341816
1__81906241	rs326741021	1	81906241			4	2	0.0204749	0.155575
1__81906995	rs319255780	1	81906995			4	1	0.165307	0.426495
1__81907491	rs333994665	1	81907491			9	0	0.851019	0.93813
1__81907756	rs334096660	1	81907756			4	1	0.168952	0.431028
1__81908470	rs346397099	1	81908470	TSPYL1	ENSSSCG00000004438	5	0	0.351762	0.614232
1__81909394	rs80887634	1	81909394	TSPYL1	ENSSSCG00000004438	4	0	0.568766	0.778156
1__82062741	rs339282479	1	82062741	ENSSSCG00000004441	ENSSSCG00000004441	3	2	0.0229791	0.164003
1__82063411	rs55618016	1	82063411			2	0	0.810406	0.921144
1__82063586	rs326287437	1	82063586			1	0	0.274182	0.545677
1__82180164	rs327694654	1	82180164	RWDD1	ENSSSCG00000004446	5	0	0.557389	0.770527
1__84549930	rs337603017	1	84549930	TENT5A	ENSSSCG00000004464	2	0	0.218431	0.489468
1__86418693	rs322987531	1	86418693	SH3BGRL2	ENSSSCG00000032015	1	0	0.0907633	0.31685
1__86419151	rs323571088	1	86419151	SH3BGRL2	ENSSSCG00000032015	2	0	0.739586	0.884468
1__87175731	rs319185864	1	87175731	PHIP	ENSSSCG00000004473	11	0	0.62602	0.813853
1__90651178	rs344365645	1	90651178	TMEM30A	ENSSSCG00000033155	6	1	0.0314077	0.190084
1__90681644		1	90681644	TMEM30A	ENSSSCG00000033155	3	0	0.641818	0.823829
1__90685816	rs340905846	1	90685816	TMEM30A	ENSSSCG00000033155	3	0	0.837791	0.931892
1__90687905	rs329701263	1	90687905	TMEM30A	ENSSSCG00000033155	3	0	0.0841221	0.305469
1__95494450	rs322713271	1	95494450			6	1	0.0961222	0.325622
1__95495561	rs332767763	1	95495561			8	2	0.153599	0.412732
1__95495713	rs342899768	1	95495713			8	0	0.175079	0.438628
1__95497875	rs329505224	1	95497875			9	1	0.0175764	0.144624
1__95498109	rs330401471	1	95498109			6	0	0.493259	0.724004
1__95498892	rs332365693	1	95498892	EPG5	ENSSSCG00000021072	2	1	0.093074	0.320863
1__95513058	rs326502752	1	95513058	EPG5	ENSSSCG00000021072	10	1	0.6675	0.840112
1__95514801	rs327088646	1	95514801	EPG5	ENSSSCG00000021072	6	1	0.17623	0.440325
1__95524887		1	95524887	EPG5	ENSSSCG00000021072	4	0	0.352071	0.614498
1__95543400	rs330422897	1	95543400	EPG5	ENSSSCG00000021072	6	1	0.523303	0.744475
1__95545391	rs338375133	1	95545391	EPG5	ENSSSCG00000021072	2	0	0.608621	0.80417
1__95548852	rs343736847	1	95548852	EPG5	ENSSSCG00000021072	1	0	1	1
1__95555765	rs325533658	1	95555765	EPG5	ENSSSCG00000021072	1	0	0.356473	0.617655
1__95602356	rs344010711	1	95602356	EPG5	ENSSSCG00000021072	2	1	0.0339964	0.196628
1__95769875	rs323929613	1	95769875	HAUS1	ENSSSCG00000004498	1	0	0.685657	0.851679
1__96442334	rs1110475970	1	96442334	PIAS2	ENSSSCG00000034730	1	0	0.459522	0.699446
1__96741354	rs329783437	1	96741354	ENSSSCG00000005768	ENSSSCG00000005768	3	0	0.682024	0.848932
1__96741594	rs322114566	1	96741594	ENSSSCG00000005768	ENSSSCG00000005768	8	2	0.00476794	0.0804704
1__97432554		1	97432554	SMAD2	ENSSSCG00000004505	10	0	0.168269	0.430365
1__98513338	rs324936967	1	98513338	SMAD7	ENSSSCG00000004507	4	0	0.952055	0.994914
1__98513342	rs331074145	1	98513342	SMAD7	ENSSSCG00000004507	7	1	0.389711	0.644002
1__98513810	rs322982037	1	98513810	SMAD7	ENSSSCG00000004507	4	2	0.000255002	0.0213392
1__99000968	rs81212183	1	99000968	DYM	ENSSSCG00000004508	4	0	0.0624626	0.264857
1__99915888	rs344116481	1	99915888	MBD1	ENSSSCG00000004516	1	0	0.64596	0.826527
1__99935028	rs325762962	1	99935028	CXXC1	ENSSSCG00000004517	1	0	0.437304	0.681844
1__100443338	rs343167032	1	100443338	ENSSSCG00000004521,ME2	ENSSSCG00000004521,ENSSSCG00000004522	3	1	0.0858469	0.308156
1__100449740	rs81216869	1	100449740	ENSSSCG00000004521,ME2	ENSSSCG00000004521,ENSSSCG00000004522	4	0	0.397631	0.650821
1__100475372	rs338122537	1	100475372	ENSSSCG00000004521,ME2	ENSSSCG00000004521,ENSSSCG00000004522	3	0	0.604726	0.802474
1__104716461	rs336019928	1	104716461			1	0	0.268289	0.53969
1__104716734	rs331415124	1	104716734			4	1	0.111051	0.350036
1__104717839	rs331774965	1	104717839			8	0	0.396802	0.650034
1__104722379	rs332941848	1	104722379	TCF4	ENSSSCG00000004535	1	0	0.816341	0.923032
1__106877209	rs81216562	1	106877209	FECH	ENSSSCG00000004541	5	2	0.0213923	0.158715
1__106911424	rs319562587	1	106911424	NARS1	ENSSSCG00000004542	5	0	0.451579	0.693676
1__106911446	rs339108948	1	106911446	NARS1	ENSSSCG00000004542	5	0	0.738993	0.883963
1__106911563	rs320104142	1	106911563	NARS1	ENSSSCG00000004542	5	0	0.907656	0.969612
1__106911793	rs325355423	1	106911793	NARS1	ENSSSCG00000004542	5	2	0.00932964	0.108102
1__106911838	rs321084477	1	106911838	NARS1	ENSSSCG00000004542	5	2	0.00611964	0.089238
1__106911853	rs341595841	1	106911853	NARS1	ENSSSCG00000004542	5	2	0.00524573	0.0838338
1__106912261	rs333302929	1	106912261	NARS1	ENSSSCG00000004542	5	1	0.38994	0.644168
1__106913507	rs343489072	1	106913507	NARS1	ENSSSCG00000004542	4	1	0.0789776	0.296946
1__106913701	rs81355523	1	106913701	NARS1	ENSSSCG00000004542	5	1	0.0821482	0.302
1__106917692	rs81216057	1	106917692	NARS1	ENSSSCG00000004542	4	0	0.815879	0.923032
1__106933348	rs694065618	1	106933348			3	0	0.347285	0.61109
1__106933349	rs699248773	1	106933349			3	0	0.347285	0.61109
1__107186792	rs339912982	1	107186792	ENSSSCG00000004547	ENSSSCG00000004547	1	0	0.816229	0.923032
1__107188182	rs342547935	1	107188182	ENSSSCG00000004547	ENSSSCG00000004547	3	0	0.279608	0.551564
1__107189062	rs344611203	1	107189062	ENSSSCG00000004547	ENSSSCG00000004547	1	1	0.0225678	0.162866
1__107342266	rs328576950	1	107342266	ZNF609	ENSSSCG00000004551	1	1	0.00283798	0.06225
1__107343348	rs336675883	1	107343348	ZNF609	ENSSSCG00000004551	1	0	0.129029	0.378412
1__107892917	rs786935981	1	107892917	PPIB,SNX22	ENSSSCG00000034137,ENSSSCG00000037275	3	2	0.012222	0.1234
1__107968886		1	107968886	CIAO2A	ENSSSCG00000034124	1	0	0.694846	0.857275
1__108272675	rs1108676800	1	108272675	HERC1	ENSSSCG00000004561	3	1	0.00146596	0.0466811
1__108303557	rs332318662	1	108303557	HERC1	ENSSSCG00000004561	7	0	0.320621	0.58998
1__108340862	rs80998094	1	108340862	HERC1	ENSSSCG00000004561	7	1	0.156026	0.415878
1__108340887	rs80893317	1	108340887	HERC1	ENSSSCG00000004561	9	0	0.741185	0.885298
1__108341164	rs331997707	1	108341164	HERC1	ENSSSCG00000004561	4	1	0.000673528	0.0323198
1__108343887	rs341167271	1	108343887	HERC1	ENSSSCG00000004561	6	0	0.99849	1
1__108377093	rs336240826	1	108377093	HERC1	ENSSSCG00000004561	8	1	0.372555	0.631013
1__108377608	rs337441274	1	108377608	HERC1	ENSSSCG00000004561	7	2	0.00623759	0.0899263
1__108389194	rs320296889	1	108389194	HERC1	ENSSSCG00000004561	8	0	0.324352	0.592863
1__108389197	rs80784660	1	108389197	HERC1	ENSSSCG00000004561	8	0	0.324352	0.592863
1__108390932	rs80927029	1	108390932	HERC1	ENSSSCG00000004561	7	0	0.650155	0.828675
1__108400617	rs80957499	1	108400617	HERC1	ENSSSCG00000004561	7	0	0.274797	0.545847
1__108773247	rs55618714	1	108773247	APH1B,RAB8B	ENSSSCG00000032949,ENSSSCG00000026571	6	2	0.00904531	0.106799
1__108775778	rs329496868	1	108775778	APH1B,RAB8B	ENSSSCG00000032949,ENSSSCG00000026571	1	1	0.0110384	0.117503
1__108910218	rs345890884	1	108910218	LACTB	ENSSSCG00000004569	1	0	1	1
1__108923608	rs324397337	1	108923608	LACTB	ENSSSCG00000004569	1	1	0.0244836	0.169424
1__111481825	rs326390593	1	111481825			12	1	0.134231	0.385749
1__111559413	rs325931092	1	111559413	ICE2	ENSSSCG00000004577	7	1	0.0105609	0.115206
1__111627690	rs343030838	1	111627690	ANXA2	ENSSSCG00000004578	2	0	0.0713673	0.282974
1__111633439	rs325191263	1	111633439	ANXA2	ENSSSCG00000004578	2	0	0.664559	0.838141
1__111634774	rs329481590	1	111634774	ANXA2	ENSSSCG00000004578	2	1	0.020746	0.156728
1__112815810	rs337326501	1	112815810	MYO1E	ENSSSCG00000004587	10	1	0.422473	0.670124
1__112823623	rs331441795	1	112823623	MYO1E	ENSSSCG00000004587	2	0	0.504665	0.731998
1__112901000	rs318672170	1	112901000	MYO1E	ENSSSCG00000004587	12	1	0.157351	0.417201
1__112901033	rs713780898	1	112901033	MYO1E	ENSSSCG00000004587	1	1	0.0248519	0.170442
1__113134527	rs326760717	1	113134527	SLTM	ENSSSCG00000004592	7	1	0.305487	0.576778
1__113794857	rs331527807	1	113794857	ALDH1A2,AQP9	ENSSSCG00000025578,ENSSSCG00000004597	1	0	0.145075	0.400932
1__113796418		1	113796418	ALDH1A2,AQP9	ENSSSCG00000025578,ENSSSCG00000004597	1	0	1	1
1__113797099		1	113797099	ALDH1A2,AQP9	ENSSSCG00000025578,ENSSSCG00000004597	2	0	0.282417	0.554311
1__113798059		1	113798059	ALDH1A2,AQP9	ENSSSCG00000025578,ENSSSCG00000004597	2	0	0.884561	0.956414
1__114258229	rs321865709	1	114258229	POLR2M	ENSSSCG00000030605	2	0	0.832996	0.929351
1__115869295	rs339604992	1	115869295	RFX7	ENSSSCG00000004603	2	0	0.593432	0.794949
1__116058198	rs321770658	1	116058198	NEDD4	ENSSSCG00000037499	2	1	0.0543782	0.247485
1__116488430	rs330415099	1	116488430	CCPG1	ENSSSCG00000004610	3	1	0.0286981	0.181673
1__116488700	rs318285190	1	116488700	CCPG1	ENSSSCG00000004610	3	1	0.0520653	0.241765
1__116579115	rs319295499	1	116579115	RAB27A	ENSSSCG00000004612	12	0	0.367786	0.626946
1__116603650	rs339306032	1	116603650	RAB27A	ENSSSCG00000004612	12	0	0.619478	0.810506
1__116603677	rs330369416	1	116603677	RAB27A	ENSSSCG00000004612	12	0	0.80583	0.919415
1__116604095	rs339104292	1	116604095	RAB27A	ENSSSCG00000004612	17	0	0.962329	1
1__116604516	rs342130731	1	116604516	RAB27A	ENSSSCG00000004612	12	3	0.0272604	0.178342
1__116604575	rs344459528	1	116604575	RAB27A	ENSSSCG00000004612	17	4	0.0156062	0.137789
1__116604576	rs324958266	1	116604576	RAB27A	ENSSSCG00000004612	5	1	0.183988	0.449662
1__116604643	rs332725980	1	116604643	RAB27A	ENSSSCG00000004612	12	1	0.112998	0.353016
1__116604744	rs342981613	1	116604744	RAB27A	ENSSSCG00000004612	17	5	0.00292644	0.0629207
1__116604775	rs339249031	1	116604775	RAB27A	ENSSSCG00000004612	17	3	0.018863	0.149627
1__116604971	rs336620148	1	116604971	RAB27A	ENSSSCG00000004612	12	3	0.000111821	0.0144795
1__116605833	rs340038529	1	116605833			1	0	0.802818	0.917889
1__116605931	rs324741388	1	116605931			15	3	0.0248291	0.170437
1__116606002	rs332525913	1	116606002			17	1	0.568464	0.777907
1__116606044	rs340833809	1	116606044			17	2	0.0746914	0.288935
1__116606058	rs324294859	1	116606058			17	2	0.238107	0.510026
1__116606144	rs336260814	1	116606144			12	0	0.925442	0.980418
1__116606153	rs343438623	1	116606153			5	0	0.362237	0.622765
1__116606189	rs327450371	1	116606189			17	2	0.248787	0.520559
1__116606262	rs334601772	1	116606262			17	0	0.543377	0.75994
1__116606357	rs344832882	1	116606357			7	0	0.994061	1
1__119154340	rs322812542	1	119154340	MYO5A	ENSSSCG00000004620	3	1	0.0334175	0.195342
1__119287127	rs329875393	1	119287127	MYO5A	ENSSSCG00000004620	5	0	0.808993	0.920951
1__119909239	rs324714795	1	119909239	TMOD3	ENSSSCG00000004626	1	0	0.407625	0.658944
1__120880910	rs340135907	1	120880910	AP4E1	ENSSSCG00000004634	3	1	0.020049	0.153875
1__121133871	rs341251050	1	121133871	SPPL2A	ENSSSCG00000004635	5	3	0.00121142	0.0428261
1__121134261	rs336129479	1	121134261	SPPL2A	ENSSSCG00000004635	3	1	0.0686496	0.277639
1__121250033	rs319619412	1	121250033	TRPM7	ENSSSCG00000004636	3	0	0.0540525	0.246727
1__121308808	rs325354845	1	121308808	USP8	ENSSSCG00000004639	3	0	0.951218	0.994608
1__121414662		1	121414662	GABPB1	ENSSSCG00000004645	5	0	0.463448	0.702844
1__121459784		1	121459784	GABPB1	ENSSSCG00000004645	3	0	0.937927	0.987231
1__121462334	rs338872578	1	121462334	GABPB1	ENSSSCG00000004645	2	0	0.869706	0.948019
1__121847571		1	121847571	ATP8B4	ENSSSCG00000004646	2	0	0.281032	0.553137
1__121914142		1	121914142	ATP8B4	ENSSSCG00000004646	6	0	0.435687	0.680601
1__122121612	rs346042203	1	122121612	DTWD1	ENSSSCG00000004647	6	1	0.0491049	0.235072
1__122811001	rs701664853	1	122811001	CEP152	ENSSSCG00000004657	8	1	0.0577778	0.254712
1__122811002	rs341955386	1	122811002	CEP152	ENSSSCG00000004657	2	1	0.00521699	0.0835206
1__122811274	rs321892825	1	122811274	CEP152	ENSSSCG00000004657	8	1	0.537281	0.754492
1__122811682	rs344867361	1	122811682	CEP152,ENSSSCG00000004656	ENSSSCG00000004657,ENSSSCG00000004656	8	1	0.221336	0.492994
1__126078490	rs692302313	1	126078490	ENSSSCG00000004666	ENSSSCG00000004666	15	0	0.242809	0.514667
1__126078516	rs706733167	1	126078516	ENSSSCG00000004666	ENSSSCG00000004666	3	1	0.0660544	0.272725
1__126080588		1	126080588	ENSSSCG00000004666	ENSSSCG00000004666	15	1	0.507996	0.734302
1__126266984	rs704266715	1	126266984	SLC30A4	ENSSSCG00000004668	3	0	0.154337	0.4137
1__126307390	rs320167538	1	126307390	ENSSSCG00000004670	ENSSSCG00000004670	3	0	0.382882	0.639857
1__126835367	rs344914840	1	126835367	B2M	ENSSSCG00000004687	4	0	0.775734	0.905007
1__126836863	rs341497675	1	126836863	B2M	ENSSSCG00000004687	11	0	0.199843	0.468073
1__126865338		1	126865338	B2M	ENSSSCG00000004687	3	0	0.536208	0.753608
1__126866464		1	126866464	B2M	ENSSSCG00000004687	3	0	0.505435	0.732591
1__126866650		1	126866650	B2M	ENSSSCG00000004687	3	0	0.281607	0.553675
1__126868112		1	126868112	B2M	ENSSSCG00000004687	3	0	0.818692	0.923967
1__126909188	rs338936463	1	126909188	B2M,SPG11	ENSSSCG00000004687,ENSSSCG00000004684	2	0	0.299941	0.571626
1__126914724	rs321730495	1	126914724	B2M,SPG11	ENSSSCG00000004687,ENSSSCG00000004684	3	0	0.373015	0.631341
1__126929151	rs324008160	1	126929151	B2M,SPG11	ENSSSCG00000004687,ENSSSCG00000004684	3	2	0.00849772	0.103776
1__127030479	rs325363181	1	127030479	CTDSPL2	ENSSSCG00000035827	3	1	0.00560077	0.0861889
1__127068945	rs1110667556	1	127068945	CTDSPL2	ENSSSCG00000035827	3	2	0.00538	0.0845976
1__127667120	rs328365876	1	127667120	WDR76	ENSSSCG00000004695	10	2	0.0513613	0.240494
1__127670703	rs342724252	1	127670703	WDR76	ENSSSCG00000004695	10	2	0.000884323	0.0375432
1__127764075	rs328844701	1	127764075	HYPK,SERINC4,SERF2	ENSSSCG00000038436,ENSSSCG00000004698,ENSSSCG00000024263	10	0	0.421762	0.669695
1__127764139	rs80937508	1	127764139	HYPK,SERINC4,SERF2	ENSSSCG00000038436,ENSSSCG00000004698,ENSSSCG00000024263	10	0	0.935554	0.986325
1__127764194	rs708975341	1	127764194	HYPK,SERINC4,SERF2	ENSSSCG00000038436,ENSSSCG00000004698,ENSSSCG00000024263	10	3	0.000266855	0.0219473
1__127765132	rs326704173	1	127765132	HYPK,SERF2	ENSSSCG00000038436,ENSSSCG00000024263	10	2	0.00942159	0.108102
1__127782087	rs338707944	1	127782087	ELL3	ENSSSCG00000004699	10	0	0.145629	0.401616
1__127782343	rs325089817	1	127782343	ELL3	ENSSSCG00000004699	10	1	0.369593	0.628438
1__127782419	rs788919725	1	127782419	ELL3	ENSSSCG00000004699	10	1	0.0559852	0.250967
1__127783365	rs80833109	1	127783365	ELL3	ENSSSCG00000004699	10	2	0.0611527	0.262142
1__127784598	rs319542266	1	127784598	ELL3	ENSSSCG00000004699	10	1	0.0858236	0.308156
1__127796768	rs331473374	1	127796768	PDIA3	ENSSSCG00000004700	10	1	0.492049	0.723348
1__128094632	rs322587232	1	128094632	ADAL	ENSSSCG00000004710	4	1	0.0677948	0.275975
1__128261399		1	128261399	CCNDBP1	ENSSSCG00000034771	10	1	0.194238	0.461574
1__128269435	rs319993558	1	128269435	CCNDBP1	ENSSSCG00000034771	7	1	0.0237351	0.166791
1__128269832	rs343599979	1	128269832	TMEM62	ENSSSCG00000004716	10	1	0.611302	0.805431
1__128269996	rs80795346	1	128269996	TMEM62	ENSSSCG00000004716	4	0	0.500586	0.729364
1__128273746	rs345978396	1	128273746	TMEM62	ENSSSCG00000004716	7	0	0.562514	0.774446
1__128278848		1	128278848	TMEM62	ENSSSCG00000004716	5	1	0.0579695	0.255085
1__128850651	rs332224895	1	128850651	SNAP23	ENSSSCG00000038735	10	0	0.388222	0.642937
1__128938819	rs322006101	1	128938819	ZNF106	ENSSSCG00000004725	7	0	0.925405	0.980417
1__128983378	rs343730199	1	128983378	CAPN3	ENSSSCG00000004728	1	0	0.153495	0.412655
1__129165303	rs338618979	1	129165303	VPS39	ENSSSCG00000004731	6	1	0.288733	0.560555
1__129172202	rs329881864	1	129172202	VPS39	ENSSSCG00000004731	7	0	0.325323	0.593649
1__129172269	rs339236475	1	129172269	VPS39	ENSSSCG00000004731	3	1	0.0415999	0.216952
1__129172492	rs321444363	1	129172492	VPS39	ENSSSCG00000004731	7	0	0.322632	0.591683
1__129191135	rs700222581	1	129191135	VPS39	ENSSSCG00000004731	3	1	0.000690185	0.0327085
1__129196912	rs321484893	1	129196912	VPS39	ENSSSCG00000004731	10	0	0.807342	0.920335
1__129197023	rs331853075	1	129197023	VPS39	ENSSSCG00000004731	10	0	0.903156	0.967171
1__129197029	rs340262035	1	129197029	VPS39	ENSSSCG00000004731	3	0	0.899746	0.964725
1__129197147	rs332121659	1	129197147	VPS39	ENSSSCG00000004731	10	0	0.447075	0.68997
1__129197178	rs340343320	1	129197178	VPS39	ENSSSCG00000004731	10	1	0.16892	0.431028
1__129197314	rs332980459	1	129197314	VPS39	ENSSSCG00000004731	10	1	0.0802222	0.298378
1__129197380	rs345134906	1	129197380	VPS39	ENSSSCG00000004731	10	2	0.00893821	0.106309
1__129197797	rs334481860	1	129197797	VPS39	ENSSSCG00000004731	10	3	0.00656859	0.092698
1__129198552	rs338352977	1	129198552	VPS39	ENSSSCG00000004731	7	1	0.69845	0.85936
1__129456939	rs320021828	1	129456939	EHD4	ENSSSCG00000020666	2	0	0.248066	0.519935
1__129457006	rs332073817	1	129457006	EHD4	ENSSSCG00000020666	3	0	0.487697	0.720395
1__129458801	rs326218158	1	129458801			3	1	0.0459187	0.227492
1__129459493	rs318504740	1	129459493			9	2	0.0740173	0.288069
1__129459501	rs336113907	1	129459501			3	1	0.0416316	0.216952
1__129459668	rs346001316	1	129459668			10	0	0.997025	1
1__129540516	rs325207065	1	129540516	MAPKBP1	ENSSSCG00000004738	1	1	0.0203073	0.155038
1__129594377	rs339271794	1	129594377			3	0	0.43086	0.676455
1__129687263	rs325884354	1	129687263	MGA	ENSSSCG00000004739	3	0	0.127941	0.376957
1__129868343	rs338870930	1	129868343			1	0	0.538793	0.755612
1__129869486	rs81348512	1	129869486			2	1	0.144825	0.400632
1__129869498	rs81348513	1	129869498			2	0	0.289137	0.560985
1__129872530	rs327459596	1	129872530			2	1	0.0311103	0.189204
1__129991256	rs328659502	1	129991256	NDUFAF1	ENSSSCG00000004748	2	0	0.56262	0.774478
1__130047737		1	130047737	ENSSSCG00000035544	ENSSSCG00000035544	3	0	0.343693	0.60847
1__130048858	rs703186977	1	130048858	ENSSSCG00000035544	ENSSSCG00000035544	7	1	0.0577945	0.254724
1__130051320		1	130051320	ENSSSCG00000035544	ENSSSCG00000035544	3	1	0.00118485	0.0426106
1__130053311		1	130053311	ENSSSCG00000035544	ENSSSCG00000035544	10	1	0.0517031	0.241204
1__130075164		1	130075164	CHP1	ENSSSCG00000004751	3	0	0.458442	0.6985
1__130075609	rs690802485	1	130075609	CHP1	ENSSSCG00000004751	10	1	0.330609	0.597364
1__130409611	rs343403045	1	130409611	VPS18	ENSSSCG00000004757	10	2	0.0763582	0.292369
1__130555837	rs344388810	1	130555837	DNAJC17,RMDN3,GCHFR	ENSSSCG00000004762,ENSSSCG00000004765,ENSSSCG00000032022	9	1	0.519069	0.741349
1__130558651	rs336110591	1	130558651	DNAJC17,RMDN3,GCHFR	ENSSSCG00000004762,ENSSSCG00000004765,ENSSSCG00000032022	5	1	0.100878	0.334048
1__130558772	rs321312837	1	130558772	DNAJC17,RMDN3,GCHFR	ENSSSCG00000004762,ENSSSCG00000004765,ENSSSCG00000032022	7	1	0.104269	0.338967
1__130850037	rs323085756	1	130850037	BAHD1	ENSSSCG00000004772	7	1	0.377026	0.634673
1__130850386	rs324284325	1	130850386	BAHD1	ENSSSCG00000004772	9	1	0.212169	0.482421
1__130894613	rs324838694	1	130894613	IVD	ENSSSCG00000004774	3	0	0.274422	0.545677
1__130894707	rs335035103	1	130894707	IVD	ENSSSCG00000004774	3	1	0.264317	0.535265
1__130895223	rs326545526	1	130895223	IVD	ENSSSCG00000004774	1	0	0.295483	0.567699
1__130895723	rs196951881	1	130895723	IVD	ENSSSCG00000004774	3	0	0.667953	0.840212
1__130895726	rs196948605	1	130895726	IVD	ENSSSCG00000004774	3	0	0.667953	0.840212
1__130897753	rs332702621	1	130897753	IVD	ENSSSCG00000004774	2	0	0.40858	0.659679
1__130902341	rs80874597	1	130902341	IVD	ENSSSCG00000004774	9	0	0.657114	0.832894
1__130908141	rs80886993	1	130908141	IVD	ENSSSCG00000004774	9	1	0.387486	0.64265
1__131013632	rs695016123	1	131013632	PLCB2	ENSSSCG00000004779	9	1	0.0951797	0.324153
1__131027973	rs333488774	1	131027973	PLCB2	ENSSSCG00000004779	7	0	0.346071	0.610325
1__131028102	rs323891225	1	131028102	PLCB2	ENSSSCG00000004779	10	1	0.24083	0.512922
1__131028194	rs344282092	1	131028194	PLCB2	ENSSSCG00000004779	10	2	0.0701353	0.2805
1__131028821	rs322680639	1	131028821			9	0	0.958587	0.998654
1__131179953		1	131179953	BMF	ENSSSCG00000035284	3	1	0.00519081	0.0833939
1__131180701		1	131180701	BMF	ENSSSCG00000035284	11	5	0.000115956	0.0147556
1__131182948	rs340311025	1	131182948	BMF	ENSSSCG00000035284	11	0	0.662544	0.836679
1__131197220		1	131197220	BMF	ENSSSCG00000035284	11	2	0.250011	0.521479
1__131197286		1	131197286	BMF	ENSSSCG00000035284	10	1	0.108623	0.346461
1__131197633		1	131197633	BMF	ENSSSCG00000035284	3	1	0.297986	0.570162
1__131199171	rs81348536	1	131199171	BMF	ENSSSCG00000035284	10	0	0.273645	0.545198
1__131199364	rs323215259	1	131199364	BMF	ENSSSCG00000035284	10	2	0.142284	0.397172
1__131245014		1	131245014	SRP14	ENSSSCG00000004785	7	1	0.109439	0.347444
1__131261701		1	131261701	EIF2AK4	ENSSSCG00000039061	10	0	0.789527	0.912019
1__131275882	rs332699057	1	131275882	EIF2AK4	ENSSSCG00000039061	3	0	0.598277	0.797975
1__131729464	rs340831172	1	131729464	THBS1	ENSSSCG00000004789	3	0	0.198073	0.465678
1__131729691	rs322789963	1	131729691	THBS1	ENSSSCG00000004789	3	2	0.00019099	0.0187512
1__131730081	rs340691906	1	131730081	THBS1	ENSSSCG00000004789	4	0	0.98346	1
1__131730097	rs324050071	1	131730097	THBS1	ENSSSCG00000004789	3	0	0.994291	1
1__131730310	rs333864564	1	131730310	THBS1	ENSSSCG00000004789	7	1	0.424667	0.671855
1__131731108	rs345403546	1	131731108	THBS1	ENSSSCG00000004789	2	0	1	1
1__131731628	rs320599262	1	131731628	THBS1	ENSSSCG00000004789	4	0	0.179829	0.44512
1__131731697	rs327614936	1	131731697	THBS1	ENSSSCG00000004789	3	0	0.355864	0.617341
1__131732647	rs337383193	1	131732647	THBS1	ENSSSCG00000004789	5	2	0.0128183	0.125534
1__131732752	rs318242058	1	131732752	THBS1	ENSSSCG00000004789	3	0	0.986332	1
1__131732901	rs706623283	1	131732901	THBS1	ENSSSCG00000004789	3	1	0.0972732	0.327456
1__131735966	rs324706006	1	131735966	THBS1	ENSSSCG00000004789	4	1	0.133459	0.385429
1__131736733	rs337330597	1	131736733	THBS1	ENSSSCG00000004789	1	0	0.588641	0.79149
1__131736893	rs337225866	1	131736893	THBS1	ENSSSCG00000004789	3	1	0.127427	0.376036
1__131737469	rs329748812	1	131737469	THBS1	ENSSSCG00000004789	4	1	0.0286184	0.181622
1__131739520	rs323677274	1	131739520	THBS1	ENSSSCG00000004789	7	2	0.0043796	0.0771983
1__131739619	rs80860594	1	131739619	THBS1	ENSSSCG00000004789	10	1	0.895477	0.962182
1__131742930	rs331665263	1	131742930	THBS1	ENSSSCG00000004789	10	2	0.0176167	0.144738
1__131744460	rs324193847	1	131744460	THBS1	ENSSSCG00000004789	4	0	0.620328	0.810921
1__132707302		1	132707302	RASGRP1	ENSSSCG00000004791	7	1	0.0473979	0.230929
1__132709074		1	132709074	RASGRP1	ENSSSCG00000004791	5	0	0.736731	0.882508
1__132784208	rs709141715	1	132784208	RASGRP1	ENSSSCG00000004791	5	1	0.177863	0.442519
1__132784376	rs324280442	1	132784376	RASGRP1	ENSSSCG00000004791	4	1	0.124844	0.372201
1__132785984	rs346008086	1	132785984	RASGRP1	ENSSSCG00000004791	7	0	0.858339	0.941859
1__132786315	rs335534813	1	132786315	RASGRP1	ENSSSCG00000004791	5	1	0.403684	0.655972
1__132786451	rs330828410	1	132786451	RASGRP1	ENSSSCG00000004791	5	1	0.0706484	0.281566
1__132793456	rs320464259	1	132793456	FAM98B	ENSSSCG00000004792	7	1	0.0477617	0.231843
1__139733013		1	139733013	CHSY1	ENSSSCG00000004825	1	0	0.281468	0.553598
1__139829193	rs336968193	1	139829193	SELENOS	ENSSSCG00000004826	7	3	0.00258107	0.0599587
1__143495271	rs345755349	1	143495271	KLF13	ENSSSCG00000026006	6	0	0.946442	0.991773
1__143916541	rs334601759	1	143916541	MTMR10,FAN1	ENSSSCG00000004844,ENSSSCG00000004845	5	1	0.0766136	0.292927
1__145370287	rs319196539	1	145370287	TM2D3	ENSSSCG00000005782	3	0	0.999061	1
1__145714960	rs330549028	1	145714960	SNRPA1	ENSSSCG00000005786	6	0	0.99593	1
1__145940088	rs332436396	1	145940088	NFATC1	ENSSSCG00000004856	2	0	0.941147	0.988796
1__145976673	rs1109062929	1	145976673	NFATC1	ENSSSCG00000004856	4	0	0.162734	0.423783
1__147649979	rs709863692	1	147649979	MBP	ENSSSCG00000038767	12	1	0.252399	0.523727
1__147650066	rs339961437	1	147650066	MBP	ENSSSCG00000038767	13	2	0.0383551	0.209137
1__147650382	rs322445174	1	147650382	MBP	ENSSSCG00000038767	13	4	0.00401933	0.0739902
1__147650651	rs344842959	1	147650651	MBP	ENSSSCG00000038767	13	1	0.161881	0.422966
1__148994323	rs80826747	1	148994323	ZADH2	ENSSSCG00000032488	3	3	0.00040264	0.0259509
1__149566755	rs330622035	1	149566755	CNDP2	ENSSSCG00000004870	1	1	0.0213362	0.158623
1__149574629	rs81216666	1	149574629	CNDP2	ENSSSCG00000004870	3	1	0.137555	0.390247
1__149574658	rs55619278	1	149574658	CNDP2	ENSSSCG00000004870	3	0	0.537985	0.755137
1__149773109	rs318601959	1	149773109	CYB5A	ENSSSCG00000004875	3	1	0.0572747	0.253536
1__152807399	rs704234692	1	152807399	RTTN	ENSSSCG00000032574	1	0	0.495838	0.726155
1__152946766	rs336301503	1	152946766	CD226	ENSSSCG00000038398	1	0	0.362601	0.623109
1__161184516	rs321167602	1	161184516	PMAIP1	ENSSSCG00000026454	2	0	0.41027	0.660833
1__161185033		1	161185033	PMAIP1	ENSSSCG00000026454	4	0	0.282333	0.554311
1__161185060		1	161185060	PMAIP1	ENSSSCG00000026454	4	0	0.32407	0.592759
1__161630597	rs331196507	1	161630597	LMAN1	ENSSSCG00000004908	6	0	0.702158	0.861948
1__161630821	rs318788105	1	161630821	LMAN1	ENSSSCG00000004908	5	1	0.195911	0.46306
1__163693180	rs320919278	1	163693180	DENND4A	ENSSSCG00000004938	3	1	0.0140303	0.130854
1__163720554	rs329260644	1	163720554	DENND4A	ENSSSCG00000004938	9	2	0.0589498	0.257208
1__163720590	rs343285772	1	163720590	DENND4A	ENSSSCG00000004938	2	0	0.0766966	0.29305
1__163888822	rs320473314	1	163888822	RAB11A	ENSSSCG00000032312	4	2	0.00687259	0.0945017
1__165122455	rs326574377	1	165122455	SMAD3	ENSSSCG00000004952	8	1	0.0469824	0.229975
1__165122903	rs335279392	1	165122903	SMAD3	ENSSSCG00000004952	8	1	0.816655	0.923304
1__165124140	rs318349043	1	165124140	SMAD3	ENSSSCG00000004952	8	0	0.188826	0.455608
1__165130400	rs345084978	1	165130400	AAGAB	ENSSSCG00000004951	4	1	0.13262	0.384455
1__165500478	rs342011689	1	165500478	MAP2K5	ENSSSCG00000004955	7	0	0.180134	0.445339
1__166108366	rs323208070	1	166108366	CLN6	ENSSSCG00000004957	9	0	0.593837	0.79514
1__166108541	rs328377449	1	166108541	CLN6	ENSSSCG00000004957	6	0	0.15189	0.410031
1__166108654	rs342315321	1	166108654	CLN6	ENSSSCG00000004957	9	1	0.00011837	0.0147586
1__166113224	rs340454386	1	166113224	CLN6	ENSSSCG00000004957	8	0	0.641879	0.823829
1__166175130	rs340831041	1	166175130	FEM1B,ITGA11	ENSSSCG00000022419,ENSSSCG00000004961	3	0	0.353634	0.615982
1__166175746	rs331428956	1	166175746	FEM1B,ITGA11	ENSSSCG00000022419,ENSSSCG00000004961	3	0	0.602707	0.801145
1__166664525	rs712295654	1	166664525	ENSSSCG00000004963	ENSSSCG00000004963	7	1	0.100786	0.333945
1__166665368	rs694066780	1	166665368	ENSSSCG00000004963	ENSSSCG00000004963	3	0	0.761237	0.896403
1__167808622		1	167808622	TLE3	ENSSSCG00000004971	1	0	0.75547	0.893213
1__167809070		1	167809070	TLE3	ENSSSCG00000004971	1	0	0.578513	0.784293
1__167809125		1	167809125	TLE3	ENSSSCG00000004971	1	0	0.406814	0.658634
1__167809560		1	167809560	TLE3	ENSSSCG00000004971	1	0	1	1
1__167810498	rs707589850	1	167810498	TLE3	ENSSSCG00000004971	1	1	0.000370945	0.0251108
1__167814492		1	167814492	TLE3	ENSSSCG00000004971	1	0	0.15809	0.418275
1__167818178		1	167818178	TLE3	ENSSSCG00000004971	5	0	0.29584	0.567984
1__167825006		1	167825006	TLE3	ENSSSCG00000004971	5	1	0.255118	0.526298
1__175152958	rs1112464874	1	175152958	C14orf28	ENSSSCG00000030679	4	0	0.832114	0.92895
1__175166435	rs333421759	1	175166435	KLHL28	ENSSSCG00000004996	2	1	0.104417	0.339127
1__175167739	rs338749376	1	175167739	KLHL28	ENSSSCG00000004996	6	1	0.00856356	0.104347
1__175303057	rs345244252	1	175303057	PRPF39	ENSSSCG00000004997	4	0	0.430049	0.675918
1__175422957	rs337702245	1	175422957	FANCM,MIS18BP1	ENSSSCG00000005000,ENSSSCG00000004999	1	0	0.361257	0.622123
1__179456263	rs338351732	1	179456263	ENSSSCG00000038507	ENSSSCG00000038507	1	0	0.207643	0.476852
1__179456417	rs80880451	1	179456417	ENSSSCG00000038507	ENSSSCG00000038507	7	0	0.586694	0.790409
1__179671840		1	179671840	KLHDC2	ENSSSCG00000005009	2	0	0.921102	0.977268
1__179714207	rs321238192	1	179714207	KLHDC2,ARF6	ENSSSCG00000005009,ENSSSCG00000005012	7	1	0.077085	0.293796
1__179714876	rs329809292	1	179714876	KLHDC2,ARF6	ENSSSCG00000005009,ENSSSCG00000005012	7	3	0.00747764	0.0978832
1__180477697	rs321589252	1	180477697			7	1	0.351239	0.613671
1__180477751	rs340309805	1	180477751			7	1	0.43875	0.683107
1__180477786	rs322356763	1	180477786			7	2	0.0490061	0.234804
1__180478086	rs333990834	1	180478086			7	0	0.95429	0.996147
1__180478113	rs342833208	1	180478113			7	0	0.702073	0.861882
1__180478382	rs343405759	1	180478382			7	0	0.836222	0.931054
1__180478414	rs325395726	1	180478414			7	0	0.933636	0.985468
1__180478793	rs331045465	1	180478793			4	0	0.505989	0.732947
1__180478881	rs712954152	1	180478881			4	1	0.1425	0.397491
1__180479263	rs331930136	1	180479263			7	1	0.00883073	0.105722
1__180479382	rs324345820	1	180479382			8	0	0.873536	0.950032
1__180479782	rs342304041	1	180479782	NIN	ENSSSCG00000005022	7	2	0.109044	0.347236
1__180480009	rs332417805	1	180480009	NIN	ENSSSCG00000005022	7	2	0.015631	0.137939
1__180480987	rs328399678	1	180480987	NIN	ENSSSCG00000005022	7	1	0.0412584	0.21663
1__180481770	rs330426430	1	180481770	NIN	ENSSSCG00000005022	7	0	0.8613	0.943147
1__180518502	rs326806545	1	180518502	NIN	ENSSSCG00000005022	7	0	0.960185	0.999483
1__180518692	rs345123722	1	180518692	NIN	ENSSSCG00000005022	7	0	0.372377	0.630885
1__180530775	rs329459863	1	180530775	NIN	ENSSSCG00000005022	7	0	0.592659	0.794427
1__180645579	rs332444251	1	180645579	PYGL,ABHD12B	ENSSSCG00000005024,ENSSSCG00000005023	7	0	0.797852	0.916342
1__180669628	rs694170018	1	180669628	PYGL	ENSSSCG00000005024	7	0	0.367023	0.626556
1__180704008	rs339264552	1	180704008	PYGL	ENSSSCG00000005024	7	0	0.374497	0.632481
1__180933945	rs320764724	1	180933945	TMX1	ENSSSCG00000038422	3	0	0.965676	1
1__181535133	rs327481461	1	181535133	ENSSSCG00000028092	ENSSSCG00000028092	6	0	0.427243	0.673712
1__181648737	rs80962176	1	181648737	ENSSSCG00000028092	ENSSSCG00000028092	6	0	0.483682	0.718161
1__181648752	rs711726891	1	181648752	ENSSSCG00000028092	ENSSSCG00000028092	7	0	0.303149	0.574582
1__181649222	rs326257232	1	181649222	ENSSSCG00000028092	ENSSSCG00000028092	9	1	0.0499759	0.237334
1__181650806	rs330044370	1	181650806	ENSSSCG00000028092	ENSSSCG00000028092	6	1	0.306387	0.577567
1__181651034	rs332772744	1	181651034	ENSSSCG00000028092	ENSSSCG00000028092	9	2	0.0426453	0.219457
1__181651389	rs321281762	1	181651389	ENSSSCG00000028092	ENSSSCG00000028092	9	0	0.707232	0.865189
1__181651445	rs337464314	1	181651445	ENSSSCG00000028092	ENSSSCG00000028092	7	0	0.416855	0.666212
1__181681476	rs702548024	1	181681476	RTRAF	ENSSSCG00000005029	7	0	0.357501	0.618633
1__182267733	rs332950175	1	182267733	ERO1A	ENSSSCG00000005037	7	1	0.257743	0.529281
1__182413941	rs329634242	1	182413941	GNPNAT1	ENSSSCG00000005040	6	1	0.346327	0.610393
1__184395700	rs338301185	1	184395700	SOCS4	ENSSSCG00000032332	2	0	0.714744	0.869578
1__184397744	rs331975334	1	184397744	SOCS4	ENSSSCG00000032332	5	1	0.0689334	0.278335
1__184415106	rs341395230	1	184415106	MAPK1IP1L	ENSSSCG00000005054	5	0	0.6668	0.839537
1__184687225	rs330309242	1	184687225	FBXO34,ATG14	ENSSSCG00000005057,ENSSSCG00000005058	5	0	0.53192	0.750469
1__187307822	rs319355229	1	187307822	ACTR10	ENSSSCG00000022299	13	0	0.821523	0.925485
1__188617025	rs324189922	1	188617025	L3HYPDH,JKAMP	ENSSSCG00000037854,ENSSSCG00000034798	4	0	0.952953	0.995435
1__188617205	rs324940991	1	188617205	L3HYPDH,JKAMP	ENSSSCG00000037854,ENSSSCG00000034798	2	1	0.00466776	0.0796136
1__190273681	rs329179874	1	190273681	PRKCH	ENSSSCG00000005095	10	0	0.105851	0.341583
1__194379932		1	194379932	SGPP1	ENSSSCG00000028558	4	0	0.705085	0.863877
1__201588595	rs342168321	1	201588595	KLHL9	ENSSSCG00000005150	2	0	0.367136	0.626556
1__201909829	rs335147945	1	201909829	FOCAD,HACD4	ENSSSCG00000028406,ENSSSCG00000005164	13	0	0.771646	0.903017
1__203450552	rs339140718	1	203450552	RPS6,DENND4C	ENSSSCG00000005169,ENSSSCG00000005170	3	2	0.00446501	0.0778698
1__216378635	rs336282923	1	216378635	ERMP1,RIC1	ENSSSCG00000005207,ENSSSCG00000005208	1	0	0.229045	0.500727
1__216379231	rs80950151	1	216379231	ERMP1,RIC1	ENSSSCG00000005207,ENSSSCG00000005208	1	0	0.81496	0.922857
1__216692122	rs322814485	1	216692122	CD274,PLGRKT	ENSSSCG00000005211,ENSSSCG00000005212	3	1	0.123957	0.370983
1__216870777	rs345829560	1	216870777	JAK2	ENSSSCG00000005215	3	1	0.0247558	0.170291
1__221300512	rs343457328	1	221300512	DOCK8	ENSSSCG00000005240	10	0	0.774667	0.904567
1__221341355	rs323858043	1	221341355	DOCK8	ENSSSCG00000005240	3	1	0.145869	0.401984
1__221341508	rs345320653	1	221341508	DOCK8	ENSSSCG00000005240	3	0	0.116769	0.35906
1__221341523	rs325744670	1	221341523	DOCK8	ENSSSCG00000005240	3	1	0.15433	0.4137
1__221396974	rs339127200	1	221396974	DOCK8	ENSSSCG00000005240	3	0	0.302728	0.574175
1__221396996	rs343400680	1	221396996	DOCK8	ENSSSCG00000005240	3	0	0.145904	0.401992
1__221402033	rs328632407	1	221402033	DOCK8	ENSSSCG00000005240	4	0	0.111797	0.350985
1__222121999	rs344140370	1	222121999	PIP5K1B	ENSSSCG00000027161	2	0	0.570662	0.778892
1__223029261		1	223029261			10	1	0.388852	0.643281
1__223029346		1	223029346			1	0	0.831223	0.928772
1__223030153	rs1113159998	1	223030153			11	2	0.0223899	0.162282
1__223030165	rs1112467605	1	223030165			11	3	0.00238196	0.0587278
1__223030293	rs691739085	1	223030293			12	0	0.916561	0.975007
1__223030624	rs706110845	1	223030624			6	1	0.636858	0.820797
1__223030781	rs696345781	1	223030781			7	0	0.632662	0.818022
1__223030814	rs1113389250	1	223030814			12	0	0.657023	0.832856
1__223030893	WU_10_2_1_249505753	1	223030893			14	2	0.158613	0.41893
1__223033079	rs341259750	1	223033079	PTAR1	ENSSSCG00000005252	13	2	0.0381985	0.208724
1__223034458	rs320593469	1	223034458	PTAR1	ENSSSCG00000005252	11	1	0.130805	0.381301
1__223592322	rs344515982	1	223592322	ENSSSCG00000005255	ENSSSCG00000005255	8	1	0.0410373	0.216513
1__223644713	rs334803170	1	223644713	ENSSSCG00000005255	ENSSSCG00000005255	3	0	0.868706	0.947616
1__223644902	rs326018139	1	223644902	ENSSSCG00000005255	ENSSSCG00000005255	7	0	0.520519	0.742067
1__223652045	rs320148978	1	223652045	ENSSSCG00000005255	ENSSSCG00000005255	3	2	0.00784563	0.100237
1__223653020	rs345638767	1	223653020	ENSSSCG00000005255	ENSSSCG00000005255	3	1	0.125116	0.372395
1__223721701	rs318388805	1	223721701	KLF9	ENSSSCG00000021646	10	0	0.793005	0.913923
1__224961323	rs330196137	1	224961323	CEMIP2	ENSSSCG00000024257	7	0	0.140971	0.395158
1__224961351	rs337937471	1	224961351	CEMIP2	ENSSSCG00000024257	4	1	0.095229	0.324219
1__224961762	rs340663074	1	224961762	CEMIP2	ENSSSCG00000024257	7	1	0.0322642	0.192168
1__224961795	rs324231989	1	224961795	CEMIP2	ENSSSCG00000024257	7	2	0.0360652	0.202822
1__224962300	rs345173547	1	224962300	CEMIP2	ENSSSCG00000024257	7	2	0.00743714	0.0976514
1__224962606	rs327816743	1	224962606	CEMIP2	ENSSSCG00000024257	8	1	0.139438	0.393033
1__224963314	rs330186336	1	224963314	CEMIP2	ENSSSCG00000024257	7	0	0.951759	0.994909
1__224963323	rs81209578	1	224963323	CEMIP2	ENSSSCG00000024257	7	0	0.981574	1
1__224974176	rs344576363	1	224974176	CEMIP2	ENSSSCG00000024257	7	1	0.255442	0.526769
1__224980767	rs341563262	1	224980767	CEMIP2	ENSSSCG00000024257	1	0	0.815029	0.922857
1__224982904	rs327579277	1	224982904	CEMIP2	ENSSSCG00000024257	1	0	0.498112	0.727501
1__224984000	rs334709169	1	224984000	CEMIP2	ENSSSCG00000024257	1	0	0.0510676	0.239774
1__224984197	rs333046760	1	224984197	CEMIP2	ENSSSCG00000024257	1	0	0.312198	0.582316
1__224987200	rs318557883	1	224987200	CEMIP2	ENSSSCG00000024257	10	1	0.00282509	0.0621565
1__225004023	rs343596272	1	225004023	CEMIP2	ENSSSCG00000024257	4	0	0.496661	0.726544
1__225008352		1	225008352	CEMIP2	ENSSSCG00000024257	8	2	0.00721634	0.0965657
1__225008376		1	225008376	CEMIP2	ENSSSCG00000024257	8	2	0.00350222	0.0692404
1__225013937	rs323177634	1	225013937	CEMIP2	ENSSSCG00000024257	4	1	0.205789	0.475093
1__225018914	rs344034480	1	225018914	CEMIP2	ENSSSCG00000024257	9	4	0.000326	0.0239405
1__225024350	rs333695083	1	225024350	CEMIP2	ENSSSCG00000024257	9	0	0.781942	0.908384
1__225704301	rs701096467	1	225704301	ZFAND5	ENSSSCG00000030268	8	1	0.298018	0.570184
1__226414268	rs339905728	1	226414268			4	0	0.259632	0.530599
1__226414346	rs323042249	1	226414346	ANXA1	ENSSSCG00000005267	3	0	0.561933	0.774192
1__226420304	rs80969479	1	226420304	ANXA1	ENSSSCG00000005267	4	0	0.172856	0.436138
1__226426104	rs80930195	1	226426104	ANXA1	ENSSSCG00000005267	4	0	0.230543	0.502231
1__229467010	rs320838918	1	229467010	GCNT1	ENSSSCG00000005277	1	0	0.524438	0.745209
1__230605936	rs325736142	1	230605936	GNAQ	ENSSSCG00000033763	2	1	0.00830362	0.103153
1__230606056	rs339341116	1	230606056	GNAQ	ENSSSCG00000033763	2	0	0.0461371	0.22812
1__232500495	rs324545380	1	232500495	TLE4	ENSSSCG00000005288	1	0	0.268556	0.539792
1__234278503	rs10719564	1	234278503	TLE1	ENSSSCG00000005291	1	0	0.163462	0.424693
1__234278517	rs10719565	1	234278517	TLE1	ENSSSCG00000005291	1	0	0.228906	0.500717
1__235863694	rs1107670757	1	235863694	VCP	ENSSSCG00000005300	5	1	0.575894	0.782304
1__235871411	rs1112174192	1	235871411	VCP,PIGO,FANCG	ENSSSCG00000005300,ENSSSCG00000005303,ENSSSCG00000034874	1	0	0.309453	0.580267
1__235872458	rs81213395	1	235872458	VCP,PIGO,FANCG	ENSSSCG00000005300,ENSSSCG00000005303,ENSSSCG00000034874	10	0	0.670004	0.841504
1__235872563	rs1110905385	1	235872563	VCP,PIGO,FANCG	ENSSSCG00000005300,ENSSSCG00000005303,ENSSSCG00000034874	1	0	1	1
1__235872846	rs1111382305	1	235872846	VCP,PIGO,FANCG	ENSSSCG00000005300,ENSSSCG00000005303,ENSSSCG00000034874	1	0	0.0733341	0.286947
1__235873054	rs81480082	1	235873054	VCP,PIGO,FANCG	ENSSSCG00000005300,ENSSSCG00000005303,ENSSSCG00000034874	10	2	0.394882	0.648399
1__235873319	rs1108615200	1	235873319	VCP,PIGO,FANCG	ENSSSCG00000005300,ENSSSCG00000005303,ENSSSCG00000034874	10	1	0.0449419	0.225183
1__235873627		1	235873627	VCP,PIGO,FANCG	ENSSSCG00000005300,ENSSSCG00000005303,ENSSSCG00000034874	1	0	0.358883	0.619715
1__235874232	rs1107400088	1	235874232	VCP,PIGO,FANCG	ENSSSCG00000005300,ENSSSCG00000005303,ENSSSCG00000034874	11	3	0.00243639	0.059154
1__235875255	rs81351098	1	235875255	VCP,PIGO,FANCG	ENSSSCG00000005300,ENSSSCG00000005303,ENSSSCG00000034874	11	0	0.937805	0.987187
1__235875264	rs1112171931	1	235875264	VCP,PIGO,FANCG	ENSSSCG00000005300,ENSSSCG00000005303,ENSSSCG00000034874	1	0	0.669034	0.840882
1__235876300	rs1111820608	1	235876300	VCP,PIGO,FANCG	ENSSSCG00000005300,ENSSSCG00000005303,ENSSSCG00000034874	11	1	0.303593	0.575071
1__235876639		1	235876639	PIGO,FANCG	ENSSSCG00000005303,ENSSSCG00000034874	1	0	0.691208	0.85457
1__235877388	rs1111739399	1	235877388	PIGO,FANCG	ENSSSCG00000005303,ENSSSCG00000034874	11	3	0.0618272	0.263659
1__235882497	rs326925760	1	235882497	PIGO,FANCG	ENSSSCG00000005303,ENSSSCG00000034874	11	1	0.0397002	0.212645
1__236343369	rs324188344	1	236343369	TESK1	ENSSSCG00000005310	12	2	0.194883	0.462377
1__236343711	rs321856479	1	236343711	TESK1	ENSSSCG00000005310	12	1	0.0277199	0.179589
1__236344879	rs80816034	1	236344879	TESK1	ENSSSCG00000005310	11	0	0.217058	0.487895
1__236345238	rs329042656	1	236345238	TESK1	ENSSSCG00000005310	12	0	0.987124	1
1__236346590	rs330372485	1	236346590	ENSSSCG00000005311	ENSSSCG00000005311	11	0	0.471427	0.709173
1__236347322	rs343556470	1	236347322	ENSSSCG00000005311	ENSSSCG00000005311	12	0	0.723726	0.874897
1__236352517	rs690089718	1	236352517	ENSSSCG00000005311	ENSSSCG00000005311	12	1	0.0482009	0.233025
1__236353187	rs337277627	1	236353187	ENSSSCG00000005311	ENSSSCG00000005311	1	0	1	1
1__236372135	rs324332417	1	236372135	ENSSSCG00000005311,SIT1	ENSSSCG00000005311,ENSSSCG00000005312	1	0	0.271481	0.542588
1__236372189	rs333562827	1	236372189	ENSSSCG00000005311,SIT1	ENSSSCG00000005311,ENSSSCG00000005312	1	0	0.491202	0.72291
1__236372190	rs342960003	1	236372190	ENSSSCG00000005311,SIT1	ENSSSCG00000005311,ENSSSCG00000005312	6	0	0.4922	0.723348
1__236372341	rs80791551	1	236372341	ENSSSCG00000005311,SIT1	ENSSSCG00000005311,ENSSSCG00000005312	6	2	0.00170886	0.050579
1__236372646	rs344731789	1	236372646	ENSSSCG00000005311,SIT1	ENSSSCG00000005311,ENSSSCG00000005312	6	2	0.119554	0.363384
1__236373001	rs80923487	1	236373001	ENSSSCG00000005311,SIT1	ENSSSCG00000005311,ENSSSCG00000005312	6	1	0.375347	0.63341
1__236405024	rs10719861	1	236405024	ENSSSCG00000005316	ENSSSCG00000005316	1	0	0.283097	0.554783
1__236419030	rs337705913	1	236419030	TLN1	ENSSSCG00000005317	1	0	0.944458	0.990717
1__236430981	rs80993118	1	236430981	TLN1	ENSSSCG00000005317	11	4	0.00120646	0.0428076
1__236432946	rs324850602	1	236432946	TLN1	ENSSSCG00000005317	1	0	0.384298	0.640504
1__236451347	rs196952404	1	236451347	CREB3	ENSSSCG00000005318	2	0	0.575621	0.782304
1__236451631	rs708584397	1	236451631	CREB3	ENSSSCG00000005318	1	1	0.0154208	0.137007
1__236456132	rs342802776	1	236456132	CREB3,GBA2	ENSSSCG00000005318,ENSSSCG00000005319	3	1	0.0320286	0.19151
1__236458467	rs332040438	1	236458467	GBA2	ENSSSCG00000005319	5	0	0.946888	0.991899
1__236467757	rs343996684	1	236467757	GBA2	ENSSSCG00000005319	1	0	0.347514	0.611196
1__236467892	rs323383647	1	236467892	GBA2	ENSSSCG00000005319	1	0	0.198183	0.465818
1__236470225	rs345045292	1	236470225	RGP1	ENSSSCG00000005320	2	1	0.127508	0.376165
1__236942629	rs344675762	1	236942629	GLIPR2	ENSSSCG00000031236	4	1	0.0162776	0.140301
1__236942679	rs328664322	1	236942679	GLIPR2	ENSSSCG00000031236	4	1	0.0238612	0.167428
1__236942683	rs319161856	1	236942683	GLIPR2	ENSSSCG00000031236	4	1	0.0330189	0.194339
1__236942961	rs1111752361	1	236942961	GLIPR2	ENSSSCG00000031236	1	0	0.303424	0.574944
1__236971701	rs81211747	1	236971701	CLTA	ENSSSCG00000037131	3	0	0.546069	0.761954
1__237000288		1	237000288	CLTA,GNE	ENSSSCG00000037131,ENSSSCG00000037468	2	1	0.00823671	0.102788
1__237001057		1	237001057	CLTA,GNE	ENSSSCG00000037131,ENSSSCG00000037468	1	0	0.367261	0.626605
1__237111388	rs324560913	1	237111388	RNF38	ENSSSCG00000005343	4	1	0.173022	0.436241
1__237111619	rs322469950	1	237111619	RNF38	ENSSSCG00000005343	4	1	0.0358339	0.202051
1__237113414	rs344772096	1	237113414	RNF38	ENSSSCG00000005343	1	0	0.615148	0.808174
1__237575686	rs328220211	1	237575686	PAX5	ENSSSCG00000036086	7	2	0.00308035	0.0650053
1__237576899	rs338713692	1	237576899	PAX5	ENSSSCG00000036086	7	0	0.363402	0.623665
1__237578327	rs326665621	1	237578327	PAX5	ENSSSCG00000036086	7	0	0.621936	0.811782
1__237579824	rs339094951	1	237579824	PAX5	ENSSSCG00000036086	5	1	0.0675271	0.275581
1__237580221	rs327128869	1	237580221	PAX5	ENSSSCG00000036086	7	1	0.12058	0.365182
1__237581523	rs318518667	1	237581523	PAX5	ENSSSCG00000036086	5	0	0.697621	0.858958
1__238058748	rs340944756	1	238058748	ZCCHC7	ENSSSCG00000005346	7	1	0.1557	0.415443
1__238139917	rs322466302	1	238139917	GRHPR	ENSSSCG00000005349	1	0	0.829545	0.928405
1__238217770	rs336190597	1	238217770	POLR1E	ENSSSCG00000005347	7	2	0.100927	0.334132
1__238219068	rs321265526	1	238219068	POLR1E	ENSSSCG00000005347	7	2	0.0200782	0.153986
1__238219223	rs327342789	1	238219223	POLR1E	ENSSSCG00000005347	11	0	0.995054	1
1__238219236	rs336351967	1	238219236	POLR1E	ENSSSCG00000005347	6	0	0.886945	0.957214
1__238328836	rs326346653	1	238328836	ENSSSCG00000050320	ENSSSCG00000050320	1	0	0.103722	0.338339
1__238328922	rs321373760	1	238328922	ENSSSCG00000050320	ENSSSCG00000050320	6	0	0.441594	0.685257
1__238520935	rs346374633	1	238520935	TRMT10B	ENSSSCG00000005354	4	0	0.772907	0.903759
1__238535473	rs320024998	1	238535473	TRMT10B	ENSSSCG00000005354	1	0	0.805223	0.919122
1__239481637	rs335031547	1	239481637	NCBP1,TSTD2	ENSSSCG00000005366,ENSSSCG00000005367	8	0	0.512432	0.737213
1__239483860	rs341619327	1	239483860	NCBP1,TSTD2	ENSSSCG00000005366,ENSSSCG00000005367	11	1	0.240039	0.512087
1__239483930	rs332548848	1	239483930	NCBP1,TSTD2	ENSSSCG00000005366,ENSSSCG00000005367	8	2	0.000853991	0.0368064
1__239768809	rs322501141	1	239768809	TRMO	ENSSSCG00000005371	4	1	0.249988	0.521479
1__239768879	rs323822730	1	239768879	TRMO	ENSSSCG00000005371	10	2	0.0158574	0.13882
1__239772749	rs333999095	1	239772749	TRMO	ENSSSCG00000005371	10	0	0.957934	0.998277
1__239772841	rs328652634	1	239772841	TRMO	ENSSSCG00000005371	8	2	0.0034328	0.0683103
1__239779386	rs80898914	1	239779386	TRMO	ENSSSCG00000005371	11	2	0.0086942	0.105158
1__239905168	rs80944773	1	239905168	NANS	ENSSSCG00000005373	5	1	0.0983807	0.329363
1__239910287	rs80848599	1	239910287	NANS	ENSSSCG00000005373	2	0	0.938365	0.987356
1__239912223	rs327800795	1	239912223	NANS	ENSSSCG00000005373	2	0	0.425321	0.672229
1__239913364	rs321312484	1	239913364	NANS	ENSSSCG00000005373	4	1	0.0836008	0.304601
1__239913492	rs322209341	1	239913492	NANS,TRIM14	ENSSSCG00000005373,ENSSSCG00000033222	8	3	0.00152697	0.0478568
1__240916017	rs323169120	1	240916017	TGFBR1	ENSSSCG00000005382	12	4	0.00237696	0.0587268
1__240916100	rs329142942	1	240916100	TGFBR1	ENSSSCG00000005382	12	1	0.312685	0.582697
1__240916885	rs333978392	1	240916885	TGFBR1	ENSSSCG00000005382	12	2	0.184527	0.450026
1__240979811	rs337673511	1	240979811	ALG2	ENSSSCG00000005383	7	1	0.331889	0.598848
1__240985244	rs55618877	1	240985244	SEC61B	ENSSSCG00000038914	13	2	0.00938581	0.108102
1__240985458	rs55618878	1	240985458	SEC61B	ENSSSCG00000038914	13	1	0.259315	0.530397
1__243116303	rs335059896	1	243116303	ZNF189,ALDOB	ENSSSCG00000034239,ENSSSCG00000038300	4	0	0.102096	0.336269
1__246173112	rs341978163	1	246173112	ABCA1	ENSSSCG00000005423	7	1	0.0857868	0.308156
1__246186918	rs327750870	1	246186918	ABCA1	ENSSSCG00000005423	3	0	0.181764	0.447421
1__246206634	rs328025090	1	246206634	ABCA1	ENSSSCG00000005423	1	0	0.678581	0.846665
1__246621043	rs80825407	1	246621043	SLC44A1	ENSSSCG00000005425	1	0	0.0837657	0.304959
1__246683073	rs328728529	1	246683073	SLC44A1	ENSSSCG00000005425	3	0	0.974377	1
1__249932146	rs323901468	1	249932146	ELP1	ENSSSCG00000005441	5	2	0.0522864	0.242416
1__249932195	rs80897231	1	249932195	ELP1	ENSSSCG00000005441	4	0	0.897166	0.963217
1__249932216	rs324410978	1	249932216	ELP1	ENSSSCG00000005441	3	0	0.774195	0.904415
1__249949825	rs330759721	1	249949825	ELP1	ENSSSCG00000005441	2	0	0.637918	0.821371
1__249979141	rs324792954	1	249979141	ELP1	ENSSSCG00000005441	1	0	1	1
1__249979446	rs327586642	1	249979446	ELP1	ENSSSCG00000005441	3	0	0.203248	0.472251
1__249979564	rs336414179	1	249979564	ELP1	ENSSSCG00000005441	5	0	0.611539	0.805583
1__249979673	rs341178317	1	249979673	ELP1	ENSSSCG00000005441	8	1	0.299621	0.571414
1__249979702	rs320834549	1	249979702	ELP1	ENSSSCG00000005441	6	0	0.257953	0.529515
1__249980061	rs318310917	1	249980061	ELP1	ENSSSCG00000005441	3	0	0.910867	0.971515
1__249980063	rs327841259	1	249980063	ELP1	ENSSSCG00000005441	3	0	0.910867	0.971515
1__249980216	rs320873417	1	249980216	ELP1	ENSSSCG00000005441	2	0	0.616019	0.808607
1__252221768	rs344426317	1	252221768	ECPAS	ENSSSCG00000005459	2	0	0.798761	0.916468
1__252244172	rs788651531	1	252244172	ECPAS	ENSSSCG00000005459	4	0	0.527309	0.746885
1__252244173	rs793589595	1	252244173	ECPAS	ENSSSCG00000005459	4	0	0.490791	0.72251
1__252253719	rs331929635	1	252253719	ECPAS	ENSSSCG00000005459	8	2	0.00585379	0.087312
1__252253779	rs332048856	1	252253779	ECPAS	ENSSSCG00000005459	3	0	0.264996	0.536098
1__252280194	rs334060505	1	252280194	ECPAS	ENSSSCG00000005459	6	0	0.959042	0.998872
1__252459415	rs334078519	1	252459415	GNG10	ENSSSCG00000046439	10	0	0.873707	0.950032
1__252678058	rs80807532	1	252678058	UGCG	ENSSSCG00000022780	5	0	0.330258	0.597055
1__252681574	rs80865488	1	252681574	UGCG	ENSSSCG00000022780	5	0	0.418147	0.667048
1__252688331	rs330186828	1	252688331	UGCG	ENSSSCG00000022780	9	0	0.75233	0.891727
1__252688860	rs338191117	1	252688860			9	2	0.0173902	0.143892
1__252689108	rs322873206	1	252689108			9	0	0.601903	0.80055
1__252987822	rs710695152	1	252987822	PTBP3	ENSSSCG00000005466	14	1	0.0319389	0.191284
1__252989496	rs340126063	1	252989496	PTBP3	ENSSSCG00000005466	14	2	0.0830697	0.303764
1__252989646	rs331731729	1	252989646	PTBP3	ENSSSCG00000005466	14	2	0.0788647	0.29686
1__252989695	rs341879138	1	252989695	PTBP3	ENSSSCG00000005466	3	1	0.0716297	0.283438
1__252991231	rs334271676	1	252991231	PTBP3	ENSSSCG00000005466	1	0	0.84615	0.935869
1__252991371	rs344990747	1	252991371	PTBP3	ENSSSCG00000005466	7	0	0.867689	0.946888
1__253376278	rs341604800	1	253376278	INIP	ENSSSCG00000026194	4	1	0.195463	0.46264
1__253377322	rs335278688	1	253377322	INIP	ENSSSCG00000026194	8	1	0.793161	0.91402
1__253379225	rs329510906	1	253379225	INIP	ENSSSCG00000026194	7	1	0.27053	0.541642
1__253804623	rs326505924	1	253804623	FKBP15,SLC31A2	ENSSSCG00000005477,ENSSSCG00000023714	1	1	0.0135909	0.128951
1__253804967	rs337540760	1	253804967	FKBP15,SLC31A2	ENSSSCG00000005477,ENSSSCG00000023714	8	1	0.0596253	0.258743
1__253805037	rs320801414	1	253805037	FKBP15,SLC31A2	ENSSSCG00000005477,ENSSSCG00000023714	4	0	0.0570633	0.253498
1__253808092	rs337427525	1	253808092	FKBP15	ENSSSCG00000005477	3	1	0.0243478	0.169304
1__253808211	rs81219260	1	253808211	FKBP15	ENSSSCG00000005477	3	0	0.943983	0.990522
1__253812815	rs81480175	1	253812815	FKBP15	ENSSSCG00000005477	4	1	0.00720189	0.0964416
1__253813419	rs81351889	1	253813419	FKBP15	ENSSSCG00000005477	4	2	0.0227893	0.163372
1__253819258	rs324823808	1	253819258	FKBP15	ENSSSCG00000005477	1	1	0.000595594	0.0303862
1__253852878	rs694509473	1	253852878	FKBP15	ENSSSCG00000005477	15	1	0.715201	0.869883
1__253916892	rs337090333	1	253916892	PRPF4	ENSSSCG00000024648	11	1	0.209134	0.478539
1__253921933	rs318471681	1	253921933	PRPF4	ENSSSCG00000024648	16	1	0.180676	0.446264
1__253923108	rs81218045	1	253923108	PRPF4	ENSSSCG00000024648	16	3	0.167817	0.429918
1__253923567	rs196954640	1	253923567	PRPF4	ENSSSCG00000024648	16	1	0.293215	0.56516
1__253923599	rs196959116	1	253923599	PRPF4	ENSSSCG00000024648	16	2	0.0182211	0.147101
1__253923609	rs196951169	1	253923609	PRPF4	ENSSSCG00000024648	16	2	0.0390967	0.211314
1__254033739	rs344597617	1	254033739	ENSSSCG00000005478	ENSSSCG00000005478	5	1	0.162386	0.423397
1__254034262	rs327241799	1	254034262	ENSSSCG00000005478	ENSSSCG00000005478	5	1	0.233311	0.504532
1__254211101	rs81219592	1	254211101	RGS3	ENSSSCG00000005480	4	0	0.396273	0.649615
1__254944421	rs707733353	1	254944421	AKNA	ENSSSCG00000023894	3	0	0.675916	0.84488
1__254944520	rs1110534202	1	254944520	AKNA	ENSSSCG00000023894	11	2	0.0173574	0.143892
1__254944539	rs1111061763	1	254944539	AKNA	ENSSSCG00000023894	11	2	0.0245934	0.169661
1__254944771	rs1112806674	1	254944771	AKNA	ENSSSCG00000023894	11	2	0.229131	0.500826
1__254944811	rs1110372118	1	254944811	AKNA	ENSSSCG00000023894	8	1	0.0859165	0.308161
1__254944851	rs1110890594	1	254944851	AKNA	ENSSSCG00000023894	3	0	0.193381	0.460175
1__254944852	rs1108363776	1	254944852	AKNA	ENSSSCG00000023894	3	0	0.193381	0.460175
1__254944888	rs1111595286	1	254944888	AKNA	ENSSSCG00000023894	8	0	0.48105	0.715943
1__254944917	rs1108681976	1	254944917	AKNA	ENSSSCG00000023894	11	0	0.234737	0.506099
1__254945002		1	254945002	AKNA	ENSSSCG00000023894	11	2	0.358122	0.619103
1__254945044	rs1109594296	1	254945044	AKNA	ENSSSCG00000023894	8	2	0.0187344	0.149004
1__254945176		1	254945176	AKNA	ENSSSCG00000023894	11	0	0.956717	0.997514
1__254945193		1	254945193	AKNA	ENSSSCG00000023894	11	0	0.889757	0.958593
1__254945222		1	254945222	AKNA	ENSSSCG00000023894	4	0	0.401452	0.654247
1__254949638	rs700102344	1	254949638	AKNA	ENSSSCG00000023894	11	2	0.0685187	0.277394
1__254953887	rs1114130920	1	254953887	AKNA	ENSSSCG00000023894	4	0	0.96438	1
1__254955555	rs1113718267	1	254955555	AKNA	ENSSSCG00000023894	11	2	0.0103235	0.113476
1__254955708		1	254955708	AKNA	ENSSSCG00000023894	11	1	0.183005	0.44846
1__254955714		1	254955714	AKNA	ENSSSCG00000023894	3	0	0.556085	0.769574
1__254963175	rs321779448	1	254963175	AKNA	ENSSSCG00000023894	8	2	0.00069251	0.032762
1__254964282	rs341734516	1	254964282	AKNA	ENSSSCG00000023894	8	0	0.646768	0.82674
1__254964288	rs321881666	1	254964288	AKNA	ENSSSCG00000023894	7	1	0.188659	0.455389
1__254964426	rs343590500	1	254964426	AKNA	ENSSSCG00000023894	8	0	0.480117	0.715187
1__254965935	rs338822265	1	254965935	AKNA	ENSSSCG00000023894	7	1	0.0596391	0.258743
1__254966203	rs697362668	1	254966203	AKNA	ENSSSCG00000023894	8	0	0.813497	0.922522
1__254966263	rs328451993	1	254966263	AKNA	ENSSSCG00000023894	8	1	0.00263016	0.06007
1__254966271	rs332667851	1	254966271	AKNA	ENSSSCG00000023894	7	0	0.46667	0.705525
1__254966486	rs320248052	1	254966486	AKNA	ENSSSCG00000023894	1	0	1	1
1__254966670	rs342736255	1	254966670	AKNA	ENSSSCG00000023894	1	0	0.500782	0.729417
1__254966787	rs341135153	1	254966787	AKNA	ENSSSCG00000023894	2	0	0.570769	0.778999
1__254966797	rs325035965	1	254966797	AKNA	ENSSSCG00000023894	2	0	0.571117	0.77928
1__254967122	rs346284757	1	254967122	AKNA	ENSSSCG00000023894	1	0	0.23474	0.506099
1__254967229	rs325569332	1	254967229	AKNA	ENSSSCG00000023894	2	0	0.526417	0.746402
1__254967436	rs320212475	1	254967436	AKNA	ENSSSCG00000023894	1	0	0.17986	0.44512
1__254967438	rs328062984	1	254967438	AKNA	ENSSSCG00000023894	1	0	0.17986	0.44512
1__254983914	rs319552216	1	254983914	AKNA	ENSSSCG00000023894	9	1	0.304346	0.575616
1__254984061	rs341111905	1	254984061	AKNA	ENSSSCG00000023894	9	0	0.703743	0.863197
1__255009868	rs337298929	1	255009868	WHRN	ENSSSCG00000005490	2	0	0.860089	0.942582
1__255009913	rs318303233	1	255009913	WHRN	ENSSSCG00000005490	1	0	1	1
1__255010004	rs708958174	1	255010004	WHRN	ENSSSCG00000005490	6	1	0.0579201	0.255021
1__255010019	rs341928033	1	255010019	WHRN	ENSSSCG00000005490	6	2	0.0384885	0.209306
1__255010109	rs330125138	1	255010109	WHRN	ENSSSCG00000005490	4	0	0.778968	0.907044
1__255010190	rs324025107	1	255010190	WHRN	ENSSSCG00000005490	5	0	0.908571	0.970163
1__255010229	rs80881151	1	255010229	WHRN	ENSSSCG00000005490	5	0	0.672289	0.843113
1__255010415	rs328144962	1	255010415	WHRN	ENSSSCG00000005490	1	0	0.515722	0.739279
1__255010442	rs332320357	1	255010442	WHRN	ENSSSCG00000005490	1	0	0.172942	0.436198
1__255010636	rs327059283	1	255010636	WHRN	ENSSSCG00000005490	4	0	0.146411	0.4027
1__255011923	rs326767447	1	255011923	WHRN	ENSSSCG00000005490	2	0	0.873249	0.950032
1__255014573	rs326222076	1	255014573	WHRN	ENSSSCG00000005490	1	0	1	1
1__255014755	rs319512637	1	255014755	WHRN	ENSSSCG00000005490	3	1	0.131437	0.382322
1__255028754	rs80977073	1	255028754	WHRN	ENSSSCG00000005490	3	1	0.118847	0.362402
1__255029753	rs80950391	1	255029753	WHRN	ENSSSCG00000005490	3	0	0.333491	0.600315
1__255029886	rs80786481	1	255029886	WHRN	ENSSSCG00000005490	4	1	0.00282041	0.0621565
1__255064599		1	255064599	WHRN	ENSSSCG00000005490	3	0	0.983653	1
1__255070181	rs708473612	1	255070181	WHRN	ENSSSCG00000005490	3	1	0.0599654	0.259136
1__255094803		1	255094803	WHRN	ENSSSCG00000005490	1	0	0.330509	0.597341
1__255151952		1	255151952	ATP6V1G1	ENSSSCG00000032835	8	0	0.874921	0.950633
1__255152039		1	255152039	ATP6V1G1	ENSSSCG00000032835	8	1	0.0317514	0.191108
1__255158729	rs338772615	1	255158729	ATP6V1G1	ENSSSCG00000032835	5	0	0.888714	0.958148
1__255158822	rs325415138	1	255158822	ATP6V1G1	ENSSSCG00000032835	6	0	0.645338	0.826225
1__255158992		1	255158992	ATP6V1G1	ENSSSCG00000032835	6	0	0.982235	1
1__255180787	rs324420292	1	255180787	ATP6V1G1	ENSSSCG00000032835	9	2	0.00293321	0.0629676
1__255187934	rs80906172	1	255187934	ATP6V1G1	ENSSSCG00000032835	8	0	0.988663	1
1__255187958	rs80814037	1	255187958	ATP6V1G1	ENSSSCG00000032835	8	0	0.421807	0.669727
1__255187976	rs333777505	1	255187976	ATP6V1G1	ENSSSCG00000032835	9	2	0.170519	0.432768
1__255192602	rs318542439	1	255192602	ATP6V1G1	ENSSSCG00000032835	10	0	0.667683	0.840112
1__255192793	rs323561690	1	255192793	ATP6V1G1	ENSSSCG00000032835	10	2	0.0211003	0.157867
1__255192821	rs345708357	1	255192821	ATP6V1G1	ENSSSCG00000032835	9	1	0.389097	0.643569
1__255193008	rs318502508	1	255193008	ATP6V1G1	ENSSSCG00000032835	9	1	0.0667635	0.274219
1__255193039	rs340168604	1	255193039	ATP6V1G1	ENSSSCG00000032835	9	2	0.0545481	0.247709
1__255193169	rs338856358	1	255193169	ATP6V1G1	ENSSSCG00000032835	2	0	0.183159	0.448636
1__255193232	rs331972964	1	255193232	ATP6V1G1	ENSSSCG00000032835	9	1	0.57671	0.782777
1__255193241	rs339626235	1	255193241	ATP6V1G1	ENSSSCG00000032835	9	1	0.384793	0.640717
1__255193422	rs333631008	1	255193422	ATP6V1G1	ENSSSCG00000032835	6	0	0.678934	0.846874
1__255433567	rs328797135	1	255433567	TNFSF8	ENSSSCG00000036457	2	0	0.860597	0.942826
1__255434782	rs320977485	1	255434782	TNFSF8	ENSSSCG00000036457	2	0	0.128638	0.37795
1__255435546	rs323229134	1	255435546	TNFSF8	ENSSSCG00000036457	4	0	0.203217	0.47225
1__258052135	rs322363811	1	258052135	TLR4	ENSSSCG00000005503	4	0	0.676367	0.845219
1__258052269	rs80981701	1	258052269	TLR4	ENSSSCG00000005503	7	1	0.204247	0.473207
1__258052271	rs80955017	1	258052271	TLR4	ENSSSCG00000005503	7	1	0.14297	0.398234
1__258052336	rs80894552	1	258052336	TLR4	ENSSSCG00000005503	4	0	0.709015	0.865886
1__258053706	rs80834103	1	258053706	TLR4	ENSSSCG00000005503	7	0	0.934714	0.986023
1__260512609	rs1108231029	1	260512609	CDK5RAP2	ENSSSCG00000028117	1	0	0.800526	0.91704
1__260809381	rs340041925	1	260809381			6	0	0.459783	0.699609
1__260810546	rs329760866	1	260810546			6	0	0.404712	0.656934
1__260810620	rs341515273	1	260810620			7	1	0.22685	0.498827
1__260812400	rs334426587	1	260812400			5	0	0.897052	0.963195
1__260812795	rs339000090	1	260812795			6	1	0.165167	0.426359
1__260812808	rs322678393	1	260812808			5	1	0.0770538	0.293796
1__260870354	rs334088811	1	260870354	ENSSSCG00000039972	ENSSSCG00000039972	5	0	0.375997	0.633999
1__260894985	rs707151469	1	260894985	ENSSSCG00000039972	ENSSSCG00000039972	3	0	0.0518085	0.241369
1__260949286	rs788729886	1	260949286	TRAF1	ENSSSCG00000005511	1	0	0.0611637	0.262142
1__260949483	rs710438849	1	260949483	TRAF1	ENSSSCG00000005511	1	0	0.513613	0.737982
1__260949497	rs1111902954	1	260949497	TRAF1	ENSSSCG00000005511	1	0	0.408934	0.659961
1__260957951		1	260957951	TRAF1	ENSSSCG00000005511	1	0	0.320535	0.589902
1__260958074	rs706268231	1	260958074	TRAF1	ENSSSCG00000005511	1	0	0.758593	0.894832
1__260958077	rs692116844	1	260958077	TRAF1	ENSSSCG00000005511	1	0	0.645017	0.826046
1__260970794	rs346267074	1	260970794	TRAF1	ENSSSCG00000005511	2	0	0.469618	0.708043
1__261219608	rs326852363	1	261219608	ENSSSCG00000032297	ENSSSCG00000032297	4	1	0.223718	0.495104
1__261224432	rs80874659	1	261224432	ENSSSCG00000032297	ENSSSCG00000032297	2	1	0.018027	0.146493
1__261229070	rs327059891	1	261229070	RAB14,ENSSSCG00000034749	ENSSSCG00000005514,ENSSSCG00000034749	7	0	0.960174	0.999483
1__261229289	rs342395316	1	261229289	RAB14,ENSSSCG00000034749	ENSSSCG00000005514,ENSSSCG00000034749	7	1	0.742305	0.885995
1__261230353	rs322169150	1	261230353	RAB14,ENSSSCG00000034749	ENSSSCG00000005514,ENSSSCG00000034749	3	2	0.00824725	0.102854
1__261346680		1	261346680	GSN	ENSSSCG00000037508	6	1	0.1103	0.348776
1__261346707		1	261346707	GSN	ENSSSCG00000037508	11	1	0.27806	0.549741
1__261347569	rs81216107	1	261347569	GSN	ENSSSCG00000037508	17	6	0.000625945	0.0311177
1__261347650	rs81216108	1	261347650	GSN	ENSSSCG00000037508	11	1	0.382677	0.639672
1__261347674	rs81216109	1	261347674	GSN	ENSSSCG00000037508	11	2	0.0162893	0.140308
1__261356195		1	261356195	GSN	ENSSSCG00000037508	10	0	0.877157	0.95214
1__261360110		1	261360110	GSN	ENSSSCG00000037508	6	0	0.985369	1
1__261366926		1	261366926	GSN	ENSSSCG00000037508	8	1	0.0733114	0.286919
1__261372534		1	261372534	GSN	ENSSSCG00000037508	2	0	0.597079	0.797114
1__261372668		1	261372668	GSN	ENSSSCG00000037508	9	0	0.721191	0.873127
1__261380304		1	261380304	GSN,STOM	ENSSSCG00000037508,ENSSSCG00000036639	8	0	0.183945	0.449646
1__261380584		1	261380584	GSN,STOM	ENSSSCG00000037508,ENSSSCG00000036639	5	1	0.0398649	0.213277
1__261380633		1	261380633	GSN,STOM	ENSSSCG00000037508,ENSSSCG00000036639	3	0	0.782496	0.90865
1__261380950		1	261380950	GSN,STOM	ENSSSCG00000037508,ENSSSCG00000036639	5	1	0.0950357	0.323904
1__261381000		1	261381000	GSN,STOM	ENSSSCG00000037508,ENSSSCG00000036639	5	2	0.00598821	0.0880645
1__261512317	rs338694440	1	261512317	ENSSSCG00000005518	ENSSSCG00000005518	2	0	0.686924	0.852217
1__261512823	rs344548904	1	261512823	ENSSSCG00000005518	ENSSSCG00000005518	2	0	0.167111	0.42894
1__262353073	rs338402295	1	262353073	RBM18,MRRF	ENSSSCG00000030089,ENSSSCG00000005532	6	1	0.283838	0.555428
1__262406670	rs338787784	1	262406670	MRRF	ENSSSCG00000005532	6	0	0.148755	0.405765
1__262415983	rs344829335	1	262415983	MRRF	ENSSSCG00000005532	6	1	0.206659	0.476057
1__264301583		1	264301583	CRB2,DENND1A	ENSSSCG00000005584,ENSSSCG00000005585	6	0	0.0254619	0.172054
1__265114972	rs342129849	1	265114972	NEK6	ENSSSCG00000005587	1	0	0.210162	0.479913
1__265637290	rs318625009	1	265637290	RPL35	ENSSSCG00000034227	1	0	0.0922023	0.319376
1__265645934	rs80793728	1	265645934	ARPC5L	ENSSSCG00000005596	1	0	0.217248	0.487895
1__265655984	rs338939013	1	265655984	GOLGA1	ENSSSCG00000005597	1	0	0.851853	0.938237
1__266029965	rs333378440	1	266029965			12	1	0.0927958	0.320457
1__267104265	rs80833264	1	267104265	MVB12B	ENSSSCG00000036926	1	0	0.296841	0.569065
1__267412728	rs333751695	1	267412728	ZBTB43	ENSSSCG00000032752	6	1	0.209902	0.479687
1__268065690	rs326980276	1	268065690	NIBAN2	ENSSSCG00000005614	1	0	0.0534163	0.24513
1__268213997	rs333541362	1	268213997	PTRH1	ENSSSCG00000005615	2	0	0.184693	0.4501
1__268248802	rs81504668	1	268248802	SH2D3C	ENSSSCG00000005620	10	0	0.783351	0.909064
1__268303304		1	268303304	FPGS	ENSSSCG00000005626	6	1	0.0772632	0.294066
1__268303560		1	268303560	FPGS	ENSSSCG00000005626	8	0	0.532259	0.750636
1__268303580		1	268303580	FPGS	ENSSSCG00000005626	8	0	0.715158	0.869883
1__268305155		1	268305155	FPGS	ENSSSCG00000005626	9	1	0.375535	0.63361
1__268308603	rs320513285	1	268308603	FPGS,ENG	ENSSSCG00000005626,ENSSSCG00000005625	5	0	0.96129	1
1__268308608	rs331647409	1	268308608	FPGS,ENG	ENSSSCG00000005626,ENSSSCG00000005625	5	0	0.977412	1
1__268309052	rs323499807	1	268309052	FPGS,ENG	ENSSSCG00000005626,ENSSSCG00000005625	7	2	0.0122924	0.123611
1__268309216	rs343795489	1	268309216	FPGS,ENG	ENSSSCG00000005626,ENSSSCG00000005625	6	1	0.474406	0.711232
1__268309962	rs339637801	1	268309962	ENG	ENSSSCG00000005625	7	1	0.0394105	0.211714
1__268310180	rs333954851	1	268310180	ENG	ENSSSCG00000005625	7	0	0.500238	0.729124
1__268313089	rs319050818	1	268313089	ENG	ENSSSCG00000005625	7	1	0.154839	0.414141
1__268313122	rs329314888	1	268313122	ENG	ENSSSCG00000005625	7	0	0.766553	0.899864
1__268313674	rs343112339	1	268313674	ENG	ENSSSCG00000005625	6	0	0.839933	0.932558
1__268315026	rs710234232	1	268315026	ENG	ENSSSCG00000005625	4	0	0.731339	0.879597
1__268318355	rs337862820	1	268318355	ENG	ENSSSCG00000005625	3	0	0.932617	0.984896
1__268320582	rs341019437	1	268320582	ENG	ENSSSCG00000005625	7	3	0.00236625	0.0585512
1__268323445	rs339548987	1	268323445	ENG	ENSSSCG00000005625	9	0	0.982835	1
1__268323511	rs331938507	1	268323511	ENG	ENSSSCG00000005625	10	1	0.408178	0.659362
1__268343479	rs327665491	1	268343479	ENG	ENSSSCG00000005625	2	1	0.0570668	0.253498
1__268371773	rs1110579839	1	268371773	ENSSSCG00000005623	ENSSSCG00000005623	2	0	0.467281	0.706038
1__268372179	rs326715136	1	268372179	ENSSSCG00000005623	ENSSSCG00000005623	8	0	0.418241	0.667083
1__268373047	rs335690607	1	268373047	ENSSSCG00000005623	ENSSSCG00000005623	7	2	0.0705554	0.281359
1__268379281	rs320358788	1	268379281	ENSSSCG00000005623	ENSSSCG00000005623	5	0	0.86116	0.943104
1__268383210	rs322693617	1	268383210	ENSSSCG00000005623	ENSSSCG00000005623	1	0	0.0594045	0.258287
1__268391907	rs343013103	1	268391907	ST6GALNAC4	ENSSSCG00000005628	8	1	0.506316	0.733073
1__268391935	rs328589371	1	268391935	ST6GALNAC4	ENSSSCG00000005628	4	0	0.820922	0.92541
1__268391995	rs337203536	1	268391995	ST6GALNAC4	ENSSSCG00000005628	7	1	0.0793401	0.297343
1__268392027	rs319142132	1	268392027	ST6GALNAC4	ENSSSCG00000005628	8	1	0.134875	0.386672
1__268392391	rs81214176	1	268392391	ST6GALNAC4	ENSSSCG00000005628	6	2	0.00356923	0.0697846
1__268395454	rs333983410	1	268395454	ST6GALNAC4	ENSSSCG00000005628	2	0	0.0754292	0.29015
1__268395938	rs328354729	1	268395938	ST6GALNAC4	ENSSSCG00000005628	7	0	0.765911	0.899482
1__268396034	rs81214175	1	268396034	ST6GALNAC4	ENSSSCG00000005628	4	0	0.858059	0.941658
1__268401773	rs334774677	1	268401773	ST6GALNAC4	ENSSSCG00000005628	2	0	0.8427	0.934128
1__268427815	rs340336001	1	268427815	ENSSSCG00000022295,FAM102A	ENSSSCG00000022295,ENSSSCG00000005631	9	2	0.00759336	0.0987633
1__268427880	rs702291630	1	268427880	ENSSSCG00000022295,FAM102A	ENSSSCG00000022295,ENSSSCG00000005631	1	0	0.0997393	0.331642
1__268427913	rs332159389	1	268427913	ENSSSCG00000022295,FAM102A	ENSSSCG00000022295,ENSSSCG00000005631	7	0	0.52905	0.748463
1__268427941	rs346223538	1	268427941	ENSSSCG00000022295,FAM102A	ENSSSCG00000022295,ENSSSCG00000005631	3	1	0.000344692	0.0241479
1__268428275	rs337515843	1	268428275	ENSSSCG00000022295,FAM102A	ENSSSCG00000022295,ENSSSCG00000005631	10	0	0.944738	0.990799
1__268428485	rs331832077	1	268428485	ENSSSCG00000022295,FAM102A	ENSSSCG00000022295,ENSSSCG00000005631	7	0	0.64582	0.826517
1__268428854	rs318951024	1	268428854	ENSSSCG00000022295,FAM102A	ENSSSCG00000022295,ENSSSCG00000005631	4	1	0.0880159	0.311277
1__268428855	rs331903941	1	268428855	ENSSSCG00000022295,FAM102A	ENSSSCG00000022295,ENSSSCG00000005631	4	1	0.0880159	0.311277
1__268428914	rs341244140	1	268428914	ENSSSCG00000022295,FAM102A	ENSSSCG00000022295,ENSSSCG00000005631	4	0	0.367318	0.626615
1__268429044	rs792149707	1	268429044	ENSSSCG00000022295,FAM102A	ENSSSCG00000022295,ENSSSCG00000005631	3	0	0.816194	0.923032
1__268429094	rs332089014	1	268429094	ENSSSCG00000022295,FAM102A	ENSSSCG00000022295,ENSSSCG00000005631	4	0	0.636122	0.820293
1__268429790	rs343457709	1	268429790	ENSSSCG00000022295,FAM102A	ENSSSCG00000022295,ENSSSCG00000005631	4	0	0.9915	1
1__268430126	rs331983775	1	268430126	ENSSSCG00000022295,FAM102A	ENSSSCG00000022295,ENSSSCG00000005631	4	1	0.0292368	0.182969
1__268430134	rs337155191	1	268430134	ENSSSCG00000022295,FAM102A	ENSSSCG00000022295,ENSSSCG00000005631	4	1	0.0301536	0.186029
1__268430229	rs319894544	1	268430229	ENSSSCG00000022295,FAM102A	ENSSSCG00000022295,ENSSSCG00000005631	4	0	0.22305	0.494479
1__268431556	rs81352625	1	268431556	ENSSSCG00000022295,FAM102A	ENSSSCG00000022295,ENSSSCG00000005631	2	0	0.496882	0.72675
1__268431565	rs320804177	1	268431565	ENSSSCG00000022295,FAM102A	ENSSSCG00000022295,ENSSSCG00000005631	2	0	0.924403	0.979697
1__268432500	rs323863009	1	268432500	ENSSSCG00000022295,FAM102A	ENSSSCG00000022295,ENSSSCG00000005631	9	1	0.163403	0.424692
1__268433230	rs711977400	1	268433230	ENSSSCG00000022295,FAM102A	ENSSSCG00000022295,ENSSSCG00000005631	9	1	0.113029	0.353031
1__268437494	rs340797245	1	268437494	ENSSSCG00000022295,FAM102A	ENSSSCG00000022295,ENSSSCG00000005631	10	2	0.0126403	0.124993
1__268440084	rs335367752	1	268440084	ENSSSCG00000022295,FAM102A	ENSSSCG00000022295,ENSSSCG00000005631	9	0	0.401106	0.653917
1__268568439	rs342968879	1	268568439	ENSSSCG00000022295,SLC25A25	ENSSSCG00000022295,ENSSSCG00000005636	4	0	0.438213	0.682485
1__268576535	rs325409354	1	268576535	ENSSSCG00000022295,SLC25A25	ENSSSCG00000022295,ENSSSCG00000005636	1	0	0.0597521	0.258942
1__268576753	rs326472470	1	268576753	ENSSSCG00000022295,SLC25A25	ENSSSCG00000022295,ENSSSCG00000005636	1	0	0.223935	0.495215
1__268619516	rs693564035	1	268619516	ENSSSCG00000022295,CIZ1	ENSSSCG00000022295,ENSSSCG00000005640	2	0	0.760815	0.896167
1__268619553	rs327146723	1	268619553	ENSSSCG00000022295,CIZ1	ENSSSCG00000022295,ENSSSCG00000005640	3	0	0.0849562	0.306765
1__268620938	rs700576507	1	268620938	CIZ1	ENSSSCG00000005640	1	1	0.000560888	0.0295991
1__268620954	rs323416626	1	268620954	CIZ1	ENSSSCG00000005640	4	2	0.0031219	0.065509
1__268621148	rs332245249	1	268621148	CIZ1	ENSSSCG00000005640	5	1	0.00034967	0.0241935
1__268630914	rs340497248	1	268630914	CIZ1	ENSSSCG00000005640	5	1	0.104994	0.339993
1__268703456	rs344559142	1	268703456	ENSSSCG00000005643	ENSSSCG00000005643	9	0	0.150729	0.408212
1__268704582	rs337835860	1	268704582	ENSSSCG00000005643	ENSSSCG00000005643	2	0	0.869484	0.948004
1__268746153	rs342911925	1	268746153			5	2	0.000181516	0.0183472
1__268746459	rs344402863	1	268746459	TRUB2	ENSSSCG00000005645	5	0	0.0875829	0.310559
1__268746462	rs326052317	1	268746462	TRUB2	ENSSSCG00000005645	5	0	0.0875829	0.310559
1__268757187	rs344449161	1	268757187	TRUB2,SLC27A4,COQ4	ENSSSCG00000005645,ENSSSCG00000005648,ENSSSCG00000005646	5	1	0.116449	0.358442
1__268760978	rs340777908	1	268760978	SLC27A4,COQ4	ENSSSCG00000005648,ENSSSCG00000005646	4	0	0.324502	0.593019
1__268761075	rs329440628	1	268761075	SLC27A4,COQ4	ENSSSCG00000005648,ENSSSCG00000005646	3	0	0.37299	0.631341
1__268761246	rs329577530	1	268761246	SLC27A4,COQ4	ENSSSCG00000005648,ENSSSCG00000005646	1	0	0.14917	0.406171
1__268762199	rs333351321	1	268762199	SLC27A4,COQ4	ENSSSCG00000005648,ENSSSCG00000005646	4	2	0.0252608	0.171737
1__268762625	rs320692572	1	268762625	SLC27A4,COQ4	ENSSSCG00000005648,ENSSSCG00000005646	1	0	0.101718	0.335615
1__268762761	rs329574331	1	268762761	SLC27A4,COQ4	ENSSSCG00000005648,ENSSSCG00000005646	5	0	0.144393	0.400085
1__268763499	rs323004190	1	268763499	SLC27A4,COQ4	ENSSSCG00000005648,ENSSSCG00000005646	5	1	0.293633	0.565705
1__268763581	rs324749618	1	268763581	SLC27A4,COQ4	ENSSSCG00000005648,ENSSSCG00000005646	5	1	0.0379082	0.207843
1__268763622	rs345911711	1	268763622	SLC27A4,COQ4	ENSSSCG00000005648,ENSSSCG00000005646	5	1	0.172617	0.435756
1__268763684	rs325827475	1	268763684	SLC27A4,COQ4	ENSSSCG00000005648,ENSSSCG00000005646	4	0	0.52302	0.744377
1__268763796	rs326941481	1	268763796	SLC27A4,COQ4	ENSSSCG00000005648,ENSSSCG00000005646	4	0	0.351283	0.613671
1__268764422	rs328933229	1	268764422	SLC27A4,COQ4	ENSSSCG00000005648,ENSSSCG00000005646	5	0	0.784713	0.909565
1__268764542	rs324714307	1	268764542	SLC27A4,COQ4	ENSSSCG00000005648,ENSSSCG00000005646	4	0	0.924114	0.979543
1__268764786	rs322315135	1	268764786	SLC27A4,COQ4	ENSSSCG00000005648,ENSSSCG00000005646	1	1	0.000591594	0.0303862
1__268764823	rs335343470	1	268764823	SLC27A4,COQ4	ENSSSCG00000005648,ENSSSCG00000005646	1	1	0.00742806	0.0976514
1__268764854	rs343816346	1	268764854	SLC27A4,COQ4	ENSSSCG00000005648,ENSSSCG00000005646	2	0	0.376152	0.634087
1__268764956	rs337311320	1	268764956	SLC27A4,COQ4	ENSSSCG00000005648,ENSSSCG00000005646	1	1	0.0376394	0.207157
1__268765313	rs319298510	1	268765313	SLC27A4,COQ4	ENSSSCG00000005648,ENSSSCG00000005646	4	0	0.269583	0.540734
1__268765806	rs331731137	1	268765806	SLC27A4,COQ4	ENSSSCG00000005648,ENSSSCG00000005646	5	1	0.108769	0.346776
1__268765888	rs341064119	1	268765888	SLC27A4,COQ4	ENSSSCG00000005648,ENSSSCG00000005646	5	0	0.480982	0.715908
1__268766097	rs324689581	1	268766097	SLC27A4,COQ4	ENSSSCG00000005648,ENSSSCG00000005646	4	1	0.133619	0.385507
1__268766321	rs333939412	1	268766321	SLC27A4,COQ4	ENSSSCG00000005648,ENSSSCG00000005646	5	1	0.0191478	0.150626
1__268768054	rs333685605	1	268768054	SLC27A4,COQ4	ENSSSCG00000005648,ENSSSCG00000005646	5	1	0.0170592	0.143162
1__268768245	rs702850542	1	268768245	SLC27A4,COQ4	ENSSSCG00000005648,ENSSSCG00000005646	5	1	0.0162223	0.140089
1__268814760	rs320137816	1	268814760	URM1	ENSSSCG00000005649	4	1	0.222603	0.494302
1__268814873	rs196957560	1	268814873	URM1	ENSSSCG00000005649	5	2	0.0393374	0.211655
1__268815878	rs325954362	1	268815878			1	0	0.512026	0.73679
1__268908155	rs319589484	1	268908155	GLE1	ENSSSCG00000005652	2	1	0.193113	0.459931
1__268909116	rs341004503	1	268909116	GLE1	ENSSSCG00000005652	6	0	0.10605	0.341816
1__268909127	rs322763735	1	268909127	GLE1	ENSSSCG00000005652	6	0	0.318419	0.588202
1__268921533	rs690214137	1	268921533	GLE1	ENSSSCG00000005652	6	2	0.0117959	0.121335
1__268921564	rs697913992	1	268921564	GLE1	ENSSSCG00000005652	6	2	0.0459488	0.227502
1__268922209	rs334663068	1	268922209	GLE1	ENSSSCG00000005652	5	1	0.264584	0.53562
1__268922215	rs342894012	1	268922215	GLE1	ENSSSCG00000005652	6	0	0.697217	0.85877
1__268922247	rs695763073	1	268922247	GLE1	ENSSSCG00000005652	6	0	0.283655	0.555151
1__268922315	rs342321937	1	268922315	GLE1	ENSSSCG00000005652	6	2	0.00624729	0.0900188
1__268922646	rs337404798	1	268922646	GLE1	ENSSSCG00000005652	5	0	0.565992	0.776646
1__268948291	rs81352670	1	268948291	SPTAN1	ENSSSCG00000005654	7	3	0.000381219	0.0254072
1__268950231	rs694266918	1	268950231	SPTAN1	ENSSSCG00000005654	5	0	0.745536	0.887785
1__268956760	rs329178708	1	268956760	SPTAN1	ENSSSCG00000005654	7	0	0.492789	0.72374
1__268957032	rs713585469	1	268957032	SPTAN1	ENSSSCG00000005654	6	0	0.577754	0.783613
1__268962745	rs344240248	1	268962745	SPTAN1	ENSSSCG00000005654	5	0	0.818364	0.923853
1__268962766	rs327057712	1	268962766	SPTAN1	ENSSSCG00000005654	5	1	0.299097	0.571051
1__268962820	rs81352685	1	268962820	SPTAN1	ENSSSCG00000005654	5	1	0.00767342	0.0990997
1__268962829	rs328787002	1	268962829	SPTAN1	ENSSSCG00000005654	6	0	0.406112	0.657849
1__268963542	rs336868903	1	268963542	SPTAN1	ENSSSCG00000005654	5	0	0.94609	0.991553
1__268967072	rs325743337	1	268967072	SPTAN1	ENSSSCG00000005654	6	1	0.147228	0.403935
1__268968403	rs331486062	1	268968403	SPTAN1	ENSSSCG00000005654	2	0	0.316868	0.586621
1__268968481	rs319285402	1	268968481	SPTAN1	ENSSSCG00000005654	8	3	0.0454737	0.226321
1__268968525	rs328968163	1	268968525	SPTAN1	ENSSSCG00000005654	6	0	0.949387	0.993377
1__268968768	rs323878819	1	268968768	SPTAN1	ENSSSCG00000005654	4	0	0.832263	0.92895
1__268969005	rs322133589	1	268969005	SPTAN1	ENSSSCG00000005654	9	1	0.125973	0.373858
1__268972730	rs329910124	1	268972730	SPTAN1	ENSSSCG00000005654	9	1	0.0279407	0.180018
1__268980506	rs327055123	1	268980506	SPTAN1	ENSSSCG00000005654	8	2	0.116983	0.359262
1__268983216	rs339281068	1	268983216	SPTAN1	ENSSSCG00000005654	9	0	0.858415	0.941905
1__268991042	rs322664024	1	268991042	SPTAN1	ENSSSCG00000005654	9	1	0.0498219	0.236848
1__268991384	rs81352710	1	268991384	SPTAN1	ENSSSCG00000005654	6	0	0.471332	0.70911
1__268993489	rs81216803	1	268993489	SPTAN1,DYNC2I2	ENSSSCG00000005654,ENSSSCG00000005655	11	6	1.96509e-14	8.97131e-11
1__268996194	rs81216804	1	268996194	SPTAN1,DYNC2I2	ENSSSCG00000005654,ENSSSCG00000005655	11	2	0.470751	0.708733
1__268996305	rs81216805	1	268996305	SPTAN1,DYNC2I2	ENSSSCG00000005654,ENSSSCG00000005655	5	1	0.033275	0.194885
1__268996314	rs81216806	1	268996314	SPTAN1,DYNC2I2	ENSSSCG00000005654,ENSSSCG00000005655	5	2	0.00519701	0.0834445
1__268996745	rs81216807	1	268996745	SPTAN1,DYNC2I2	ENSSSCG00000005654,ENSSSCG00000005655	6	0	0.377211	0.634709
1__269000848	rs343993762	1	269000848	SPTAN1,DYNC2I2	ENSSSCG00000005654,ENSSSCG00000005655	5	1	0.214341	0.485012
1__269001934	rs337726186	1	269001934	SPTAN1,DYNC2I2	ENSSSCG00000005654,ENSSSCG00000005655	5	0	0.59668	0.796711
1__269001957	rs320588149	1	269001957	SPTAN1,DYNC2I2	ENSSSCG00000005654,ENSSSCG00000005655	11	1	0.838034	0.932011
1__269002157	rs329973302	1	269002157	SPTAN1,DYNC2I2	ENSSSCG00000005654,ENSSSCG00000005655	5	0	0.779452	0.907047
1__269050665	rs346150390	1	269050665	ENSSSCG00000005656	ENSSSCG00000005656	6	1	0.0158064	0.138594
1__269092680	rs324369515	1	269092680	ZER1	ENSSSCG00000005659	7	1	0.0674456	0.275413
1__269094724	rs336518774	1	269094724	ZER1	ENSSSCG00000005659	6	0	0.321802	0.591194
1__269096327	rs320146447	1	269096327	ZER1	ENSSSCG00000005659	6	1	0.355797	0.617341
1__269104345	rs342265324	1	269104345	ZER1	ENSSSCG00000005659	6	1	0.0852793	0.307368
1__269150069	rs338203023	1	269150069	TBC1D13	ENSSSCG00000005660	3	0	0.483376	0.717922
1__269150466	rs322238488	1	269150466	TBC1D13	ENSSSCG00000005660	8	0	0.630583	0.81683
1__269151221	rs341660527	1	269151221	TBC1D13	ENSSSCG00000005660	9	1	0.0363778	0.203609
1__269151222	rs320120245	1	269151222	TBC1D13	ENSSSCG00000005660	9	1	0.0363778	0.203609
1__269151406	rs81280547	1	269151406	TBC1D13	ENSSSCG00000005660	9	2	0.00664527	0.0931995
1__269151414	rs81280548	1	269151414	TBC1D13	ENSSSCG00000005660	9	2	0.0025364	0.0595102
1__269151621	rs339053620	1	269151621	TBC1D13	ENSSSCG00000005660	11	1	0.0407834	0.215747
1__269157502	rs339730431	1	269157502	ENDOG,SPOUT1	ENSSSCG00000005661,ENSSSCG00000005662	1	1	0.000948936	0.0381368
1__269162569	rs323731732	1	269162569	SPOUT1	ENSSSCG00000005662	2	1	0.00516817	0.0832376
1__269273174	rs345719321	1	269273174	NUP188	ENSSSCG00000005667	6	0	0.259742	0.530683
1__269276016	rs328769830	1	269276016	NUP188	ENSSSCG00000005667	6	0	0.529394	0.748592
1__269302434	rs322730203	1	269302434	NUP188	ENSSSCG00000005667	6	1	0.356002	0.617365
1__269309942	rs328288698	1	269309942	NUP188	ENSSSCG00000005667	6	0	0.130844	0.381315
1__269309943	rs334033479	1	269309943	NUP188	ENSSSCG00000005667	6	0	0.130844	0.381315
1__269317391	rs319549087	1	269317391	SH3GLB2	ENSSSCG00000005668	2	0	0.914517	0.973874
1__269320064	rs321489126	1	269320064	SH3GLB2	ENSSSCG00000005668	6	0	0.665671	0.838858
1__269320091	rs331972342	1	269320091	SH3GLB2	ENSSSCG00000005668	6	2	0.0322183	0.192062
1__269320457	rs323582858	1	269320457	SH3GLB2	ENSSSCG00000005668	6	0	0.379277	0.636552
1__269387531	rs698772850	1	269387531	CRAT	ENSSSCG00000005671	2	0	0.381205	0.638263
1__269387532	rs333008921	1	269387532	CRAT	ENSSSCG00000005671	2	0	0.381205	0.638263
1__269387603	rs699658785	1	269387603	CRAT	ENSSSCG00000005671	5	2	0.010654	0.115624
1__269387710	rs333027682	1	269387710	CRAT	ENSSSCG00000005671	6	0	0.454173	0.695361
1__269387770	rs340117970	1	269387770	CRAT	ENSSSCG00000005671	6	0	0.523064	0.744377
1__269392617	rs342085667	1	269392617	CRAT	ENSSSCG00000005671	9	0	0.523976	0.744897
1__269395010	rs323923087	1	269395010	CRAT	ENSSSCG00000005671	6	1	0.137802	0.390691
1__269398618	rs318824612	1	269398618	CRAT	ENSSSCG00000005671	2	1	0.0483839	0.233539
1__269430229	rs328317126	1	269430229	PTPA	ENSSSCG00000005672	1	0	0.513268	0.73795
1__269431305	rs342586038	1	269431305	PTPA	ENSSSCG00000005672	5	1	0.076504	0.292722
1__269583583	rs341944204	1	269583583			7	2	0.00612143	0.089238
1__269586049	rs339164963	1	269586049			7	2	0.0258831	0.173618
1__269586156	rs702537316	1	269586156			7	0	0.853826	0.939278
1__269586186	rs343727399	1	269586186			8	0	0.92288	0.978627
1__269586323	rs324871264	1	269586323			1	0	0.169234	0.431385
1__269829148	rs343241447	1	269829148	ASB6	ENSSSCG00000005679	4	0	0.785777	0.910235
1__269970440	rs335542132	1	269970440			9	2	0.043231	0.221136
1__269971092	rs345063327	1	269971092			9	0	0.384147	0.640431
1__269971962	rs334798381	1	269971962			8	1	0.655203	0.831972
1__269972043	rs328149986	1	269972043			6	1	0.262551	0.533082
1__269972359	rs341757468	1	269972359			12	1	0.183718	0.449361
1__269972377	rs324372377	1	269972377			12	0	0.95748	0.998032
1__269973117	rs707440660	1	269973117			6	1	0.207372	0.476696
1__269973237	rs333329148	1	269973237			7	0	0.944252	0.990607
1__269973439	rs338043696	1	269973439			12	2	0.419538	0.667868
1__269973463	rs321117381	1	269973463			11	2	0.059962	0.259136
1__269981109	rs344767847	1	269981109	TOR1A	ENSSSCG00000034518	5	1	0.0285072	0.181477
1__269986523	rs341000041	1	269986523	C9orf78	ENSSSCG00000030426	9	1	0.143911	0.399311
1__269986702	rs331647812	1	269986702	C9orf78	ENSSSCG00000030426	9	3	0.050531	0.238617
1__270017455	rs338540552	1	270017455	USP20	ENSSSCG00000024341	2	2	0.00206756	0.0555095
1__270031488	rs320546069	1	270031488	USP20	ENSSSCG00000024341	1	0	0.810471	0.921179
1__270043674	rs332660953	1	270043674	USP20,FNBP1	ENSSSCG00000024341,ENSSSCG00000005689	1	0	0.489083	0.721355
1__270057875	rs344576343	1	270057875	USP20,FNBP1	ENSSSCG00000024341,ENSSSCG00000005689	1	0	0.0865575	0.309124
1__270205575		1	270205575	GPR107	ENSSSCG00000038868	7	1	0.318152	0.587926
1__270211476	rs1109969028	1	270211476	GPR107	ENSSSCG00000038868	7	1	0.0806611	0.29941
1__270211687	rs1109092978	1	270211687	GPR107	ENSSSCG00000038868	7	0	0.713635	0.868816
1__270211815	rs1107877831	1	270211815	GPR107	ENSSSCG00000038868	7	0	0.881847	0.95469
1__270211950	rs704066590	1	270211950	GPR107	ENSSSCG00000038868	3	1	0.00521137	0.0834794
1__270212273	rs1111425724	1	270212273	GPR107	ENSSSCG00000038868	1	0	0.110245	0.34875
1__270218160	rs1108210762	1	270218160	GPR107	ENSSSCG00000038868	4	0	0.485672	0.719281
1__270254029		1	270254029	GPR107	ENSSSCG00000038868	1	0	0.816108	0.923032
1__270682110	rs327335909	1	270682110	FUBP3	ENSSSCG00000005702	9	2	0.0808007	0.299754
1__270683352	rs323569883	1	270683352	FUBP3	ENSSSCG00000005702	9	2	0.0461984	0.228218
1__270751039	rs342434581	1	270751039	EXOSC2	ENSSSCG00000005704	2	0	0.241845	0.513704
1__270752414	rs342485731	1	270752414	EXOSC2	ENSSSCG00000005704	2	0	0.356921	0.618236
1__270752457	rs328618471	1	270752457	EXOSC2	ENSSSCG00000005704	2	0	0.986889	1
1__270752652	rs707493217	1	270752652	EXOSC2	ENSSSCG00000005704	2	0	0.851098	0.93813
1__270757514	rs335756310	1	270757514	EXOSC2	ENSSSCG00000005704	3	0	0.914984	0.974124
1__270904641	rs322939024	1	270904641	ABL1	ENSSSCG00000005706	2	0	0.793536	0.914184
1__270906064	rs328892965	1	270906064	ABL1	ENSSSCG00000005706	3	1	0.0544068	0.247485
1__271138665	rs329033408	1	271138665	NUP214	ENSSSCG00000005711	5	2	0.00746108	0.0978334
1__271156542	rs343870338	1	271156542	NUP214	ENSSSCG00000005711	4	0	0.580453	0.785678
1__271210159	rs321465651	1	271210159	NUP214	ENSSSCG00000005711	4	0	0.0718097	0.283688
1__271241695	rs341552892	1	271241695	PLPP7	ENSSSCG00000005713	4	0	0.492621	0.723532
1__271242489	rs331446027	1	271242489	PLPP7,FAM78A	ENSSSCG00000005713,ENSSSCG00000028172	7	2	0.0564676	0.252203
1__271242519	rs339751727	1	271242519	PLPP7,FAM78A	ENSSSCG00000005713,ENSSSCG00000028172	8	0	0.313806	0.583476
1__271243418	rs340569256	1	271243418	PLPP7,FAM78A	ENSSSCG00000005713,ENSSSCG00000028172	4	2	0.0108321	0.116574
1__271243551	rs342365568	1	271243551	PLPP7,FAM78A	ENSSSCG00000005713,ENSSSCG00000028172	6	1	0.182325	0.447754
1__271243565	rs324995224	1	271243565	PLPP7,FAM78A	ENSSSCG00000005713,ENSSSCG00000028172	6	1	0.0489747	0.234804
1__271243809	rs343420973	1	271243809	PLPP7,FAM78A	ENSSSCG00000005713,ENSSSCG00000028172	4	0	0.659757	0.834699
1__271243873	rs322218305	1	271243873	PLPP7,FAM78A	ENSSSCG00000005713,ENSSSCG00000028172	4	0	0.215005	0.485525
1__271243965	rs344509175	1	271243965	PLPP7,FAM78A	ENSSSCG00000005713,ENSSSCG00000028172	4	0	0.216664	0.487584
1__271243969	rs326647017	1	271243969	PLPP7,FAM78A	ENSSSCG00000005713,ENSSSCG00000028172	4	0	0.154292	0.413671
1__271244952	rs331071970	1	271244952	PLPP7,FAM78A	ENSSSCG00000005713,ENSSSCG00000028172	2	0	0.953381	0.995647
1__271370900	rs327667982	1	271370900	ENSSSCG00000005715	ENSSSCG00000005715	1	0	0.377553	0.634903
1__271371942	rs336944379	1	271371942	ENSSSCG00000005715	ENSSSCG00000005715	2	1	0.193583	0.460456
1__271373375	rs324971203	1	271373375	ENSSSCG00000005715	ENSSSCG00000005715	1	0	0.794402	0.91495
1__271397477	rs320882833	1	271397477	ENSSSCG00000005715	ENSSSCG00000005715	4	0	0.483505	0.717996
1__271397582	rs335939410	1	271397582	ENSSSCG00000005715	ENSSSCG00000005715	4	0	0.62898	0.815652
1__271408507	rs343959683	1	271408507	ENSSSCG00000005715	ENSSSCG00000005715	4	1	0.126682	0.374762
1__271414437	rs336087371	1	271414437	ENSSSCG00000005715	ENSSSCG00000005715	2	0	0.877249	0.952157
1__271414825	rs339214296	1	271414825	ENSSSCG00000005715	ENSSSCG00000005715	2	0	0.659153	0.834281
1__271415896	rs321708312	1	271415896	ENSSSCG00000005715	ENSSSCG00000005715	4	0	0.976859	1
1__271416569	rs81353008	1	271416569	ENSSSCG00000005715	ENSSSCG00000005715	4	1	0.00353314	0.0694259
1__271430605	rs336056632	1	271430605	ENSSSCG00000005715	ENSSSCG00000005715	20	2	0.663642	0.837513
1__271449035	rs323727082	1	271449035	POMT1,UCK1	ENSSSCG00000005716,ENSSSCG00000005717	9	1	0.14675	0.403512
1__271449102	rs327795497	1	271449102	POMT1,UCK1	ENSSSCG00000005716,ENSSSCG00000005717	7	3	0.00545557	0.0851504
1__271449114	rs334198206	1	271449114	POMT1,UCK1	ENSSSCG00000005716,ENSSSCG00000005717	4	0	0.0725689	0.285245
1__271449510	rs327600071	1	271449510	POMT1,UCK1	ENSSSCG00000005716,ENSSSCG00000005717	9	1	0.0890791	0.313452
1__271451016	rs342072761	1	271451016	POMT1,UCK1	ENSSSCG00000005716,ENSSSCG00000005717	1	1	0.0341707	0.197114
1__271451819	rs81214455	1	271451819	UCK1	ENSSSCG00000005717	8	2	0.141196	0.395424
1__271494457	rs334556529	1	271494457	RAPGEF1	ENSSSCG00000005719	1	0	1	1
1__271495828	rs339990492	1	271495828	RAPGEF1	ENSSSCG00000005719	3	0	0.135876	0.387792
1__271495830	rs325568646	1	271495830	RAPGEF1	ENSSSCG00000005719	3	0	0.135876	0.387792
1__271530793	rs701656304	1	271530793	RAPGEF1	ENSSSCG00000005719	2	0	0.263828	0.534722
1__271530853	rs340973682	1	271530853	RAPGEF1	ENSSSCG00000005719	4	2	0.0057465	0.0867215
1__271538480	rs334915190	1	271538480	RAPGEF1	ENSSSCG00000005719	4	1	0.0276642	0.179483
1__271539019	rs330441970	1	271539019	RAPGEF1	ENSSSCG00000005719	1	1	0.0144527	0.132626
1__272087455	rs339832561	1	272087455			3	0	0.989813	1
1__272094036	rs339473483	1	272094036			1	0	0.256004	0.527367
1__272094068	rs334973225	1	272094068			1	0	0.392828	0.646771
1__272094077	rs343172402	1	272094077			1	0	0.520978	0.742608
1__272094858	rs319169467	1	272094858			1	0	0.309183	0.579958
1__272095092	rs338808050	1	272095092			2	0	0.485008	0.718904
1__272095559	rs322309990	1	272095559	SETX	ENSSSCG00000005724	4	1	0.0325778	0.193195
1__272095614	rs340888804	1	272095614	SETX	ENSSSCG00000005724	3	0	0.777716	0.906287
1__272095653	rs323110941	1	272095653	SETX	ENSSSCG00000005724	4	0	0.821152	0.925447
1__272095670	rs332490533	1	272095670	SETX	ENSSSCG00000005724	4	0	0.616533	0.808893
1__272149288	rs323381862	1	272149288	SETX	ENSSSCG00000005724	4	1	0.245164	0.516823
1__272203000	rs334696660	1	272203000	ENSSSCG00000005725	ENSSSCG00000005725	3	2	0.00740797	0.0976514
1__272463522	rs334458279	1	272463522	GTF3C4	ENSSSCG00000005731	2	1	0.0317516	0.191108
1__272476021	rs331814395	1	272476021	GTF3C4	ENSSSCG00000005731	2	0	0.672154	0.84306
1__272476882	rs329027100	1	272476882	GTF3C4	ENSSSCG00000005731	8	0	0.387011	0.642365
1__272476947	rs339577705	1	272476947	GTF3C4	ENSSSCG00000005731	2	1	0.012737	0.125351
1__272478005	rs80848089	1	272478005	GTF3C4	ENSSSCG00000005731	4	0	0.872011	0.949143
1__272478024	rs325123125	1	272478024	GTF3C4	ENSSSCG00000005731	4	0	0.552485	0.767078
1__272479228	rs342961790	1	272479228	GTF3C4	ENSSSCG00000005731	3	0	0.40771	0.658956
1__272479576	rs344345135	1	272479576	GTF3C4	ENSSSCG00000005731	9	0	0.636921	0.820797
1__272637668	rs340309963	1	272637668	TSC1	ENSSSCG00000046003	7	0	0.771828	0.903112
1__272637776	rs333841234	1	272637776	TSC1	ENSSSCG00000046003	7	1	0.0912946	0.317888
1__272638327	rs338233089	1	272638327	TSC1	ENSSSCG00000046003	7	1	0.0461466	0.228126
1__272638389	rs321047249	1	272638389	TSC1	ENSSSCG00000046003	7	1	0.140567	0.394738
1__272638438	rs339744945	1	272638438	TSC1	ENSSSCG00000046003	7	0	0.266097	0.537333
1__272639689	rs330657502	1	272639689	TSC1	ENSSSCG00000046003	7	0	0.606531	0.803044
1__272639715	rs337353315	1	272639715	TSC1	ENSSSCG00000046003	7	2	0.0427372	0.219623
1__272651980	rs342327359	1	272651980	TSC1	ENSSSCG00000046003	7	0	0.207188	0.476636
1__272655162	rs330721516	1	272655162	TSC1	ENSSSCG00000046003	7	2	0.021232	0.15824
1__272655171	rs339670919	1	272655171	TSC1	ENSSSCG00000046003	7	2	0.0286818	0.181673
1__272655258		1	272655258	TSC1	ENSSSCG00000046003	1	0	0.716506	0.87048
1__272676196	rs331751971	1	272676196	TSC1	ENSSSCG00000046003	7	1	0.105675	0.341229
1__272754481	rs334156785	1	272754481	ENSSSCG00000032110	ENSSSCG00000032110	8	2	0.0112036	0.118353
1__272777070	rs321513502	1	272777070	ENSSSCG00000005738	ENSSSCG00000005738	8	2	0.00259824	0.0599587
1__272777391	rs343854129	1	272777391	ENSSSCG00000005738	ENSSSCG00000005738	3	0	0.325077	0.593477
1__272777424	rs325978384	1	272777424	ENSSSCG00000005738	ENSSSCG00000005738	3	0	0.20466	0.473623
1__272777559	rs323864067	1	272777559	ENSSSCG00000005738	ENSSSCG00000005738	3	1	0.0669185	0.27439
1__272781978	rs339043627	1	272781978	ENSSSCG00000005738	ENSSSCG00000005738	3	1	0.0188011	0.149351
1__272782380	rs339072257	1	272782380	ENSSSCG00000005738	ENSSSCG00000005738	3	1	0.0225837	0.162866
1__272782419	rs329216247	1	272782419	ENSSSCG00000005738	ENSSSCG00000005738	9	0	0.505812	0.732886
1__272786455	rs323519442	1	272786455	ENSSSCG00000005738	ENSSSCG00000005738	8	0	0.68689	0.852217
1__272958984		1	272958984	ENSSSCG00000035904,MED22	ENSSSCG00000035904,ENSSSCG00000031941	4	1	0.427256	0.673712
1__272965571		1	272965571	ENSSSCG00000035904,ENSSSCG00000043356	ENSSSCG00000035904,ENSSSCG00000043356	1	1	0.00115386	0.0419023
1__272975594		1	272975594	SURF4	ENSSSCG00000040710	5	2	0.0427215	0.219623
1__273303550	rs332499321	1	273303550	VAV2	ENSSSCG00000005743	2	0	0.951744	0.994909
1__273303740	rs333248884	1	273303740	VAV2	ENSSSCG00000005743	2	1	0.0284671	0.1813
1__273303857	rs336627510	1	273303857	VAV2	ENSSSCG00000005743	1	0	0.142533	0.397542
1__273303861	rs319149462	1	273303861	VAV2	ENSSSCG00000005743	1	0	0.212046	0.482262
1__273303959	rs336259396	1	273303959	VAV2	ENSSSCG00000005743	1	0	1	1
1__273303976	rs80955742	1	273303976	VAV2	ENSSSCG00000005743	2	0	0.831772	0.928923
1__273305046	rs80946695	1	273305046	VAV2	ENSSSCG00000005743	7	0	0.659322	0.83437
1__273319856	rs80999028	1	273319856	VAV2	ENSSSCG00000005743	5	1	0.00492878	0.0816988
1__273319883	rs325633217	1	273319883	VAV2	ENSSSCG00000005743	5	2	0.019033	0.150349
1__273320966	rs333403923	1	273320966	VAV2	ENSSSCG00000005743	3	1	0.0572084	0.253536
1__273503002	rs343944177	1	273503002	BRD3	ENSSSCG00000005749	6	0	0.758211	0.894595
1__273564668	rs323678476	1	273564668	WDR5	ENSSSCG00000024912	8	1	0.204226	0.473207
1__273794892		1	273794892	RXRA	ENSSSCG00000038220	10	1	0.153867	0.41314
1__273794899		1	273794899	RXRA	ENSSSCG00000038220	6	0	0.705816	0.864347
1__273795270		1	273795270	RXRA	ENSSSCG00000038220	6	0	0.447528	0.690281
1__273795334		1	273795334	RXRA	ENSSSCG00000038220	6	1	0.31891	0.588573
1__273795367		1	273795367	RXRA	ENSSSCG00000038220	6	1	0.251428	0.522663
1__273795805		1	273795805	RXRA	ENSSSCG00000038220	6	4	7.8807e-05	0.0121959
1__273795851		1	273795851	RXRA	ENSSSCG00000038220	6	2	0.00459602	0.078881
1__273795954		1	273795954	RXRA	ENSSSCG00000038220	4	0	0.322654	0.591683
1__273796448		1	273796448	RXRA	ENSSSCG00000038220	5	0	0.743182	0.886601
1__273797459		1	273797459	RXRA	ENSSSCG00000038220	11	2	0.0032308	0.0666904
1__273797548		1	273797548	RXRA	ENSSSCG00000038220	7	0	0.742318	0.885995
1__274125829	rs322377888	1	274125829	ENSSSCG00000029414	ENSSSCG00000029414	6	0	0.572436	0.780146
1__274260929	rs323605711	1	274260929	OLFM1	ENSSSCG00000029715	8	0	0.993264	1
1__274261040	rs330335094	1	274261040	OLFM1	ENSSSCG00000029715	7	1	0.237199	0.509136
1__274261226	rs324914197	1	274261226	OLFM1	ENSSSCG00000029715	3	2	0.0019775	0.0540056
1__274261256	rs333200929	1	274261256	OLFM1	ENSSSCG00000029715	8	1	0.539436	0.755972
2__27023	rs330194691	2	27023	ENSSSCG00000014556	ENSSSCG00000014556	3	0	0.224883	0.496554
2__27743	rs319614469	2	27743	ENSSSCG00000014556	ENSSSCG00000014556	11	1	0.164411	0.425747
2__28066	rs337741551	2	28066	ENSSSCG00000014556	ENSSSCG00000014556	3	0	0.7125	0.86807
2__32817	rs337495719	2	32817	RIC8A	ENSSSCG00000014557	7	1	0.0163632	0.140552
2__34367	rs342330765	2	34367	RIC8A	ENSSSCG00000014557	8	2	0.164942	0.426317
2__68681	rs340737074	2	68681	ENSSSCG00000014565,PSMD13	ENSSSCG00000014565,ENSSSCG00000014559	5	0	0.749415	0.88992
2__99846	rs1107993373	2	99846	ENSSSCG00000014565,PGGHG	ENSSSCG00000014565,ENSSSCG00000025023	4	0	0.674333	0.844326
2__100773	rs1111283920	2	100773	ENSSSCG00000014565,PGGHG	ENSSSCG00000014565,ENSSSCG00000025023	2	0	0.201394	0.469974
2__103981	rs1109652652	2	103981	ENSSSCG00000014565,PGGHG	ENSSSCG00000014565,ENSSSCG00000025023	6	0	0.671006	0.842302
2__104592	rs1110917733	2	104592	ENSSSCG00000014565,PGGHG	ENSSSCG00000014565,ENSSSCG00000025023	5	0	0.846801	0.936127
2__124346	rs1114153902	2	124346	ENSSSCG00000014565	ENSSSCG00000014565	6	1	0.164024	0.425153
2__125241	rs702424438	2	125241	ENSSSCG00000014565	ENSSSCG00000014565	9	1	0.0762358	0.292126
2__128712		2	128712	ENSSSCG00000014565,ENSSSCG00000032436,IFITM3	ENSSSCG00000014565,ENSSSCG00000032436,ENSSSCG00000038912	1	0	0.136032	0.387983
2__128746		2	128746	ENSSSCG00000014565,ENSSSCG00000032436,IFITM3	ENSSSCG00000014565,ENSSSCG00000032436,ENSSSCG00000038912	4	0	0.460757	0.700508
2__129680	rs81211424	2	129680	ENSSSCG00000014565,ENSSSCG00000032436,IFITM3	ENSSSCG00000014565,ENSSSCG00000032436,ENSSSCG00000038912	14	1	0.0422591	0.218614
2__224357	rs345952191	2	224357	SIGIRR	ENSSSCG00000024389	3	1	0.0290373	0.182331
2__224445	rs326053248	2	224445	SIGIRR	ENSSSCG00000024389	1	1	0.0151106	0.135797
2__227431	rs333970271	2	227431	SIGIRR	ENSSSCG00000024389	11	0	0.891543	0.9598
2__233148		2	233148	ANO9	ENSSSCG00000024569	3	0	0.668081	0.840233
2__234769		2	234769	ANO9	ENSSSCG00000024569	1	1	0.000293114	0.0226694
2__235015	rs711081004	2	235015	ANO9	ENSSSCG00000024569	4	0	0.394747	0.648295
2__282032	rs707852199	2	282032	RNH1	ENSSSCG00000032010	8	2	0.0866033	0.309169
2__283624		2	283624	RNH1	ENSSSCG00000032010	3	0	0.191555	0.458059
2__368041	rs340745945	2	368041	PHRF1	ENSSSCG00000029723	3	1	0.368423	0.627557
2__419148	rs334949314	2	419148	DEAF1	ENSSSCG00000012850	2	1	0.031428	0.190088
2__433031	rs325737188	2	433031			2	1	0.0336628	0.195939
2__469395	rs345325292	2	469395	RPLP2,TALDO1	ENSSSCG00000012842,ENSSSCG00000012847	7	0	0.423935	0.671392
2__469397	rs334025713	2	469397	RPLP2,TALDO1	ENSSSCG00000012842,ENSSSCG00000012847	4	0	0.326281	0.594485
2__469673	rs332988884	2	469673	RPLP2,TALDO1	ENSSSCG00000012842,ENSSSCG00000012847	2	1	0.0258471	0.17353
2__470216	rs330363661	2	470216	RPLP2,TALDO1	ENSSSCG00000012842,ENSSSCG00000012847	9	1	0.256605	0.528054
2__472685	rs329007895	2	472685	RPLP2,TALDO1	ENSSSCG00000012842,ENSSSCG00000012847	5	0	0.3482	0.611522
2__472705	rs318759967	2	472705	RPLP2,TALDO1	ENSSSCG00000012842,ENSSSCG00000012847	9	2	0.139861	0.393819
2__472750	rs55618490	2	472750	RPLP2,TALDO1	ENSSSCG00000012842,ENSSSCG00000012847	5	1	0.149423	0.40647
2__474588		2	474588	RPLP2,GATD1	ENSSSCG00000012842,ENSSSCG00000012846	4	1	0.00684978	0.0943329
2__474854	rs328381981	2	474854	RPLP2,GATD1	ENSSSCG00000012842,ENSSSCG00000012846	13	0	0.405844	0.657609
2__475780	rs323600010	2	475780	RPLP2,GATD1	ENSSSCG00000012842,ENSSSCG00000012846	1	0	0.0763044	0.292285
2__509516	rs340214328	2	509516	RPLP2	ENSSSCG00000012842	3	2	0.0146954	0.133813
2__549162	rs338236096	2	549162	TSPAN4	ENSSSCG00000012838	5	0	0.133228	0.3852
2__560079	rs81496450	2	560079	CHID1	ENSSSCG00000012837	10	4	0.000888261	0.0375432
2__566392	rs81212044	2	566392	CHID1	ENSSSCG00000012837	11	3	0.000100246	0.0136799
2__605098	rs342340585	2	605098	AP2A2	ENSSSCG00000012836	9	0	0.71644	0.870469
2__617157	rs706862071	2	617157	AP2A2	ENSSSCG00000012836	4	1	0.18263	0.448022
2__624388	rs713949836	2	624388	AP2A2	ENSSSCG00000012836	2	0	0.17305	0.436241
2__625053	rs690157387	2	625053	AP2A2	ENSSSCG00000012836	4	0	0.523855	0.744845
2__627787	rs703341891	2	627787	AP2A2	ENSSSCG00000012836	2	1	0.0191526	0.150626
2__627805	rs693541272	2	627805	AP2A2	ENSSSCG00000012836	6	1	0.00350865	0.0692404
2__627853	rs1113129392	2	627853	AP2A2	ENSSSCG00000012836	2	1	0.0615611	0.263162
2__851593		2	851593	TOLLIP	ENSSSCG00000033033	2	1	0.00750087	0.0981203
2__851880		2	851880	TOLLIP	ENSSSCG00000033033	4	2	0.00533294	0.0844881
2__854704		2	854704	TOLLIP	ENSSSCG00000033033	8	1	0.0200886	0.154007
2__857309		2	857309	TOLLIP	ENSSSCG00000033033	6	0	0.850604	0.938039
2__1188585	rs1107945294	2	1188585	TNNT3,CTSD	ENSSSCG00000031903,ENSSSCG00000040793	11	1	0.58643	0.790239
2__1190234	rs788729721	2	1190234	TNNT3,CTSD	ENSSSCG00000031903,ENSSSCG00000040793	11	1	0.38487	0.640717
2__1191364	rs1112861536	2	1191364	TNNT3,CTSD	ENSSSCG00000031903,ENSSSCG00000040793	1	0	0.801446	0.917432
2__1191785	rs712030806	2	1191785	TNNT3,CTSD	ENSSSCG00000031903,ENSSSCG00000040793	9	2	0.0207633	0.156767
2__1191788	rs702150905	2	1191788	TNNT3,CTSD	ENSSSCG00000031903,ENSSSCG00000040793	9	2	0.032609	0.193327
2__1192361	rs1110097640	2	1192361	TNNT3,CTSD	ENSSSCG00000031903,ENSSSCG00000040793	1	1	0.0177822	0.145308
2__1193497		2	1193497	TNNT3,CTSD	ENSSSCG00000031903,ENSSSCG00000040793	9	3	0.0282582	0.180929
2__1262143		2	1262143	TNNT3,LSP1	ENSSSCG00000031903,ENSSSCG00000031487	10	1	0.187163	0.453295
2__1285557		2	1285557	TNNT3,LSP1	ENSSSCG00000031903,ENSSSCG00000031487	10	0	0.611232	0.80541
2__1285588		2	1285588	TNNT3,LSP1	ENSSSCG00000031903,ENSSSCG00000031487	8	1	0.110325	0.348803
2__1288681	rs704025448	2	1288681	TNNT3,LSP1	ENSSSCG00000031903,ENSSSCG00000031487	1	0	0.593754	0.795117
2__1291426	rs708684869	2	1291426	TNNT3,LSP1	ENSSSCG00000031903,ENSSSCG00000031487	3	1	0.143539	0.398827
2__1295548		2	1295548	TNNT3,LSP1,PRR33	ENSSSCG00000031903,ENSSSCG00000031487,ENSSSCG00000036244	4	0	0.338907	0.60489
2__1295598		2	1295598	TNNT3,LSP1,PRR33	ENSSSCG00000031903,ENSSSCG00000031487,ENSSSCG00000036244	3	0	0.165016	0.426348
2__1607079		2	1607079	CD81	ENSSSCG00000039243	1	0	0.83308	0.929381
2__1616951		2	1616951	CD81	ENSSSCG00000039243	3	0	0.320972	0.59031
2__1616958		2	1616958	CD81	ENSSSCG00000039243	4	0	0.395385	0.648721
2__1616987		2	1616987	CD81	ENSSSCG00000039243	4	0	0.833338	0.929455
2__1617059		2	1617059	CD81	ENSSSCG00000039243	4	1	0.0332629	0.194885
2__1617170		2	1617170	CD81	ENSSSCG00000039243	1	1	0.0480977	0.23269
2__1618819		2	1618819	CD81	ENSSSCG00000039243	2	1	0.0491049	0.235072
2__1618823		2	1618823	CD81	ENSSSCG00000039243	2	1	0.0614303	0.262771
2__1619391		2	1619391	CD81	ENSSSCG00000039243	4	0	0.122602	0.36879
2__1619482		2	1619482	CD81	ENSSSCG00000039243	3	0	0.138386	0.39158
2__1619506		2	1619506	CD81	ENSSSCG00000039243	1	0	0.143576	0.398827
2__1619822		2	1619822	CD81	ENSSSCG00000039243	1	0	0.619636	0.810635
2__1619845		2	1619845	CD81	ENSSSCG00000039243	1	0	0.219285	0.490539
2__1619945		2	1619945	CD81	ENSSSCG00000039243	4	2	0.0044284	0.0776089
2__1619959		2	1619959	CD81	ENSSSCG00000039243	1	1	0.0397582	0.212873
2__1641168		2	1641168	CD81	ENSSSCG00000039243	1	1	0.0204671	0.155559
2__1641461		2	1641461	CD81	ENSSSCG00000039243	4	0	0.690229	0.854012
2__1770204		2	1770204	KCNQ1	ENSSSCG00000039556	2	2	0.00153515	0.0480034
2__2070255	rs326168199	2	2070255	NAP1L4	ENSSSCG00000012856	5	0	0.759585	0.895459
2__2070292	rs326567341	2	2070292	NAP1L4	ENSSSCG00000012856	4	1	0.0804978	0.299023
2__2070745	rs698640293	2	2070745	NAP1L4	ENSSSCG00000012856	5	2	0.00409985	0.0748977
2__2141553	rs337856486	2	2141553	CARS1	ENSSSCG00000012857	3	1	0.0399096	0.213405
2__2163807	rs1114160080	2	2163807	ENSSSCG00000041954	ENSSSCG00000041954	1	0	1	1
2__2163896		2	2163896	ENSSSCG00000041954	ENSSSCG00000041954	1	0	1	1
2__2163919		2	2163919	ENSSSCG00000041954	ENSSSCG00000041954	2	0	0.348068	0.611485
2__2163959	rs1113827273	2	2163959	ENSSSCG00000041954	ENSSSCG00000041954	4	2	0.0423113	0.218678
2__2163977		2	2163977	ENSSSCG00000041954	ENSSSCG00000041954	5	2	0.0744916	0.288547
2__2164015		2	2164015	ENSSSCG00000041954	ENSSSCG00000041954	2	0	0.0545642	0.247713
2__2336611	rs791891770	2	2336611	NADSYN1	ENSSSCG00000012859	3	0	0.79298	0.913923
2__2336656	rs1113907987	2	2336656	NADSYN1	ENSSSCG00000012859	3	0	0.509849	0.73508
2__2344498		2	2344498	NADSYN1	ENSSSCG00000012859	1	0	1	1
2__3191854		2	3191854	FADD	ENSSSCG00000030888	11	3	0.0094192	0.108102
2__3191857	rs1112275278	2	3191857	FADD	ENSSSCG00000030888	11	3	0.0094192	0.108102
2__3191962	rs1107993034	2	3191962	FADD	ENSSSCG00000030888	10	3	0.0233415	0.165383
2__4074212	rs331256534	2	4074212	ENSSSCG00000012875	ENSSSCG00000012875	4	0	0.88602	0.956887
2__4074265	rs320113130	2	4074265	ENSSSCG00000012875	ENSSSCG00000012875	5	1	0.0037294	0.0715086
2__4074378		2	4074378	ENSSSCG00000012875	ENSSSCG00000012875	5	0	0.105381	0.34072
2__4074383	rs343362310	2	4074383	ENSSSCG00000012875	ENSSSCG00000012875	3	0	0.0775087	0.29455
2__4074527	rs321412732	2	4074527	ENSSSCG00000012875	ENSSSCG00000012875	13	1	0.439648	0.683592
2__4081094	rs326964615	2	4081094	ENSSSCG00000012875	ENSSSCG00000012875	9	2	0.00156661	0.0485907
2__4084416	rs328256666	2	4084416	ENSSSCG00000012875	ENSSSCG00000012875	12	2	0.000334334	0.0239742
2__4091173	rs340783465	2	4091173	ENSSSCG00000012875	ENSSSCG00000012875	6	1	0.355825	0.617341
2__4092404		2	4092404	ENSSSCG00000012875	ENSSSCG00000012875	4	0	0.168658	0.430837
2__4092405		2	4092405	ENSSSCG00000012875	ENSSSCG00000012875	4	0	0.168658	0.430837
2__4092583		2	4092583	ENSSSCG00000012875	ENSSSCG00000012875	1	0	0.577735	0.783613
2__4092698	rs342263993	2	4092698	ENSSSCG00000012875	ENSSSCG00000012875	1	0	0.284408	0.556173
2__4093988	rs332972181	2	4093988	ENSSSCG00000012875	ENSSSCG00000012875	6	0	0.249306	0.520942
2__4169552		2	4169552			1	0	0.189911	0.45636
2__4169553		2	4169553			1	0	0.189911	0.45636
2__4169590		2	4169590			7	0	0.790895	0.912952
2__4169614		2	4169614			7	0	0.475787	0.712251
2__4169747		2	4169747			4	1	0.0825254	0.302737
2__4169787		2	4169787			7	0	0.394919	0.648422
2__4169835		2	4169835			5	0	0.376717	0.634549
2__4169854		2	4169854			5	0	0.465462	0.704629
2__4169877		2	4169877			7	2	0.0271092	0.177846
2__4169892		2	4169892			7	2	0.0210402	0.15764
2__4170033		2	4170033			3	1	0.33757	0.603887
2__4170151	rs1111057459	2	4170151			4	0	0.616721	0.809028
2__4170205	rs1108073525	2	4170205			4	0	0.980463	1
2__4170245	rs1112731321	2	4170245			5	0	0.96853	1
2__4170927	rs323722908	2	4170927			2	0	0.648161	0.827557
2__4170931	rs334907038	2	4170931			3	0	0.508779	0.73462
2__4171474	rs325229718	2	4171474			1	0	1	1
2__4192615	rs334538077	2	4192615	ENSSSCG00000012878	ENSSSCG00000012878	5	0	0.629457	0.816117
2__4202123	rs710202404	2	4202123	ENSSSCG00000012879	ENSSSCG00000012879	4	0	0.134076	0.385749
2__4258501	rs325660972	2	4258501	CPT1A	ENSSSCG00000012880	5	0	0.910271	0.971259
2__4260680	rs342041052	2	4260680	CPT1A	ENSSSCG00000012880	10	0	0.994314	1
2__4268130	rs321863631	2	4268130	CPT1A	ENSSSCG00000012880	7	1	0.0535434	0.245548
2__4268204	rs334070696	2	4268204	CPT1A	ENSSSCG00000012880	9	1	0.0667888	0.274243
2__4291890	rs81256907	2	4291890	CPT1A	ENSSSCG00000012880	7	2	0.00896727	0.106334
2__4293011	rs327785367	2	4293011	CPT1A	ENSSSCG00000012880	7	2	0.044514	0.224389
2__4293259	rs330661530	2	4293259	CPT1A	ENSSSCG00000012880	7	1	0.249275	0.520942
2__4293298	rs695238479	2	4293298	CPT1A	ENSSSCG00000012880	7	1	0.0563211	0.251815
2__4293300	rs700467422	2	4293300	CPT1A	ENSSSCG00000012880	7	1	0.071431	0.282997
2__4293340	rs320401854	2	4293340	CPT1A	ENSSSCG00000012880	7	0	0.627462	0.814841
2__4293469	rs338633784	2	4293469	CPT1A	ENSSSCG00000012880	7	0	0.469014	0.707697
2__4293757	rs331052951	2	4293757	CPT1A	ENSSSCG00000012880	7	0	0.251902	0.523051
2__4401381	rs325334197	2	4401381	PPP6R3	ENSSSCG00000012884	1	0	1	1
2__4405583	rs340266203	2	4405583	PPP6R3	ENSSSCG00000012884	12	0	0.73601	0.882079
2__4440046	rs337823562	2	4440046	PPP6R3	ENSSSCG00000012884	7	1	0.170707	0.432923
2__4689384	rs342736309	2	4689384	ENSSSCG00000012886	ENSSSCG00000012886	3	1	0.170053	0.432222
2__4689415	rs330998854	2	4689415	ENSSSCG00000012886	ENSSSCG00000012886	3	0	0.811142	0.921637
2__4690637	rs789661012	2	4690637	ENSSSCG00000012886	ENSSSCG00000012886	7	1	0.086479	0.309086
2__4691202	rs333178653	2	4691202	ENSSSCG00000012886	ENSSSCG00000012886	7	2	0.0196265	0.152168
2__4691216	rs343670516	2	4691216	ENSSSCG00000012886	ENSSSCG00000012886	7	1	0.0873488	0.310171
2__4831884	rs81368532	2	4831884	CHKA	ENSSSCG00000012889	12	1	0.53879	0.755612
2__4831908	rs336965323	2	4831908	CHKA	ENSSSCG00000012889	7	2	0.0214179	0.158792
2__4849548	rs343778686	2	4849548	TCIRG1,NDUFS8	ENSSSCG00000012890,ENSSSCG00000037455	7	0	0.596008	0.796326
2__4850169	rs328926618	2	4850169	TCIRG1,NDUFS8	ENSSSCG00000012890,ENSSSCG00000037455	14	1	0.157364	0.417201
2__4850226	rs319700175	2	4850226	TCIRG1,NDUFS8	ENSSSCG00000012890,ENSSSCG00000037455	7	1	0.0123866	0.123755
2__4850415	rs344749554	2	4850415	TCIRG1,NDUFS8	ENSSSCG00000012890,ENSSSCG00000037455	7	1	0.164918	0.426317
2__4850449	rs322274592	2	4850449	TCIRG1,NDUFS8	ENSSSCG00000012890,ENSSSCG00000037455	10	3	0.00446225	0.0778698
2__4851531	rs344128197	2	4851531	TCIRG1,NDUFS8	ENSSSCG00000012890,ENSSSCG00000037455	7	1	0.0581819	0.255711
[truncated: 25,394 more rows]

## Sheet: C vs LD
Table S4c: Results of SNP-wise analysis of cd-ASE depending on LPS+DEX
SNP ID	rsID	Chrom	Pos	ENSEMBL Gene	ENSEMBL Gene ID	n testable	n nom significant	Meta p-value	BH FDR
1__121342	rs1112607597	1	121342	FAM120B	ENSSSCG00000029697	4	1	0.126523	0.358431
1__121929	rs1112126843	1	121929	FAM120B	ENSSSCG00000029697	4	0	0.998721	1
1__122008	rs1113786826	1	122008	FAM120B	ENSSSCG00000029697	4	0	0.195956	0.447416
1__122436	rs1108562767	1	122436	FAM120B	ENSSSCG00000029697	14	1	0.309459	0.567167
1__122501	rs1109375980	1	122501	FAM120B	ENSSSCG00000029697	1	0	0.652641	0.827291
1__122650		1	122650	FAM120B	ENSSSCG00000029697	1	0	1	1
1__125374	rs1109908136	1	125374	FAM120B	ENSSSCG00000029697	1	0	0.79831	0.916883
1__126470		1	126470	FAM120B	ENSSSCG00000029697	2	0	0.755191	0.893535
1__174694	rs326521683	1	174694	FAM120B	ENSSSCG00000029697	7	2	0.102749	0.32075
1__174723	rs335687456	1	174723	FAM120B	ENSSSCG00000029697	1	1	0.0188487	0.137504
1__513578	rs336003530	1	513578	ERMARD	ENSSSCG00000004010	11	0	0.931165	0.985416
1__513661	rs344995218	1	513661	ERMARD	ENSSSCG00000004010	1	0	0.581973	0.78358
1__516000	rs340257929	1	516000	ERMARD	ENSSSCG00000004010	1	0	0.781053	0.908239
1__526232	rs333410610	1	526232	ERMARD	ENSSSCG00000004010	1	0	0.800457	0.917442
1__526775	rs326903618	1	526775	ERMARD	ENSSSCG00000004010	6	0	0.555894	0.764511
1__527154	rs318339884	1	527154	ERMARD	ENSSSCG00000004010	1	0	0.353638	0.607265
1__528112	rs332398548	1	528112	ERMARD	ENSSSCG00000004010	3	0	0.925948	0.982652
1__529602	rs327903422	1	529602	ERMARD	ENSSSCG00000004010	2	0	0.152773	0.39356
1__531020	rs344803203	1	531020	ERMARD	ENSSSCG00000004010	8	1	0.618524	0.807887
1__532445	rs337938765	1	532445	ERMARD	ENSSSCG00000004010	9	1	0.442902	0.681461
1__532451	rs343489376	1	532451	ERMARD	ENSSSCG00000004010	8	0	0.589003	0.788073
1__532699	rs329219917	1	532699	ERMARD	ENSSSCG00000004010	7	0	0.502838	0.724917
1__533043	rs329825195	1	533043	ERMARD	ENSSSCG00000004010	1	0	0.0737486	0.272439
1__533061	rs342151245	1	533061	ERMARD	ENSSSCG00000004010	10	0	0.426804	0.668728
1__533221	rs321787654	1	533221	ERMARD	ENSSSCG00000004010	1	0	0.394664	0.642526
1__533311	rs322898273	1	533311	ERMARD	ENSSSCG00000004010	2	0	0.422221	0.665326
1__533438	rs334223525	1	533438	ERMARD	ENSSSCG00000004010	8	0	0.963463	1
1__533476	rs325747428	1	533476	ERMARD	ENSSSCG00000004010	2	0	0.235628	0.491004
1__533591	rs338585453	1	533591	ERMARD	ENSSSCG00000004010	5	0	0.24392	0.499609
1__533653	rs320544654	1	533653	ERMARD	ENSSSCG00000004010	10	2	0.0156978	0.125838
1__533722	rs326502354	1	533722	ERMARD	ENSSSCG00000004010	1	0	0.659664	0.83214
1__534824	rs334911941	1	534824	ERMARD	ENSSSCG00000004010	14	3	0.0472018	0.217946
1__565497	rs1110228027	1	565497	PHF10	ENSSSCG00000030155	11	2	0.0540039	0.232589
1__571579	rs701440846	1	571579	PHF10	ENSSSCG00000030155	6	0	0.67493	0.841569
1__571842		1	571842	PHF10	ENSSSCG00000030155	2	0	0.0855966	0.292733
1__572205	rs1110383144	1	572205	PHF10	ENSSSCG00000030155	3	0	0.537763	0.750855
1__572226		1	572226	PHF10	ENSSSCG00000030155	9	2	0.0209868	0.144209
1__572715	rs1111293802	1	572715	PHF10	ENSSSCG00000030155	1	0	0.563899	0.769757
1__866535	rs322869252	1	866535	THBS2	ENSSSCG00000004012	6	1	0.0812964	0.285646
1__869670	rs332093182	1	869670	THBS2	ENSSSCG00000004012	1	1	0.0183197	0.135737
1__871862	rs81213407	1	871862	THBS2	ENSSSCG00000004012	1	0	0.231715	0.486379
1__872887	rs339123639	1	872887	THBS2	ENSSSCG00000004012	3	0	0.778354	0.906356
1__873673	rs339792741	1	873673	THBS2	ENSSSCG00000004012	1	0	0.327149	0.583643
1__876252	rs325243944	1	876252	THBS2	ENSSSCG00000004012	1	0	0.637762	0.819333
1__876960	rs343984669	1	876960	THBS2	ENSSSCG00000004012	12	2	0.0156051	0.125497
1__877466	rs345090684	1	877466	THBS2	ENSSSCG00000004012	12	2	0.00167682	0.0404851
1__880811	rs324934619	1	880811	THBS2	ENSSSCG00000004012	10	1	0.0668254	0.259264
1__881027		1	881027	THBS2	ENSSSCG00000004012	10	1	0.578087	0.781136
1__881051		1	881051	THBS2	ENSSSCG00000004012	2	0	0.127434	0.359694
1__881098		1	881098	THBS2	ENSSSCG00000004012	10	1	0.39778	0.645218
1__881832	rs1108216204	1	881832	THBS2	ENSSSCG00000004012	12	1	0.699279	0.856029
1__881985	rs1112393628	1	881985	THBS2	ENSSSCG00000004012	1	0	0.543826	0.755652
1__882153	rs1112595903	1	882153	THBS2	ENSSSCG00000004012	14	0	0.727982	0.875148
1__1957839		1	1957839	UNC93A	ENSSSCG00000027404	1	0	0.200717	0.453119
1__2003897		1	2003897			1	0	0.521461	0.739312
1__2016835		1	2016835			13	2	0.273752	0.529537
1__2016875		1	2016875			2	0	0.336157	0.591565
1__2016996		1	2016996			2	1	0.025099	0.157688
1__2017298	rs1110358768	1	2017298			9	2	0.0726871	0.27063
1__2017474	rs1112486586	1	2017474			9	0	0.703909	0.858694
1__2017538	rs1107522318	1	2017538			10	3	0.0613394	0.247856
1__2017592	rs1112742039	1	2017592			10	2	0.0129883	0.115038
1__2017725	rs1107915075	1	2017725			5	1	0.00395877	0.0639621
1__2017819	rs1108199165	1	2017819			6	2	0.0350046	0.187274
1__2018007		1	2018007			4	2	0.0209385	0.144026
1__2018077		1	2018077			5	1	0.111704	0.3347
1__2018216	rs1111391599	1	2018216			6	1	0.0866881	0.294301
1__2018231	rs1110480267	1	2018231			6	1	0.147616	0.386589
1__2018379	rs786572415	1	2018379			8	2	0.0393434	0.200086
1__2018392	rs793436001	1	2018392			7	1	0.138424	0.374966
1__2018689	rs713911957	1	2018689	CCR6	ENSSSCG00000024562	5	1	0.142411	0.379523
1__2019097	rs789040585	1	2019097	CCR6	ENSSSCG00000024562	3	0	0.457696	0.693048
1__2019216	rs81328021	1	2019216	CCR6	ENSSSCG00000024562	4	2	0.000371176	0.017966
1__2019520	rs711414648	1	2019520	CCR6	ENSSSCG00000024562	5	0	0.650505	0.826394
1__2095857	rs321985052	1	2095857	CEP43	ENSSSCG00000004023	3	1	0.000389161	0.0185521
1__2153185	rs335984605	1	2153185	ENSSSCG00000004024	ENSSSCG00000004024	8	0	0.827879	0.92819
1__2153218	rs80965217	1	2153218	ENSSSCG00000004024	ENSSSCG00000004024	6	0	0.837527	0.932421
1__2155893	rs1110323359	1	2155893	ENSSSCG00000004024	ENSSSCG00000004024	6	0	0.774021	0.904708
1__2159276	rs331907218	1	2159276	ENSSSCG00000004024	ENSSSCG00000004024	3	0	0.8677	0.949656
1__2161123	rs329431771	1	2161123	ENSSSCG00000004024	ENSSSCG00000004024	10	1	0.470638	0.702007
1__2163761	rs329571769	1	2163761	ENSSSCG00000004024	ENSSSCG00000004024	6	1	0.0439684	0.211037
1__2163784	rs339081022	1	2163784	ENSSSCG00000004024	ENSSSCG00000004024	6	1	0.015492	0.124958
1__2163797	rs320312728	1	2163797	ENSSSCG00000004024	ENSSSCG00000004024	10	5	0.000144173	0.00987544
1__2163985	rs339130253	1	2163985	ENSSSCG00000004024	ENSSSCG00000004024	10	2	0.0546027	0.23389
1__2164020	rs334869709	1	2164020	ENSSSCG00000004024	ENSSSCG00000004024	5	2	0.00595299	0.079179
1__2164125	rs333647737	1	2164125	ENSSSCG00000004024	ENSSSCG00000004024	10	3	0.0518027	0.227874
1__2164207	rs328485371	1	2164207	ENSSSCG00000004024	ENSSSCG00000004024	10	0	0.470903	0.702096
1__2164468	rs325765005	1	2164468	ENSSSCG00000004024	ENSSSCG00000004024	6	2	0.0212903	0.145392
1__2164480	rs787345289	1	2164480	ENSSSCG00000004024	ENSSSCG00000004024	4	0	0.316952	0.574455
1__2164496	rs336454017	1	2164496	ENSSSCG00000004024	ENSSSCG00000004024	6	2	0.00373956	0.0617621
1__2164687	rs338354784	1	2164687	ENSSSCG00000004024	ENSSSCG00000004024	6	0	0.686915	0.848103
1__2548366	rs324813834	1	2548366	ENSSSCG00000032916	ENSSSCG00000032916	2	0	0.108295	0.329283
1__2551985	rs55618867	1	2551985	ENSSSCG00000032916	ENSSSCG00000032916	6	0	0.568373	0.773374
1__2552689	rs345342303	1	2552689	ENSSSCG00000032916	ENSSSCG00000032916	5	2	0.0392881	0.199889
1__2552694	rs81350030	1	2552694	ENSSSCG00000032916	ENSSSCG00000032916	6	0	0.572585	0.776484
1__2582864	rs328625672	1	2582864	SFT2D1	ENSSSCG00000004020	1	0	1	1
1__2582923	rs331625820	1	2582923	SFT2D1	ENSSSCG00000004020	1	0	0.355287	0.60861
1__4738075	rs326495652	1	4738075	QKI	ENSSSCG00000004029	8	0	0.321934	0.579023
1__4739417	rs330592803	1	4739417	QKI	ENSSSCG00000004029	2	0	0.49458	0.719226
1__4739586	rs341684459	1	4739586	QKI	ENSSSCG00000004029	10	2	0.104541	0.323625
1__4742012	rs333165720	1	4742012	QKI	ENSSSCG00000004029	8	2	0.00415255	0.0657803
1__7368688		1	7368688	IGF2R	ENSSSCG00000004044	6	0	0.521701	0.739456
1__7368947		1	7368947	IGF2R	ENSSSCG00000004044	6	0	0.288541	0.544366
1__7369230		1	7369230	IGF2R	ENSSSCG00000004044	6	2	0.065549	0.256994
1__7372173	rs80996771	1	7372173	IGF2R	ENSSSCG00000004044	10	0	0.352958	0.606812
1__7402776	rs323094084	1	7402776	IGF2R	ENSSSCG00000004044	9	0	0.261208	0.517104
1__7411607	rs341311488	1	7411607	IGF2R	ENSSSCG00000004044	10	0	0.263584	0.519523
1__7492017	rs336251333	1	7492017			1	0	0.268727	0.523823
1__7492024	rs342988530	1	7492024			1	0	0.190649	0.440632
1__7588846	rs330333711	1	7588846	MRPL18	ENSSSCG00000004047	6	1	0.206273	0.459525
1__7589203	rs335116801	1	7589203	MRPL18	ENSSSCG00000004047	6	0	0.693161	0.852096
1__7601010	rs333837560	1	7601010	TCP1,ACAT2	ENSSSCG00000004048,ENSSSCG00000004049	6	0	0.124049	0.354275
1__7625622	rs338140414	1	7625622	WTAP	ENSSSCG00000004050	2	1	0.0647022	0.254777
1__7627204	rs321163103	1	7627204	WTAP	ENSSSCG00000004050	1	0	1	1
1__7629723	rs338056224	1	7629723	WTAP	ENSSSCG00000004050	11	0	0.6535	0.827735
1__7629751	rs321208198	1	7629751	WTAP	ENSSSCG00000004050	11	0	0.886576	0.95961
1__7630133	rs80924284	1	7630133	WTAP	ENSSSCG00000004050	11	1	0.159559	0.402455
1__7635267	rs80963055	1	7635267	WTAP	ENSSSCG00000004050	11	2	0.0101393	0.10277
1__7679630	rs332849717	1	7679630	SOD2	ENSSSCG00000040317	12	1	0.251381	0.506608
1__7680168	rs80925624	1	7680168	SOD2	ENSSSCG00000040317	14	5	1.8e-10	1.62e-07
1__7686834	rs80933876	1	7686834	SOD2	ENSSSCG00000040317	14	2	0.00730525	0.0874064
1__7686882	rs318610014	1	7686882	SOD2	ENSSSCG00000040317	14	3	0.00101112	0.0305781
1__7689256	rs80848798	1	7689256	SOD2	ENSSSCG00000040317	14	9	1.11e-16	2.63e-13
1__7689285	rs327418929	1	7689285	SOD2	ENSSSCG00000040317	14	3	7.58e-05	0.0068238
1__7689313	rs80857128	1	7689313	SOD2	ENSSSCG00000040317	14	5	9.06e-07	0.000251554
1__7689419	rs330195282	1	7689419	SOD2	ENSSSCG00000040317	14	6	1e-09	7.65e-07
1__7689495	rs340734016	1	7689495	SOD2	ENSSSCG00000040317	14	4	0.000770009	0.0264414
1__7689511	rs321725061	1	7689511	SOD2	ENSSSCG00000040317	14	5	0.00121274	0.0340521
1__7689545	rs329436836	1	7689545	SOD2	ENSSSCG00000040317	14	6	4.07e-09	2.58e-06
1__7689720	rs339531275	1	7689720	SOD2	ENSSSCG00000040317	14	2	0.154943	0.396591
1__7689733	rs322928969	1	7689733	SOD2	ENSSSCG00000040317	14	2	0.265251	0.521375
1__7689864	rs334992560	1	7689864	SOD2	ENSSSCG00000040317	10	1	0.0983039	0.314299
1__7689917	rs322154087	1	7689917	SOD2	ENSSSCG00000040317	14	6	2.68e-07	8.62e-05
1__7690829	rs331383069	1	7690829	SOD2	ENSSSCG00000040317	14	6	3.56e-08	1.57e-05
1__7690860	rs339375870	1	7690860	SOD2	ENSSSCG00000040317	14	5	3.25e-09	2.12e-06
1__7690888	rs319324362	1	7690888	SOD2	ENSSSCG00000040317	13	4	5.52e-06	0.000983827
1__7691237	rs335156657	1	7691237	SOD2	ENSSSCG00000040317	14	6	0.00040769	0.0190516
1__7691513		1	7691513	SOD2	ENSSSCG00000040317	14	5	2.71e-08	1.28e-05
1__7691626	rs346340213	1	7691626	SOD2	ENSSSCG00000040317	14	3	0.0913542	0.302361
1__8213800	rs332068220	1	8213800	TAGAP	ENSSSCG00000004053	8	0	0.626376	0.812808
1__8215370	rs80952775	1	8215370	TAGAP	ENSSSCG00000004053	12	1	0.394994	0.642702
1__8217504	rs341478260	1	8217504	TAGAP	ENSSSCG00000004053	11	1	0.323483	0.580524
1__8217555	rs698526274	1	8217555	TAGAP	ENSSSCG00000004053	6	2	0.0331528	0.181406
1__8217703	rs80891532	1	8217703	TAGAP	ENSSSCG00000004053	10	1	0.40127	0.6484
1__8217802	rs325757335	1	8217802	TAGAP	ENSSSCG00000004053	15	3	0.0122324	0.111763
1__8217862	rs339797311	1	8217862	TAGAP	ENSSSCG00000004053	4	0	0.683222	0.845769
1__8217950	rs80847208	1	8217950	TAGAP	ENSSSCG00000004053	9	0	0.688331	0.849261
1__8218165	rs330478361	1	8218165	TAGAP	ENSSSCG00000004053	7	1	0.0329113	0.180792
1__8218484	rs329790850	1	8218484	TAGAP	ENSSSCG00000004053	11	3	0.00239944	0.0483023
1__8218493	rs339057279	1	8218493	TAGAP	ENSSSCG00000004053	11	3	0.00167898	0.0404851
1__8218547	rs334147946	1	8218547	TAGAP	ENSSSCG00000004053	11	2	0.0105911	0.104939
1__8218557	rs345400985	1	8218557	TAGAP	ENSSSCG00000004053	10	2	0.000503595	0.0210854
1__8218585	rs322123303	1	8218585	TAGAP	ENSSSCG00000004053	11	2	0.0166892	0.129839
1__8218611	rs333698090	1	8218611	TAGAP	ENSSSCG00000004053	15	2	0.0421674	0.20679
1__8218636	rs346108376	1	8218636	TAGAP	ENSSSCG00000004053	11	0	0.4547	0.690512
1__8444373	rs320441146	1	8444373	EZR	ENSSSCG00000004058	1	0	0.219791	0.474333
1__8449880	rs338071787	1	8449880	EZR	ENSSSCG00000004058	6	1	0.0111487	0.107345
1__8451516	rs326013552	1	8451516	EZR	ENSSSCG00000004058	3	0	0.58712	0.786645
1__8451558	rs80829808	1	8451558	EZR	ENSSSCG00000004058	7	0	0.702672	0.857832
1__8451986	rs318885188	1	8451986	EZR	ENSSSCG00000004058	2	0	0.0832108	0.289056
1__8453398	rs333100143	1	8453398	SYTL3	ENSSSCG00000004057	1	1	0.016656	0.129739
1__8453407	rs343484613	1	8453407	SYTL3	ENSSSCG00000004057	1	1	0.00452446	0.0685091
1__8453446	rs333295225	1	8453446	SYTL3	ENSSSCG00000004057	7	0	0.497299	0.721063
1__8453478	rs80807788	1	8453478	SYTL3	ENSSSCG00000004057	7	1	0.00696804	0.0857492
1__8453486	rs327776771	1	8453486	SYTL3	ENSSSCG00000004057	4	0	0.253505	0.508476
1__8455814	rs345890994	1	8455814	SYTL3	ENSSSCG00000004057	9	0	0.815402	0.923717
1__8456820	rs326417257	1	8456820	SYTL3	ENSSSCG00000004057	4	0	0.947769	0.994296
1__8456865	rs337330212	1	8456865	SYTL3	ENSSSCG00000004057	9	2	0.016516	0.129322
1__8459033	rs345154755	1	8459033	SYTL3	ENSSSCG00000004057	9	1	0.00192023	0.0431248
1__8459078	rs334673407	1	8459078	SYTL3	ENSSSCG00000004057	9	2	0.00176732	0.0415927
1__8459175	rs319662352	1	8459175	SYTL3	ENSSSCG00000004057	3	0	0.582873	0.784102
1__8459191	rs328152113	1	8459191	SYTL3	ENSSSCG00000004057	7	1	0.195859	0.447297
1__8459251	rs339063414	1	8459251	SYTL3	ENSSSCG00000004057	3	1	0.16199	0.405388
1__8459321	rs318696901	1	8459321	SYTL3	ENSSSCG00000004057	8	0	0.373115	0.622912
1__8459435	rs323617272	1	8459435	SYTL3	ENSSSCG00000004057	3	0	0.698745	0.855827
1__8459675	rs344824479	1	8459675	SYTL3	ENSSSCG00000004057	9	1	0.140608	0.377377
1__8459732	rs343408779	1	8459732	SYTL3	ENSSSCG00000004057	9	1	0.300216	0.556813
1__8459795	rs327060602	1	8459795	SYTL3	ENSSSCG00000004057	9	1	0.00444667	0.0679973
1__8459921	rs341852797	1	8459921	SYTL3	ENSSSCG00000004057	3	0	0.45365	0.689723
1__8459943	rs330358615	1	8459943	SYTL3	ENSSSCG00000004057	9	0	0.635447	0.817761
1__8460072	rs344894099	1	8460072	SYTL3	ENSSSCG00000004057	7	0	0.846795	0.937805
1__8460654	rs328439928	1	8460654	SYTL3	ENSSSCG00000004057	5	0	0.470031	0.701516
1__8460725	rs338086310	1	8460725	SYTL3	ENSSSCG00000004057	5	0	0.604288	0.798792
1__8460784	rs319295447	1	8460784	SYTL3	ENSSSCG00000004057	4	1	0.0689668	0.263217
1__8460788	rs330662114	1	8460788	SYTL3	ENSSSCG00000004057	5	0	0.72104	0.870665
1__8461055	rs340479206	1	8461055	SYTL3	ENSSSCG00000004057	6	0	0.878229	0.955563
1__8461190	rs334388960	1	8461190	SYTL3	ENSSSCG00000004057	1	0	1	1
1__8461306	rs325672169	1	8461306	SYTL3	ENSSSCG00000004057	2	0	0.219249	0.473749
1__8461371	rs328638512	1	8461371	SYTL3	ENSSSCG00000004057	2	0	0.709681	0.86307
1__8461413	rs319787012	1	8461413	SYTL3	ENSSSCG00000004057	1	0	0.432037	0.672537
1__8461427	rs786689787	1	8461427	SYTL3	ENSSSCG00000004057	2	0	0.601773	0.797191
1__8461674	rs80882074	1	8461674	SYTL3	ENSSSCG00000004057	3	0	0.574305	0.778166
1__8461703	rs333657221	1	8461703	SYTL3	ENSSSCG00000004057	2	0	0.862734	0.946682
1__8461820	rs328250826	1	8461820	SYTL3	ENSSSCG00000004057	1	1	0.00698068	0.0857492
1__8461869	rs80909164	1	8461869	SYTL3	ENSSSCG00000004057	6	2	0.00288475	0.0531779
1__8461981	rs342361559	1	8461981	SYTL3	ENSSSCG00000004057	6	0	0.959964	1
1__8462450	rs324308324	1	8462450	SYTL3	ENSSSCG00000004057	4	0	0.5234	0.740613
1__8462452	rs335339248	1	8462452	SYTL3	ENSSSCG00000004057	2	0	0.321916	0.579023
1__8462784	rs335985531	1	8462784	SYTL3	ENSSSCG00000004057	1	0	0.243432	0.499196
1__8462924	rs330649383	1	8462924	SYTL3	ENSSSCG00000004057	1	0	0.417817	0.661881
1__8463025	rs344003514	1	8463025	SYTL3	ENSSSCG00000004057	4	2	0.0655981	0.257024
1__8463175	rs329088734	1	8463175	SYTL3	ENSSSCG00000004057	5	2	0.144286	0.382317
1__8463318	rs323976373	1	8463318	SYTL3	ENSSSCG00000004057	2	0	0.952422	0.997186
1__8463393	rs80790617	1	8463393	SYTL3	ENSSSCG00000004057	1	0	0.851901	0.940515
1__8465050	rs320686576	1	8465050	SYTL3	ENSSSCG00000004057	5	0	0.653233	0.827599
1__8465120	rs331649337	1	8465120	SYTL3	ENSSSCG00000004057	3	0	0.390289	0.638841
1__8465696	rs322364793	1	8465696	SYTL3	ENSSSCG00000004057	1	0	0.528371	0.744893
1__8465845	rs332091562	1	8465845	SYTL3	ENSSSCG00000004057	1	1	0.00812116	0.0917871
1__8465861	rs345738799	1	8465861	SYTL3	ENSSSCG00000004057	1	1	0.00810176	0.0917216
1__8466620	rs328762410	1	8466620	SYTL3	ENSSSCG00000004057	1	0	0.83198	0.929602
1__8467262	rs339098424	1	8467262	SYTL3	ENSSSCG00000004057	2	0	0.387165	0.636528
1__8468066	rs320172578	1	8468066	SYTL3	ENSSSCG00000004057	1	0	0.535888	0.749725
1__8470878	rs328987429	1	8470878	SYTL3	ENSSSCG00000004057	4	1	0.227149	0.481767
1__8482367	rs338757078	1	8482367	SYTL3	ENSSSCG00000004057	3	1	0.0303098	0.17324
1__8482494	rs326694926	1	8482494	SYTL3	ENSSSCG00000004057	3	0	0.178123	0.426136
1__8482569	rs340130736	1	8482569	SYTL3	ENSSSCG00000004057	4	0	0.409057	0.654472
1__8482642	rs335920060	1	8482642	SYTL3	ENSSSCG00000004057	3	0	0.0608746	0.247
1__8482973		1	8482973	SYTL3	ENSSSCG00000004057	5	0	0.345981	0.60041
1__8483245	rs346375092	1	8483245	SYTL3	ENSSSCG00000004057	4	1	0.0684456	0.262227
1__8483255	rs319993979	1	8483255	SYTL3	ENSSSCG00000004057	9	1	0.374101	0.624036
1__8483470	rs336200721	1	8483470	SYTL3	ENSSSCG00000004057	9	1	0.0190358	0.138028
1__8483519	rs323362397	1	8483519	SYTL3	ENSSSCG00000004057	9	1	0.104957	0.32407
1__8484803	rs343296494	1	8484803	SYTL3	ENSSSCG00000004057	8	1	0.197107	0.449217
1__8484876	rs333221973	1	8484876	SYTL3	ENSSSCG00000004057	9	2	1.88e-05	0.00263173
1__8485086	rs337405685	1	8485086	SYTL3	ENSSSCG00000004057	7	0	0.167654	0.412888
1__8485187	rs337884505	1	8485187	SYTL3	ENSSSCG00000004057	7	2	0.0324839	0.179707
1__8485994	rs319784787	1	8485994	SYTL3	ENSSSCG00000004057	7	1	0.171597	0.417688
1__8486194	rs330127527	1	8486194	SYTL3	ENSSSCG00000004057	10	0	0.454794	0.690615
1__8486618	rs694502417	1	8486618	SYTL3	ENSSSCG00000004057	1	0	0.217658	0.471812
1__8486773	rs330085516	1	8486773	SYTL3	ENSSSCG00000004057	9	1	0.0524537	0.229225
1__8486933	rs320584318	1	8486933	SYTL3	ENSSSCG00000004057	9	0	0.822757	0.926151
1__8486953	rs331448534	1	8486953	SYTL3	ENSSSCG00000004057	8	1	0.469482	0.701242
1__8486995	rs322666723	1	8486995	SYTL3	ENSSSCG00000004057	7	1	0.0605637	0.246817
1__8487018	rs333728382	1	8487018	SYTL3	ENSSSCG00000004057	6	0	0.784111	0.909723
1__8487085	rs322077913	1	8487085	SYTL3	ENSSSCG00000004057	4	0	0.365826	0.615975
1__8487237	rs333516349	1	8487237	SYTL3	ENSSSCG00000004057	9	1	0.0689492	0.263188
1__8487270	rs706618836	1	8487270	SYTL3	ENSSSCG00000004057	8	0	0.586032	0.785874
1__8487605	rs321420028	1	8487605	SYTL3	ENSSSCG00000004057	8	1	0.0210745	0.144621
1__8489843	rs320490055	1	8489843	SYTL3	ENSSSCG00000004057	7	0	0.61616	0.806176
1__8491417	rs322415634	1	8491417	SYTL3	ENSSSCG00000004057	6	2	0.0665933	0.258748
1__8533230	rs336871330	1	8533230	SYTL3	ENSSSCG00000004057	4	1	0.220261	0.4746
1__8546439	rs332821186	1	8546439	SYTL3	ENSSSCG00000004057	4	1	0.134563	0.370053
1__8561728	rs80912672	1	8561728	DYNLT1	ENSSSCG00000033107	8	1	0.184721	0.434032
1__8562208	rs322371929	1	8562208	DYNLT1	ENSSSCG00000033107	2	1	0.0441127	0.211255
1__8562220		1	8562220	DYNLT1	ENSSSCG00000033107	3	1	0.00638628	0.081461
1__8562564		1	8562564	DYNLT1	ENSSSCG00000033107	7	1	0.0513653	0.226762
1__8562575		1	8562575	DYNLT1	ENSSSCG00000033107	4	0	0.430794	0.671913
1__8562690		1	8562690	DYNLT1	ENSSSCG00000033107	10	0	0.755147	0.893523
1__8564047		1	8564047	TMEM181	ENSSSCG00000024876	4	1	0.0736888	0.272411
1__8564106		1	8564106	TMEM181	ENSSSCG00000024876	8	0	0.251801	0.506893
1__8564115		1	8564115	TMEM181	ENSSSCG00000024876	7	0	0.340307	0.596006
1__8564460	rs326342241	1	8564460	TMEM181	ENSSSCG00000024876	4	0	0.273752	0.529537
1__8564594	rs339019235	1	8564594	TMEM181	ENSSSCG00000024876	6	0	0.809873	0.921216
1__8564634	rs327832791	1	8564634	TMEM181	ENSSSCG00000024876	3	0	0.700243	0.856632
1__8564960	rs333016644	1	8564960	TMEM181	ENSSSCG00000024876	9	1	0.193025	0.443641
1__8564972	rs322511150	1	8564972	TMEM181	ENSSSCG00000024876	7	1	0.0408388	0.203577
1__8565319	rs342225416	1	8565319	TMEM181	ENSSSCG00000024876	1	0	1	1
1__8565367	rs340236806	1	8565367	TMEM181	ENSSSCG00000024876	3	0	0.991527	1
1__8565409	rs318530556	1	8565409	TMEM181	ENSSSCG00000024876	2	0	0.551825	0.761381
1__8565484	rs338857538	1	8565484	TMEM181	ENSSSCG00000024876	8	0	0.85499	0.942191
1__8565559	rs319502283	1	8565559	TMEM181	ENSSSCG00000024876	4	1	0.204353	0.457392
1__8565649	rs336821565	1	8565649	TMEM181	ENSSSCG00000024876	10	1	0.029339	0.170309
1__8565653	rs327892689	1	8565653	TMEM181	ENSSSCG00000024876	10	1	0.0212669	0.145366
1__8565718	rs343184205	1	8565718	TMEM181	ENSSSCG00000024876	10	2	0.0825416	0.287706
1__8565758	rs333219110	1	8565758	TMEM181	ENSSSCG00000024876	10	1	0.071968	0.269146
1__8565780	rs325285461	1	8565780	TMEM181	ENSSSCG00000024876	8	2	0.099555	0.315614
1__8566646	rs325398635	1	8566646	TMEM181	ENSSSCG00000024876	7	0	0.659243	0.831811
1__8566654	rs346245984	1	8566654	TMEM181	ENSSSCG00000024876	4	1	0.0223872	0.149428
1__8566729	rs340136179	1	8566729	TMEM181	ENSSSCG00000024876	8	1	0.591953	0.790151
1__8567830	rs334668401	1	8567830	TMEM181	ENSSSCG00000024876	4	0	0.883187	0.957881
1__8567862	rs1109959679	1	8567862	TMEM181	ENSSSCG00000024876	4	1	0.190771	0.440718
1__8568177	rs80980226	1	8568177	TMEM181	ENSSSCG00000024876	7	1	0.0571781	0.239352
1__8574722		1	8574722	TMEM181	ENSSSCG00000024876	4	0	0.116588	0.342544
1__8575057	rs1113635720	1	8575057	TMEM181	ENSSSCG00000024876	2	0	0.714853	0.866396
1__8654269	rs325874438	1	8654269			3	1	0.144491	0.38256
1__8928599	rs325389474	1	8928599	GTF2H5	ENSSSCG00000024019	7	0	0.0785837	0.281433
1__8949413	rs321670144	1	8949413	SERAC1	ENSSSCG00000012314	1	1	0.0191516	0.138356
1__8964102	rs328544888	1	8964102	SERAC1	ENSSSCG00000012314	1	1	0.0129616	0.115038
1__8993211	rs711543983	1	8993211	SERAC1	ENSSSCG00000012314	4	1	0.01962	0.140184
1__9000444	rs1111115056	1	9000444	SERAC1	ENSSSCG00000012314	8	2	0.0861427	0.293358
1__9130563	rs329926831	1	9130563	SNX9	ENSSSCG00000030535	4	1	0.350267	0.604081
1__9130610	rs337639375	1	9130610	SNX9	ENSSSCG00000030535	4	0	0.352198	0.605906
1__9131290	rs343019143	1	9131290	SNX9	ENSSSCG00000030535	2	0	0.409586	0.655101
1__9135309	rs325968229	1	9135309	SNX9	ENSSSCG00000030535	6	1	0.0378348	0.195416
1__9139966	rs343667961	1	9139966	SNX9	ENSSSCG00000030535	4	0	0.306761	0.564168
1__9158723	rs318958434	1	9158723	SNX9	ENSSSCG00000030535	4	1	0.0587674	0.24299
1__9167584	rs334979328	1	9167584	SNX9	ENSSSCG00000030535	5	2	0.0503352	0.224614
1__9794468	rs319813469	1	9794468	ARID1B	ENSSSCG00000004064	2	0	0.964381	1
1__9794489	rs80798643	1	9794489	ARID1B	ENSSSCG00000004064	3	0	0.823649	0.926401
1__9794518	rs332675129	1	9794518	ARID1B	ENSSSCG00000004064	2	0	0.49763	0.721244
1__9797561	rs318258863	1	9797561	ARID1B	ENSSSCG00000004064	4	0	0.837142	0.932151
1__9801652		1	9801652	ARID1B	ENSSSCG00000004064	5	0	0.0188684	0.137608
1__9820952	rs80986041	1	9820952	ARID1B	ENSSSCG00000004064	3	0	0.515765	0.735004
1__10175730	rs1113368248	1	10175730	ARID1B	ENSSSCG00000004064	1	0	0.230541	0.485402
1__10175733	rs703630678	1	10175733	ARID1B	ENSSSCG00000004064	1	0	0.230541	0.485402
1__12068590	rs338129398	1	12068590	SCAF8	ENSSSCG00000004070	11	0	0.213184	0.467168
1__12559407	rs322139899	1	12559407	OPRM1	ENSSSCG00000004074	7	1	0.567699	0.772958
1__12572036	rs343018666	1	12572036	OPRM1	ENSSSCG00000004074	5	0	0.646752	0.824037
1__12572210	rs344980443	1	12572210	OPRM1	ENSSSCG00000004074	8	2	0.00781249	0.090313
1__12597825	rs343196988	1	12597825	OPRM1	ENSSSCG00000004074	8	0	0.874203	0.953433
1__12598210	rs337590407	1	12598210	OPRM1	ENSSSCG00000004074	8	1	0.0603155	0.246306
1__12598231	rs327880137	1	12598231	OPRM1	ENSSSCG00000004074	8	1	0.00573259	0.0775783
1__12598324	rs332308206	1	12598324	OPRM1	ENSSSCG00000004074	8	1	0.0583046	0.24195
1__12598494	rs324304348	1	12598494	OPRM1	ENSSSCG00000004074	8	2	0.00672428	0.0840252
1__12598584	rs341714860	1	12598584	OPRM1	ENSSSCG00000004074	8	0	0.6179	0.807466
1__12598594	rs318799579	1	12598594	OPRM1	ENSSSCG00000004074	8	0	0.646674	0.824037
1__12599095	rs335787366	1	12599095	OPRM1	ENSSSCG00000004074	7	0	0.720162	0.870097
1__12599351	rs324383819	1	12599351	OPRM1	ENSSSCG00000004074	7	0	0.803843	0.919266
1__12599356	rs341254591	1	12599356	OPRM1	ENSSSCG00000004074	8	0	0.811474	0.92195
1__12600267	rs342266881	1	12600267	OPRM1	ENSSSCG00000004074	6	1	0.471533	0.702463
1__12600601	rs320437234	1	12600601	OPRM1	ENSSSCG00000004074	6	1	0.220472	0.474858
1__12600604	rs341231072	1	12600604	OPRM1	ENSSSCG00000004074	6	1	0.19009	0.439771
1__12600673	rs319405304	1	12600673	OPRM1	ENSSSCG00000004074	7	1	0.0798829	0.283705
1__12600700	rs327978186	1	12600700	OPRM1	ENSSSCG00000004074	8	0	0.663744	0.834562
1__12600749	rs336409117	1	12600749	OPRM1	ENSSSCG00000004074	6	1	0.0757737	0.275925
1__12600876	rs336360432	1	12600876	OPRM1	ENSSSCG00000004074	7	2	0.0593755	0.244037
1__12601064	rs324921786	1	12601064	OPRM1	ENSSSCG00000004074	2	0	0.815622	0.923768
1__12601205	rs708673354	1	12601205	OPRM1	ENSSSCG00000004074	1	0	1	1
1__12601305	rs337469448	1	12601305	OPRM1	ENSSSCG00000004074	6	1	0.0537052	0.231924
1__12601306	rs331424554	1	12601306	OPRM1	ENSSSCG00000004074	6	1	0.0537052	0.231924
1__12601499	rs326525202	1	12601499	OPRM1	ENSSSCG00000004074	6	1	0.330336	0.586155
1__12601511	rs343045983	1	12601511	OPRM1	ENSSSCG00000004074	6	0	0.546506	0.75773
1__12601736	rs332517188	1	12601736	OPRM1	ENSSSCG00000004074	7	1	0.252239	0.507502
1__12601955	rs339841794	1	12601955	OPRM1	ENSSSCG00000004074	7	0	0.386226	0.635386
1__12602210		1	12602210	OPRM1	ENSSSCG00000004074	8	0	0.522777	0.740295
1__13458092	rs81218589	1	13458092	MTRF1L	ENSSSCG00000004076	1	0	0.830691	0.929262
1__14005089	rs341254833	1	14005089	ENSSSCG00000049158	ENSSSCG00000049158	1	1	0.00112361	0.0323881
1__14009667		1	14009667	ENSSSCG00000049158	ENSSSCG00000049158	1	0	0.628842	0.814092
1__14009765	rs1111983101	1	14009765	ENSSSCG00000049158	ENSSSCG00000049158	2	0	0.849581	0.939122
1__14018025		1	14018025	ENSSSCG00000049158	ENSSSCG00000049158	2	0	0.473794	0.704185
1__14047840	rs81348594	1	14047840	ENSSSCG00000004082	ENSSSCG00000004082	5	0	0.125033	0.355913
1__14047879	rs341809358	1	14047879	ENSSSCG00000004082	ENSSSCG00000004082	2	1	0.0229855	0.151171
1__14061801	rs335372182	1	14061801	ENSSSCG00000004082	ENSSSCG00000004082	6	1	0.324314	0.581392
1__14091365	rs321513499	1	14091365	ENSSSCG00000004082,ENSSSCG00000031744	ENSSSCG00000004082,ENSSSCG00000031744	9	1	0.343556	0.598278
1__14102793	rs332347007	1	14102793	ENSSSCG00000004082	ENSSSCG00000004082	3	0	0.181071	0.429673
1__14114448	rs321161292	1	14114448	ENSSSCG00000004082	ENSSSCG00000004082	4	0	0.375233	0.624921
1__14123128	rs81209192	1	14123128	ENSSSCG00000004082	ENSSSCG00000004082	6	1	0.0442038	0.211465
1__14139854	rs337974605	1	14139854	ENSSSCG00000004082	ENSSSCG00000004082	5	0	0.813798	0.923259
1__14139866	rs319761579	1	14139866	ENSSSCG00000004082	ENSSSCG00000004082	5	0	0.450274	0.687078
1__14201194	rs327507817	1	14201194	ENSSSCG00000004082	ENSSSCG00000004082	6	0	0.224467	0.478891
1__14784544	rs80881323	1	14784544	ARMT1	ENSSSCG00000004088	1	0	0.804757	0.919358
1__14791470	rs1109145789	1	14791470	ARMT1	ENSSSCG00000004088	1	1	0.00203203	0.0444574
1__14801147	rs80976402	1	14801147	RMND1	ENSSSCG00000004089	1	1	0.018585	0.136652
1__16330959	rs331549214	1	16330959	KATNA1	ENSSSCG00000004104	3	1	0.156797	0.398912
1__16354518	rs81349235	1	16354518	KATNA1	ENSSSCG00000004104	11	3	0.0114866	0.108633
1__16362878	rs55618829	1	16362878	GINM1	ENSSSCG00000030067	11	1	0.168579	0.413959
1__16369790	rs81216932	1	16369790	GINM1	ENSSSCG00000030067	11	1	0.139491	0.376263
1__16498257	rs80855596	1	16498257	ZC3H12D	ENSSSCG00000004109	8	3	0.0370788	0.193426
1__16498462	rs329538583	1	16498462	ZC3H12D	ENSSSCG00000004109	8	1	0.177708	0.425595
1__16498578	rs343879556	1	16498578	ZC3H12D	ENSSSCG00000004109	8	1	0.363198	0.613597
1__16498828	rs80923810	1	16498828	ZC3H12D	ENSSSCG00000004109	9	1	0.0888786	0.298125
1__16533605	rs319444042	1	16533605	TAB2	ENSSSCG00000004110	2	1	0.0258835	0.160067
1__17306967	rs692357318	1	17306967	SASH1	ENSSSCG00000033175	3	2	0.00866981	0.0954857
1__19075405	rs80784224	1	19075405	RAB32	ENSSSCG00000004114	2	1	0.000780075	0.0265419
1__19075669	rs337431377	1	19075669	RAB32	ENSSSCG00000004114	5	1	0.363598	0.613886
1__19075696	rs338949241	1	19075696	RAB32	ENSSSCG00000004114	3	1	0.145181	0.38319
1__19076035	rs1108584771	1	19076035	RAB32	ENSSSCG00000004114	6	1	0.349612	0.603644
1__19076082	rs345026852	1	19076082	RAB32	ENSSSCG00000004114	5	0	0.85069	0.939828
1__19076278	rs341368323	1	19076278	RAB32	ENSSSCG00000004114	5	1	0.533568	0.748161
1__19076294	rs327975967	1	19076294	RAB32	ENSSSCG00000004114	5	1	0.0858088	0.292882
1__19766505	rs326204063	1	19766505	FBXO30	ENSSSCG00000004121	1	0	0.813217	0.922927
1__20525907	rs345223971	1	20525907	UTRN	ENSSSCG00000004123	1	0	0.0846854	0.291494
1__20813588	rs341275572	1	20813588	UTRN	ENSSSCG00000004123	10	0	0.504216	0.726131
1__20899901	rs331597109	1	20899901	UTRN	ENSSSCG00000004123	2	1	0.00879807	0.0960277
1__21128068	rs320941707	1	21128068	STX11	ENSSSCG00000004125	2	0	0.370093	0.619734
1__21414627		1	21414627	ENSSSCG00000040918	ENSSSCG00000040918	2	0	0.759435	0.896518
1__21742723	rs80980714	1	21742723	FUCA2	ENSSSCG00000004133	2	0	0.400188	0.647402
1__21754305	rs342224797	1	21754305	FUCA2,PEX3	ENSSSCG00000004133,ENSSSCG00000004134	4	1	0.0255246	0.158869
1__21754762	rs337173066	1	21754762	FUCA2,PEX3	ENSSSCG00000004133,ENSSSCG00000004134	5	0	0.66663	0.836712
1__21762134	rs327926994	1	21762134	FUCA2,PEX3	ENSSSCG00000004133,ENSSSCG00000004134	4	1	0.0136937	0.117596
1__21762297	rs343117093	1	21762297	FUCA2,PEX3	ENSSSCG00000004133,ENSSSCG00000004134	4	1	0.100497	0.317193
1__22413152	rs324022940	1	22413152	HIVEP2	ENSSSCG00000004138	10	2	0.0496159	0.223087
1__22414998	rs81350367	1	22414998	HIVEP2	ENSSSCG00000004138	10	0	0.711731	0.864219
1__22416869	rs331063188	1	22416869	HIVEP2	ENSSSCG00000004138	3	1	0.134183	0.36963
1__22429026	rs324046792	1	22429026	HIVEP2	ENSSSCG00000004138	10	2	0.00840588	0.0937432
1__22436802	rs339856611	1	22436802			9	2	0.0208975	0.143857
1__22436813	rs327574224	1	22436813			9	3	0.0110394	0.106925
1__22662503	rs320582800	1	22662503	ADGRG6	ENSSSCG00000004139	2	1	0.0157137	0.12585
1__22663139	rs322626728	1	22663139	ADGRG6	ENSSSCG00000004139	5	0	0.889285	0.960811
1__22663255	rs340513698	1	22663255	ADGRG6	ENSSSCG00000004139	4	1	0.0801713	0.284166
1__22663340	rs334237383	1	22663340	ADGRG6	ENSSSCG00000004139	1	0	0.0858491	0.292943
1__22670406		1	22670406	ADGRG6	ENSSSCG00000004139	1	0	0.80873	0.92072
1__25156677	rs334996343	1	25156677	CITED2	ENSSSCG00000004142	2	0	0.983901	1
1__25317037	rs325068882	1	25317037	HECA	ENSSSCG00000004144	10	0	0.522008	0.739649
1__25317214	rs334531349	1	25317214	HECA	ENSSSCG00000004144	11	0	0.402117	0.648977
1__25317254	rs342888563	1	25317254	HECA	ENSSSCG00000004144	10	0	0.714188	0.865922
1__25317795	rs336057326	1	25317795	HECA	ENSSSCG00000004144	10	1	0.329588	0.585687
1__25317840	rs344941224	1	25317840	HECA	ENSSSCG00000004144	10	0	0.984235	1
1__25318912	rs319140280	1	25318912	HECA	ENSSSCG00000004144	8	1	0.0586595	0.242728
1__25319189	rs328692172	1	25319189	HECA	ENSSSCG00000004144	1	1	0.00012186	0.00883538
1__25319259	rs338848049	1	25319259	HECA	ENSSSCG00000004144	1	1	0.00335281	0.0581415
1__25319354	rs321722551	1	25319354	HECA	ENSSSCG00000004144	3	1	0.0927841	0.304934
1__25319405	rs331062608	1	25319405	HECA	ENSSSCG00000004144	9	1	0.0542373	0.233074
1__25320009	rs344434823	1	25320009	HECA	ENSSSCG00000004144	9	1	0.142465	0.37959
1__25323946	rs338597238	1	25323946	HECA	ENSSSCG00000004144	6	0	0.22149	0.476184
1__25325242	rs326530199	1	25325242	HECA	ENSSSCG00000004144	1	0	0.433484	0.673984
1__25326299	rs322794518	1	25326299	HECA	ENSSSCG00000004144	1	1	0.0476909	0.218932
1__25330569	rs344858053	1	25330569	HECA	ENSSSCG00000004144	10	0	0.973658	1
1__25330680	rs323336431	1	25330680	HECA	ENSSSCG00000004144	3	1	0.280117	0.535804
1__25432540	rs320613786	1	25432540			1	0	0.532464	0.747466
1__25446921	rs332643130	1	25446921	ABRACL	ENSSSCG00000004145	2	0	0.847792	0.938177
1__25524980	rs328309482	1	25524980	REPS1	ENSSSCG00000004146	11	1	0.0488741	0.221204
1__25658963	rs81218687	1	25658963	CCDC28A	ENSSSCG00000004148	9	1	0.111608	0.334567
1__26474910	rs332362561	1	26474910	TNFAIP3	ENSSSCG00000004154	9	1	0.449025	0.686104
1__26475225	rs338977445	1	26475225	TNFAIP3	ENSSSCG00000004154	7	0	0.400195	0.647402
1__26475512	rs331946386	1	26475512	TNFAIP3	ENSSSCG00000004154	9	0	0.689493	0.849714
1__26475705	rs331268375	1	26475705	TNFAIP3	ENSSSCG00000004154	7	0	0.207367	0.461151
1__26475822	rs333209318	1	26475822	TNFAIP3	ENSSSCG00000004154	7	1	0.355927	0.609021
1__26475875	rs343849619	1	26475875	TNFAIP3	ENSSSCG00000004154	7	2	0.00458556	0.0689799
1__26475900	rs323951040	1	26475900	TNFAIP3	ENSSSCG00000004154	7	2	0.000206258	0.012722
1__26475936	rs335858273	1	26475936	TNFAIP3	ENSSSCG00000004154	7	1	0.184942	0.434032
1__26475945	rs342518751	1	26475945	TNFAIP3	ENSSSCG00000004154	7	1	0.240056	0.49595
1__26476104	rs337567491	1	26476104	TNFAIP3	ENSSSCG00000004154	7	0	0.467698	0.69972
1__26477843	rs346102540	1	26477843	TNFAIP3	ENSSSCG00000004154	5	0	0.0776817	0.279742
1__26477849	rs328303379	1	26477849	TNFAIP3	ENSSSCG00000004154	5	1	0.0148438	0.122191
1__26478101	rs319105966	1	26478101	TNFAIP3	ENSSSCG00000004154	5	0	0.910669	0.973567
1__26478284	rs339007654	1	26478284	TNFAIP3	ENSSSCG00000004154	4	1	0.157343	0.399714
1__26478312	rs322827827	1	26478312	TNFAIP3	ENSSSCG00000004154	7	0	0.746883	0.888065
1__26480949	rs343803091	1	26480949	TNFAIP3	ENSSSCG00000004154	3	1	0.0318124	0.177998
1__26481674	rs323965498	1	26481674	TNFAIP3	ENSSSCG00000004154	9	4	0.000214276	0.0131099
1__26528688	rs341969652	1	26528688			4	0	0.517544	0.736571
1__26529460	rs333026139	1	26529460			1	0	0.0978838	0.313763
1__27037676	rs710446129	1	27037676	IFNGR1	ENSSSCG00000004156	3	0	0.58215	0.783656
1__27049720	rs331119599	1	27049720	IFNGR1	ENSSSCG00000004156	1	0	0.750898	0.890804
1__27051774	rs319004155	1	27051774	IFNGR1	ENSSSCG00000004156	1	0	0.0512309	0.226747
1__27057704	rs328696660	1	27057704	IFNGR1	ENSSSCG00000004156	11	1	0.260549	0.516436
1__27057898	rs196953562	1	27057898	IFNGR1	ENSSSCG00000004156	10	1	0.0184855	0.13629
1__27057928	rs692643318	1	27057928	IFNGR1	ENSSSCG00000004156	1	0	0.931976	0.985564
1__27057937	rs701021389	1	27057937	IFNGR1	ENSSSCG00000004156	1	0	1	1
1__27058035	rs330094880	1	27058035	IFNGR1	ENSSSCG00000004156	10	2	0.0100669	0.102465
1__27563617	rs329558837	1	27563617	MAP3K5	ENSSSCG00000026041	1	0	0.836069	0.931962
1__27599794	rs342058893	1	27599794	MAP3K5	ENSSSCG00000026041	4	0	0.145097	0.38319
1__27883826	rs342721697	1	27883826	BCLAF1	ENSSSCG00000004163	3	0	0.304307	0.561758
1__27883892	rs330197167	1	27883892	BCLAF1	ENSSSCG00000004163	6	1	0.0199197	0.141124
1__27900732	rs322209315	1	27900732	BCLAF1	ENSSSCG00000004163	6	1	0.236969	0.492387
1__27901093	rs346352642	1	27901093	BCLAF1	ENSSSCG00000004163	6	1	0.0876483	0.296177
1__27902349	rs694959831	1	27902349	BCLAF1	ENSSSCG00000004163	3	0	0.108368	0.329283
1__29748608	rs10721005	1	29748608	SGK1	ENSSSCG00000021443	1	0	0.814094	0.923394
1__29750106	rs320281380	1	29750106	SGK1	ENSSSCG00000021443	3	0	0.676691	0.842186
1__29750423	rs330500410	1	29750423	SGK1	ENSSSCG00000021443	3	1	0.0357378	0.189493
1__29750723	rs45431841	1	29750723	SGK1	ENSSSCG00000021443	3	0	0.197868	0.450202
1__29750730	rs45431842	1	29750730	SGK1	ENSSSCG00000021443	3	0	0.476292	0.706381
1__29750984	rs45431844	1	29750984	SGK1	ENSSSCG00000021443	2	0	0.220927	0.475498
1__29752005	rs341074691	1	29752005	SGK1	ENSSSCG00000021443	1	0	0.461289	0.695367
1__29752283	rs334467216	1	29752283	SGK1	ENSSSCG00000021443	4	0	0.585029	0.785109
1__29752333	rs346039941	1	29752333	SGK1	ENSSSCG00000021443	4	1	0.204883	0.457956
1__29752386	rs324597016	1	29752386	SGK1	ENSSSCG00000021443	1	0	0.452985	0.689287
1__29752596	rs342283056	1	29752596	SGK1	ENSSSCG00000021443	4	2	0.0120466	0.110956
1__29752738	rs337382610	1	29752738	SGK1	ENSSSCG00000021443	8	2	0.00302374	0.0548004
1__29752859	rs321661538	1	29752859	SGK1	ENSSSCG00000021443	7	1	0.00225575	0.0466362
1__29752910	rs337827000	1	29752910	SGK1	ENSSSCG00000021443	9	1	0.0175938	0.13297
1__29752993	rs332161325	1	29752993	SGK1	ENSSSCG00000021443	2	1	0.1644	0.408745
1__29753070	rs338508371	1	29753070	SGK1	ENSSSCG00000021443	9	0	0.281022	0.536348
1__29753538	rs323126733	1	29753538	SGK1	ENSSSCG00000021443	10	3	0.0214604	0.145996
1__30920807	rs321768577	1	30920807			11	1	0.421296	0.664843
1__30921194	rs324376946	1	30921194	RPS12	ENSSSCG00000004177	5	0	0.448794	0.685824
1__30965856	rs326195312	1	30965856	ENSSSCG00000004179	ENSSSCG00000004179	1	0	0.0668209	0.259264
1__31227442	rs328098946	1	31227442	STX7	ENSSSCG00000004190	10	3	0.0214317	0.145842
1__31236352	rs330265848	1	31236352	STX7	ENSSSCG00000004190	13	2	0.313284	0.570881
1__31236456	rs344066336	1	31236456	STX7	ENSSSCG00000004190	10	2	0.030067	0.172192
1__31236636	rs343005970	1	31236636	STX7	ENSSSCG00000004190	9	1	0.16858	0.413959
1__31236747	rs345208051	1	31236747	STX7	ENSSSCG00000004190	9	0	0.781779	0.908637
1__31236808	rs333260280	1	31236808	STX7	ENSSSCG00000004190	9	1	0.223236	0.477885
1__31731118	rs80911134	1	31731118	ENPP1	ENSSSCG00000004193	8	1	0.0110925	0.107218
1__31733518	rs704851890	1	31733518	ENPP1	ENSSSCG00000004193	2	1	1.54e-05	0.00230152
1__31733519	rs713133798	1	31733519	ENPP1	ENSSSCG00000004193	2	1	7.83e-06	0.00132724
1__31737663	rs328715199	1	31737663	ENPP1	ENSSSCG00000004193	9	1	0.11829	0.34541
1__31738595	rs342607272	1	31738595	ENPP1	ENSSSCG00000004193	8	1	0.118496	0.345778
1__31745867	rs341892039	1	31745867	ENPP1	ENSSSCG00000004193	1	0	1	1
1__31997735		1	31997735	MED23	ENSSSCG00000004196	11	3	0.0142371	0.119712
1__32000905		1	32000905	MED23	ENSSSCG00000004196	11	3	0.0601798	0.246099
1__32006569	rs1111632054	1	32006569	ARG1	ENSSSCG00000004195	5	0	0.972466	1
1__32006934	rs1113218056	1	32006934	ARG1	ENSSSCG00000004195	5	3	2.2e-06	0.000505788
1__32006946	rs1108048854	1	32006946	ARG1	ENSSSCG00000004195	5	3	8.53e-07	0.00024213
1__32006993	rs80984743	1	32006993	ARG1	ENSSSCG00000004195	5	2	6.98e-05	0.00646949
1__32007058	rs80873744	1	32007058	ARG1	ENSSSCG00000004195	5	2	0.00245126	0.0487052
1__32007091	rs80787211	1	32007091	ARG1	ENSSSCG00000004195	5	1	0.0681405	0.261713
1__32007389	rs80934999	1	32007389	ARG1	ENSSSCG00000004195	5	1	0.287652	0.543298
1__32007425	rs80859546	1	32007425	ARG1	ENSSSCG00000004195	5	1	0.0851687	0.292076
1__32008528	rs336063061	1	32008528	ARG1	ENSSSCG00000004195	1	0	0.701424	0.857314
1__32010011	rs80915630	1	32010011	ARG1	ENSSSCG00000004195	5	0	0.349522	0.603644
1__32010229	rs344587382	1	32010229	ARG1	ENSSSCG00000004195	2	0	0.683546	0.845829
1__32010564	rs320568214	1	32010564	ARG1	ENSSSCG00000004195	5	1	0.190373	0.44023
1__32010699	rs331751057	1	32010699	ARG1	ENSSSCG00000004195	9	2	0.0342022	0.18494
1__32221884	rs336486974	1	32221884	AKAP7	ENSSSCG00000036790	4	0	0.541967	0.754164
1__32222050	rs345628111	1	32222050	AKAP7	ENSSSCG00000036790	9	1	0.112449	0.335927
1__32418760		1	32418760	EPB41L2	ENSSSCG00000004199	5	0	0.751627	0.891384
1__32520168	rs345284854	1	32520168	EPB41L2	ENSSSCG00000004199	10	1	0.150833	0.391358
1__32520382	rs336007904	1	32520382	EPB41L2	ENSSSCG00000004199	10	1	0.327736	0.58401
1__32520452	rs328042705	1	32520452	EPB41L2	ENSSSCG00000004199	9	1	0.029095	0.169526
1__32577098	rs326021567	1	32577098	EPB41L2	ENSSSCG00000004199	1	0	0.356407	0.609441
1__32600885	rs81216575	1	32600885	EPB41L2	ENSSSCG00000004199	10	1	0.178267	0.426363
1__32600913	rs81216576	1	32600913	EPB41L2	ENSSSCG00000004199	10	1	0.140108	0.376937
1__32629440	rs318390888	1	32629440	EPB41L2	ENSSSCG00000004199	9	0	0.979532	1
1__32629595	rs324946496	1	32629595	EPB41L2	ENSSSCG00000004199	9	1	0.260081	0.516254
1__32629677	rs332293874	1	32629677	EPB41L2	ENSSSCG00000004199	6	1	0.141108	0.377753
1__32630208	rs325664446	1	32630208	EPB41L2	ENSSSCG00000004199	9	2	0.0512071	0.226747
1__32630258	rs333777662	1	32630258	EPB41L2	ENSSSCG00000004199	9	0	0.26301	0.51914
1__33193827	rs325193910	1	33193827	SAMD3	ENSSSCG00000004202	2	1	0.040526	0.202661
1__33200139	rs331298066	1	33200139	L3MBTL3	ENSSSCG00000004203	3	0	0.869068	0.950541
1__33583504	rs80908082	1	33583504	ARHGAP18	ENSSSCG00000004205	4	0	0.135243	0.371196
1__33673089	rs344754135	1	33673089	ARHGAP18	ENSSSCG00000004205	7	2	0.0244234	0.155985
1__33716483	rs80931103	1	33716483	ARHGAP18	ENSSSCG00000004205	3	0	0.458951	0.693609
1__33716968	rs343397288	1	33716968	ARHGAP18	ENSSSCG00000004205	8	1	0.105125	0.324322
1__33717061	rs327151074	1	33717061	ARHGAP18	ENSSSCG00000004205	6	0	0.993695	1
1__33717178	rs338468214	1	33717178	ARHGAP18	ENSSSCG00000004205	8	1	0.0239329	0.154234
1__33717244	rs321560595	1	33717244	ARHGAP18	ENSSSCG00000004205	7	1	0.037432	0.194474
1__33717298	rs698676551	1	33717298	ARHGAP18	ENSSSCG00000004205	7	0	0.620661	0.809257
1__33717304	rs707157798	1	33717304	ARHGAP18	ENSSSCG00000004205	13	1	0.318134	0.575569
1__33717344	rs329853605	1	33717344	ARHGAP18	ENSSSCG00000004205	7	1	0.0109298	0.10659
1__33717358	rs336854270	1	33717358	ARHGAP18	ENSSSCG00000004205	7	2	0.0291523	0.169689
1__33717381	rs320675371	1	33717381	ARHGAP18	ENSSSCG00000004205	7	1	0.0194801	0.139779
1__33717495	rs338676912	1	33717495	ARHGAP18	ENSSSCG00000004205	7	0	0.422664	0.665364
1__33717528	rs323319451	1	33717528	ARHGAP18	ENSSSCG00000004205	8	1	0.0735657	0.272343
1__33717687	rs331056664	1	33717687	ARHGAP18	ENSSSCG00000004205	13	3	0.0166579	0.129739
1__33717782	rs321963237	1	33717782	ARHGAP18	ENSSSCG00000004205	13	2	0.00200868	0.0442334
1__35891921	rs326976014	1	35891921	ECHDC1	ENSSSCG00000004216	1	0	1	1
1__35892523	rs320861246	1	35892523	ECHDC1	ENSSSCG00000004216	2	0	0.629746	0.814533
1__35893609	rs333126119	1	35893609	ECHDC1	ENSSSCG00000004216	2	0	0.198218	0.450564
1__35907955	rs333856793	1	35907955	ECHDC1	ENSSSCG00000004216	7	2	0.0170253	0.131032
1__37044714	rs322319240	1	37044714	NCOA7	ENSSSCG00000004222	5	2	5.32e-06	0.000955433
1__37044881	rs333579117	1	37044881	NCOA7	ENSSSCG00000004222	2	0	0.260715	0.516685
1__37093252	rs324825085	1	37093252	NCOA7	ENSSSCG00000004222	13	1	0.00775056	0.0898123
1__37784515		1	37784515			1	0	0.233759	0.488913
1__39849005	rs324032703	1	39849005	SMPDL3A	ENSSSCG00000004233	13	4	0.00745676	0.0882501
1__39849418	rs1112642626	1	39849418	SMPDL3A	ENSSSCG00000004233	1	0	1	1
1__39849592	rs1112269013	1	39849592	SMPDL3A	ENSSSCG00000004233	3	0	0.120483	0.34891
1__39849619	rs81319975	1	39849619	SMPDL3A	ENSSSCG00000004233	12	0	0.73265	0.878364
1__39849984		1	39849984	SMPDL3A	ENSSSCG00000004233	1	1	0.00169465	0.0406117
1__39850001	rs1108038743	1	39850001	SMPDL3A	ENSSSCG00000004233	13	1	0.127292	0.359477
1__39850150	rs1109161768	1	39850150	SMPDL3A	ENSSSCG00000004233	12	1	0.968977	1
1__39850458	rs701813105	1	39850458	SMPDL3A	ENSSSCG00000004233	9	0	0.555585	0.76442
1__39850477	rs692094559	1	39850477	SMPDL3A	ENSSSCG00000004233	1	0	0.179746	0.428185
1__39850574	rs706220238	1	39850574	SMPDL3A	ENSSSCG00000004233	1	1	1.63e-05	0.00236981
1__39850604	rs696488541	1	39850604	SMPDL3A	ENSSSCG00000004233	9	2	0.0611854	0.247643
1__39850738	rs694768248	1	39850738	SMPDL3A	ENSSSCG00000004233	1	0	0.740195	0.883259
1__39850764	rs708449558	1	39850764	SMPDL3A	ENSSSCG00000004233	1	0	0.700272	0.856632
1__39853922	rs80804042	1	39853922	SMPDL3A	ENSSSCG00000004233	2	0	0.530333	0.746325
1__39855458	rs329848267	1	39855458	SMPDL3A	ENSSSCG00000004233	1	0	0.927351	0.98382
1__39855479	rs340376888	1	39855479	SMPDL3A	ENSSSCG00000004233	1	0	0.653832	0.827923
1__39856097	rs80908272	1	39856097	SMPDL3A	ENSSSCG00000004233	6	0	0.331204	0.586736
1__39856773	rs332790296	1	39856773	SMPDL3A	ENSSSCG00000004233	3	0	0.346457	0.600811
1__39857063	rs80833702	1	39857063	SMPDL3A	ENSSSCG00000004233	8	2	0.00784848	0.090313
1__39857371	rs320227906	1	39857371	SMPDL3A	ENSSSCG00000004233	3	0	0.991522	1
1__39857434	rs328021645	1	39857434	SMPDL3A	ENSSSCG00000004233	1	0	1	1
1__39859474	rs333364133	1	39859474	SMPDL3A	ENSSSCG00000004233	1	0	0.817219	0.924321
1__39859656	rs341413791	1	39859656	SMPDL3A	ENSSSCG00000004233	1	0	1	1
1__39859703	rs336588257	1	39859703	SMPDL3A	ENSSSCG00000004233	1	0	0.489683	0.715824
1__39859718	rs320915430	1	39859718	SMPDL3A	ENSSSCG00000004233	1	0	1	1
1__39860286	rs343975838	1	39860286	SMPDL3A	ENSSSCG00000004233	3	1	0.362642	0.613134
1__39862170	rs80870383	1	39862170	SMPDL3A	ENSSSCG00000004233	10	0	0.670064	0.839175
1__39863014	rs327742264	1	39863014	SMPDL3A	ENSSSCG00000004233	1	1	0.0400965	0.201715
1__39914368	rs328652487	1	39914368	PKIB	ENSSSCG00000004236	1	0	0.750289	0.890244
1__39914387	rs332797610	1	39914387	PKIB	ENSSSCG00000004236	1	0	0.546785	0.757925
1__39914983	rs341496348	1	39914983	PKIB	ENSSSCG00000004236	2	0	0.578607	0.781515
1__40119840	rs81217103	1	40119840	SERINC1	ENSSSCG00000004237	3	1	0.00342525	0.058739
1__40137454	rs334778275	1	40137454	SERINC1	ENSSSCG00000004237	3	0	0.964103	1
1__40137837	rs345466762	1	40137837	SERINC1	ENSSSCG00000004237	13	1	0.546874	0.757925
1__40140767	rs323012786	1	40140767	SERINC1	ENSSSCG00000004237	4	0	0.60603	0.799582
1__40141096	rs344701579	1	40141096	SERINC1	ENSSSCG00000004237	4	0	0.0745857	0.273903
1__42893307	rs344944779	1	42893307	MAN1A1	ENSSSCG00000004244	1	0	0.0901554	0.300537
1__43264572	rs80913633	1	43264572	ENSSSCG00000050966	ENSSSCG00000050966	1	0	1	1
1__43265434	rs321553163	1	43265434	ENSSSCG00000050966	ENSSSCG00000050966	1	0	1	1
1__43265445	rs330979139	1	43265445	ENSSSCG00000050966	ENSSSCG00000050966	1	0	0.440371	0.679617
1__43266763	rs332651078	1	43266763	ENSSSCG00000050966	ENSSSCG00000050966	1	0	0.0635896	0.252544
1__43267433	rs332422255	1	43267433	ENSSSCG00000050966	ENSSSCG00000050966	6	0	0.351726	0.605401
1__43561968		1	43561968	CEP85L	ENSSSCG00000004249	1	1	0.0200983	0.141816
1__44940057		1	44940057	KPNA5,ZUP1	ENSSSCG00000004262,ENSSSCG00000004263	2	0	0.728633	0.875208
1__44940178		1	44940178	KPNA5,ZUP1	ENSSSCG00000004262,ENSSSCG00000004263	2	0	0.979743	1
1__44941737	rs327806540	1	44941737	ZUP1	ENSSSCG00000004263	2	0	0.721224	0.870761
1__44941830	rs337249370	1	44941830	ZUP1	ENSSSCG00000004263	3	0	0.811876	0.922205
1__44941892	rs319266530	1	44941892	ZUP1	ENSSSCG00000004263	3	0	0.424695	0.666771
1__44941977	rs325329228	1	44941977	ZUP1	ENSSSCG00000004263	2	0	0.984889	1
1__45178587	rs331091223	1	45178587	PTP4A1	ENSSSCG00000025941	16	5	2.17e-05	0.00288694
1__45178613	rs325521421	1	45178613	PTP4A1	ENSSSCG00000025941	5	1	0.0592847	0.24397
1__45180059	rs342639003	1	45180059	PTP4A1	ENSSSCG00000025941	10	2	0.022524	0.149675
1__45269206		1	45269206	PHF3	ENSSSCG00000035259	16	1	0.153609	0.394579
1__45269644		1	45269644	PHF3	ENSSSCG00000035259	15	0	0.497101	0.721023
1__45269659		1	45269659	PHF3	ENSSSCG00000035259	15	1	0.441948	0.680586
1__45276361		1	45276361	PHF3	ENSSSCG00000035259	15	2	0.0642751	0.253988
1__45293014		1	45293014	PHF3	ENSSSCG00000035259	15	3	0.0289116	0.169356
1__45293179		1	45293179	PHF3	ENSSSCG00000035259	16	4	0.00178241	0.0417385
1__50913916	rs328889916	1	50913916	SMAP1	ENSSSCG00000004276	3	0	0.885933	0.959095
1__50933236	rs324436185	1	50933236	SMAP1	ENSSSCG00000004276	7	1	0.032744	0.180463
1__50941404	rs81354043	1	50941404	SMAP1,B3GAT2	ENSSSCG00000004276,ENSSSCG00000026246	1	0	0.814712	0.923612
1__50941663	rs81354045	1	50941663	SMAP1,B3GAT2	ENSSSCG00000004276,ENSSSCG00000026246	7	1	0.389896	0.638557
1__50941679	rs345683781	1	50941679	SMAP1,B3GAT2	ENSSSCG00000004276,ENSSSCG00000026246	5	0	0.396047	0.64355
1__51325414	rs335670659	1	51325414	OGFRL1	ENSSSCG00000004279	4	2	0.000411452	0.0191297
1__51325680	rs319616026	1	51325680	OGFRL1	ENSSSCG00000004279	5	1	0.126029	0.357655
1__51325969	rs331043145	1	51325969	OGFRL1	ENSSSCG00000004279	1	0	0.215765	0.469795
1__51326101	rs331215893	1	51326101	OGFRL1	ENSSSCG00000004279	4	0	0.395303	0.642794
1__51326177	rs338933634	1	51326177	OGFRL1	ENSSSCG00000004279	1	0	0.514917	0.734117
1__51326696	rs332295306	1	51326696	OGFRL1	ENSSSCG00000004279	3	0	0.635024	0.8176
1__51326758	rs345105584	1	51326758	OGFRL1	ENSSSCG00000004279	4	1	0.153284	0.394175
1__51326861	rs344159625	1	51326861	OGFRL1	ENSSSCG00000004279	3	0	0.219859	0.474401
1__51327176	rs326582893	1	51327176	OGFRL1	ENSSSCG00000004279	3	0	0.280565	0.536119
1__51327203	rs691527875	1	51327203	OGFRL1	ENSSSCG00000004279	1	0	0.200369	0.452711
1__51327640	rs328826241	1	51327640	OGFRL1	ENSSSCG00000004279	4	0	0.167556	0.412769
1__51327764	rs333269890	1	51327764	OGFRL1	ENSSSCG00000004279	1	0	0.157866	0.400536
1__51327858	rs343157518	1	51327858	OGFRL1	ENSSSCG00000004279	1	1	0.00187618	0.0425273
1__51328813	rs328805477	1	51328813	OGFRL1	ENSSSCG00000004279	2	2	0.00161885	0.0399058
1__51329381	rs332691946	1	51329381	OGFRL1	ENSSSCG00000004279	4	1	0.0246775	0.156513
1__51329692	rs345565396	1	51329692	OGFRL1	ENSSSCG00000004279	5	2	0.0102659	0.103439
1__51329754	rs340822009	1	51329754	OGFRL1	ENSSSCG00000004279	1	0	0.497144	0.721023
1__51329829	rs325256955	1	51329829	OGFRL1	ENSSSCG00000004279	4	1	0.313436	0.5709
1__51329931	rs339607058	1	51329931	OGFRL1	ENSSSCG00000004279	4	1	0.0168439	0.13033
1__51330818	rs318657450	1	51330818	OGFRL1	ENSSSCG00000004279	9	0	0.166277	0.411018
1__51330978	rs713932448	1	51330978	OGFRL1	ENSSSCG00000004279	3	0	0.220765	0.475294
1__51331247	rs323937072	1	51331247	OGFRL1	ENSSSCG00000004279	4	1	0.329908	0.585835
1__51331609	rs333881282	1	51331609	OGFRL1	ENSSSCG00000004279	4	0	0.263856	0.519824
1__51331612	rs342301142	1	51331612	OGFRL1	ENSSSCG00000004279	4	0	0.292852	0.5493
1__51331944	rs344106383	1	51331944	OGFRL1	ENSSSCG00000004279	4	1	0.0806505	0.284871
1__52939389	rs319624304	1	52939389	KCNQ5	ENSSSCG00000004281	2	0	0.222468	0.477175
1__52996873	rs330575380	1	52996873	ENSSSCG00000004284	ENSSSCG00000004284	1	0	1	1
1__53153523	rs333606760	1	53153523	CYB5R4	ENSSSCG00000022994	8	0	0.731822	0.877896
1__53153541	rs345477113	1	53153541	CYB5R4	ENSSSCG00000022994	6	0	0.174659	0.421843
1__54462810	rs81001473	1	54462810	SNX14	ENSSSCG00000004293	6	0	0.700775	0.856923
1__54502705	rs80801620	1	54502705	SNX14	ENSSSCG00000004293	5	0	0.305126	0.562314
1__54511341	rs324662985	1	54511341	SNX14	ENSSSCG00000004293	8	1	0.400034	0.647344
1__54579252	rs322658243	1	54579252	SYNCRIP	ENSSSCG00000004294	6	0	0.792021	0.913971
1__54630771	rs328889331	1	54630771			8	1	0.202555	0.455057
1__54630895	rs325791996	1	54630895			8	0	0.909231	0.97296
1__54631050	rs705698160	1	54631050			6	0	0.897087	0.965007
1__54631634	rs330424967	1	54631634			7	3	0.0046419	0.069479
1__54631873	rs334584269	1	54631873			7	0	0.782569	0.909009
1__54632093	rs55618060	1	54632093			6	1	0.181237	0.42999
1__54632857	rs325700766	1	54632857			7	0	0.885406	0.95903
1__55703594	rs326380432	1	55703594	ZNF292	ENSSSCG00000035281	3	1	0.202481	0.454972
1__55709720	rs322968546	1	55709720	ZNF292	ENSSSCG00000035281	6	0	0.5165	0.735695
1__55709723	rs332423384	1	55709723	ZNF292	ENSSSCG00000035281	7	1	0.28159	0.536719
1__55709843	rs345089042	1	55709843	ZNF292	ENSSSCG00000035281	7	1	0.659103	0.831796
1__55710136	rs333139664	1	55710136	ZNF292	ENSSSCG00000035281	7	0	0.728158	0.875155
1__55711432	rs326805503	1	55711432	ZNF292	ENSSSCG00000035281	1	0	1	1
1__56006129	rs319523085	1	56006129	ORC3	ENSSSCG00000004306	6	1	0.178162	0.426151
1__56042772	rs335809676	1	56042772	ORC3	ENSSSCG00000004306	1	0	0.2169	0.470958
1__56047623	rs323695072	1	56047623	ENSSSCG00000004307	ENSSSCG00000004307	1	0	0.0946832	0.308295
1__56070023	rs81354284	1	56070023	ENSSSCG00000004307	ENSSSCG00000004307	5	1	0.0185592	0.136564
1__57128745	rs80868878	1	57128745	PNRC1	ENSSSCG00000039953	4	0	0.777242	0.905872
1__57128804	rs80794285	1	57128804	PNRC1	ENSSSCG00000039953	9	1	0.537269	0.750521
1__57131904	rs331997332	1	57131904	PNRC1	ENSSSCG00000039953	9	0	0.832044	0.929602
1__57337340	rs318484293	1	57337340	UBE2J1	ENSSSCG00000004317	4	1	0.128532	0.360903
1__57337958	rs322391775	1	57337958	UBE2J1	ENSSSCG00000004317	10	2	0.0517526	0.227789
1__57338264	rs1111529345	1	57338264	UBE2J1	ENSSSCG00000004317	3	0	0.676953	0.842265
1__57338872	rs338737097	1	57338872	UBE2J1	ENSSSCG00000004317	9	1	0.184709	0.434032
1__57354391	rs329124408	1	57354391	UBE2J1	ENSSSCG00000004317	2	0	0.708054	0.861857
1__57652309	rs346204300	1	57652309			1	0	0.806097	0.919455
1__57665167	rs1110190737	1	57665167	MDN1	ENSSSCG00000004328	6	1	0.299206	0.555692
1__57668521	rs1111091583	1	57668521	MDN1	ENSSSCG00000004328	6	1	0.166838	0.411752
1__57669556	rs1108406844	1	57669556	MDN1	ENSSSCG00000004328	6	0	0.68872	0.8494
1__57670801	rs692328857	1	57670801	MDN1	ENSSSCG00000004328	6	0	0.857873	0.943729
1__57670836	rs700615253	1	57670836	MDN1	ENSSSCG00000004328	8	1	0.47743	0.706953
1__57675466		1	57675466	MDN1	ENSSSCG00000004328	6	0	0.774868	0.905253
1__57687394	rs332272631	1	57687394	MDN1	ENSSSCG00000004328	6	0	0.098986	0.314969
1__57701549	rs343401988	1	57701549	MDN1	ENSSSCG00000004328	4	1	0.0331551	0.181406
1__57898281	rs340156805	1	57898281			9	1	0.0849038	0.291906
1__57898446	rs327357746	1	57898446			6	1	0.346296	0.600715
1__57899743	rs319223064	1	57899743			1	0	0.860685	0.945469
1__57901479	rs339248983	1	57901479	BACH2	ENSSSCG00000004332	4	0	0.273181	0.529073
1__58482608	rs332695574	1	58482608	MAP3K7	ENSSSCG00000004334	8	0	0.869781	0.950758
1__62942613	rs319890363	1	62942613	MANEA	ENSSSCG00000035648	1	0	0.20739	0.461151
1__62942762	rs320905376	1	62942762	MANEA	ENSSSCG00000035648	1	0	0.292984	0.54939
1__62942830	rs338905037	1	62942830	MANEA	ENSSSCG00000035648	6	1	0.168286	0.413784
1__63646196	rs81209087	1	63646196	UFL1	ENSSSCG00000004339	2	0	0.101235	0.318667
1__63664859	rs330405791	1	63664859	UFL1	ENSSSCG00000004339	2	0	0.0652834	0.256337
1__66321409	rs329198511	1	66321409	FAXC	ENSSSCG00000004349	3	0	0.431736	0.672401
1__66322441	rs346009377	1	66322441	FAXC,PNISR	ENSSSCG00000004349,ENSSSCG00000037594	5	1	0.0194537	0.139779
1__66322909	rs346301009	1	66322909	FAXC,PNISR	ENSSSCG00000004349,ENSSSCG00000037594	8	1	0.55565	0.76442
1__66323752	rs322608749	1	66323752	FAXC,PNISR	ENSSSCG00000004349,ENSSSCG00000037594	5	0	0.023799	0.153988
1__66323821	rs342777001	1	66323821	FAXC,PNISR	ENSSSCG00000004349,ENSSSCG00000037594	8	0	0.351465	0.605246
1__66355805	rs334484703	1	66355805	PNISR	ENSSSCG00000037594	1	1	0.0314495	0.177108
1__66364393		1	66364393	PNISR	ENSSSCG00000037594	4	1	0.00207006	0.0448175
1__66364839		1	66364839	PNISR	ENSSSCG00000037594	2	0	0.222284	0.477143
1__66473817	rs326441094	1	66473817	CCNC	ENSSSCG00000004353	5	2	0.00366042	0.0610646
1__67332585	rs340241077	1	67332585	ASCC3	ENSSSCG00000004358	1	0	0.0613981	0.247856
1__71039492	rs324616043	1	71039492	HACE1	ENSSSCG00000004364	3	0	0.380441	0.629832
1__72333742	rs330998032	1	72333742	ATG5,PRDM1	ENSSSCG00000004370,ENSSSCG00000004369	5	0	0.971512	1
1__72335170	rs326315172	1	72335170	ATG5,PRDM1	ENSSSCG00000004370,ENSSSCG00000004369	5	0	0.961054	1
1__72708201	rs346138087	1	72708201	CRYBG1	ENSSSCG00000004371	9	2	0.0130505	0.115345
1__72733065	rs340278036	1	72733065	CRYBG1	ENSSSCG00000004371	8	2	0.0203483	0.142455
1__72733110	rs323646680	1	72733110	CRYBG1	ENSSSCG00000004371	14	2	0.134013	0.369281
1__72748730	rs344316911	1	72748730	CRYBG1	ENSSSCG00000004371	14	1	0.774677	0.905152
1__72758284	rs323336260	1	72758284	CRYBG1	ENSSSCG00000004371	14	1	0.0593095	0.24397
1__72758294	rs81213762	1	72758294	CRYBG1	ENSSSCG00000004371	8	1	0.0357333	0.189493
1__72758338	rs81495321	1	72758338	CRYBG1	ENSSSCG00000004371	14	2	0.00883408	0.0962696
1__72763446	rs321386346	1	72763446	CRYBG1,RTN4IP1	ENSSSCG00000004371,ENSSSCG00000004373	7	0	0.992184	1
1__73120016	rs338183039	1	73120016			10	1	0.501727	0.723886
1__73120125	rs325701717	1	73120125			12	1	0.314864	0.572237
1__73120363	rs339959126	1	73120363			10	2	0.00255439	0.0496848
1__73120478	rs329591309	1	73120478			1	1	0.0483887	0.220232
1__73121127	rs55618946	1	73121127	ENSSSCG00000031023	ENSSSCG00000031023	10	0	0.817681	0.924321
1__73839314	rs336704840	1	73839314	SCML4	ENSSSCG00000033392	7	1	0.0915765	0.302694
1__73839840	rs325503124	1	73839840	SCML4	ENSSSCG00000033392	7	1	0.0405582	0.202744
1__73839870	rs346267112	1	73839870	SCML4	ENSSSCG00000033392	7	1	0.0133328	0.1163
1__73840200	rs340307147	1	73840200	SCML4	ENSSSCG00000033392	7	1	0.0919496	0.303379
1__73840202	rs326596509	1	73840202	SCML4	ENSSSCG00000033392	3	0	0.514671	0.734048
1__73840923	rs342665169	1	73840923	SCML4	ENSSSCG00000033392	7	0	0.408611	0.654104
1__73840956	rs332999329	1	73840956	SCML4	ENSSSCG00000033392	7	0	0.212545	0.466903
1__73841077	rs325519311	1	73841077	SCML4	ENSSSCG00000033392	5	0	0.537663	0.750836
1__73841198	rs320085603	1	73841198	SCML4	ENSSSCG00000033392	7	1	0.26335	0.519376
1__73841436	rs338865506	1	73841436	SCML4	ENSSSCG00000033392	10	0	0.977057	1
1__73841468	rs329050850	1	73841468	SCML4	ENSSSCG00000033392	5	0	0.847541	0.938152
1__73841636	rs340399052	1	73841636	SCML4	ENSSSCG00000033392	1	0	0.126854	0.358899
1__73841779	rs327499964	1	73841779	SCML4	ENSSSCG00000033392	5	1	0.105538	0.3248
1__73841828	rs343634600	1	73841828	SCML4	ENSSSCG00000033392	2	0	0.340436	0.596146
1__73841916	rs80798923	1	73841916	SCML4	ENSSSCG00000033392	9	3	0.0038906	0.0632137
1__73842313	rs334853860	1	73842313	SCML4	ENSSSCG00000033392	2	0	0.191971	0.442134
1__73843198	rs328875106	1	73843198	SCML4	ENSSSCG00000033392	6	1	0.0586938	0.242807
1__73843290	rs344933727	1	73843290	SCML4	ENSSSCG00000033392	6	1	0.127862	0.360088
1__73843306	rs337928143	1	73843306	SCML4	ENSSSCG00000033392	2	0	0.418531	0.662286
1__73843369	rs345508052	1	73843369	SCML4	ENSSSCG00000033392	6	0	0.910085	0.973177
1__73843480	rs323686478	1	73843480	SCML4	ENSSSCG00000033392	7	1	0.268149	0.523522
1__73843508	rs345765334	1	73843508	SCML4	ENSSSCG00000033392	5	0	0.90304	0.968717
1__73843588	rs332197962	1	73843588	SCML4	ENSSSCG00000033392	7	0	0.611141	0.80312
1__73843619	rs324398955	1	73843619	SCML4	ENSSSCG00000033392	5	0	0.719213	0.869382
1__73843684	rs343459592	1	73843684	SCML4	ENSSSCG00000033392	7	1	0.0745052	0.273834
1__73843690	rs322024259	1	73843690	SCML4	ENSSSCG00000033392	7	1	0.0454281	0.213961
1__73843775	rs330582958	1	73843775	SCML4	ENSSSCG00000033392	5	0	0.267715	0.523492
1__73843840	rs319769785	1	73843840	SCML4	ENSSSCG00000033392	7	0	0.0952112	0.309279
1__73844382	rs332750318	1	73844382	SCML4	ENSSSCG00000033392	10	1	0.345908	0.600372
1__73844562	rs344843219	1	73844562	SCML4	ENSSSCG00000033392	10	0	0.259172	0.515158
1__73844855	rs326799944	1	73844855	SCML4	ENSSSCG00000033392	10	1	0.315101	0.57251
1__73844954	rs345559863	1	73844954	SCML4	ENSSSCG00000033392	7	0	0.68832	0.849261
1__73845586	rs80931488	1	73845586	SCML4	ENSSSCG00000033392	7	0	0.838629	0.932872
1__73845816	rs332818289	1	73845816	SCML4	ENSSSCG00000033392	4	0	0.629145	0.81416
1__73846099	rs326819950	1	73846099	SCML4	ENSSSCG00000033392	7	2	0.00649195	0.0823147
1__73846127	rs341544926	1	73846127	SCML4	ENSSSCG00000033392	7	3	0.00155361	0.0389675
1__73846216	rs327935047	1	73846216	SCML4	ENSSSCG00000033392	7	2	0.000821054	0.0271208
1__73846267	rs333120516	1	73846267	SCML4	ENSSSCG00000033392	7	1	0.0672004	0.259982
1__73846270	rs325225898	1	73846270	SCML4	ENSSSCG00000033392	10	1	0.207318	0.461142
1__73846333	rs344919534	1	73846333	SCML4	ENSSSCG00000033392	10	0	0.126102	0.357704
1__73846490	rs334000025	1	73846490	SCML4	ENSSSCG00000033392	7	2	0.000357676	0.0175146
[truncated: 25,298 more rows]
