# Supplementary material for: Exploration of genotype-by-environment interactions affecting gene expression responses in porcine immune cells
Source: Front Genet. 2023 Mar 16;14:1157267. doi: 10.3389/fgene.2023.1157267 (PMC10061014; doi:10.3389/fgene.2023.1157267)
Supplement: Supplementary file 5 [file Table1.XLSX]

## Sheet: snp-annotation
Table S1. List of analyzed SNPs
SNP ID	rsID	Chrom	Pos	ENSEMBL Gene	ENSEMBL Gene ID	most_severe_consequence
1__121342	rs1112607597	1	121342	FAM120B	ENSSSCG00000029697	3_prime_UTR_variant
1__121786	NA	1	121786	FAM120B	ENSSSCG00000029697	3_prime_UTR_variant
1__121872	rs1110270632	1	121872	FAM120B	ENSSSCG00000029697	3_prime_UTR_variant
1__121929	rs1112126843	1	121929	FAM120B	ENSSSCG00000029697	3_prime_UTR_variant
1__122008	rs1113786826	1	122008	FAM120B	ENSSSCG00000029697	3_prime_UTR_variant
1__122160	NA	1	122160	FAM120B	ENSSSCG00000029697	3_prime_UTR_variant
1__122245	NA	1	122245	FAM120B	ENSSSCG00000029697	3_prime_UTR_variant
1__122248	NA	1	122248	FAM120B	ENSSSCG00000029697	3_prime_UTR_variant
1__122342	rs1109134226	1	122342	FAM120B	ENSSSCG00000029697	3_prime_UTR_variant
1__122436	rs1108562767	1	122436	FAM120B	ENSSSCG00000029697	3_prime_UTR_variant
1__122501	rs1109375980	1	122501	FAM120B	ENSSSCG00000029697	3_prime_UTR_variant
1__122650	NA	1	122650	FAM120B	ENSSSCG00000029697	3_prime_UTR_variant
1__122767	NA	1	122767	FAM120B	ENSSSCG00000029697	3_prime_UTR_variant
1__122791	rs1110702983	1	122791	FAM120B	ENSSSCG00000029697	3_prime_UTR_variant
1__123214	rs1110889116	1	123214	FAM120B	ENSSSCG00000029697	3_prime_UTR_variant
1__123397	NA	1	123397	FAM120B	ENSSSCG00000029697	3_prime_UTR_variant
1__123413	NA	1	123413	FAM120B	ENSSSCG00000029697	3_prime_UTR_variant
1__123679	NA	1	123679	FAM120B	ENSSSCG00000029697	3_prime_UTR_variant
1__123963	rs1110199341	1	123963	FAM120B	ENSSSCG00000029697	3_prime_UTR_variant
1__123972	rs1113106147	1	123972	FAM120B	ENSSSCG00000029697	3_prime_UTR_variant
1__124328	rs1113170686	1	124328	FAM120B	ENSSSCG00000029697	3_prime_UTR_variant
1__124496	rs1107652835	1	124496	FAM120B	ENSSSCG00000029697	3_prime_UTR_variant
1__124508	rs1113840640	1	124508	FAM120B	ENSSSCG00000029697	3_prime_UTR_variant
1__124524	rs1109525535	1	124524	FAM120B	ENSSSCG00000029697	3_prime_UTR_variant
1__125374	rs1109908136	1	125374	FAM120B	ENSSSCG00000029697	3_prime_UTR_variant
1__125375	rs1108904543	1	125375	FAM120B	ENSSSCG00000029697	3_prime_UTR_variant
1__125403	rs1110942556	1	125403	FAM120B	ENSSSCG00000029697	3_prime_UTR_variant
1__125535	rs1111228525	1	125535	FAM120B	ENSSSCG00000029697	3_prime_UTR_variant
1__126470	NA	1	126470	FAM120B	ENSSSCG00000029697	intron_variant
1__127005	rs1113914116	1	127005	FAM120B	ENSSSCG00000029697	intron_variant
1__127200	rs1109471826	1	127200	FAM120B	ENSSSCG00000029697	intron_variant
1__127267	rs1108502690	1	127267	FAM120B	ENSSSCG00000029697	intron_variant
1__128259	rs1112600955	1	128259	FAM120B	ENSSSCG00000029697	synonymous_variant
1__174099	rs346157326	1	174099	FAM120B	ENSSSCG00000029697	missense_variant
1__174367	rs700370719	1	174367	FAM120B	ENSSSCG00000029697	synonymous_variant
1__174611	rs693892298	1	174611	FAM120B	ENSSSCG00000029697	missense_variant
1__174694	rs326521683	1	174694	FAM120B	ENSSSCG00000029697	synonymous_variant
1__174723	rs335687456	1	174723	FAM120B	ENSSSCG00000029697	missense_variant
1__175279	rs327465271	1	175279	FAM120B	ENSSSCG00000029697	synonymous_variant
1__175371	rs336687189	1	175371	FAM120B	ENSSSCG00000029697	missense_variant
1__175450	rs318602891	1	175450	FAM120B	ENSSSCG00000029697	synonymous_variant
1__510522	rs323390203	1	510522	NA	NA	downstream_gene_variant
1__513578	rs336003530	1	513578	ERMARD	ENSSSCG00000004010	missense_variant
1__513661	rs344995218	1	513661	ERMARD	ENSSSCG00000004010	synonymous_variant
1__516000	rs340257929	1	516000	ERMARD	ENSSSCG00000004010	missense_variant
1__526232	rs333410610	1	526232	ERMARD	ENSSSCG00000004010	intron_variant
1__526270	rs342873970	1	526270	ERMARD	ENSSSCG00000004010	intron_variant
1__526775	rs326903618	1	526775	ERMARD	ENSSSCG00000004010	intron_variant
1__527154	rs318339884	1	527154	ERMARD	ENSSSCG00000004010	intron_variant
1__527214	rs345081043	1	527214	ERMARD	ENSSSCG00000004010	intron_variant
1__527277	rs330234920	1	527277	ERMARD	ENSSSCG00000004010	intron_variant
1__527342	rs338717265	1	527342	ERMARD	ENSSSCG00000004010	intron_variant
1__528112	rs332398548	1	528112	ERMARD	ENSSSCG00000004010	intron_variant
1__528901	rs330999774	1	528901	ERMARD	ENSSSCG00000004010	intron_variant
1__529086	rs341573427	1	529086	ERMARD	ENSSSCG00000004010	intron_variant
1__529602	rs327903422	1	529602	ERMARD	ENSSSCG00000004010	splice_polypyrimidine_tract_variant
1__529925	rs321641788	1	529925	ERMARD	ENSSSCG00000004010	intron_variant
1__529932	rs331074660	1	529932	ERMARD	ENSSSCG00000004010	intron_variant
1__530159	rs318799405	1	530159	ERMARD	ENSSSCG00000004010	intron_variant
1__530610	rs345295665	1	530610	ERMARD	ENSSSCG00000004010	intron_variant
1__531015	rs336270225	1	531015	ERMARD	ENSSSCG00000004010	intron_variant
1__531020	rs344803203	1	531020	ERMARD	ENSSSCG00000004010	intron_variant
1__531346	rs329040835	1	531346	ERMARD	ENSSSCG00000004010	intron_variant
1__532268	rs344070989	1	532268	ERMARD	ENSSSCG00000004010	synonymous_variant
1__532445	rs337938765	1	532445	ERMARD	ENSSSCG00000004010	intron_variant
1__532451	rs343489376	1	532451	ERMARD	ENSSSCG00000004010	intron_variant
1__532699	rs329219917	1	532699	ERMARD	ENSSSCG00000004010	intron_variant
1__532809	rs337878305	1	532809	ERMARD	ENSSSCG00000004010	intron_variant
1__532848	rs319635500	1	532848	ERMARD	ENSSSCG00000004010	intron_variant
1__532868	rs325853517	1	532868	ERMARD	ENSSSCG00000004010	intron_variant
1__533043	rs329825195	1	533043	ERMARD	ENSSSCG00000004010	intron_variant
1__533061	rs342151245	1	533061	ERMARD	ENSSSCG00000004010	intron_variant
1__533156	rs339898596	1	533156	ERMARD	ENSSSCG00000004010	intron_variant
1__533221	rs321787654	1	533221	ERMARD	ENSSSCG00000004010	intron_variant
1__533269	rs334853840	1	533269	ERMARD	ENSSSCG00000004010	intron_variant
1__533311	rs322898273	1	533311	ERMARD	ENSSSCG00000004010	intron_variant
1__533438	rs334223525	1	533438	ERMARD	ENSSSCG00000004010	intron_variant
1__533476	rs325747428	1	533476	ERMARD	ENSSSCG00000004010	intron_variant
1__533591	rs338585453	1	533591	ERMARD	ENSSSCG00000004010	intron_variant
1__533653	rs320544654	1	533653	ERMARD	ENSSSCG00000004010	intron_variant
1__533722	rs326502354	1	533722	ERMARD	ENSSSCG00000004010	intron_variant
1__533757	rs337665289	1	533757	ERMARD	ENSSSCG00000004010	intron_variant
1__534570	rs325516767	1	534570	ERMARD	ENSSSCG00000004010	intron_variant
1__534824	rs334911941	1	534824	ERMARD	ENSSSCG00000004010	missense_variant
1__535521	rs336730416	1	535521	ERMARD	ENSSSCG00000004010	intron_variant
1__536025	rs331546196	1	536025	ERMARD	ENSSSCG00000004010	intron_variant
1__536557	rs323553118	1	536557	ERMARD	ENSSSCG00000004010	intron_variant
1__536558	rs331137875	1	536558	ERMARD	ENSSSCG00000004010	intron_variant
1__536965	NA	1	536965	ERMARD	ENSSSCG00000004010	intron_variant
1__537632	NA	1	537632	ERMARD	ENSSSCG00000004010	intron_variant
1__565497	rs1110228027	1	565497	PHF10	ENSSSCG00000030155	synonymous_variant
1__565548	NA	1	565548	PHF10	ENSSSCG00000030155	synonymous_variant
1__569285	rs1109220620	1	569285	PHF10	ENSSSCG00000030155	intron_variant
1__570703	NA	1	570703	PHF10	ENSSSCG00000030155	3_prime_UTR_variant
1__571398	rs694736450	1	571398	PHF10	ENSSSCG00000030155	3_prime_UTR_variant
1__571579	rs701440846	1	571579	PHF10	ENSSSCG00000030155	3_prime_UTR_variant
1__571632	NA	1	571632	PHF10	ENSSSCG00000030155	3_prime_UTR_variant
1__571842	NA	1	571842	PHF10	ENSSSCG00000030155	3_prime_UTR_variant
1__572174	rs1112788172	1	572174	PHF10	ENSSSCG00000030155	3_prime_UTR_variant
1__572205	rs1110383144	1	572205	PHF10	ENSSSCG00000030155	3_prime_UTR_variant
1__572226	NA	1	572226	PHF10	ENSSSCG00000030155	3_prime_UTR_variant
1__572715	rs1111293802	1	572715	PHF10	ENSSSCG00000030155	3_prime_UTR_variant
1__572716	rs1113091042	1	572716	PHF10	ENSSSCG00000030155	3_prime_UTR_variant
1__573728	NA	1	573728	PHF10	ENSSSCG00000030155	3_prime_UTR_variant
1__573847	rs1110729716	1	573847	PHF10	ENSSSCG00000030155	3_prime_UTR_variant
1__574383	NA	1	574383	PHF10	ENSSSCG00000030155	3_prime_UTR_variant
1__575146	NA	1	575146	PHF10	ENSSSCG00000030155	intron_variant
1__575157	rs1109378467	1	575157	PHF10	ENSSSCG00000030155	intron_variant
1__576449	NA	1	576449	PHF10;C6orf120	ENSSSCG00000030155;ENSSSCG00000038931	3_prime_UTR_variant
1__577242	NA	1	577242	C6orf120	ENSSSCG00000038931	3_prime_UTR_variant
1__859936	rs340249428	1	859936	THBS2	ENSSSCG00000004012	synonymous_variant
1__860245	rs693357907	1	860245	THBS2	ENSSSCG00000004012	synonymous_variant
1__865337	rs339518768	1	865337	THBS2	ENSSSCG00000004012	intron_variant
1__865509	rs340591161	1	865509	THBS2	ENSSSCG00000004012	intron_variant
1__866535	rs322869252	1	866535	THBS2	ENSSSCG00000004012	missense_variant
1__867908	rs694240950	1	867908	THBS2	ENSSSCG00000004012	synonymous_variant
1__869670	rs332093182	1	869670	THBS2	ENSSSCG00000004012	synonymous_variant
1__870753	rs322619138	1	870753	THBS2	ENSSSCG00000004012	intron_variant
1__871862	rs81213407	1	871862	THBS2	ENSSSCG00000004012	synonymous_variant
1__872887	rs339123639	1	872887	THBS2	ENSSSCG00000004012	intron_variant
1__872916	rs331491052	1	872916	THBS2	ENSSSCG00000004012	intron_variant
1__872970	rs321350043	1	872970	THBS2	ENSSSCG00000004012	intron_variant
1__873512	rs345672254	1	873512	THBS2	ENSSSCG00000004012	intron_variant
1__873636	rs322690706	1	873636	THBS2	ENSSSCG00000004012	intron_variant
1__873673	rs339792741	1	873673	THBS2	ENSSSCG00000004012	intron_variant
1__875474	rs323889525	1	875474	THBS2	ENSSSCG00000004012	intron_variant
1__876252	rs325243944	1	876252	THBS2	ENSSSCG00000004012	synonymous_variant
1__876960	rs343984669	1	876960	THBS2	ENSSSCG00000004012	synonymous_variant
1__877466	rs345090684	1	877466	THBS2	ENSSSCG00000004012	synonymous_variant
1__880811	rs324934619	1	880811	THBS2	ENSSSCG00000004012	3_prime_UTR_variant
1__881027	NA	1	881027	THBS2	ENSSSCG00000004012	3_prime_UTR_variant
1__881051	NA	1	881051	THBS2	ENSSSCG00000004012	3_prime_UTR_variant
1__881098	NA	1	881098	THBS2	ENSSSCG00000004012	3_prime_UTR_variant
1__881832	rs1108216204	1	881832	THBS2	ENSSSCG00000004012	3_prime_UTR_variant
1__881985	rs1112393628	1	881985	THBS2	ENSSSCG00000004012	3_prime_UTR_variant
1__882120	NA	1	882120	THBS2	ENSSSCG00000004012	3_prime_UTR_variant
1__882153	rs1112595903	1	882153	THBS2	ENSSSCG00000004012	3_prime_UTR_variant
1__1944558	rs327401712	1	1944558	UNC93A	ENSSSCG00000027404	synonymous_variant
1__1951927	rs323356743	1	1951927	UNC93A	ENSSSCG00000027404	synonymous_variant
1__1957507	NA	1	1957507	UNC93A	ENSSSCG00000027404	synonymous_variant
1__1957516	NA	1	1957516	UNC93A	ENSSSCG00000027404	synonymous_variant
1__1957839	NA	1	1957839	UNC93A	ENSSSCG00000027404	3_prime_UTR_variant
1__2003800	rs699327105	1	2003800	NA	NA	upstream_gene_variant
1__2003812	rs706811421	1	2003812	NA	NA	upstream_gene_variant
1__2003838	rs1112616509	1	2003838	NA	NA	upstream_gene_variant
1__2003897	NA	1	2003897	NA	NA	upstream_gene_variant
1__2004814	rs1110854856	1	2004814	NA	NA	intron_variant
1__2006034	rs1112251556	1	2006034	NA	NA	non_coding_transcript_exon_variant
1__2006093	rs1113788295	1	2006093	NA	NA	non_coding_transcript_exon_variant
1__2006177	rs1113514668	1	2006177	NA	NA	non_coding_transcript_exon_variant
1__2006243	rs1109842750	1	2006243	NA	NA	non_coding_transcript_exon_variant
1__2006527	rs1108830661	1	2006527	NA	NA	non_coding_transcript_exon_variant
1__2006587	rs1110974040	1	2006587	NA	NA	non_coding_transcript_exon_variant
1__2006611	rs1110293943	1	2006611	NA	NA	non_coding_transcript_exon_variant
1__2016774	rs1114011582	1	2016774	NA	NA	downstream_gene_variant
1__2016781	rs1109939237	1	2016781	NA	NA	downstream_gene_variant
1__2016835	NA	1	2016835	NA	NA	downstream_gene_variant
1__2016875	NA	1	2016875	NA	NA	downstream_gene_variant
1__2016952	NA	1	2016952	NA	NA	downstream_gene_variant
1__2016996	NA	1	2016996	NA	NA	downstream_gene_variant
1__2017150	rs1109339873	1	2017150	NA	NA	downstream_gene_variant
1__2017155	rs1108495576	1	2017155	NA	NA	downstream_gene_variant
1__2017217	rs696774142	1	2017217	NA	NA	downstream_gene_variant
1__2017298	rs1110358768	1	2017298	NA	NA	downstream_gene_variant
1__2017392	rs1112973315	1	2017392	NA	NA	downstream_gene_variant
1__2017424	rs1111483654	1	2017424	NA	NA	downstream_gene_variant
1__2017444	rs1110785990	1	2017444	NA	NA	downstream_gene_variant
1__2017474	rs1112486586	1	2017474	NA	NA	downstream_gene_variant
1__2017482	rs1111698517	1	2017482	NA	NA	downstream_gene_variant
1__2017538	rs1107522318	1	2017538	NA	NA	downstream_gene_variant
1__2017592	rs1112742039	1	2017592	NA	NA	downstream_gene_variant
1__2017725	rs1107915075	1	2017725	NA	NA	downstream_gene_variant
1__2017763	rs1109772753	1	2017763	NA	NA	downstream_gene_variant
1__2017819	rs1108199165	1	2017819	NA	NA	downstream_gene_variant
1__2017896	rs1114057978	1	2017896	NA	NA	downstream_gene_variant
1__2018007	NA	1	2018007	NA	NA	downstream_gene_variant
1__2018077	NA	1	2018077	NA	NA	downstream_gene_variant
1__2018085	NA	1	2018085	NA	NA	downstream_gene_variant
1__2018216	rs1111391599	1	2018216	NA	NA	downstream_gene_variant
1__2018231	rs1110480267	1	2018231	NA	NA	downstream_gene_variant
1__2018257	rs792108899	1	2018257	NA	NA	downstream_gene_variant
1__2018379	rs786572415	1	2018379	NA	NA	downstream_gene_variant
1__2018392	rs793436001	1	2018392	NA	NA	downstream_gene_variant
1__2018507	NA	1	2018507	NA	NA	downstream_gene_variant
1__2018689	rs713911957	1	2018689	CCR6	ENSSSCG00000024562	synonymous_variant
1__2019097	rs789040585	1	2019097	CCR6	ENSSSCG00000024562	synonymous_variant
1__2019216	rs81328021	1	2019216	CCR6	ENSSSCG00000024562	missense_variant
1__2019520	rs711414648	1	2019520	CCR6	ENSSSCG00000024562	synonymous_variant
1__2019670	rs790812644	1	2019670	CCR6	ENSSSCG00000024562	synonymous_variant
1__2019850	NA	1	2019850	NA	NA	upstream_gene_variant
1__2046074	rs326254554	1	2046074	NA	NA	intergenic_variant
1__2046076	rs334944235	1	2046076	NA	NA	intergenic_variant
1__2046140	rs80925219	1	2046140	NA	NA	intergenic_variant
1__2092385	rs342174329	1	2092385	CEP43	ENSSSCG00000004023	3_prime_UTR_variant
1__2093650	rs333557459	1	2093650	CEP43	ENSSSCG00000004023	intron_variant
1__2094381	rs331664426	1	2094381	CEP43	ENSSSCG00000004023	3_prime_UTR_variant
1__2094474	rs337723923	1	2094474	CEP43	ENSSSCG00000004023	3_prime_UTR_variant
1__2094509	rs319649729	1	2094509	CEP43	ENSSSCG00000004023	3_prime_UTR_variant
1__2094956	rs325437976	1	2094956	CEP43	ENSSSCG00000004023	3_prime_UTR_variant
1__2095036	rs346067461	1	2095036	CEP43	ENSSSCG00000004023	3_prime_UTR_variant
1__2095391	rs327453535	1	2095391	CEP43	ENSSSCG00000004023	3_prime_UTR_variant
1__2095434	rs337807126	1	2095434	CEP43	ENSSSCG00000004023	3_prime_UTR_variant
1__2095493	rs318886953	1	2095493	CEP43	ENSSSCG00000004023	3_prime_UTR_variant
1__2095646	rs330150483	1	2095646	CEP43	ENSSSCG00000004023	3_prime_UTR_variant
1__2095784	rs333977730	1	2095784	CEP43	ENSSSCG00000004023	3_prime_UTR_variant
1__2095857	rs321985052	1	2095857	CEP43	ENSSSCG00000004023	3_prime_UTR_variant
1__2101895	rs323309406	1	2101895	CEP43	ENSSSCG00000004023	intron_variant
1__2103171	rs334690365	1	2103171	CEP43	ENSSSCG00000004023	missense_variant
1__2103187	rs340159972	1	2103187	CEP43	ENSSSCG00000004023	synonymous_variant
1__2104947	rs346078490	1	2104947	CEP43	ENSSSCG00000004023	synonymous_variant
1__2105133	rs336005968	1	2105133	CEP43	ENSSSCG00000004023	synonymous_variant
1__2116517	rs333371800	1	2116517	CEP43	ENSSSCG00000004023	synonymous_variant
1__2147211	rs704496551	1	2147211	ENSSSCG00000004024	ENSSSCG00000004024	missense_variant
1__2152163	rs80861390	1	2152163	ENSSSCG00000004024	ENSSSCG00000004024	intron_variant
1__2152237	rs324318060	1	2152237	ENSSSCG00000004024	ENSSSCG00000004024	intron_variant
1__2152254	rs334220995	1	2152254	ENSSSCG00000004024	ENSSSCG00000004024	intron_variant
1__2152374	rs321917524	1	2152374	ENSSSCG00000004024	ENSSSCG00000004024	intron_variant
1__2152469	rs344269884	1	2152469	ENSSSCG00000004024	ENSSSCG00000004024	intron_variant
1__2152531	rs328017824	1	2152531	ENSSSCG00000004024	ENSSSCG00000004024	intron_variant
1__2152588	rs327899811	1	2152588	ENSSSCG00000004024	ENSSSCG00000004024	intron_variant
1__2152604	rs339058114	1	2152604	ENSSSCG00000004024	ENSSSCG00000004024	intron_variant
1__2152937	rs339690702	1	2152937	ENSSSCG00000004024	ENSSSCG00000004024	intron_variant
1__2153185	rs335984605	1	2153185	ENSSSCG00000004024	ENSSSCG00000004024	splice_region_variant
1__2153218	rs80965217	1	2153218	ENSSSCG00000004024	ENSSSCG00000004024	synonymous_variant
1__2155893	rs1110323359	1	2155893	ENSSSCG00000004024	ENSSSCG00000004024	synonymous_variant
1__2158661	rs335403252	1	2158661	ENSSSCG00000004024	ENSSSCG00000004024	intron_variant
1__2159162	rs339837071	1	2159162	ENSSSCG00000004024	ENSSSCG00000004024	splice_polypyrimidine_tract_variant
1__2159276	rs331907218	1	2159276	ENSSSCG00000004024	ENSSSCG00000004024	splice_region_variant
1__2161123	rs329431771	1	2161123	ENSSSCG00000004024	ENSSSCG00000004024	missense_variant
1__2163331	rs341671951	1	2163331	ENSSSCG00000004024	ENSSSCG00000004024	intron_variant
1__2163400	rs346335722	1	2163400	ENSSSCG00000004024	ENSSSCG00000004024	intron_variant
1__2163440	rs325796509	1	2163440	ENSSSCG00000004024	ENSSSCG00000004024	intron_variant
1__2163489	rs339632417	1	2163489	ENSSSCG00000004024	ENSSSCG00000004024	intron_variant
1__2163567	rs336239657	1	2163567	ENSSSCG00000004024	ENSSSCG00000004024	intron_variant
1__2163761	rs329571769	1	2163761	ENSSSCG00000004024	ENSSSCG00000004024	synonymous_variant
1__2163784	rs339081022	1	2163784	ENSSSCG00000004024	ENSSSCG00000004024	missense_variant
1__2163797	rs320312728	1	2163797	ENSSSCG00000004024	ENSSSCG00000004024	synonymous_variant
1__2163985	rs339130253	1	2163985	ENSSSCG00000004024	ENSSSCG00000004024	3_prime_UTR_variant
1__2164020	rs334869709	1	2164020	ENSSSCG00000004024	ENSSSCG00000004024	3_prime_UTR_variant
1__2164125	rs333647737	1	2164125	ENSSSCG00000004024	ENSSSCG00000004024	3_prime_UTR_variant
1__2164207	rs328485371	1	2164207	ENSSSCG00000004024	ENSSSCG00000004024	3_prime_UTR_variant
1__2164468	rs325765005	1	2164468	ENSSSCG00000004024	ENSSSCG00000004024	3_prime_UTR_variant
1__2164480	rs787345289	1	2164480	ENSSSCG00000004024	ENSSSCG00000004024	3_prime_UTR_variant
1__2164496	rs336454017	1	2164496	ENSSSCG00000004024	ENSSSCG00000004024	3_prime_UTR_variant
1__2164687	rs338354784	1	2164687	ENSSSCG00000004024	ENSSSCG00000004024	3_prime_UTR_variant
1__2441995	rs81479606	1	2441995	RPS6KA2	ENSSSCG00000004022	synonymous_variant
1__2461748	rs81349800	1	2461748	RPS6KA2	ENSSSCG00000004022	synonymous_variant
1__2498758	rs319524545	1	2498758	RPS6KA2	ENSSSCG00000004022	synonymous_variant
1__2521919	rs339701677	1	2521919	RPS6KA2	ENSSSCG00000004022	3_prime_UTR_variant
1__2541607	rs81507436	1	2541607	ENSSSCG00000032916	ENSSSCG00000032916	missense_variant
1__2542465	rs318489860	1	2542465	ENSSSCG00000032916	ENSSSCG00000032916	intron_variant
1__2542592	rs321309102	1	2542592	ENSSSCG00000032916	ENSSSCG00000032916	intron_variant
1__2542671	rs339232888	1	2542671	ENSSSCG00000032916	ENSSSCG00000032916	intron_variant
1__2542849	rs323509403	1	2542849	ENSSSCG00000032916	ENSSSCG00000032916	5_prime_UTR_variant
1__2543054	rs342240100	1	2543054	ENSSSCG00000032916	ENSSSCG00000032916	5_prime_UTR_variant
1__2543055	rs327118136	1	2543055	ENSSSCG00000032916	ENSSSCG00000032916	5_prime_UTR_variant
1__2543857	rs340279634	1	2543857	ENSSSCG00000032916	ENSSSCG00000032916	5_prime_UTR_variant
1__2543937	rs321353324	1	2543937	ENSSSCG00000032916	ENSSSCG00000032916	5_prime_UTR_variant
1__2545152	rs334602037	1	2545152	ENSSSCG00000032916	ENSSSCG00000032916	5_prime_UTR_variant
1__2545271	rs346262554	1	2545271	ENSSSCG00000032916	ENSSSCG00000032916	5_prime_UTR_variant
1__2545686	rs336218273	1	2545686	ENSSSCG00000032916	ENSSSCG00000032916	5_prime_UTR_variant
1__2546190	rs331830363	1	2546190	ENSSSCG00000032916	ENSSSCG00000032916	5_prime_UTR_variant
1__2546341	rs318954306	1	2546341	ENSSSCG00000032916	ENSSSCG00000032916	5_prime_UTR_variant
1__2546343	rs330421857	1	2546343	ENSSSCG00000032916	ENSSSCG00000032916	5_prime_UTR_variant
1__2546992	rs341731172	1	2546992	ENSSSCG00000032916	ENSSSCG00000032916	5_prime_UTR_variant
1__2547173	rs346273444	1	2547173	ENSSSCG00000032916	ENSSSCG00000032916	5_prime_UTR_variant
1__2547295	rs343542668	1	2547295	ENSSSCG00000032916	ENSSSCG00000032916	5_prime_UTR_variant
1__2547303	rs328143273	1	2547303	ENSSSCG00000032916	ENSSSCG00000032916	5_prime_UTR_variant
1__2547350	rs344110048	1	2547350	ENSSSCG00000032916	ENSSSCG00000032916	5_prime_UTR_variant
1__2547356	rs328133966	1	2547356	ENSSSCG00000032916	ENSSSCG00000032916	5_prime_UTR_variant
1__2547389	rs318823630	1	2547389	ENSSSCG00000032916	ENSSSCG00000032916	5_prime_UTR_variant
1__2547427	rs330187818	1	2547427	ENSSSCG00000032916	ENSSSCG00000032916	5_prime_UTR_variant
1__2548087	rs321908946	1	2548087	ENSSSCG00000032916	ENSSSCG00000032916	5_prime_UTR_variant
1__2548366	rs324813834	1	2548366	ENSSSCG00000032916	ENSSSCG00000032916	5_prime_UTR_variant
1__2548374	rs333403992	1	2548374	ENSSSCG00000032916	ENSSSCG00000032916	5_prime_UTR_variant
1__2548561	rs328014180	1	2548561	ENSSSCG00000032916	ENSSSCG00000032916	5_prime_UTR_variant
1__2548915	rs326586935	1	2548915	ENSSSCG00000032916	ENSSSCG00000032916	5_prime_UTR_variant
1__2549067	rs337190687	1	2549067	ENSSSCG00000032916	ENSSSCG00000032916	5_prime_UTR_variant
1__2549219	rs321636595	1	2549219	ENSSSCG00000032916	ENSSSCG00000032916	intron_variant
1__2549838	rs342714018	1	2549838	ENSSSCG00000032916	ENSSSCG00000032916	intron_variant
1__2549850	rs81350022	1	2549850	ENSSSCG00000032916	ENSSSCG00000032916	intron_variant
1__2550218	rs329689898	1	2550218	ENSSSCG00000032916	ENSSSCG00000032916	intron_variant
1__2550333	rs81222732	1	2550333	ENSSSCG00000032916	ENSSSCG00000032916	intron_variant
1__2550639	rs338557603	1	2550639	ENSSSCG00000032916	ENSSSCG00000032916	intron_variant
1__2550928	rs81350023	1	2550928	ENSSSCG00000032916	ENSSSCG00000032916	intron_variant
1__2551943	rs81212268	1	2551943	ENSSSCG00000032916	ENSSSCG00000032916	synonymous_variant
1__2551985	rs55618867	1	2551985	ENSSSCG00000032916	ENSSSCG00000032916	synonymous_variant
1__2552462	rs324340662	1	2552462	ENSSSCG00000032916	ENSSSCG00000032916	3_prime_UTR_variant
1__2552689	rs345342303	1	2552689	ENSSSCG00000032916	ENSSSCG00000032916	3_prime_UTR_variant
1__2552694	rs81350030	1	2552694	ENSSSCG00000032916	ENSSSCG00000032916	3_prime_UTR_variant
1__2552767	rs81350031	1	2552767	ENSSSCG00000032916	ENSSSCG00000032916	3_prime_UTR_variant
1__2577378	rs322897523	1	2577378	SFT2D1	ENSSSCG00000004020	intron_variant
1__2578029	rs339245626	1	2578029	SFT2D1	ENSSSCG00000004020	intron_variant
1__2578065	rs80921550	1	2578065	SFT2D1	ENSSSCG00000004020	intron_variant
1__2578545	rs330655093	1	2578545	SFT2D1	ENSSSCG00000004020	intron_variant
1__2578855	rs321516719	1	2578855	SFT2D1	ENSSSCG00000004020	intron_variant
1__2579043	rs324768867	1	2579043	SFT2D1	ENSSSCG00000004020	intron_variant
1__2579156	rs336139827	1	2579156	SFT2D1	ENSSSCG00000004020	intron_variant
1__2579223	rs343340023	1	2579223	SFT2D1	ENSSSCG00000004020	intron_variant
1__2579509	rs318398223	1	2579509	SFT2D1	ENSSSCG00000004020	intron_variant
1__2580416	rs320480488	1	2580416	SFT2D1	ENSSSCG00000004020	intron_variant
1__2582457	rs323790179	1	2582457	SFT2D1	ENSSSCG00000004020	intron_variant
1__2582469	rs334631678	1	2582469	SFT2D1	ENSSSCG00000004020	intron_variant
1__2582568	rs690114125	1	2582568	SFT2D1	ENSSSCG00000004020	intron_variant
1__2582569	rs701630142	1	2582569	SFT2D1	ENSSSCG00000004020	intron_variant
1__2582864	rs328625672	1	2582864	SFT2D1	ENSSSCG00000004020	intron_variant
1__2582897	rs339847576	1	2582897	SFT2D1	ENSSSCG00000004020	intron_variant
1__2582923	rs331625820	1	2582923	SFT2D1	ENSSSCG00000004020	intron_variant
1__2583054	rs346280283	1	2583054	SFT2D1	ENSSSCG00000004020	intron_variant
1__2584173	rs328257982	1	2584173	SFT2D1	ENSSSCG00000004020	intron_variant
1__2584228	rs336224960	1	2584228	SFT2D1	ENSSSCG00000004020	intron_variant
1__2584721	rs329893987	1	2584721	SFT2D1	ENSSSCG00000004020	intron_variant
1__2584829	rs333518451	1	2584829	SFT2D1	ENSSSCG00000004020	intron_variant
1__2585039	rs326695818	1	2585039	SFT2D1	ENSSSCG00000004020	intron_variant
1__2585207	rs341013287	1	2585207	SFT2D1	ENSSSCG00000004020	intron_variant
1__2587853	rs339514733	1	2587853	SFT2D1	ENSSSCG00000004020	synonymous_variant
1__2587860	NA	1	2587860	SFT2D1	ENSSSCG00000004020	splice_donor_variant
1__2592993	rs331023269	1	2592993	SFT2D1	ENSSSCG00000004020	splice_region_variant
1__2593387	rs323480192	1	2593387	SFT2D1	ENSSSCG00000004020	3_prime_UTR_variant
1__4732738	rs335869051	1	4732738	NA	NA	downstream_gene_variant
1__4733725	rs344694929	1	4733725	NA	NA	downstream_gene_variant
1__4734625	rs340625980	1	4734625	NA	NA	downstream_gene_variant
1__4738075	rs326495652	1	4738075	QKI	ENSSSCG00000004029	3_prime_UTR_variant
1__4739417	rs330592803	1	4739417	QKI	ENSSSCG00000004029	3_prime_UTR_variant
1__4739586	rs341684459	1	4739586	QKI	ENSSSCG00000004029	3_prime_UTR_variant
1__4741429	rs324809106	1	4741429	QKI	ENSSSCG00000004029	3_prime_UTR_variant
1__4742012	rs333165720	1	4742012	QKI	ENSSSCG00000004029	3_prime_UTR_variant
1__4743475	rs335427065	1	4743475	QKI	ENSSSCG00000004029	3_prime_UTR_variant
1__4775818	rs80952345	1	4775818	QKI	ENSSSCG00000004029	synonymous_variant
1__6891398	rs1108543057	1	6891398	MAP3K4	ENSSSCG00000004037	3_prime_UTR_variant
1__6898155	rs339867976	1	6898155	MAP3K4	ENSSSCG00000004037	synonymous_variant
1__6902179	rs325217809	1	6902179	MAP3K4	ENSSSCG00000004037	missense_variant
1__6917420	rs343358944	1	6917420	MAP3K4	ENSSSCG00000004037	missense_variant
1__6935718	rs321289904	1	6935718	MAP3K4	ENSSSCG00000004037	synonymous_variant
1__6951560	rs340054752	1	6951560	MAP3K4	ENSSSCG00000004037	synonymous_variant
1__6951584	rs323526970	1	6951584	MAP3K4	ENSSSCG00000004037	synonymous_variant
1__7368688	NA	1	7368688	IGF2R	ENSSSCG00000004044	3_prime_UTR_variant
1__7368947	NA	1	7368947	IGF2R	ENSSSCG00000004044	3_prime_UTR_variant
1__7369230	NA	1	7369230	IGF2R	ENSSSCG00000004044	3_prime_UTR_variant
1__7372173	rs80996771	1	7372173	IGF2R	ENSSSCG00000004044	missense_variant
1__7388729	rs1113726086	1	7388729	IGF2R	ENSSSCG00000004044	intron_variant
1__7402776	rs323094084	1	7402776	IGF2R	ENSSSCG00000004044	missense_variant
1__7411607	rs341311488	1	7411607	IGF2R	ENSSSCG00000004044	synonymous_variant
1__7491549	rs333584465	1	7491549	NA	NA	intergenic_variant
1__7491572	rs344266010	1	7491572	NA	NA	intergenic_variant
1__7491665	rs712255193	1	7491665	NA	NA	intergenic_variant
1__7491667	rs698048080	1	7491667	NA	NA	intergenic_variant
1__7492017	rs336251333	1	7492017	NA	NA	intergenic_variant
1__7492024	rs342988530	1	7492024	NA	NA	intergenic_variant
1__7492224	rs81223010	1	7492224	NA	NA	intergenic_variant
1__7588846	rs330333711	1	7588846	MRPL18	ENSSSCG00000004047	synonymous_variant
1__7589203	rs335116801	1	7589203	MRPL18	ENSSSCG00000004047	missense_variant
1__7589299	rs700500357	1	7589299	MRPL18	ENSSSCG00000004047	5_prime_UTR_variant
1__7590776	rs343491978	1	7590776	TCP1	ENSSSCG00000004048	5_prime_UTR_variant
1__7590967	rs345517626	1	7590967	TCP1	ENSSSCG00000004048	5_prime_UTR_variant
1__7591142	rs331433455	1	7591142	TCP1	ENSSSCG00000004048	5_prime_UTR_variant
1__7591305	rs329731526	1	7591305	TCP1	ENSSSCG00000004048	5_prime_UTR_variant
1__7593452	rs55619230	1	7593452	TCP1	ENSSSCG00000004048	synonymous_variant
1__7594308	rs325364342	1	7594308	TCP1	ENSSSCG00000004048	intron_variant
1__7594749	rs320778436	1	7594749	TCP1	ENSSSCG00000004048	intron_variant
1__7596430	rs343136134	1	7596430	TCP1	ENSSSCG00000004048	intron_variant
1__7596449	rs326206124	1	7596449	TCP1	ENSSSCG00000004048	intron_variant
1__7597033	rs338965010	1	7597033	TCP1	ENSSSCG00000004048	intron_variant
1__7597168	rs328244152	1	7597168	TCP1	ENSSSCG00000004048	intron_variant
1__7597233	rs327647649	1	7597233	TCP1	ENSSSCG00000004048	intron_variant
1__7598108	rs332338628	1	7598108	TCP1	ENSSSCG00000004048	intron_variant
1__7598242	rs80943043	1	7598242	TCP1	ENSSSCG00000004048	synonymous_variant
1__7598851	rs326684847	1	7598851	TCP1;ACAT2	ENSSSCG00000004048;ENSSSCG00000004049	missense_variant
1__7599004	rs334207906	1	7599004	TCP1;ACAT2	ENSSSCG00000004048;ENSSSCG00000004049	3_prime_UTR_variant
1__7599023	rs326062439	1	7599023	TCP1;ACAT2	ENSSSCG00000004048;ENSSSCG00000004049	3_prime_UTR_variant
1__7599117	rs328399172	1	7599117	TCP1;ACAT2	ENSSSCG00000004048;ENSSSCG00000004049	3_prime_UTR_variant
1__7599216	rs790052331	1	7599216	TCP1;ACAT2	ENSSSCG00000004048;ENSSSCG00000004049	3_prime_UTR_variant
1__7599702	rs323248765	1	7599702	TCP1;ACAT2	ENSSSCG00000004048;ENSSSCG00000004049	synonymous_variant
1__7600777	rs322405708	1	7600777	TCP1;ACAT2	ENSSSCG00000004048;ENSSSCG00000004049	3_prime_UTR_variant
1__7601010	rs333837560	1	7601010	TCP1;ACAT2	ENSSSCG00000004048;ENSSSCG00000004049	synonymous_variant
1__7625395	rs319159397	1	7625395	WTAP	ENSSSCG00000004050	intron_variant
1__7625622	rs338140414	1	7625622	WTAP	ENSSSCG00000004050	intron_variant
1__7626103	rs345351018	1	7626103	WTAP	ENSSSCG00000004050	intron_variant
1__7626638	rs342265410	1	7626638	WTAP	ENSSSCG00000004050	intron_variant
1__7626641	rs326924159	1	7626641	WTAP	ENSSSCG00000004050	intron_variant
1__7626719	rs318460951	1	7626719	WTAP	ENSSSCG00000004050	intron_variant
1__7626845	NA	1	7626845	WTAP	ENSSSCG00000004050	intron_variant
1__7627204	rs321163103	1	7627204	WTAP	ENSSSCG00000004050	intron_variant
1__7627429	rs339947170	1	7627429	WTAP	ENSSSCG00000004050	intron_variant
1__7627585	rs319574103	1	7627585	WTAP	ENSSSCG00000004050	intron_variant
1__7627858	rs711867545	1	7627858	WTAP	ENSSSCG00000004050	intron_variant
1__7627865	rs702132323	1	7627865	WTAP	ENSSSCG00000004050	intron_variant
1__7628276	rs322376654	1	7628276	WTAP	ENSSSCG00000004050	intron_variant
1__7628646	rs324923250	1	7628646	WTAP	ENSSSCG00000004050	intron_variant
1__7628738	rs332860058	1	7628738	WTAP	ENSSSCG00000004050	intron_variant
1__7628745	rs343889734	1	7628745	WTAP	ENSSSCG00000004050	intron_variant
1__7628815	rs334781070	1	7628815	WTAP	ENSSSCG00000004050	intron_variant
1__7628900	rs341310149	1	7628900	WTAP	ENSSSCG00000004050	intron_variant
1__7629723	rs338056224	1	7629723	WTAP	ENSSSCG00000004050	3_prime_UTR_variant
1__7629751	rs321208198	1	7629751	WTAP	ENSSSCG00000004050	3_prime_UTR_variant
1__7630133	rs80924284	1	7630133	WTAP	ENSSSCG00000004050	3_prime_UTR_variant
1__7635267	rs80963055	1	7635267	WTAP	ENSSSCG00000004050	synonymous_variant
1__7660717	rs323040058	1	7660717	SOD2	ENSSSCG00000040317	intron_variant
1__7660774	rs345698194	1	7660774	SOD2	ENSSSCG00000040317	intron_variant
1__7679630	rs332849717	1	7679630	SOD2	ENSSSCG00000040317	5_prime_UTR_variant
1__7679879	rs334717214	1	7679879	SOD2	ENSSSCG00000040317	intron_variant
1__7680168	rs80925624	1	7680168	SOD2	ENSSSCG00000040317	synonymous_variant
1__7680261	rs325877628	1	7680261	SOD2	ENSSSCG00000040317	intron_variant
1__7680389	rs320421070	1	7680389	SOD2	ENSSSCG00000040317	intron_variant
1__7680390	rs327461120	1	7680390	SOD2	ENSSSCG00000040317	intron_variant
1__7680449	rs338421917	1	7680449	SOD2	ENSSSCG00000040317	intron_variant
1__7680511	rs318842150	1	7680511	SOD2	ENSSSCG00000040317	intron_variant
1__7680811	rs324278375	1	7680811	SOD2	ENSSSCG00000040317	intron_variant
1__7680981	rs322197722	1	7680981	SOD2	ENSSSCG00000040317	intron_variant
1__7681330	rs334148812	1	7681330	SOD2	ENSSSCG00000040317	intron_variant
1__7682287	rs320698616	1	7682287	SOD2	ENSSSCG00000040317	intron_variant
1__7682315	rs332083776	1	7682315	SOD2	ENSSSCG00000040317	intron_variant
1__7682470	rs321987711	1	7682470	SOD2	ENSSSCG00000040317	intron_variant
1__7682642	rs332578480	1	7682642	SOD2	ENSSSCG00000040317	intron_variant
1__7682722	rs326555417	1	7682722	SOD2	ENSSSCG00000040317	intron_variant
1__7683143	rs330384673	1	7683143	SOD2	ENSSSCG00000040317	intron_variant
1__7683269	rs324619958	1	7683269	SOD2	ENSSSCG00000040317	intron_variant
1__7683284	rs340018396	1	7683284	SOD2	ENSSSCG00000040317	intron_variant
1__7683818	rs323850884	1	7683818	SOD2	ENSSSCG00000040317	intron_variant
1__7683826	rs335935318	1	7683826	SOD2	ENSSSCG00000040317	intron_variant
1__7683970	rs342101161	1	7683970	SOD2	ENSSSCG00000040317	intron_variant
1__7684001	rs322257963	1	7684001	SOD2	ENSSSCG00000040317	intron_variant
1__7684014	rs333306591	1	7684014	SOD2	ENSSSCG00000040317	intron_variant
1__7684043	rs344643620	1	7684043	SOD2	ENSSSCG00000040317	intron_variant
1__7684251	rs328344324	1	7684251	SOD2	ENSSSCG00000040317	intron_variant
1__7684260	rs332872911	1	7684260	SOD2	ENSSSCG00000040317	intron_variant
1__7684348	rs344302231	1	7684348	SOD2	ENSSSCG00000040317	intron_variant
1__7684509	rs326670513	1	7684509	SOD2	ENSSSCG00000040317	intron_variant
1__7684674	rs336608365	1	7684674	SOD2	ENSSSCG00000040317	intron_variant
1__7685363	rs336229121	1	7685363	SOD2	ENSSSCG00000040317	intron_variant
1__7686106	rs343438638	1	7686106	SOD2	ENSSSCG00000040317	intron_variant
1__7686521	rs346022539	1	7686521	SOD2	ENSSSCG00000040317	intron_variant
1__7686635	rs327846493	1	7686635	SOD2	ENSSSCG00000040317	intron_variant
1__7686656	rs337245425	1	7686656	SOD2	ENSSSCG00000040317	intron_variant
1__7686735	rs319401329	1	7686735	SOD2	ENSSSCG00000040317	intron_variant
1__7686834	rs80933876	1	7686834	SOD2	ENSSSCG00000040317	synonymous_variant
1__7686882	rs318610014	1	7686882	SOD2	ENSSSCG00000040317	synonymous_variant
1__7688638	rs323644840	1	7688638	SOD2	ENSSSCG00000040317	intron_variant
1__7689256	rs80848798	1	7689256	SOD2	ENSSSCG00000040317	3_prime_UTR_variant
1__7689285	rs327418929	1	7689285	SOD2	ENSSSCG00000040317	3_prime_UTR_variant
1__7689313	rs80857128	1	7689313	SOD2	ENSSSCG00000040317	3_prime_UTR_variant
1__7689419	rs330195282	1	7689419	SOD2	ENSSSCG00000040317	3_prime_UTR_variant
1__7689495	rs340734016	1	7689495	SOD2	ENSSSCG00000040317	3_prime_UTR_variant
1__7689511	rs321725061	1	7689511	SOD2	ENSSSCG00000040317	3_prime_UTR_variant
1__7689545	rs329436836	1	7689545	SOD2	ENSSSCG00000040317	3_prime_UTR_variant
1__7689720	rs339531275	1	7689720	SOD2	ENSSSCG00000040317	3_prime_UTR_variant
1__7689733	rs322928969	1	7689733	SOD2	ENSSSCG00000040317	3_prime_UTR_variant
1__7689864	rs334992560	1	7689864	SOD2	ENSSSCG00000040317	3_prime_UTR_variant
1__7689917	rs322154087	1	7689917	SOD2	ENSSSCG00000040317	3_prime_UTR_variant
1__7690829	rs331383069	1	7690829	SOD2	ENSSSCG00000040317	3_prime_UTR_variant
1__7690860	rs339375870	1	7690860	SOD2	ENSSSCG00000040317	3_prime_UTR_variant
1__7690888	rs319324362	1	7690888	SOD2	ENSSSCG00000040317	3_prime_UTR_variant
1__7691237	rs335156657	1	7691237	SOD2	ENSSSCG00000040317	3_prime_UTR_variant
1__7691513	NA	1	7691513	SOD2	ENSSSCG00000040317	3_prime_UTR_variant
1__7691626	rs346340213	1	7691626	SOD2	ENSSSCG00000040317	3_prime_UTR_variant
1__7691961	rs337184800	1	7691961	NA	NA	downstream_gene_variant
1__7691995	rs786558845	1	7691995	NA	NA	downstream_gene_variant
1__7692043	rs339777606	1	7692043	NA	NA	downstream_gene_variant
1__7692098	rs324692298	1	7692098	NA	NA	downstream_gene_variant
1__7692324	rs345407644	1	7692324	NA	NA	downstream_gene_variant
1__7692410	rs322253511	1	7692410	NA	NA	downstream_gene_variant
1__7692640	rs344428188	1	7692640	NA	NA	downstream_gene_variant
1__8212101	rs343030064	1	8212101	TAGAP	ENSSSCG00000004053	intron_variant
1__8212323	rs326743737	1	8212323	TAGAP	ENSSSCG00000004053	synonymous_variant
1__8213800	rs332068220	1	8213800	TAGAP	ENSSSCG00000004053	synonymous_variant
1__8214572	rs322740799	1	8214572	TAGAP	ENSSSCG00000004053	intron_variant
1__8215370	rs80952775	1	8215370	TAGAP	ENSSSCG00000004053	missense_variant
1__8215901	rs344818356	1	8215901	TAGAP	ENSSSCG00000004053	intron_variant
1__8216461	rs322625128	1	8216461	TAGAP	ENSSSCG00000004053	intron_variant
1__8216777	rs321472478	1	8216777	TAGAP	ENSSSCG00000004053	missense_variant
1__8216951	rs336919716	1	8216951	TAGAP	ENSSSCG00000004053	missense_variant
1__8217212	rs80921230	1	8217212	TAGAP	ENSSSCG00000004053	missense_variant
1__8217332	rs321888596	1	8217332	TAGAP	ENSSSCG00000004053	missense_variant
1__8217483	rs329862264	1	8217483	TAGAP	ENSSSCG00000004053	missense_variant
1__8217504	rs341478260	1	8217504	TAGAP	ENSSSCG00000004053	synonymous_variant
1__8217555	rs698526274	1	8217555	TAGAP	ENSSSCG00000004053	synonymous_variant
1__8217680	rs323175037	1	8217680	TAGAP	ENSSSCG00000004053	missense_variant
1__8217703	rs80891532	1	8217703	TAGAP	ENSSSCG00000004053	missense_variant
1__8217802	rs325757335	1	8217802	TAGAP	ENSSSCG00000004053	missense_variant
1__8217862	rs339797311	1	8217862	TAGAP	ENSSSCG00000004053	missense_variant
1__8217891	rs346181542	1	8217891	TAGAP	ENSSSCG00000004053	synonymous_variant
1__8217950	rs80847208	1	8217950	TAGAP	ENSSSCG00000004053	3_prime_UTR_variant
1__8218077	rs338009942	1	8218077	TAGAP	ENSSSCG00000004053	3_prime_UTR_variant
1__8218165	rs330478361	1	8218165	TAGAP	ENSSSCG00000004053	3_prime_UTR_variant
1__8218484	rs329790850	1	8218484	TAGAP	ENSSSCG00000004053	3_prime_UTR_variant
1__8218493	rs339057279	1	8218493	TAGAP	ENSSSCG00000004053	3_prime_UTR_variant
1__8218547	rs334147946	1	8218547	TAGAP	ENSSSCG00000004053	3_prime_UTR_variant
1__8218557	rs345400985	1	8218557	TAGAP	ENSSSCG00000004053	3_prime_UTR_variant
1__8218585	rs322123303	1	8218585	TAGAP	ENSSSCG00000004053	3_prime_UTR_variant
1__8218611	rs333698090	1	8218611	TAGAP	ENSSSCG00000004053	3_prime_UTR_variant
1__8218636	rs346108376	1	8218636	TAGAP	ENSSSCG00000004053	3_prime_UTR_variant
1__8404470	rs326131699	1	8404470	EZR	ENSSSCG00000004058	splice_polypyrimidine_tract_variant
1__8408427	rs345768631	1	8408427	EZR	ENSSSCG00000004058	intron_variant
1__8435448	rs345315431	1	8435448	EZR	ENSSSCG00000004058	synonymous_variant
1__8440612	rs329326230	1	8440612	EZR	ENSSSCG00000004058	intron_variant
1__8440792	rs338130847	1	8440792	EZR	ENSSSCG00000004058	intron_variant
1__8440926	rs326082111	1	8440926	EZR	ENSSSCG00000004058	intron_variant
1__8441609	rs341881259	1	8441609	EZR	ENSSSCG00000004058	intron_variant
1__8443218	rs338413182	1	8443218	EZR	ENSSSCG00000004058	intron_variant
1__8443253	rs329830627	1	8443253	EZR	ENSSSCG00000004058	intron_variant
1__8443254	rs340706896	1	8443254	EZR	ENSSSCG00000004058	intron_variant
1__8444154	rs338912100	1	8444154	EZR	ENSSSCG00000004058	synonymous_variant
1__8444238	rs790680711	1	8444238	EZR	ENSSSCG00000004058	intron_variant
1__8444341	rs326334621	1	8444341	EZR	ENSSSCG00000004058	intron_variant
1__8444373	rs320441146	1	8444373	EZR	ENSSSCG00000004058	intron_variant
1__8444603	rs319964960	1	8444603	EZR	ENSSSCG00000004058	intron_variant
1__8445271	rs80996455	1	8445271	EZR	ENSSSCG00000004058	intron_variant
1__8445643	rs330192180	1	8445643	EZR	ENSSSCG00000004058	intron_variant
1__8445688	rs328654635	1	8445688	EZR	ENSSSCG00000004058	intron_variant
1__8445765	rs339731914	1	8445765	EZR	ENSSSCG00000004058	intron_variant
1__8445846	rs335980793	1	8445846	EZR	ENSSSCG00000004058	intron_variant
1__8446216	rs330139398	1	8446216	EZR	ENSSSCG00000004058	intron_variant
1__8446232	rs337907738	1	8446232	EZR	ENSSSCG00000004058	intron_variant
1__8446299	rs320865174	1	8446299	EZR	ENSSSCG00000004058	intron_variant
1__8446415	rs328924377	1	8446415	EZR	ENSSSCG00000004058	intron_variant
1__8446448	rs323702834	1	8446448	EZR	ENSSSCG00000004058	intron_variant
1__8446675	rs323200346	1	8446675	EZR	ENSSSCG00000004058	intron_variant
1__8446770	rs324955178	1	8446770	EZR	ENSSSCG00000004058	intron_variant
1__8447492	rs319514622	1	8447492	EZR	ENSSSCG00000004058	intron_variant
1__8447589	rs340641156	1	8447589	EZR	ENSSSCG00000004058	intron_variant
1__8447600	rs322010625	1	8447600	EZR	ENSSSCG00000004058	intron_variant
1__8447647	rs343125646	1	8447647	EZR	ENSSSCG00000004058	intron_variant
1__8447684	rs336135453	1	8447684	EZR	ENSSSCG00000004058	intron_variant
1__8447789	rs334599740	1	8447789	EZR	ENSSSCG00000004058	intron_variant
1__8447956	rs337829895	1	8447956	EZR	ENSSSCG00000004058	intron_variant
1__8448305	rs341669254	1	8448305	EZR	ENSSSCG00000004058	intron_variant
1__8448337	rs318632597	1	8448337	EZR	ENSSSCG00000004058	intron_variant
1__8448475	rs342322221	1	8448475	EZR	ENSSSCG00000004058	intron_variant
1__8448481	rs787689213	1	8448481	EZR	ENSSSCG00000004058	intron_variant
1__8448565	rs80951187	1	8448565	EZR	ENSSSCG00000004058	intron_variant
1__8449153	rs336533217	1	8449153	EZR	ENSSSCG00000004058	synonymous_variant
1__8449880	rs338071787	1	8449880	EZR	ENSSSCG00000004058	synonymous_variant
1__8450424	rs336177675	1	8450424	EZR	ENSSSCG00000004058	synonymous_variant
1__8450552	rs330975625	1	8450552	EZR	ENSSSCG00000004058	missense_variant
1__8451516	rs326013552	1	8451516	EZR	ENSSSCG00000004058	3_prime_UTR_variant
1__8451558	rs80829808	1	8451558	EZR	ENSSSCG00000004058	3_prime_UTR_variant
1__8451986	rs318885188	1	8451986	EZR	ENSSSCG00000004058	3_prime_UTR_variant
1__8451992	rs80925747	1	8451992	EZR	ENSSSCG00000004058	3_prime_UTR_variant
1__8453398	rs333100143	1	8453398	SYTL3	ENSSSCG00000004057	3_prime_UTR_variant
1__8453407	rs343484613	1	8453407	SYTL3	ENSSSCG00000004057	3_prime_UTR_variant
1__8453446	rs333295225	1	8453446	SYTL3	ENSSSCG00000004057	3_prime_UTR_variant
1__8453478	rs80807788	1	8453478	SYTL3	ENSSSCG00000004057	3_prime_UTR_variant
1__8453486	rs327776771	1	8453486	SYTL3	ENSSSCG00000004057	3_prime_UTR_variant
1__8455196	rs337910902	1	8455196	SYTL3	ENSSSCG00000004057	intron_variant
1__8455666	rs324889382	1	8455666	SYTL3	ENSSSCG00000004057	intron_variant
1__8455814	rs345890994	1	8455814	SYTL3	ENSSSCG00000004057	synonymous_variant
1__8456820	rs326417257	1	8456820	SYTL3	ENSSSCG00000004057	synonymous_variant
1__8456865	rs337330212	1	8456865	SYTL3	ENSSSCG00000004057	synonymous_variant
1__8456976	rs335259203	1	8456976	SYTL3	ENSSSCG00000004057	intron_variant
1__8457322	rs341131855	1	8457322	SYTL3	ENSSSCG00000004057	intron_variant
1__8457838	rs334584809	1	8457838	SYTL3	ENSSSCG00000004057	intron_variant
1__8458033	rs331823191	1	8458033	SYTL3	ENSSSCG00000004057	intron_variant
1__8458038	rs339385108	1	8458038	SYTL3	ENSSSCG00000004057	intron_variant
1__8458802	rs80822293	1	8458802	SYTL3	ENSSSCG00000004057	intron_variant
1__8459033	rs345154755	1	8459033	SYTL3	ENSSSCG00000004057	missense_variant
1__8459078	rs334673407	1	8459078	SYTL3	ENSSSCG00000004057	missense_variant
1__8459175	rs319662352	1	8459175	SYTL3	ENSSSCG00000004057	intron_variant
1__8459191	rs328152113	1	8459191	SYTL3	ENSSSCG00000004057	intron_variant
1__8459251	rs339063414	1	8459251	SYTL3	ENSSSCG00000004057	intron_variant
1__8459321	rs318696901	1	8459321	SYTL3	ENSSSCG00000004057	intron_variant
1__8459435	rs323617272	1	8459435	SYTL3	ENSSSCG00000004057	intron_variant
1__8459675	rs344824479	1	8459675	SYTL3	ENSSSCG00000004057	intron_variant
1__8459732	rs343408779	1	8459732	SYTL3	ENSSSCG00000004057	intron_variant
1__8459795	rs327060602	1	8459795	SYTL3	ENSSSCG00000004057	intron_variant
1__8459921	rs341852797	1	8459921	SYTL3	ENSSSCG00000004057	intron_variant
1__8459943	rs330358615	1	8459943	SYTL3	ENSSSCG00000004057	intron_variant
1__8460072	rs344894099	1	8460072	SYTL3	ENSSSCG00000004057	intron_variant
1__8460654	rs328439928	1	8460654	SYTL3	ENSSSCG00000004057	intron_variant
1__8460725	rs338086310	1	8460725	SYTL3	ENSSSCG00000004057	intron_variant
1__8460784	rs319295447	1	8460784	SYTL3	ENSSSCG00000004057	intron_variant
1__8460788	rs330662114	1	8460788	SYTL3	ENSSSCG00000004057	intron_variant
1__8461055	rs340479206	1	8461055	SYTL3	ENSSSCG00000004057	synonymous_variant
1__8461190	rs334388960	1	8461190	SYTL3	ENSSSCG00000004057	intron_variant
1__8461306	rs325672169	1	8461306	SYTL3	ENSSSCG00000004057	intron_variant
1__8461371	rs328638512	1	8461371	SYTL3	ENSSSCG00000004057	intron_variant
1__8461413	rs319787012	1	8461413	SYTL3	ENSSSCG00000004057	intron_variant
1__8461427	rs786689787	1	8461427	SYTL3	ENSSSCG00000004057	intron_variant
1__8461461	rs327640318	1	8461461	SYTL3	ENSSSCG00000004057	intron_variant
1__8461674	rs80882074	1	8461674	SYTL3	ENSSSCG00000004057	intron_variant
1__8461703	rs333657221	1	8461703	SYTL3	ENSSSCG00000004057	intron_variant
1__8461775	rs346110474	1	8461775	SYTL3	ENSSSCG00000004057	intron_variant
1__8461820	rs328250826	1	8461820	SYTL3	ENSSSCG00000004057	intron_variant
1__8461869	rs80909164	1	8461869	SYTL3	ENSSSCG00000004057	intron_variant
1__8461981	rs342361559	1	8461981	SYTL3	ENSSSCG00000004057	intron_variant
1__8462450	rs324308324	1	8462450	SYTL3	ENSSSCG00000004057	intron_variant
1__8462452	rs335339248	1	8462452	SYTL3	ENSSSCG00000004057	intron_variant
1__8462608	rs345411683	1	8462608	SYTL3	ENSSSCG00000004057	intron_variant
1__8462784	rs335985531	1	8462784	SYTL3	ENSSSCG00000004057	intron_variant
1__8462806	rs320378651	1	8462806	SYTL3	ENSSSCG00000004057	intron_variant
1__8462864	rs319358554	1	8462864	SYTL3	ENSSSCG00000004057	intron_variant
1__8462924	rs330649383	1	8462924	SYTL3	ENSSSCG00000004057	intron_variant
1__8463025	rs344003514	1	8463025	SYTL3	ENSSSCG00000004057	intron_variant
1__8463175	rs329088734	1	8463175	SYTL3	ENSSSCG00000004057	intron_variant
1__8463318	rs323976373	1	8463318	SYTL3	ENSSSCG00000004057	intron_variant
1__8463393	rs80790617	1	8463393	SYTL3	ENSSSCG00000004057	intron_variant
1__8463719	rs319535645	1	8463719	SYTL3	ENSSSCG00000004057	intron_variant
1__8464674	rs327289701	1	8464674	SYTL3	ENSSSCG00000004057	intron_variant
1__8464806	rs318466546	1	8464806	SYTL3	ENSSSCG00000004057	intron_variant
1__8464935	rs336350883	1	8464935	SYTL3	ENSSSCG00000004057	intron_variant
1__8465050	rs320686576	1	8465050	SYTL3	ENSSSCG00000004057	intron_variant
1__8465120	rs331649337	1	8465120	SYTL3	ENSSSCG00000004057	intron_variant
1__8465496	rs319970210	1	8465496	SYTL3	ENSSSCG00000004057	intron_variant
1__8465553	rs710435965	1	8465553	SYTL3	ENSSSCG00000004057	intron_variant
1__8465696	rs322364793	1	8465696	SYTL3	ENSSSCG00000004057	intron_variant
1__8465734	rs333731118	1	8465734	SYTL3	ENSSSCG00000004057	intron_variant
1__8465753	rs339717141	1	8465753	SYTL3	ENSSSCG00000004057	intron_variant
1__8465845	rs332091562	1	8465845	SYTL3	ENSSSCG00000004057	intron_variant
1__8465861	rs345738799	1	8465861	SYTL3	ENSSSCG00000004057	intron_variant
1__8465920	rs345363606	1	8465920	SYTL3	ENSSSCG00000004057	intron_variant
1__8466170	rs337475342	1	8466170	SYTL3	ENSSSCG00000004057	intron_variant
1__8466186	rs343742201	1	8466186	SYTL3	ENSSSCG00000004057	intron_variant
1__8466318	rs328467214	1	8466318	SYTL3	ENSSSCG00000004057	intron_variant
1__8466323	rs337031149	1	8466323	SYTL3	ENSSSCG00000004057	intron_variant
1__8466620	rs328762410	1	8466620	SYTL3	ENSSSCG00000004057	intron_variant
1__8467052	rs344258962	1	8467052	SYTL3	ENSSSCG00000004057	intron_variant
1__8467262	rs339098424	1	8467262	SYTL3	ENSSSCG00000004057	intron_variant
1__8467300	rs319023669	1	8467300	SYTL3	ENSSSCG00000004057	intron_variant
1__8467843	rs321562004	1	8467843	SYTL3	ENSSSCG00000004057	intron_variant
1__8468066	rs320172578	1	8468066	SYTL3	ENSSSCG00000004057	intron_variant
1__8468450	rs319153845	1	8468450	SYTL3	ENSSSCG00000004057	intron_variant
1__8469384	rs335619915	1	8469384	SYTL3	ENSSSCG00000004057	intron_variant
1__8469702	rs339346985	1	8469702	SYTL3	ENSSSCG00000004057	intron_variant
1__8470715	rs338241955	1	8470715	SYTL3	ENSSSCG00000004057	intron_variant
1__8470878	rs328987429	1	8470878	SYTL3	ENSSSCG00000004057	synonymous_variant
1__8471236	rs322185101	1	8471236	SYTL3	ENSSSCG00000004057	intron_variant
1__8471274	rs346175108	1	8471274	SYTL3	ENSSSCG00000004057	intron_variant
1__8471377	rs325168403	1	8471377	SYTL3	ENSSSCG00000004057	intron_variant
1__8471593	rs336705216	1	8471593	SYTL3	ENSSSCG00000004057	intron_variant
1__8472344	rs80865403	1	8472344	SYTL3	ENSSSCG00000004057	intron_variant
1__8473597	rs342423570	1	8473597	SYTL3	ENSSSCG00000004057	intron_variant
1__8473859	rs318938887	1	8473859	SYTL3	ENSSSCG00000004057	intron_variant
1__8478187	rs322602697	1	8478187	SYTL3	ENSSSCG00000004057	intron_variant
1__8478208	rs333832953	1	8478208	SYTL3	ENSSSCG00000004057	intron_variant
1__8482367	rs338757078	1	8482367	SYTL3	ENSSSCG00000004057	synonymous_variant
1__8482478	rs345563571	1	8482478	SYTL3	ENSSSCG00000004057	intron_variant
1__8482494	rs326694926	1	8482494	SYTL3	ENSSSCG00000004057	intron_variant
1__8482569	rs340130736	1	8482569	SYTL3	ENSSSCG00000004057	intron_variant
1__8482642	rs335920060	1	8482642	SYTL3	ENSSSCG00000004057	intron_variant
1__8482973	NA	1	8482973	SYTL3	ENSSSCG00000004057	intron_variant
1__8483245	rs346375092	1	8483245	SYTL3	ENSSSCG00000004057	intron_variant
1__8483255	rs319993979	1	8483255	SYTL3	ENSSSCG00000004057	intron_variant
1__8483470	rs336200721	1	8483470	SYTL3	ENSSSCG00000004057	intron_variant
1__8483519	rs323362397	1	8483519	SYTL3	ENSSSCG00000004057	intron_variant
1__8484803	rs343296494	1	8484803	SYTL3	ENSSSCG00000004057	intron_variant
1__8484876	rs333221973	1	8484876	SYTL3	ENSSSCG00000004057	intron_variant
1__8485086	rs337405685	1	8485086	SYTL3	ENSSSCG00000004057	intron_variant
1__8485124	rs321246070	1	8485124	SYTL3	ENSSSCG00000004057	intron_variant
1__8485187	rs337884505	1	8485187	SYTL3	ENSSSCG00000004057	intron_variant
1__8485994	rs319784787	1	8485994	SYTL3	ENSSSCG00000004057	intron_variant
1__8486194	rs330127527	1	8486194	SYTL3	ENSSSCG00000004057	intron_variant
1__8486224	rs340308263	1	8486224	SYTL3	ENSSSCG00000004057	intron_variant
1__8486318	rs80864267	1	8486318	SYTL3	ENSSSCG00000004057	intron_variant
1__8486618	rs694502417	1	8486618	SYTL3	ENSSSCG00000004057	intron_variant
1__8486773	rs330085516	1	8486773	SYTL3	ENSSSCG00000004057	intron_variant
1__8486933	rs320584318	1	8486933	SYTL3	ENSSSCG00000004057	intron_variant
1__8486953	rs331448534	1	8486953	SYTL3	ENSSSCG00000004057	intron_variant
1__8486995	rs322666723	1	8486995	SYTL3	ENSSSCG00000004057	intron_variant
1__8487018	rs333728382	1	8487018	SYTL3	ENSSSCG00000004057	intron_variant
1__8487085	rs322077913	1	8487085	SYTL3	ENSSSCG00000004057	intron_variant
1__8487237	rs333516349	1	8487237	SYTL3	ENSSSCG00000004057	intron_variant
1__8487270	rs706618836	1	8487270	SYTL3	ENSSSCG00000004057	intron_variant
1__8487605	rs321420028	1	8487605	SYTL3	ENSSSCG00000004057	synonymous_variant
1__8488165	rs332331457	1	8488165	SYTL3	ENSSSCG00000004057	intron_variant
1__8488228	rs335303444	1	8488228	SYTL3	ENSSSCG00000004057	intron_variant
1__8488336	rs328533346	1	8488336	SYTL3	ENSSSCG00000004057	intron_variant
1__8488670	rs324821670	1	8488670	SYTL3	ENSSSCG00000004057	intron_variant
1__8489356	rs340015368	1	8489356	SYTL3	ENSSSCG00000004057	intron_variant
1__8489652	rs327558222	1	8489652	SYTL3	ENSSSCG00000004057	intron_variant
1__8489843	rs320490055	1	8489843	SYTL3	ENSSSCG00000004057	missense_variant
1__8491417	rs322415634	1	8491417	SYTL3	ENSSSCG00000004057	missense_variant
1__8533230	rs336871330	1	8533230	SYTL3	ENSSSCG00000004057	synonymous_variant
1__8546439	rs332821186	1	8546439	SYTL3	ENSSSCG00000004057	5_prime_UTR_variant
1__8558126	rs328769744	1	8558126	DYNLT1	ENSSSCG00000033107	5_prime_UTR_variant
1__8561728	rs80912672	1	8561728	DYNLT1	ENSSSCG00000033107	synonymous_variant
1__8562208	rs322371929	1	8562208	DYNLT1	ENSSSCG00000033107	missense_variant
1__8562220	NA	1	8562220	DYNLT1	ENSSSCG00000033107	missense_variant
1__8562275	rs319640225	1	8562275	DYNLT1	ENSSSCG00000033107	3_prime_UTR_variant
1__8562418	rs80918673	1	8562418	DYNLT1	ENSSSCG00000033107	3_prime_UTR_variant
1__8562419	rs80807367	1	8562419	DYNLT1	ENSSSCG00000033107	3_prime_UTR_variant
1__8562564	NA	1	8562564	DYNLT1	ENSSSCG00000033107	3_prime_UTR_variant
1__8562575	NA	1	8562575	DYNLT1	ENSSSCG00000033107	3_prime_UTR_variant
1__8562690	NA	1	8562690	DYNLT1	ENSSSCG00000033107	3_prime_UTR_variant
1__8562735	NA	1	8562735	DYNLT1	ENSSSCG00000033107	3_prime_UTR_variant
1__8563534	NA	1	8563534	DYNLT1	ENSSSCG00000033107	3_prime_UTR_variant
1__8563586	NA	1	8563586	DYNLT1;TMEM181	ENSSSCG00000033107;ENSSSCG00000024876	3_prime_UTR_variant
1__8563754	NA	1	8563754	TMEM181	ENSSSCG00000024876	3_prime_UTR_variant
1__8563864	NA	1	8563864	TMEM181	ENSSSCG00000024876	3_prime_UTR_variant
1__8564047	NA	1	8564047	TMEM181	ENSSSCG00000024876	3_prime_UTR_variant
1__8564106	NA	1	8564106	TMEM181	ENSSSCG00000024876	3_prime_UTR_variant
1__8564115	NA	1	8564115	TMEM181	ENSSSCG00000024876	3_prime_UTR_variant
1__8564275	NA	1	8564275	TMEM181	ENSSSCG00000024876	3_prime_UTR_variant
1__8564383	rs331827361	1	8564383	TMEM181	ENSSSCG00000024876	3_prime_UTR_variant
1__8564460	rs326342241	1	8564460	TMEM181	ENSSSCG00000024876	3_prime_UTR_variant
1__8564594	rs339019235	1	8564594	TMEM181	ENSSSCG00000024876	3_prime_UTR_variant
1__8564634	rs327832791	1	8564634	TMEM181	ENSSSCG00000024876	3_prime_UTR_variant
1__8564749	rs333075702	1	8564749	TMEM181	ENSSSCG00000024876	3_prime_UTR_variant
1__8564866	rs344195976	1	8564866	TMEM181	ENSSSCG00000024876	3_prime_UTR_variant
1__8564960	rs333016644	1	8564960	TMEM181	ENSSSCG00000024876	3_prime_UTR_variant
1__8564972	rs322511150	1	8564972	TMEM181	ENSSSCG00000024876	3_prime_UTR_variant
1__8565104	rs344936297	1	8565104	TMEM181	ENSSSCG00000024876	3_prime_UTR_variant
1__8565304	rs323384019	1	8565304	TMEM181	ENSSSCG00000024876	3_prime_UTR_variant
1__8565319	rs342225416	1	8565319	TMEM181	ENSSSCG00000024876	3_prime_UTR_variant
1__8565367	rs340236806	1	8565367	TMEM181	ENSSSCG00000024876	3_prime_UTR_variant
1__8565409	rs318530556	1	8565409	TMEM181	ENSSSCG00000024876	3_prime_UTR_variant
1__8565484	rs338857538	1	8565484	TMEM181	ENSSSCG00000024876	3_prime_UTR_variant
1__8565505	rs327903935	1	8565505	TMEM181	ENSSSCG00000024876	3_prime_UTR_variant
1__8565559	rs319502283	1	8565559	TMEM181	ENSSSCG00000024876	3_prime_UTR_variant
1__8565649	rs336821565	1	8565649	TMEM181	ENSSSCG00000024876	3_prime_UTR_variant
1__8565653	rs327892689	1	8565653	TMEM181	ENSSSCG00000024876	3_prime_UTR_variant
1__8565718	rs343184205	1	8565718	TMEM181	ENSSSCG00000024876	3_prime_UTR_variant
1__8565758	rs333219110	1	8565758	TMEM181	ENSSSCG00000024876	3_prime_UTR_variant
1__8565780	rs325285461	1	8565780	TMEM181	ENSSSCG00000024876	3_prime_UTR_variant
1__8565937	rs335149146	1	8565937	TMEM181	ENSSSCG00000024876	3_prime_UTR_variant
1__8566068	rs80987011	1	8566068	TMEM181	ENSSSCG00000024876	3_prime_UTR_variant
1__8566073	rs345676334	1	8566073	TMEM181	ENSSSCG00000024876	3_prime_UTR_variant
1__8566507	rs336884386	1	8566507	TMEM181	ENSSSCG00000024876	3_prime_UTR_variant
1__8566646	rs325398635	1	8566646	TMEM181	ENSSSCG00000024876	3_prime_UTR_variant
1__8566654	rs346245984	1	8566654	TMEM181	ENSSSCG00000024876	3_prime_UTR_variant
1__8566729	rs340136179	1	8566729	TMEM181	ENSSSCG00000024876	3_prime_UTR_variant
1__8567334	rs321006007	1	8567334	TMEM181	ENSSSCG00000024876	3_prime_UTR_variant
1__8567444	rs327766930	1	8567444	TMEM181	ENSSSCG00000024876	3_prime_UTR_variant
1__8567483	rs343116725	1	8567483	TMEM181	ENSSSCG00000024876	3_prime_UTR_variant
1__8567743	rs80996568	1	8567743	TMEM181	ENSSSCG00000024876	3_prime_UTR_variant
1__8567830	rs334668401	1	8567830	TMEM181	ENSSSCG00000024876	3_prime_UTR_variant
1__8567862	rs1109959679	1	8567862	TMEM181	ENSSSCG00000024876	3_prime_UTR_variant
1__8567927	rs329017370	1	8567927	TMEM181	ENSSSCG00000024876	3_prime_UTR_variant
1__8568080	rs337229921	1	8568080	TMEM181	ENSSSCG00000024876	3_prime_UTR_variant
1__8568177	rs80980226	1	8568177	TMEM181	ENSSSCG00000024876	synonymous_variant
1__8569213	rs322754185	1	8569213	TMEM181	ENSSSCG00000024876	synonymous_variant
1__8569727	rs333964683	1	8569727	TMEM181	ENSSSCG00000024876	3_prime_UTR_variant
1__8569738	rs322586573	1	8569738	TMEM181	ENSSSCG00000024876	3_prime_UTR_variant
1__8571292	rs322429212	1	8571292	TMEM181	ENSSSCG00000024876	3_prime_UTR_variant
1__8574722	NA	1	8574722	TMEM181	ENSSSCG00000024876	synonymous_variant
1__8575057	rs1113635720	1	8575057	TMEM181	ENSSSCG00000024876	synonymous_variant
1__8575069	rs1109632617	1	8575069	TMEM181	ENSSSCG00000024876	synonymous_variant
1__8589952	rs325672041	1	8589952	TMEM181	ENSSSCG00000024876	synonymous_variant
1__8590015	rs344544403	1	8590015	TMEM181	ENSSSCG00000024876	synonymous_variant
1__8654269	rs325874438	1	8654269	NA	NA	downstream_gene_variant
1__8654439	rs320783664	1	8654439	NA	NA	downstream_gene_variant
1__8654596	rs319165400	1	8654596	NA	NA	downstream_gene_variant
1__8654600	rs330473069	1	8654600	NA	NA	downstream_gene_variant
1__8655181	rs339863475	1	8655181	NA	NA	downstream_gene_variant
1__8655215	rs334295536	1	8655215	NA	NA	downstream_gene_variant
1__8657035	NA	1	8657035	ENSSSCG00000031776	ENSSSCG00000031776	intron_variant
1__8657093	NA	1	8657093	ENSSSCG00000031776	ENSSSCG00000031776	intron_variant
1__8680967	NA	1	8680967	ENSSSCG00000031776	ENSSSCG00000031776	synonymous_variant
1__8692230	NA	1	8692230	ENSSSCG00000031776	ENSSSCG00000031776	synonymous_variant
1__8696390	rs344723360	1	8696390	ENSSSCG00000031776	ENSSSCG00000031776	missense_variant
1__8729630	rs321372896	1	8729630	ENSSSCG00000031776	ENSSSCG00000031776	synonymous_variant
1__8738159	rs341921846	1	8738159	ENSSSCG00000031776	ENSSSCG00000031776	synonymous_variant
1__8823901	rs321311482	1	8823901	ENSSSCG00000031776;ENSSSCG00000043930	ENSSSCG00000031776;ENSSSCG00000043930	5_prime_UTR_variant
1__8824184	rs339094818	1	8824184	ENSSSCG00000031776;ENSSSCG00000043930	ENSSSCG00000031776;ENSSSCG00000043930	5_prime_UTR_variant
1__8824590	rs331438179	1	8824590	ENSSSCG00000043930	ENSSSCG00000043930	intron_variant
1__8928599	rs325389474	1	8928599	GTF2H5	ENSSSCG00000024019	3_prime_UTR_variant
1__8949413	rs321670144	1	8949413	SERAC1	ENSSSCG00000012314	missense_variant
1__8954976	rs81277968	1	8954976	SERAC1	ENSSSCG00000012314	synonymous_variant
1__8964054	rs81355267	1	8964054	SERAC1	ENSSSCG00000012314	synonymous_variant
1__8964102	rs328544888	1	8964102	SERAC1	ENSSSCG00000012314	synonymous_variant
1__8975233	rs81209636	1	8975233	SERAC1	ENSSSCG00000012314	synonymous_variant
1__8991889	rs319976241	1	8991889	SERAC1	ENSSSCG00000012314	synonymous_variant
1__8993199	rs1107696688	1	8993199	SERAC1	ENSSSCG00000012314	synonymous_variant
1__8993211	rs711543983	1	8993211	SERAC1	ENSSSCG00000012314	missense_variant
1__8993229	rs792054104	1	8993229	SERAC1	ENSSSCG00000012314	synonymous_variant
1__8993259	rs789107663	1	8993259	SERAC1	ENSSSCG00000012314	synonymous_variant
1__8995896	NA	1	8995896	SERAC1	ENSSSCG00000012314	synonymous_variant
1__9000198	NA	1	9000198	SERAC1	ENSSSCG00000012314	synonymous_variant
1__9000444	rs1111115056	1	9000444	SERAC1	ENSSSCG00000012314	3_prime_UTR_variant
1__9000506	rs1109607984	1	9000506	SERAC1	ENSSSCG00000012314	3_prime_UTR_variant
1__9000798	NA	1	9000798	SERAC1	ENSSSCG00000012314	3_prime_UTR_variant
1__9130563	rs329926831	1	9130563	SNX9	ENSSSCG00000030535	3_prime_UTR_variant
1__9130610	rs337639375	1	9130610	SNX9	ENSSSCG00000030535	3_prime_UTR_variant
1__9130660	rs332182457	1	9130660	SNX9	ENSSSCG00000030535	3_prime_UTR_variant
1__9130984	rs342595242	1	9130984	SNX9	ENSSSCG00000030535	3_prime_UTR_variant
1__9130993	rs327267194	1	9130993	SNX9	ENSSSCG00000030535	3_prime_UTR_variant
1__9131054	rs337534528	1	9131054	SNX9	ENSSSCG00000030535	3_prime_UTR_variant
1__9131290	rs343019143	1	9131290	SNX9	ENSSSCG00000030535	3_prime_UTR_variant
1__9131637	rs320572505	1	9131637	SNX9	ENSSSCG00000030535	3_prime_UTR_variant
1__9134064	rs331568501	1	9134064	SNX9	ENSSSCG00000030535	intron_variant
1__9135309	rs325968229	1	9135309	SNX9	ENSSSCG00000030535	synonymous_variant
1__9139966	rs343667961	1	9139966	SNX9	ENSSSCG00000030535	synonymous_variant
1__9150755	rs320490622	1	9150755	SNX9	ENSSSCG00000030535	intron_variant
1__9150898	rs319591333	1	9150898	SNX9	ENSSSCG00000030535	intron_variant
1__9150907	rs332108758	1	9150907	SNX9	ENSSSCG00000030535	intron_variant
1__9150973	rs319061030	1	9150973	SNX9	ENSSSCG00000030535	intron_variant
1__9151155	rs324593037	1	9151155	SNX9	ENSSSCG00000030535	intron_variant
1__9151983	rs319107435	1	9151983	SNX9	ENSSSCG00000030535	intron_variant
1__9152025	rs330383731	1	9152025	SNX9	ENSSSCG00000030535	intron_variant
1__9152184	rs321626775	1	9152184	SNX9	ENSSSCG00000030535	intron_variant
1__9152419	rs339823865	1	9152419	SNX9	ENSSSCG00000030535	intron_variant
1__9152574	rs323576740	1	9152574	SNX9	ENSSSCG00000030535	intron_variant
1__9152599	rs331250318	1	9152599	SNX9	ENSSSCG00000030535	intron_variant
1__9152628	rs323024574	1	9152628	SNX9	ENSSSCG00000030535	intron_variant
1__9152656	rs334212938	1	9152656	SNX9	ENSSSCG00000030535	intron_variant
1__9152702	rs333106605	1	9152702	SNX9	ENSSSCG00000030535	intron_variant
1__9152845	rs339109976	1	9152845	SNX9	ENSSSCG00000030535	intron_variant
1__9152856	rs343275078	1	9152856	SNX9	ENSSSCG00000030535	intron_variant
1__9152890	rs326930079	1	9152890	SNX9	ENSSSCG00000030535	intron_variant
1__9152899	rs337958882	1	9152899	SNX9	ENSSSCG00000030535	intron_variant
1__9152927	rs329365620	1	9152927	SNX9	ENSSSCG00000030535	intron_variant
1__9158723	rs318958434	1	9158723	SNX9	ENSSSCG00000030535	synonymous_variant
1__9167584	rs334979328	1	9167584	SNX9	ENSSSCG00000030535	synonymous_variant
1__9351865	rs342611516	1	9351865	ZDHHC14	ENSSSCG00000035027	3_prime_UTR_variant
1__9374245	rs338473389	1	9374245	ZDHHC14	ENSSSCG00000035027	synonymous_variant
1__9717774	rs331492067	1	9717774	TMEM242	ENSSSCG00000004063	3_prime_UTR_variant
1__9718633	rs335255663	1	9718633	TMEM242	ENSSSCG00000004063	3_prime_UTR_variant
1__9718862	rs326283289	1	9718862	TMEM242	ENSSSCG00000004063	3_prime_UTR_variant
1__9718867	rs340435529	1	9718867	TMEM242	ENSSSCG00000004063	3_prime_UTR_variant
1__9792686	rs345768047	1	9792686	ARID1B	ENSSSCG00000004064	3_prime_UTR_variant
1__9793619	rs789200517	1	9793619	ARID1B	ENSSSCG00000004064	synonymous_variant
1__9794189	rs341650972	1	9794189	ARID1B	ENSSSCG00000004064	synonymous_variant
1__9794381	rs331476492	1	9794381	ARID1B	ENSSSCG00000004064	synonymous_variant
1__9794468	rs319813469	1	9794468	ARID1B	ENSSSCG00000004064	synonymous_variant
1__9794489	rs80798643	1	9794489	ARID1B	ENSSSCG00000004064	synonymous_variant
1__9794518	rs332675129	1	9794518	ARID1B	ENSSSCG00000004064	synonymous_variant
1__9794525	rs80935921	1	9794525	ARID1B	ENSSSCG00000004064	synonymous_variant
1__9794651	rs321502691	1	9794651	ARID1B	ENSSSCG00000004064	synonymous_variant
1__9797561	rs318258863	1	9797561	ARID1B	ENSSSCG00000004064	synonymous_variant
1__9799783	rs333490992	1	9799783	ARID1B	ENSSSCG00000004064	synonymous_variant
1__9800011	rs326176484	1	9800011	ARID1B	ENSSSCG00000004064	synonymous_variant
1__9800068	rs345195849	1	9800068	ARID1B	ENSSSCG00000004064	synonymous_variant
1__9801652	NA	1	9801652	ARID1B	ENSSSCG00000004064	synonymous_variant
1__9801679	rs710302949	1	9801679	ARID1B	ENSSSCG00000004064	synonymous_variant
1__9820952	rs80986041	1	9820952	ARID1B	ENSSSCG00000004064	synonymous_variant
1__9873395	rs789659887	1	9873395	ARID1B	ENSSSCG00000004064	synonymous_variant
1__9893455	rs791389946	1	9893455	ARID1B	ENSSSCG00000004064	synonymous_variant
1__9923660	rs327873081	1	9923660	ARID1B	ENSSSCG00000004064	synonymous_variant
1__10070684	rs331733946	1	10070684	ARID1B	ENSSSCG00000004064	synonymous_variant
1__10175730	rs1113368248	1	10175730	ARID1B	ENSSSCG00000004064	synonymous_variant
1__10175733	rs703630678	1	10175733	ARID1B	ENSSSCG00000004064	synonymous_variant
1__11569148	rs707776274	1	11569148	TFB1M	ENSSSCG00000024361	synonymous_variant
1__11586302	rs196954890	1	11586302	TFB1M	ENSSSCG00000024361	synonymous_variant
1__11596011	rs320895833	1	11596011	TFB1M	ENSSSCG00000024361	synonymous_variant
1__11596065	rs328698337	1	11596065	TFB1M	ENSSSCG00000024361	synonymous_variant
1__11596072	rs338918122	1	11596072	TFB1M	ENSSSCG00000024361	missense_variant
1__11648195	rs321939466	1	11648195	TFB1M	ENSSSCG00000024361	synonymous_variant
1__11649215	rs80850145	1	11649215	TFB1M;TIAM2	ENSSSCG00000024361;ENSSSCG00000004065	synonymous_variant
1__11663440	rs80935537	1	11663440	TIAM2	ENSSSCG00000004065	synonymous_variant
1__12040531	rs701002221	1	12040531	SCAF8	ENSSSCG00000004070	3_prime_UTR_variant
1__12043784	rs341604781	1	12043784	SCAF8	ENSSSCG00000004070	missense_variant
1__12050264	rs337336043	1	12050264	SCAF8	ENSSSCG00000004070	synonymous_variant
1__12061051	rs341538309	1	12061051	SCAF8	ENSSSCG00000004070	synonymous_variant
1__12068503	rs331330126	1	12068503	SCAF8	ENSSSCG00000004070	synonymous_variant
1__12068590	rs338129398	1	12068590	SCAF8	ENSSSCG00000004070	synonymous_variant
1__12074826	rs343953413	1	12074826	SCAF8	ENSSSCG00000004070	synonymous_variant
1__12362731	rs343895671	1	12362731	ENSSSCG00000004071	ENSSSCG00000004071	synonymous_variant
1__12373615	rs322386363	1	12373615	ENSSSCG00000004071	ENSSSCG00000004071	synonymous_variant
1__12382068	rs1112339066	1	12382068	ENSSSCG00000004071	ENSSSCG00000004071	synonymous_variant
1__12382104	rs1113332720	1	12382104	ENSSSCG00000004071	ENSSSCG00000004071	synonymous_variant
1__12382158	NA	1	12382158	ENSSSCG00000004071	ENSSSCG00000004071	synonymous_variant
1__12387973	rs343560549	1	12387973	ENSSSCG00000004071	ENSSSCG00000004071	missense_variant
1__12387998	rs327326097	1	12387998	ENSSSCG00000004071	ENSSSCG00000004071	synonymous_variant
1__12392624	rs81348269	1	12392624	ENSSSCG00000004071	ENSSSCG00000004071	synonymous_variant
1__12395393	rs320395576	1	12395393	ENSSSCG00000004071	ENSSSCG00000004071	synonymous_variant
1__12395399	rs331493524	1	12395399	ENSSSCG00000004071	ENSSSCG00000004071	synonymous_variant
1__12395792	rs340496868	1	12395792	NA	NA	upstream_gene_variant
1__12396156	rs326745580	1	12396156	NA	NA	upstream_gene_variant
1__12396525	rs319403992	1	12396525	NA	NA	upstream_gene_variant
1__12396590	rs330553104	1	12396590	NA	NA	upstream_gene_variant
1__12529310	rs345159144	1	12529310	OPRM1	ENSSSCG00000004074	intron_variant
1__12552567	rs336406888	1	12552567	OPRM1	ENSSSCG00000004074	non_coding_transcript_exon_variant
1__12559407	rs322139899	1	12559407	OPRM1	ENSSSCG00000004074	non_coding_transcript_exon_variant
1__12560788	rs334795059	1	12560788	OPRM1	ENSSSCG00000004074	non_coding_transcript_exon_variant
1__12571876	rs337707580	1	12571876	OPRM1	ENSSSCG00000004074	non_coding_transcript_exon_variant
1__12571919	rs337493797	1	12571919	OPRM1	ENSSSCG00000004074	non_coding_transcript_exon_variant
1__12572036	rs343018666	1	12572036	OPRM1	ENSSSCG00000004074	splice_donor_5th_base_variant
1__12572210	rs344980443	1	12572210	OPRM1	ENSSSCG00000004074	non_coding_transcript_exon_variant
1__12597789	rs328844781	1	12597789	OPRM1	ENSSSCG00000004074	non_coding_transcript_exon_variant
1__12597825	rs343196988	1	12597825	OPRM1	ENSSSCG00000004074	non_coding_transcript_exon_variant
1__12598210	rs337590407	1	12598210	OPRM1	ENSSSCG00000004074	non_coding_transcript_exon_variant
1__12598231	rs327880137	1	12598231	OPRM1	ENSSSCG00000004074	non_coding_transcript_exon_variant
1__12598324	rs332308206	1	12598324	OPRM1	ENSSSCG00000004074	non_coding_transcript_exon_variant
1__12598406	rs321853901	1	12598406	OPRM1	ENSSSCG00000004074	non_coding_transcript_exon_variant
1__12598494	rs324304348	1	12598494	OPRM1	ENSSSCG00000004074	non_coding_transcript_exon_variant
1__12598584	rs341714860	1	12598584	OPRM1	ENSSSCG00000004074	non_coding_transcript_exon_variant
1__12598594	rs318799579	1	12598594	OPRM1	ENSSSCG00000004074	non_coding_transcript_exon_variant
1__12598711	rs327375579	1	12598711	OPRM1	ENSSSCG00000004074	non_coding_transcript_exon_variant
1__12599095	rs335787366	1	12599095	OPRM1	ENSSSCG00000004074	non_coding_transcript_exon_variant
1__12599351	rs324383819	1	12599351	OPRM1	ENSSSCG00000004074	non_coding_transcript_exon_variant
1__12599356	rs341254591	1	12599356	OPRM1	ENSSSCG00000004074	non_coding_transcript_exon_variant
1__12599686	rs318873742	1	12599686	OPRM1	ENSSSCG00000004074	non_coding_transcript_exon_variant
1__12600246	rs327890172	1	12600246	OPRM1	ENSSSCG00000004074	non_coding_transcript_exon_variant
1__12600267	rs342266881	1	12600267	OPRM1	ENSSSCG00000004074	non_coding_transcript_exon_variant
1__12600309	rs323433791	1	12600309	OPRM1	ENSSSCG00000004074	non_coding_transcript_exon_variant
1__12600601	rs320437234	1	12600601	OPRM1	ENSSSCG00000004074	non_coding_transcript_exon_variant
1__12600604	rs341231072	1	12600604	OPRM1	ENSSSCG00000004074	non_coding_transcript_exon_variant
1__12600673	rs319405304	1	12600673	OPRM1	ENSSSCG00000004074	non_coding_transcript_exon_variant
1__12600700	rs327978186	1	12600700	OPRM1	ENSSSCG00000004074	non_coding_transcript_exon_variant
1__12600749	rs336409117	1	12600749	OPRM1	ENSSSCG00000004074	non_coding_transcript_exon_variant
1__12600876	rs336360432	1	12600876	OPRM1	ENSSSCG00000004074	non_coding_transcript_exon_variant
1__12600971	rs343842847	1	12600971	OPRM1	ENSSSCG00000004074	non_coding_transcript_exon_variant
1__12601064	rs324921786	1	12601064	OPRM1	ENSSSCG00000004074	non_coding_transcript_exon_variant
1__12601205	rs708673354	1	12601205	OPRM1	ENSSSCG00000004074	non_coding_transcript_exon_variant
1__12601305	rs337469448	1	12601305	OPRM1	ENSSSCG00000004074	non_coding_transcript_exon_variant
1__12601306	rs331424554	1	12601306	OPRM1	ENSSSCG00000004074	non_coding_transcript_exon_variant
1__12601499	rs326525202	1	12601499	OPRM1	ENSSSCG00000004074	non_coding_transcript_exon_variant
1__12601511	rs343045983	1	12601511	OPRM1	ENSSSCG00000004074	non_coding_transcript_exon_variant
1__12601736	rs332517188	1	12601736	OPRM1	ENSSSCG00000004074	non_coding_transcript_exon_variant
1__12601826	rs331617588	1	12601826	OPRM1	ENSSSCG00000004074	non_coding_transcript_exon_variant
1__12601839	rs318495699	1	12601839	OPRM1	ENSSSCG00000004074	non_coding_transcript_exon_variant
1__12601955	rs339841794	1	12601955	OPRM1	ENSSSCG00000004074	non_coding_transcript_exon_variant
1__12602210	NA	1	12602210	OPRM1	ENSSSCG00000004074	non_coding_transcript_exon_variant
1__13446965	rs328735115	1	13446965	MTRF1L	ENSSSCG00000004076	intron_variant
1__13446973	rs338376909	1	13446973	MTRF1L	ENSSSCG00000004076	intron_variant
1__13447010	rs344084200	1	13447010	MTRF1L	ENSSSCG00000004076	intron_variant
1__13447036	rs325770466	1	13447036	MTRF1L	ENSSSCG00000004076	intron_variant
1__13447076	rs338554541	1	13447076	MTRF1L	ENSSSCG00000004076	intron_variant
1__13447109	rs320610524	1	13447109	MTRF1L	ENSSSCG00000004076	intron_variant
1__13447723	rs333306305	1	13447723	MTRF1L	ENSSSCG00000004076	intron_variant
1__13450574	rs328647958	1	13450574	MTRF1L	ENSSSCG00000004076	intron_variant
1__13450832	rs331350912	1	13450832	MTRF1L	ENSSSCG00000004076	intron_variant
1__13451057	rs339899139	1	13451057	MTRF1L	ENSSSCG00000004076	intron_variant
1__13451580	rs331442006	1	13451580	MTRF1L	ENSSSCG00000004076	intron_variant
1__13451582	rs337418450	1	13451582	MTRF1L	ENSSSCG00000004076	intron_variant
1__13451843	rs336318734	1	13451843	MTRF1L	ENSSSCG00000004076	intron_variant
1__13457963	rs346359778	1	13457963	MTRF1L	ENSSSCG00000004076	synonymous_variant
1__13457966	rs327801818	1	13457966	MTRF1L	ENSSSCG00000004076	synonymous_variant
1__13458092	rs81218589	1	13458092	MTRF1L	ENSSSCG00000004076	synonymous_variant
1__13458123	rs81218590	1	13458123	MTRF1L	ENSSSCG00000004076	missense_variant
1__13842848	rs337374633	1	13842848	ENSSSCG00000004081	ENSSSCG00000004081	missense_variant
1__13859917	rs346086037	1	13859917	ENSSSCG00000004081	ENSSSCG00000004081	synonymous_variant
1__13862928	rs340662991	1	13862928	ENSSSCG00000004081	ENSSSCG00000004081	splice_region_variant
1__13863039	rs331873122	1	13863039	ENSSSCG00000004081	ENSSSCG00000004081	synonymous_variant
1__13884269	rs335780242	1	13884269	ENSSSCG00000004081	ENSSSCG00000004081	synonymous_variant
1__13890437	rs325787343	1	13890437	ENSSSCG00000004081	ENSSSCG00000004081	synonymous_variant
1__13896076	rs330351338	1	13896076	ENSSSCG00000004081	ENSSSCG00000004081	missense_variant
1__13926978	rs336671033	1	13926978	NA	NA	intergenic_variant
1__13928951	rs328540465	1	13928951	NA	NA	intergenic_variant
1__13935040	rs322324695	1	13935040	NA	NA	intergenic_variant
1__13937485	rs342318234	1	13937485	NA	NA	intergenic_variant
1__13940351	rs340695291	1	13940351	NA	NA	intergenic_variant
1__13949437	rs332950514	1	13949437	NA	NA	intergenic_variant
1__13949538	rs330973858	1	13949538	NA	NA	intergenic_variant
1__13951368	rs331294849	1	13951368	NA	NA	intergenic_variant
1__13955588	rs345229834	1	13955588	NA	NA	intergenic_variant
1__13961742	rs329661222	1	13961742	NA	NA	intergenic_variant
1__13961840	rs319847658	1	13961840	NA	NA	intergenic_variant
1__13962754	rs335967327	1	13962754	NA	NA	intergenic_variant
1__13962859	rs326735954	1	13962859	NA	NA	intergenic_variant
1__13962862	rs320663719	1	13962862	NA	NA	intergenic_variant
1__13972541	rs325112909	1	13972541	NA	NA	upstream_gene_variant
1__13974344	rs335215022	1	13974344	ENSSSCG00000049158	ENSSSCG00000049158	5_prime_UTR_variant
1__13984378	rs318820324	1	13984378	ENSSSCG00000049158	ENSSSCG00000049158	5_prime_UTR_variant
1__13984381	rs340746846	1	13984381	ENSSSCG00000049158	ENSSSCG00000049158	5_prime_UTR_variant
1__13984555	rs331516273	1	13984555	ENSSSCG00000049158	ENSSSCG00000049158	5_prime_UTR_variant
1__13986491	rs326715853	1	13986491	ENSSSCG00000049158	ENSSSCG00000049158	5_prime_UTR_variant
1__13986509	rs343996476	1	13986509	ENSSSCG00000049158	ENSSSCG00000049158	5_prime_UTR_variant
1__13986805	rs329787451	1	13986805	ENSSSCG00000049158	ENSSSCG00000049158	5_prime_UTR_variant
1__13988246	rs339690108	1	13988246	ENSSSCG00000049158	ENSSSCG00000049158	5_prime_UTR_variant
1__13988247	rs330332478	1	13988247	ENSSSCG00000049158	ENSSSCG00000049158	5_prime_UTR_variant
1__13988337	rs321120855	1	13988337	ENSSSCG00000049158	ENSSSCG00000049158	5_prime_UTR_variant
1__13988393	rs80836463	1	13988393	ENSSSCG00000049158	ENSSSCG00000049158	5_prime_UTR_variant
1__13989697	rs337665286	1	13989697	ENSSSCG00000049158	ENSSSCG00000049158	5_prime_UTR_variant
1__13989805	rs320694878	1	13989805	ENSSSCG00000049158	ENSSSCG00000049158	5_prime_UTR_variant
1__13990963	rs324950940	1	13990963	ENSSSCG00000049158	ENSSSCG00000049158	5_prime_UTR_variant
1__13993690	rs336057344	1	13993690	ENSSSCG00000049158	ENSSSCG00000049158	5_prime_UTR_variant
1__13993736	rs326153901	1	13993736	ENSSSCG00000049158	ENSSSCG00000049158	5_prime_UTR_variant
1__13998665	rs332568567	1	13998665	ENSSSCG00000049158	ENSSSCG00000049158	5_prime_UTR_variant
1__14000833	rs318955285	1	14000833	ENSSSCG00000049158	ENSSSCG00000049158	5_prime_UTR_variant
1__14000837	rs336427273	1	14000837	ENSSSCG00000049158	ENSSSCG00000049158	5_prime_UTR_variant
1__14002072	rs327134100	1	14002072	ENSSSCG00000049158	ENSSSCG00000049158	5_prime_UTR_variant
1__14002100	rs344967899	1	14002100	ENSSSCG00000049158	ENSSSCG00000049158	5_prime_UTR_variant
1__14002225	rs339033309	1	14002225	ENSSSCG00000049158	ENSSSCG00000049158	5_prime_UTR_variant
1__14002294	rs325830630	1	14002294	ENSSSCG00000049158	ENSSSCG00000049158	5_prime_UTR_variant
1__14004665	rs325649231	1	14004665	ENSSSCG00000049158	ENSSSCG00000049158	5_prime_UTR_variant
1__14004710	rs334872477	1	14004710	ENSSSCG00000049158	ENSSSCG00000049158	5_prime_UTR_variant
1__14004809	rs324820435	1	14004809	ENSSSCG00000049158	ENSSSCG00000049158	5_prime_UTR_variant
1__14005079	rs332833082	1	14005079	ENSSSCG00000049158	ENSSSCG00000049158	5_prime_UTR_variant
1__14005086	rs323436678	1	14005086	ENSSSCG00000049158	ENSSSCG00000049158	5_prime_UTR_variant
1__14005089	rs341254833	1	14005089	ENSSSCG00000049158	ENSSSCG00000049158	5_prime_UTR_variant
1__14005434	rs335435097	1	14005434	ENSSSCG00000049158	ENSSSCG00000049158	5_prime_UTR_variant
1__14005451	rs329779108	1	14005451	ENSSSCG00000049158	ENSSSCG00000049158	5_prime_UTR_variant
1__14005680	rs320345576	1	14005680	ENSSSCG00000049158	ENSSSCG00000049158	5_prime_UTR_variant
1__14005757	rs337957141	1	14005757	ENSSSCG00000049158	ENSSSCG00000049158	5_prime_UTR_variant
1__14006330	rs320239663	1	14006330	ENSSSCG00000049158	ENSSSCG00000049158	5_prime_UTR_variant
1__14006623	NA	1	14006623	ENSSSCG00000049158	ENSSSCG00000049158	5_prime_UTR_variant
1__14006630	NA	1	14006630	ENSSSCG00000049158	ENSSSCG00000049158	5_prime_UTR_variant
1__14006695	rs80950726	1	14006695	ENSSSCG00000049158	ENSSSCG00000049158	5_prime_UTR_variant
1__14006718	NA	1	14006718	ENSSSCG00000049158	ENSSSCG00000049158	5_prime_UTR_variant
1__14009667	NA	1	14009667	ENSSSCG00000049158	ENSSSCG00000049158	5_prime_UTR_variant
1__14009745	NA	1	14009745	ENSSSCG00000049158	ENSSSCG00000049158	5_prime_UTR_variant
1__14009765	rs1111983101	1	14009765	ENSSSCG00000049158	ENSSSCG00000049158	5_prime_UTR_variant
1__14012300	NA	1	14012300	ENSSSCG00000049158	ENSSSCG00000049158	5_prime_UTR_variant
1__14012317	NA	1	14012317	ENSSSCG00000049158	ENSSSCG00000049158	5_prime_UTR_variant
1__14012379	NA	1	14012379	ENSSSCG00000049158	ENSSSCG00000049158	5_prime_UTR_variant
1__14018025	NA	1	14018025	ENSSSCG00000049158	ENSSSCG00000049158	synonymous_variant
1__14019760	rs324193214	1	14019760	ENSSSCG00000049158	ENSSSCG00000049158	synonymous_variant
1__14019792	rs330849322	1	14019792	ENSSSCG00000049158	ENSSSCG00000049158	missense_variant
1__14024758	rs329272325	1	14024758	NA	NA	upstream_gene_variant
1__14038410	rs340051305	1	14038410	ENSSSCG00000004082	ENSSSCG00000004082	5_prime_UTR_variant
1__14046101	rs344664774	1	14046101	ENSSSCG00000004082	ENSSSCG00000004082	5_prime_UTR_variant
1__14047794	rs344908137	1	14047794	ENSSSCG00000004082	ENSSSCG00000004082	intron_variant
1__14047840	rs81348594	1	14047840	ENSSSCG00000004082	ENSSSCG00000004082	intron_variant
1__14047879	rs341809358	1	14047879	ENSSSCG00000004082	ENSSSCG00000004082	intron_variant
1__14052270	rs81348630	1	14052270	ENSSSCG00000004082	ENSSSCG00000004082	intron_variant
1__14061801	rs335372182	1	14061801	ENSSSCG00000004082	ENSSSCG00000004082	5_prime_UTR_variant
1__14073088	rs330545520	1	14073088	ENSSSCG00000004082;ENSSSCG00000031744	ENSSSCG00000004082;ENSSSCG00000031744	5_prime_UTR_variant
1__14073493	rs333459171	1	14073493	ENSSSCG00000004082;ENSSSCG00000031744	ENSSSCG00000004082;ENSSSCG00000031744	synonymous_variant
1__14082261	rs339061910	1	14082261	ENSSSCG00000004082;ENSSSCG00000031744	ENSSSCG00000004082;ENSSSCG00000031744	synonymous_variant
1__14083933	rs343778923	1	14083933	ENSSSCG00000004082;ENSSSCG00000031744	ENSSSCG00000004082;ENSSSCG00000031744	synonymous_variant
1__14083942	rs322028879	1	14083942	ENSSSCG00000004082;ENSSSCG00000031744	ENSSSCG00000004082;ENSSSCG00000031744	synonymous_variant
1__14084071	rs326470761	1	14084071	ENSSSCG00000004082;ENSSSCG00000031744	ENSSSCG00000004082;ENSSSCG00000031744	synonymous_variant
1__14087251	rs333518218	1	14087251	ENSSSCG00000004082;ENSSSCG00000031744	ENSSSCG00000004082;ENSSSCG00000031744	synonymous_variant
1__14087314	rs344573540	1	14087314	ENSSSCG00000004082;ENSSSCG00000031744	ENSSSCG00000004082;ENSSSCG00000031744	synonymous_variant
1__14087326	rs327724056	1	14087326	ENSSSCG00000004082;ENSSSCG00000031744	ENSSSCG00000004082;ENSSSCG00000031744	synonymous_variant
1__14089132	rs335415854	1	14089132	ENSSSCG00000004082;ENSSSCG00000031744	ENSSSCG00000004082;ENSSSCG00000031744	missense_variant
1__14091365	rs321513499	1	14091365	ENSSSCG00000004082;ENSSSCG00000031744	ENSSSCG00000004082;ENSSSCG00000031744	5_prime_UTR_variant
1__14094472	rs319299527	1	14094472	ENSSSCG00000004082	ENSSSCG00000004082	5_prime_UTR_variant
1__14094574	rs328649535	1	14094574	ENSSSCG00000004082	ENSSSCG00000004082	5_prime_UTR_variant
1__14095452	rs338401481	1	14095452	ENSSSCG00000004082	ENSSSCG00000004082	5_prime_UTR_variant
1__14102793	rs332347007	1	14102793	ENSSSCG00000004082	ENSSSCG00000004082	5_prime_UTR_variant
1__14109071	rs81209191	1	14109071	ENSSSCG00000004082	ENSSSCG00000004082	5_prime_UTR_variant
1__14109092	rs321734480	1	14109092	ENSSSCG00000004082	ENSSSCG00000004082	5_prime_UTR_variant
1__14114448	rs321161292	1	14114448	ENSSSCG00000004082	ENSSSCG00000004082	5_prime_UTR_variant
1__14123089	rs81209193	1	14123089	ENSSSCG00000004082	ENSSSCG00000004082	5_prime_UTR_variant
1__14123128	rs81209192	1	14123128	ENSSSCG00000004082	ENSSSCG00000004082	5_prime_UTR_variant
1__14127252	rs332250971	1	14127252	ENSSSCG00000004082	ENSSSCG00000004082	5_prime_UTR_variant
1__14127259	rs341247105	1	14127259	ENSSSCG00000004082	ENSSSCG00000004082	5_prime_UTR_variant
1__14139854	rs337974605	1	14139854	ENSSSCG00000004082	ENSSSCG00000004082	5_prime_UTR_variant
1__14139866	rs319761579	1	14139866	ENSSSCG00000004082	ENSSSCG00000004082	5_prime_UTR_variant
1__14143710	rs335421610	1	14143710	ENSSSCG00000004082	ENSSSCG00000004082	synonymous_variant
1__14156490	rs81348614	1	14156490	ENSSSCG00000004082	ENSSSCG00000004082	synonymous_variant
1__14165944	rs331435129	1	14165944	ENSSSCG00000004082	ENSSSCG00000004082	synonymous_variant
1__14171773	rs340394347	1	14171773	ENSSSCG00000004082	ENSSSCG00000004082	synonymous_variant
1__14174098	rs330499918	1	14174098	ENSSSCG00000004082	ENSSSCG00000004082	splice_region_variant
1__14175046	rs329782068	1	14175046	ENSSSCG00000004082	ENSSSCG00000004082	synonymous_variant
1__14181196	rs329464967	1	14181196	ENSSSCG00000004082	ENSSSCG00000004082	synonymous_variant
1__14184687	rs320837829	1	14184687	ENSSSCG00000004082	ENSSSCG00000004082	synonymous_variant
1__14184726	rs327096644	1	14184726	ENSSSCG00000004082	ENSSSCG00000004082	synonymous_variant
1__14199356	rs339284709	1	14199356	ENSSSCG00000004082	ENSSSCG00000004082	intron_variant
1__14200665	rs339682335	1	14200665	ENSSSCG00000004082	ENSSSCG00000004082	intron_variant
1__14200943	rs81212305	1	14200943	ENSSSCG00000004082	ENSSSCG00000004082	synonymous_variant
1__14201194	rs327507817	1	14201194	ENSSSCG00000004082	ENSSSCG00000004082	3_prime_UTR_variant
1__14201238	rs336415696	1	14201238	ENSSSCG00000004082	ENSSSCG00000004082	3_prime_UTR_variant
1__14777686	rs81348776	1	14777686	ARMT1	ENSSSCG00000004088	3_prime_UTR_variant
1__14777778	rs330021316	1	14777778	ARMT1	ENSSSCG00000004088	3_prime_UTR_variant
1__14777783	rs342503864	1	14777783	ARMT1	ENSSSCG00000004088	3_prime_UTR_variant
1__14777934	rs345946080	1	14777934	ARMT1	ENSSSCG00000004088	3_prime_UTR_variant
1__14778133	rs325856546	1	14778133	ARMT1	ENSSSCG00000004088	missense_variant
1__14778461	rs346229767	1	14778461	ARMT1	ENSSSCG00000004088	synonymous_variant
1__14778547	rs327047587	1	14778547	ARMT1	ENSSSCG00000004088	missense_variant
1__14784450	rs327432087	1	14784450	ARMT1	ENSSSCG00000004088	synonymous_variant
1__14784476	rs337193188	1	14784476	ARMT1	ENSSSCG00000004088	missense_variant
1__14784535	rs345515835	1	14784535	ARMT1	ENSSSCG00000004088	synonymous_variant
1__14784544	rs80881323	1	14784544	ARMT1	ENSSSCG00000004088	missense_variant
1__14791470	rs1109145789	1	14791470	ARMT1	ENSSSCG00000004088	synonymous_variant
1__14791585	rs1111162885	1	14791585	ARMT1	ENSSSCG00000004088	synonymous_variant
1__14801147	rs80976402	1	14801147	RMND1	ENSSSCG00000004089	synonymous_variant
1__14801268	rs328817900	1	14801268	RMND1	ENSSSCG00000004089	missense_variant
1__14801411	rs80967606	1	14801411	RMND1	ENSSSCG00000004089	synonymous_variant
1__14817559	rs324168115	1	14817559	RMND1	ENSSSCG00000004089	synonymous_variant
1__14817605	rs80899585	1	14817605	RMND1	ENSSSCG00000004089	synonymous_variant
1__14817628	rs343307990	1	14817628	RMND1	ENSSSCG00000004089	synonymous_variant
1__14820267	rs327796588	1	14820267	RMND1	ENSSSCG00000004089	missense_variant
1__14854932	rs340150231	1	14854932	RMND1	ENSSSCG00000004089	3_prime_UTR_variant
1__14855418	rs335460321	1	14855418	NA	NA	non_coding_transcript_exon_variant
1__14855559	rs326323070	1	14855559	NA	NA	non_coding_transcript_exon_variant
1__14855566	rs335797687	1	14855566	NA	NA	non_coding_transcript_exon_variant
1__14855663	rs321010367	1	14855663	NA	NA	non_coding_transcript_exon_variant
1__14855682	rs327154902	1	14855682	NA	NA	non_coding_transcript_exon_variant
1__14855836	rs336382459	1	14855836	NA	NA	non_coding_transcript_exon_variant
1__14856610	rs339001194	1	14856610	NA	NA	non_coding_transcript_exon_variant
1__14858585	rs343608393	1	14858585	NA	NA	intron_variant
1__14859113	rs344519851	1	14859113	NA	NA	non_coding_transcript_exon_variant
1__14860158	rs346413761	1	14860158	NA	NA	non_coding_transcript_exon_variant
1__14860279	rs318986878	1	14860279	NA	NA	non_coding_transcript_exon_variant
1__14860326	rs320053909	1	14860326	NA	NA	non_coding_transcript_exon_variant
1__14860852	rs323925686	1	14860852	NA	NA	non_coding_transcript_exon_variant
1__14861338	rs336542448	1	14861338	NA	NA	non_coding_transcript_exon_variant
1__14863418	rs337517501	1	14863418	NA	NA	non_coding_transcript_exon_variant
1__14864211	rs333109625	1	14864211	NA	NA	non_coding_transcript_exon_variant
1__14892223	rs327111210	1	14892223	ZBTB2	ENSSSCG00000004090	synonymous_variant
1__14892496	rs331718906	1	14892496	ZBTB2	ENSSSCG00000004090	synonymous_variant
1__14893399	rs319517903	1	14893399	ZBTB2	ENSSSCG00000004090	synonymous_variant
1__14893875	rs320789095	1	14893875	ZBTB2	ENSSSCG00000004090	3_prime_UTR_variant
1__14893892	rs331030388	1	14893892	ZBTB2	ENSSSCG00000004090	3_prime_UTR_variant
1__14894088	rs340378217	1	14894088	ZBTB2	ENSSSCG00000004090	3_prime_UTR_variant
1__14894121	rs321930783	1	14894121	ZBTB2	ENSSSCG00000004090	3_prime_UTR_variant
1__15343064	NA	1	15343064	PLEKHG1	ENSSSCG00000032778	3_prime_UTR_variant
1__15344604	NA	1	15344604	PLEKHG1	ENSSSCG00000032778	missense_variant
1__15345399	NA	1	15345399	PLEKHG1	ENSSSCG00000032778	missense_variant
1__16265190	rs322048015	1	16265190	NUP43	ENSSSCG00000004105	missense_variant
1__16265448	rs322827468	1	16265448	NUP43	ENSSSCG00000004105	3_prime_UTR_variant
1__16299805	rs80965062	1	16299805	LATS1	ENSSSCG00000004106	synonymous_variant
1__16299892	rs327994678	1	16299892	LATS1	ENSSSCG00000004106	synonymous_variant
1__16318135	rs332920618	1	16318135	LATS1	ENSSSCG00000004106	3_prime_UTR_variant
1__16318524	rs324816885	1	16318524	LATS1	ENSSSCG00000004106	3_prime_UTR_variant
1__16318645	rs326073833	1	16318645	LATS1	ENSSSCG00000004106	3_prime_UTR_variant
1__16318839	rs338728141	1	16318839	LATS1	ENSSSCG00000004106	3_prime_UTR_variant
1__16319094	rs326549411	1	16319094	LATS1	ENSSSCG00000004106	3_prime_UTR_variant
1__16319157	rs337549384	1	16319157	LATS1	ENSSSCG00000004106	3_prime_UTR_variant
1__16319233	rs321565412	1	16319233	LATS1	ENSSSCG00000004106	3_prime_UTR_variant
1__16330959	rs331549214	1	16330959	KATNA1	ENSSSCG00000004104	5_prime_UTR_variant
1__16354518	rs81349235	1	16354518	KATNA1	ENSSSCG00000004104	synonymous_variant
1__16358946	rs81214087	1	16358946	KATNA1	ENSSSCG00000004104	synonymous_variant
1__16362459	rs691812316	1	16362459	GINM1	ENSSSCG00000030067	3_prime_UTR_variant
1__16362583	rs332236820	1	16362583	GINM1	ENSSSCG00000030067	3_prime_UTR_variant
1__16362878	rs55618829	1	16362878	GINM1	ENSSSCG00000030067	3_prime_UTR_variant
1__16366131	rs81216934	1	16366131	GINM1	ENSSSCG00000030067	synonymous_variant
1__16369790	rs81216932	1	16369790	GINM1	ENSSSCG00000030067	missense_variant
1__16381745	rs337987104	1	16381745	GINM1	ENSSSCG00000030067	synonymous_variant
1__16442886	rs80799880	1	16442886	PPIL4	ENSSSCG00000028867	synonymous_variant
1__16473328	rs80885377	1	16473328	ZC3H12D	ENSSSCG00000004109	synonymous_variant
1__16473474	rs80809583	1	16473474	ZC3H12D	ENSSSCG00000004109	missense_variant
1__16476598	rs327010455	1	16476598	ZC3H12D	ENSSSCG00000004109	intron_variant
1__16482556	rs695852563	1	16482556	ZC3H12D	ENSSSCG00000004109	intron_variant
1__16482647	rs340494445	1	16482647	ZC3H12D	ENSSSCG00000004109	intron_variant
1__16489226	rs80836036	1	16489226	ZC3H12D	ENSSSCG00000004109	intron_variant
1__16489293	rs320894138	1	16489293	ZC3H12D	ENSSSCG00000004109	intron_variant
1__16489699	rs329011682	1	16489699	ZC3H12D	ENSSSCG00000004109	intron_variant
1__16490728	rs344594828	1	16490728	ZC3H12D	ENSSSCG00000004109	intron_variant
1__16490762	rs329897299	1	16490762	ZC3H12D	ENSSSCG00000004109	intron_variant
1__16491001	rs338881048	1	16491001	ZC3H12D	ENSSSCG00000004109	intron_variant
1__16491022	rs690100190	1	16491022	ZC3H12D	ENSSSCG00000004109	intron_variant
1__16491219	rs327313952	1	16491219	ZC3H12D	ENSSSCG00000004109	intron_variant
1__16491227	rs333696480	1	16491227	ZC3H12D	ENSSSCG00000004109	intron_variant
1__16491256	rs345801164	1	16491256	ZC3H12D	ENSSSCG00000004109	intron_variant
1__16491462	rs328469086	1	16491462	ZC3H12D	ENSSSCG00000004109	intron_variant
1__16492186	rs328267415	1	16492186	ZC3H12D	ENSSSCG00000004109	intron_variant
1__16492695	rs318586946	1	16492695	ZC3H12D	ENSSSCG00000004109	synonymous_variant
1__16496289	rs327063341	1	16496289	ZC3H12D	ENSSSCG00000004109	intron_variant
1__16496654	rs319961623	1	16496654	ZC3H12D	ENSSSCG00000004109	intron_variant
1__16496720	rs326491749	1	16496720	ZC3H12D	ENSSSCG00000004109	intron_variant
1__16498012	rs327100660	1	16498012	ZC3H12D	ENSSSCG00000004109	3_prime_UTR_variant
1__16498027	rs335576867	1	16498027	ZC3H12D	ENSSSCG00000004109	3_prime_UTR_variant
1__16498257	rs80855596	1	16498257	ZC3H12D	ENSSSCG00000004109	3_prime_UTR_variant
1__16498283	rs80811890	1	16498283	ZC3H12D	ENSSSCG00000004109	3_prime_UTR_variant
1__16498394	rs328864657	1	16498394	ZC3H12D	ENSSSCG00000004109	3_prime_UTR_variant
1__16498462	rs329538583	1	16498462	ZC3H12D	ENSSSCG00000004109	3_prime_UTR_variant
1__16498578	rs343879556	1	16498578	ZC3H12D	ENSSSCG00000004109	3_prime_UTR_variant
1__16498828	rs80923810	1	16498828	ZC3H12D	ENSSSCG00000004109	3_prime_UTR_variant
1__16533605	rs319444042	1	16533605	TAB2	ENSSSCG00000004110	3_prime_UTR_variant
1__16559436	rs332225451	1	16559436	TAB2	ENSSSCG00000004110	synonymous_variant
1__16841002	rs324037015	1	16841002	UST	ENSSSCG00000028974	3_prime_UTR_variant
1__16841013	rs81290136	1	16841013	UST	ENSSSCG00000028974	3_prime_UTR_variant
1__16841281	rs333892105	1	16841281	UST	ENSSSCG00000028974	3_prime_UTR_variant
1__16842174	rs341720008	1	16842174	UST	ENSSSCG00000028974	3_prime_UTR_variant
1__16842497	rs329141968	1	16842497	UST	ENSSSCG00000028974	3_prime_UTR_variant
1__16842513	rs1109395030	1	16842513	UST	ENSSSCG00000028974	3_prime_UTR_variant
1__16842536	rs339125334	1	16842536	UST	ENSSSCG00000028974	3_prime_UTR_variant
1__16842539	rs324795368	1	16842539	UST	ENSSSCG00000028974	3_prime_UTR_variant
1__16842821	rs322066000	1	16842821	UST	ENSSSCG00000028974	3_prime_UTR_variant
1__16951440	rs333010181	1	16951440	UST	ENSSSCG00000028974	synonymous_variant
1__16964000	rs332558714	1	16964000	UST	ENSSSCG00000028974	synonymous_variant
1__17306738	rs1109069512	1	17306738	SASH1	ENSSSCG00000033175	3_prime_UTR_variant
1__17306788	rs1111472758	1	17306788	SASH1	ENSSSCG00000033175	3_prime_UTR_variant
1__17306967	rs692357318	1	17306967	SASH1	ENSSSCG00000033175	3_prime_UTR_variant
1__17307564	rs1113927539	1	17307564	SASH1	ENSSSCG00000033175	3_prime_UTR_variant
1__17309310	NA	1	17309310	SASH1	ENSSSCG00000033175	3_prime_UTR_variant
1__17309320	rs1111485136	1	17309320	SASH1	ENSSSCG00000033175	3_prime_UTR_variant
1__17309891	rs700800754	1	17309891	SASH1	ENSSSCG00000033175	synonymous_variant
1__17309936	rs80980455	1	17309936	SASH1	ENSSSCG00000033175	synonymous_variant
1__17311907	rs713548069	1	17311907	SASH1	ENSSSCG00000033175	missense_variant
1__17314322	NA	1	17314322	SASH1	ENSSSCG00000033175	missense_variant
1__17314577	rs712303158	1	17314577	SASH1	ENSSSCG00000033175	missense_variant
1__17322025	rs691070114	1	17322025	SASH1	ENSSSCG00000033175	synonymous_variant
1__17326450	rs1110390448	1	17326450	SASH1	ENSSSCG00000033175	synonymous_variant
1__17341812	NA	1	17341812	SASH1	ENSSSCG00000033175	synonymous_variant
1__17372575	NA	1	17372575	SASH1	ENSSSCG00000033175	missense_variant
1__17382417	rs713086159	1	17382417	SASH1	ENSSSCG00000033175	synonymous_variant
1__17416717	rs331027037	1	17416717	SASH1	ENSSSCG00000033175	synonymous_variant
1__18344329	rs336171746	1	18344329	NA	NA	downstream_gene_variant
1__18347019	NA	1	18347019	STXBP5	ENSSSCG00000004113	3_prime_UTR_variant
1__18349050	rs334842615	1	18349050	STXBP5	ENSSSCG00000004113	3_prime_UTR_variant
1__18349455	rs318582434	1	18349455	STXBP5	ENSSSCG00000004113	synonymous_variant
1__18351615	rs332045342	1	18351615	STXBP5	ENSSSCG00000004113	synonymous_variant
1__19075405	rs80784224	1	19075405	RAB32	ENSSSCG00000004114	3_prime_UTR_variant
1__19075480	rs338445565	1	19075480	RAB32	ENSSSCG00000004114	3_prime_UTR_variant
1__19075669	rs337431377	1	19075669	RAB32	ENSSSCG00000004114	3_prime_UTR_variant
1__19075696	rs338949241	1	19075696	RAB32	ENSSSCG00000004114	3_prime_UTR_variant
1__19075827	rs340684156	1	19075827	RAB32	ENSSSCG00000004114	3_prime_UTR_variant
1__19075841	rs341158195	1	19075841	RAB32	ENSSSCG00000004114	3_prime_UTR_variant
1__19076035	rs1108584771	1	19076035	RAB32	ENSSSCG00000004114	3_prime_UTR_variant
1__19076082	rs345026852	1	19076082	RAB32	ENSSSCG00000004114	3_prime_UTR_variant
1__19076205	rs324315667	1	19076205	RAB32	ENSSSCG00000004114	3_prime_UTR_variant
1__19076278	rs341368323	1	19076278	RAB32	ENSSSCG00000004114	3_prime_UTR_variant
1__19076294	rs327975967	1	19076294	RAB32	ENSSSCG00000004114	3_prime_UTR_variant
1__19097495	rs81214927	1	19097495	RAB32	ENSSSCG00000004114	synonymous_variant
1__19621945	rs328128225	1	19621945	SHPRH	ENSSSCG00000004120	missense_variant
1__19664576	rs342313318	1	19664576	SHPRH	ENSSSCG00000004120	synonymous_variant
1__19689455	rs345259758	1	19689455	SHPRH	ENSSSCG00000004120	synonymous_variant
1__19693698	rs325890516	1	19693698	SHPRH	ENSSSCG00000004120	3_prime_UTR_variant
1__19764709	rs339526623	1	19764709	FBXO30	ENSSSCG00000004121	synonymous_variant
1__19764850	rs321821024	1	19764850	FBXO30	ENSSSCG00000004121	missense_variant
1__19764927	rs335455293	1	19764927	FBXO30	ENSSSCG00000004121	synonymous_variant
1__19765552	rs332336708	1	19765552	FBXO30	ENSSSCG00000004121	missense_variant
1__19766424	rs343133414	1	19766424	FBXO30	ENSSSCG00000004121	synonymous_variant
1__19766505	rs326204063	1	19766505	FBXO30	ENSSSCG00000004121	synonymous_variant
1__19770767	rs331454064	1	19770767	FBXO30	ENSSSCG00000004121	3_prime_UTR_variant
1__19772667	rs1111699801	1	19772667	FBXO30	ENSSSCG00000004121	3_prime_UTR_variant
1__19774972	rs318524996	1	19774972	FBXO30	ENSSSCG00000004121	3_prime_UTR_variant
1__20514989	rs321679328	1	20514989	UTRN	ENSSSCG00000004123	3_prime_UTR_variant
1__20515019	rs331348654	1	20515019	UTRN	ENSSSCG00000004123	3_prime_UTR_variant
1__20515178	rs318435807	1	20515178	UTRN	ENSSSCG00000004123	3_prime_UTR_variant
1__20515647	rs340512706	1	20515647	UTRN	ENSSSCG00000004123	3_prime_UTR_variant
1__20525907	rs345223971	1	20525907	UTRN	ENSSSCG00000004123	missense_variant
1__20528220	rs333707091	1	20528220	UTRN	ENSSSCG00000004123	synonymous_variant
1__20528244	rs342020232	1	20528244	UTRN	ENSSSCG00000004123	synonymous_variant
1__20531092	rs328669021	1	20531092	UTRN	ENSSSCG00000004123	synonymous_variant
1__20531227	rs334280988	1	20531227	UTRN	ENSSSCG00000004123	synonymous_variant
1__20562310	rs337627665	1	20562310	UTRN	ENSSSCG00000004123	synonymous_variant
1__20567036	rs328657543	1	20567036	UTRN	ENSSSCG00000004123	synonymous_variant
1__20616986	rs335014796	1	20616986	UTRN	ENSSSCG00000004123	missense_variant
1__20617141	rs342876072	1	20617141	UTRN	ENSSSCG00000004123	synonymous_variant
1__20633147	NA	1	20633147	UTRN	ENSSSCG00000004123	synonymous_variant
1__20777971	rs704141538	1	20777971	UTRN	ENSSSCG00000004123	synonymous_variant
1__20782327	rs713805361	1	20782327	UTRN	ENSSSCG00000004123	synonymous_variant
1__20784500	rs703121034	1	20784500	UTRN	ENSSSCG00000004123	missense_variant
1__20784582	rs712768617	1	20784582	UTRN	ENSSSCG00000004123	synonymous_variant
1__20796474	NA	1	20796474	UTRN	ENSSSCG00000004123	splice_donor_variant
1__20796495	rs339321991	1	20796495	UTRN	ENSSSCG00000004123	missense_variant
1__20796556	rs332031853	1	20796556	UTRN	ENSSSCG00000004123	synonymous_variant
1__20813588	rs341275572	1	20813588	UTRN	ENSSSCG00000004123	synonymous_variant
1__20813599	rs319341266	1	20813599	UTRN	ENSSSCG00000004123	missense_variant
1__20858129	rs322055521	1	20858129	UTRN	ENSSSCG00000004123	missense_variant
1__20874307	rs330636631	1	20874307	UTRN	ENSSSCG00000004123	missense_variant
1__20876757	rs342042038	1	20876757	UTRN	ENSSSCG00000004123	missense_variant
1__20886580	NA	1	20886580	UTRN	ENSSSCG00000004123	synonymous_variant
1__20888948	NA	1	20888948	UTRN	ENSSSCG00000004123	missense_variant
1__20896478	rs328116887	1	20896478	UTRN	ENSSSCG00000004123	synonymous_variant
1__20896499	rs326575488	1	20896499	UTRN	ENSSSCG00000004123	synonymous_variant
1__20897840	rs332660657	1	20897840	UTRN	ENSSSCG00000004123	synonymous_variant
1__20898763	rs335523805	1	20898763	UTRN	ENSSSCG00000004123	synonymous_variant
1__20899781	rs335348604	1	20899781	UTRN	ENSSSCG00000004123	synonymous_variant
1__20899846	rs326953933	1	20899846	UTRN	ENSSSCG00000004123	missense_variant
1__20899850	rs338428473	1	20899850	UTRN	ENSSSCG00000004123	synonymous_variant
1__20899901	rs331597109	1	20899901	UTRN	ENSSSCG00000004123	synonymous_variant
1__21128048	rs341683120	1	21128048	STX11	ENSSSCG00000004125	3_prime_UTR_variant
1__21128068	rs320941707	1	21128068	STX11	ENSSSCG00000004125	3_prime_UTR_variant
1__21128996	rs333407421	1	21128996	STX11	ENSSSCG00000004125	3_prime_UTR_variant
1__21129240	rs323711097	1	21129240	STX11	ENSSSCG00000004125	synonymous_variant
1__21129261	rs334438806	1	21129261	STX11	ENSSSCG00000004125	synonymous_variant
1__21129363	rs341404454	1	21129363	STX11	ENSSSCG00000004125	synonymous_variant
1__21129429	rs346092257	1	21129429	STX11	ENSSSCG00000004125	synonymous_variant
1__21129726	rs321650477	1	21129726	STX11	ENSSSCG00000004125	missense_variant
1__21129789	rs327592367	1	21129789	STX11	ENSSSCG00000004125	synonymous_variant
1__21129813	rs337015877	1	21129813	STX11	ENSSSCG00000004125	synonymous_variant
1__21231848	rs344479114	1	21231848	NA	NA	non_coding_transcript_exon_variant
1__21407644	rs326716083	1	21407644	ZC2HC1B;ENSSSCG00000040918	ENSSSCG00000004128;ENSSSCG00000040918	3_prime_UTR_variant
1__21414589	NA	1	21414589	ENSSSCG00000040918	ENSSSCG00000040918	3_prime_UTR_variant
1__21414627	NA	1	21414627	ENSSSCG00000040918	ENSSSCG00000040918	3_prime_UTR_variant
1__21416397	rs332491716	1	21416397	ENSSSCG00000040918	ENSSSCG00000040918	missense_variant
1__21420647	rs81215153	1	21420647	ENSSSCG00000040918	ENSSSCG00000040918	synonymous_variant
1__21440167	rs1110850760	1	21440167	NA	NA	downstream_gene_variant
1__21440198	rs1109961417	1	21440198	NA	NA	downstream_gene_variant
1__21444578	NA	1	21444578	PHACTR2	ENSSSCG00000004132	splice_donor_region_variant
1__21445187	NA	1	21445187	PHACTR2	ENSSSCG00000004132	3_prime_UTR_variant
1__21487640	rs1110289978	1	21487640	PHACTR2	ENSSSCG00000004132	synonymous_variant
1__21742707	rs81001471	1	21742707	FUCA2	ENSSSCG00000004133	synonymous_variant
1__21742723	rs80980714	1	21742723	FUCA2	ENSSSCG00000004133	missense_variant
1__21743140	rs319622797	1	21743140	FUCA2	ENSSSCG00000004133	intron_variant
1__21743482	rs343744010	1	21743482	FUCA2	ENSSSCG00000004133	intron_variant
1__21754305	rs342224797	1	21754305	FUCA2;PEX3	ENSSSCG00000004133;ENSSSCG00000004134	synonymous_variant
1__21754762	rs337173066	1	21754762	FUCA2;PEX3	ENSSSCG00000004133;ENSSSCG00000004134	missense_variant
1__21762134	rs327926994	1	21762134	FUCA2;PEX3	ENSSSCG00000004133;ENSSSCG00000004134	3_prime_UTR_variant
1__21762297	rs343117093	1	21762297	FUCA2;PEX3	ENSSSCG00000004133;ENSSSCG00000004134	3_prime_UTR_variant
1__21801386	rs320470239	1	21801386	PEX3	ENSSSCG00000004134	5_prime_UTR_variant
1__21801433	rs337335468	1	21801433	PEX3	ENSSSCG00000004134	5_prime_UTR_variant
1__22241479	rs332926657	1	22241479	NA	NA	upstream_gene_variant
1__22405531	rs791022960	1	22405531	HIVEP2	ENSSSCG00000004138	5_prime_UTR_variant
1__22412798	rs324603625	1	22412798	HIVEP2	ENSSSCG00000004138	5_prime_UTR_variant
1__22412891	rs341945003	1	22412891	HIVEP2	ENSSSCG00000004138	5_prime_UTR_variant
1__22413152	rs324022940	1	22413152	HIVEP2	ENSSSCG00000004138	5_prime_UTR_variant
1__22414148	rs332954147	1	22414148	HIVEP2	ENSSSCG00000004138	synonymous_variant
1__22414650	rs326225458	1	22414650	HIVEP2	ENSSSCG00000004138	missense_variant
1__22414998	rs81350367	1	22414998	HIVEP2	ENSSSCG00000004138	missense_variant
1__22415043	rs338151014	1	22415043	HIVEP2	ENSSSCG00000004138	missense_variant
1__22415189	rs325268167	1	22415189	HIVEP2	ENSSSCG00000004138	synonymous_variant
1__22415273	rs345712985	1	22415273	HIVEP2	ENSSSCG00000004138	synonymous_variant
1__22415455	rs334755712	1	22415455	HIVEP2	ENSSSCG00000004138	missense_variant
1__22415672	rs333395920	1	22415672	HIVEP2	ENSSSCG00000004138	synonymous_variant
1__22416227	rs332756753	1	22416227	HIVEP2	ENSSSCG00000004138	synonymous_variant
1__22416228	rs323087981	1	22416228	HIVEP2	ENSSSCG00000004138	synonymous_variant
1__22416278	rs341531314	1	22416278	HIVEP2	ENSSSCG00000004138	synonymous_variant
1__22416449	rs319065247	1	22416449	HIVEP2	ENSSSCG00000004138	synonymous_variant
1__22416869	rs331063188	1	22416869	HIVEP2	ENSSSCG00000004138	synonymous_variant
1__22416914	rs321634983	1	22416914	HIVEP2	ENSSSCG00000004138	synonymous_variant
1__22417637	rs337482732	1	22417637	HIVEP2	ENSSSCG00000004138	synonymous_variant
1__22417796	rs319195912	1	22417796	HIVEP2	ENSSSCG00000004138	synonymous_variant
1__22418003	rs328146857	1	22418003	HIVEP2	ENSSSCG00000004138	synonymous_variant
1__22423291	rs327324021	1	22423291	HIVEP2	ENSSSCG00000004138	synonymous_variant
1__22428650	rs333421575	1	22428650	HIVEP2	ENSSSCG00000004138	synonymous_variant
1__22429026	rs324046792	1	22429026	HIVEP2	ENSSSCG00000004138	synonymous_variant
1__22436802	rs339856611	1	22436802	NA	NA	downstream_gene_variant
1__22436813	rs327574224	1	22436813	NA	NA	downstream_gene_variant
1__22662503	rs320582800	1	22662503	ADGRG6	ENSSSCG00000004139	3_prime_UTR_variant
1__22662727	rs321573786	1	22662727	ADGRG6	ENSSSCG00000004139	3_prime_UTR_variant
1__22663139	rs322626728	1	22663139	ADGRG6	ENSSSCG00000004139	3_prime_UTR_variant
1__22663255	rs340513698	1	22663255	ADGRG6	ENSSSCG00000004139	3_prime_UTR_variant
1__22663340	rs334237383	1	22663340	ADGRG6	ENSSSCG00000004139	3_prime_UTR_variant
1__22663538	rs343865243	1	22663538	ADGRG6	ENSSSCG00000004139	3_prime_UTR_variant
1__22663539	rs322720088	1	22663539	ADGRG6	ENSSSCG00000004139	3_prime_UTR_variant
1__22663849	rs345230691	1	22663849	ADGRG6	ENSSSCG00000004139	3_prime_UTR_variant
1__22663933	rs327045047	1	22663933	ADGRG6	ENSSSCG00000004139	3_prime_UTR_variant
1__22663964	rs327553573	1	22663964	ADGRG6	ENSSSCG00000004139	3_prime_UTR_variant
1__22664326	rs322554037	1	22664326	ADGRG6	ENSSSCG00000004139	3_prime_UTR_variant
1__22664427	rs336869070	1	22664427	ADGRG6	ENSSSCG00000004139	3_prime_UTR_variant
1__22670406	NA	1	22670406	ADGRG6	ENSSSCG00000004139	synonymous_variant
1__22670493	NA	1	22670493	ADGRG6	ENSSSCG00000004139	synonymous_variant
1__22683121	rs334491096	1	22683121	ADGRG6	ENSSSCG00000004139	synonymous_variant
1__22862862	rs341498666	1	22862862	VTA1	ENSSSCG00000004140	3_prime_UTR_variant
1__22880764	rs334716955	1	22880764	VTA1	ENSSSCG00000004140	synonymous_variant
1__25156677	rs334996343	1	25156677	CITED2	ENSSSCG00000004142	missense_variant
1__25156862	rs340282032	1	25156862	CITED2	ENSSSCG00000004142	missense_variant
1__25317037	rs325068882	1	25317037	HECA	ENSSSCG00000004144	3_prime_UTR_variant
1__25317214	rs334531349	1	25317214	HECA	ENSSSCG00000004144	3_prime_UTR_variant
1__25317254	rs342888563	1	25317254	HECA	ENSSSCG00000004144	3_prime_UTR_variant
1__25317795	rs336057326	1	25317795	HECA	ENSSSCG00000004144	3_prime_UTR_variant
1__25317840	rs344941224	1	25317840	HECA	ENSSSCG00000004144	3_prime_UTR_variant
1__25318199	rs327250792	1	25318199	HECA	ENSSSCG00000004144	3_prime_UTR_variant
1__25318485	rs331310730	1	25318485	HECA	ENSSSCG00000004144	3_prime_UTR_variant
1__25318556	rs340032581	1	25318556	HECA	ENSSSCG00000004144	3_prime_UTR_variant
1__25318912	rs319140280	1	25318912	HECA	ENSSSCG00000004144	3_prime_UTR_variant
1__25319189	rs328692172	1	25319189	HECA	ENSSSCG00000004144	3_prime_UTR_variant
1__25319259	rs338848049	1	25319259	HECA	ENSSSCG00000004144	3_prime_UTR_variant
1__25319354	rs321722551	1	25319354	HECA	ENSSSCG00000004144	3_prime_UTR_variant
1__25319405	rs331062608	1	25319405	HECA	ENSSSCG00000004144	3_prime_UTR_variant
1__25319556	rs336086497	1	25319556	HECA	ENSSSCG00000004144	3_prime_UTR_variant
1__25320009	rs344434823	1	25320009	HECA	ENSSSCG00000004144	synonymous_variant
1__25320123	rs327265087	1	25320123	HECA	ENSSSCG00000004144	intron_variant
1__25320330	rs327905397	1	25320330	HECA	ENSSSCG00000004144	intron_variant
1__25320372	rs340251419	1	25320372	HECA	ENSSSCG00000004144	intron_variant
1__25320391	rs319291897	1	25320391	HECA	ENSSSCG00000004144	intron_variant
1__25320910	rs323383459	1	25320910	HECA	ENSSSCG00000004144	intron_variant
1__25321081	rs323861180	1	25321081	HECA	ENSSSCG00000004144	intron_variant
1__25323946	rs338597238	1	25323946	HECA	ENSSSCG00000004144	synonymous_variant
1__25324696	rs322084476	1	25324696	HECA	ENSSSCG00000004144	intron_variant
1__25325242	rs326530199	1	25325242	HECA	ENSSSCG00000004144	intron_variant
1__25326299	rs322794518	1	25326299	HECA	ENSSSCG00000004144	intron_variant
1__25326415	rs333162188	1	25326415	HECA	ENSSSCG00000004144	intron_variant
1__25326422	rs342097631	1	25326422	HECA	ENSSSCG00000004144	intron_variant
1__25326799	rs343969215	1	25326799	HECA	ENSSSCG00000004144	intron_variant
1__25326912	rs325974627	1	25326912	HECA	ENSSSCG00000004144	intron_variant
1__25327534	rs1113455120	1	25327534	HECA	ENSSSCG00000004144	intron_variant
1__25327847	rs321539371	1	25327847	HECA	ENSSSCG00000004144	intron_variant
1__25327945	rs336280278	1	25327945	HECA	ENSSSCG00000004144	intron_variant
1__25328013	rs318649473	1	25328013	HECA	ENSSSCG00000004144	intron_variant
1__25328122	rs331525938	1	25328122	HECA	ENSSSCG00000004144	intron_variant
1__25330569	rs344858053	1	25330569	HECA	ENSSSCG00000004144	synonymous_variant
1__25330680	rs323336431	1	25330680	HECA	ENSSSCG00000004144	synonymous_variant
1__25432540	rs320613786	1	25432540	NA	NA	downstream_gene_variant
1__25446916	rs326681479	1	25446916	ABRACL	ENSSSCG00000004145	intron_variant
1__25446921	rs332643130	1	25446921	ABRACL	ENSSSCG00000004145	intron_variant
1__25523119	rs335080736	1	25523119	REPS1	ENSSSCG00000004146	synonymous_variant
1__25524980	rs328309482	1	25524980	REPS1	ENSSSCG00000004146	synonymous_variant
1__25526891	rs344091887	1	25526891	REPS1	ENSSSCG00000004146	missense_variant
1__25527357	rs338949379	1	25527357	REPS1	ENSSSCG00000004146	synonymous_variant
1__25527364	NA	1	25527364	REPS1	ENSSSCG00000004146	splice_donor_variant
1__25528567	rs345075946	1	25528567	REPS1	ENSSSCG00000004146	synonymous_variant
1__25558722	rs333867086	1	25558722	REPS1	ENSSSCG00000004146	missense_variant
1__25658963	rs81218687	1	25658963	CCDC28A	ENSSSCG00000004148	synonymous_variant
1__25660977	rs81351138	1	25660977	CCDC28A	ENSSSCG00000004148	5_prime_UTR_variant
1__26317445	rs81219275	1	26317445	PERP	ENSSSCG00000038420	3_prime_UTR_variant
1__26473284	rs336663969	1	26473284	NA	NA	downstream_gene_variant
1__26473825	rs329285086	1	26473825	NA	NA	downstream_gene_variant
1__26473831	rs343235469	1	26473831	NA	NA	downstream_gene_variant
1__26474528	NA	1	26474528	TNFAIP3	ENSSSCG00000004154	3_prime_UTR_variant
1__26474910	rs332362561	1	26474910	TNFAIP3	ENSSSCG00000004154	3_prime_UTR_variant
1__26475076	rs327818681	1	26475076	TNFAIP3	ENSSSCG00000004154	3_prime_UTR_variant
1__26475225	rs338977445	1	26475225	TNFAIP3	ENSSSCG00000004154	3_prime_UTR_variant
1__26475512	rs331946386	1	26475512	TNFAIP3	ENSSSCG00000004154	3_prime_UTR_variant
1__26475604	rs323384778	1	26475604	TNFAIP3	ENSSSCG00000004154	3_prime_UTR_variant
1__26475705	rs331268375	1	26475705	TNFAIP3	ENSSSCG00000004154	3_prime_UTR_variant
1__26475709	rs339605131	1	26475709	TNFAIP3	ENSSSCG00000004154	3_prime_UTR_variant
1__26475822	rs333209318	1	26475822	TNFAIP3	ENSSSCG00000004154	3_prime_UTR_variant
1__26475875	rs343849619	1	26475875	TNFAIP3	ENSSSCG00000004154	3_prime_UTR_variant
1__26475900	rs323951040	1	26475900	TNFAIP3	ENSSSCG00000004154	synonymous_variant
1__26475936	rs335858273	1	26475936	TNFAIP3	ENSSSCG00000004154	synonymous_variant
1__26475945	rs342518751	1	26475945	TNFAIP3	ENSSSCG00000004154	synonymous_variant
1__26476083	rs326437132	1	26476083	TNFAIP3	ENSSSCG00000004154	synonymous_variant
1__26476104	rs337567491	1	26476104	TNFAIP3	ENSSSCG00000004154	synonymous_variant
1__26476192	rs339462641	1	26476192	TNFAIP3	ENSSSCG00000004154	intron_variant
1__26476287	rs337962447	1	26476287	TNFAIP3	ENSSSCG00000004154	intron_variant
1__26476427	rs81351586	1	26476427	TNFAIP3	ENSSSCG00000004154	intron_variant
1__26476670	rs331087643	1	26476670	TNFAIP3	ENSSSCG00000004154	intron_variant
1__26476770	rs324378830	1	26476770	TNFAIP3	ENSSSCG00000004154	intron_variant
1__26476819	rs340296690	1	26476819	TNFAIP3	ENSSSCG00000004154	intron_variant
1__26477067	rs323826123	1	26477067	TNFAIP3	ENSSSCG00000004154	intron_variant
1__26477248	rs322890066	1	26477248	TNFAIP3	ENSSSCG00000004154	intron_variant
1__26477843	rs346102540	1	26477843	TNFAIP3	ENSSSCG00000004154	synonymous_variant
1__26477849	rs328303379	1	26477849	TNFAIP3	ENSSSCG00000004154	synonymous_variant
1__26477999	rs319796009	1	26477999	TNFAIP3	ENSSSCG00000004154	synonymous_variant
1__26478101	rs319105966	1	26478101	TNFAIP3	ENSSSCG00000004154	synonymous_variant
1__26478284	rs339007654	1	26478284	TNFAIP3	ENSSSCG00000004154	synonymous_variant
1__26478312	rs322827827	1	26478312	TNFAIP3	ENSSSCG00000004154	missense_variant
1__26478675	rs340668199	1	26478675	TNFAIP3	ENSSSCG00000004154	intron_variant
1__26478688	rs322084826	1	26478688	TNFAIP3	ENSSSCG00000004154	intron_variant
1__26478781	rs346085515	1	26478781	TNFAIP3	ENSSSCG00000004154	intron_variant
1__26478788	rs328288176	1	26478788	TNFAIP3	ENSSSCG00000004154	intron_variant
1__26479684	rs330492224	1	26479684	TNFAIP3	ENSSSCG00000004154	splice_polypyrimidine_tract_variant
1__26479755	rs341560466	1	26479755	TNFAIP3	ENSSSCG00000004154	intron_variant
1__26479768	rs322034944	1	26479768	TNFAIP3	ENSSSCG00000004154	intron_variant
1__26479839	rs333496511	1	26479839	TNFAIP3	ENSSSCG00000004154	intron_variant
1__26479949	rs343862068	1	26479949	TNFAIP3	ENSSSCG00000004154	intron_variant
1__26479990	rs324724878	1	26479990	TNFAIP3	ENSSSCG00000004154	intron_variant
1__26480079	rs332679041	1	26480079	TNFAIP3	ENSSSCG00000004154	intron_variant
1__26480290	rs338619204	1	26480290	TNFAIP3	ENSSSCG00000004154	intron_variant
1__26480552	rs330563593	1	26480552	TNFAIP3	ENSSSCG00000004154	synonymous_variant
1__26480558	rs341087191	1	26480558	TNFAIP3	ENSSSCG00000004154	synonymous_variant
1__26480902	rs329768460	1	26480902	TNFAIP3	ENSSSCG00000004154	synonymous_variant
1__26480949	rs343803091	1	26480949	TNFAIP3	ENSSSCG00000004154	missense_variant
1__26481108	rs328987892	1	26481108	TNFAIP3	ENSSSCG00000004154	intron_variant
1__26481209	rs340040395	1	26481209	TNFAIP3	ENSSSCG00000004154	intron_variant
1__26481674	rs323965498	1	26481674	TNFAIP3	ENSSSCG00000004154	synonymous_variant
1__26481955	rs327055092	1	26481955	TNFAIP3	ENSSSCG00000004154	intron_variant
1__26482097	rs81336824	1	26482097	TNFAIP3	ENSSSCG00000004154	intron_variant
1__26482190	rs320999364	1	26482190	TNFAIP3	ENSSSCG00000004154	intron_variant
1__26482203	rs329051130	1	26482203	TNFAIP3	ENSSSCG00000004154	intron_variant
1__26482418	rs339212887	1	26482418	TNFAIP3	ENSSSCG00000004154	intron_variant
1__26484506	rs340186880	1	26484506	TNFAIP3	ENSSSCG00000004154	intron_variant
1__26486034	rs81294221	1	26486034	TNFAIP3	ENSSSCG00000004154	intron_variant
1__26486208	rs339745342	1	26486208	TNFAIP3	ENSSSCG00000004154	intron_variant
1__26486291	rs341053450	1	26486291	TNFAIP3	ENSSSCG00000004154	intron_variant
1__26486301	rs322441291	1	26486301	TNFAIP3	ENSSSCG00000004154	intron_variant
1__26486718	rs325468838	1	26486718	TNFAIP3	ENSSSCG00000004154	intron_variant
1__26486910	rs320282646	1	26486910	TNFAIP3	ENSSSCG00000004154	intron_variant
1__26486964	rs328726457	1	26486964	TNFAIP3	ENSSSCG00000004154	intron_variant
1__26487434	rs344968443	1	26487434	TNFAIP3	ENSSSCG00000004154	intron_variant
1__26487551	NA	1	26487551	TNFAIP3	ENSSSCG00000004154	intron_variant
1__26487704	rs328711502	1	26487704	TNFAIP3	ENSSSCG00000004154	intron_variant
1__26487867	rs336820437	1	26487867	TNFAIP3	ENSSSCG00000004154	intron_variant
1__26487873	rs344055688	1	26487873	TNFAIP3	ENSSSCG00000004154	intron_variant
1__26488069	rs327897811	1	26488069	TNFAIP3	ENSSSCG00000004154	intron_variant
1__26488162	rs81351629	1	26488162	TNFAIP3	ENSSSCG00000004154	intron_variant
1__26488286	rs321638194	1	26488286	TNFAIP3	ENSSSCG00000004154	intron_variant
1__26488287	rs329315708	1	26488287	TNFAIP3	ENSSSCG00000004154	intron_variant
1__26488364	rs343364365	1	26488364	TNFAIP3	ENSSSCG00000004154	intron_variant
1__26488396	rs324253998	1	26488396	TNFAIP3	ENSSSCG00000004154	intron_variant
1__26488470	rs332156914	1	26488470	TNFAIP3	ENSSSCG00000004154	intron_variant
1__26515311	rs336719849	1	26515311	NA	NA	intron_variant
1__26528688	rs341969652	1	26528688	NA	NA	non_coding_transcript_exon_variant
1__26528700	rs322523357	1	26528700	NA	NA	non_coding_transcript_exon_variant
1__26529460	rs333026139	1	26529460	NA	NA	upstream_gene_variant
1__26529473	rs341313852	1	26529473	NA	NA	upstream_gene_variant
1__27037307	rs320458632	1	27037307	IFNGR1	ENSSSCG00000004156	5_prime_UTR_variant
1__27037676	rs710446129	1	27037676	IFNGR1	ENSSSCG00000004156	synonymous_variant
1__27046262	rs336667489	1	27046262	IFNGR1	ENSSSCG00000004156	missense_variant
1__27049720	rs331119599	1	27049720	IFNGR1	ENSSSCG00000004156	missense_variant
1__27051774	rs319004155	1	27051774	IFNGR1	ENSSSCG00000004156	synonymous_variant
1__27057704	rs328696660	1	27057704	IFNGR1	ENSSSCG00000004156	3_prime_UTR_variant
1__27057898	rs196953562	1	27057898	IFNGR1	ENSSSCG00000004156	3_prime_UTR_variant
1__27057928	rs692643318	1	27057928	IFNGR1	ENSSSCG00000004156	3_prime_UTR_variant
1__27057937	rs701021389	1	27057937	IFNGR1	ENSSSCG00000004156	3_prime_UTR_variant
1__27058035	rs330094880	1	27058035	IFNGR1	ENSSSCG00000004156	3_prime_UTR_variant
1__27059531	rs343932421	1	27059531	IFNGR1	ENSSSCG00000004156	3_prime_UTR_variant
1__27060124	rs324722923	1	27060124	IFNGR1	ENSSSCG00000004156	3_prime_UTR_variant
1__27060264	rs341504384	1	27060264	IFNGR1	ENSSSCG00000004156	3_prime_UTR_variant
1__27317322	rs335336890	1	27317322	PEX7	ENSSSCG00000004160	synonymous_variant
1__27472690	rs1112963271	1	27472690	MAP3K5	ENSSSCG00000026041	synonymous_variant
1__27472696	rs1110677293	1	27472696	MAP3K5	ENSSSCG00000026041	synonymous_variant
1__27478150	rs702361955	1	27478150	MAP3K5	ENSSSCG00000026041	synonymous_variant
1__27499760	NA	1	27499760	MAP3K5	ENSSSCG00000026041	synonymous_variant
1__27550716	rs337359997	1	27550716	MAP3K5	ENSSSCG00000026041	synonymous_variant
1__27550722	rs318599970	1	27550722	MAP3K5	ENSSSCG00000026041	synonymous_variant
1__27563617	rs329558837	1	27563617	MAP3K5	ENSSSCG00000026041	synonymous_variant
1__27563623	rs339642734	1	27563623	MAP3K5	ENSSSCG00000026041	synonymous_variant
1__27563755	rs324613068	1	27563755	MAP3K5	ENSSSCG00000026041	synonymous_variant
1__27568373	rs342046358	1	27568373	MAP3K5	ENSSSCG00000026041	synonymous_variant
1__27574681	rs708818734	1	27574681	MAP3K5	ENSSSCG00000026041	synonymous_variant
1__27589939	rs327967455	1	27589939	MAP3K5	ENSSSCG00000026041	missense_variant
1__27597266	rs81217108	1	27597266	MAP3K5	ENSSSCG00000026041	synonymous_variant
1__27599794	rs342058893	1	27599794	MAP3K5	ENSSSCG00000026041	3_prime_UTR_variant
1__27878521	rs336503072	1	27878521	BCLAF1	ENSSSCG00000004163	5_prime_UTR_variant
1__27883826	rs342721697	1	27883826	BCLAF1	ENSSSCG00000004163	synonymous_variant
1__27883892	rs330197167	1	27883892	BCLAF1	ENSSSCG00000004163	missense_variant
1__27887044	rs345781707	1	27887044	BCLAF1	ENSSSCG00000004163	synonymous_variant
1__27889494	rs326345744	1	27889494	BCLAF1	ENSSSCG00000004163	intron_variant
1__27891879	rs334575169	1	27891879	BCLAF1	ENSSSCG00000004163	3_prime_UTR_variant
1__27900732	rs322209315	1	27900732	BCLAF1	ENSSSCG00000004163	3_prime_UTR_variant
1__27901093	rs346352642	1	27901093	BCLAF1	ENSSSCG00000004163	3_prime_UTR_variant
1__27902072	rs346307501	1	27902072	BCLAF1	ENSSSCG00000004163	3_prime_UTR_variant
1__27902078	rs334890826	1	27902078	BCLAF1	ENSSSCG00000004163	3_prime_UTR_variant
1__27902259	rs332491785	1	27902259	BCLAF1	ENSSSCG00000004163	3_prime_UTR_variant
1__27902349	rs694959831	1	27902349	BCLAF1	ENSSSCG00000004163	3_prime_UTR_variant
1__27902449	rs326052803	1	27902449	BCLAF1	ENSSSCG00000004163	3_prime_UTR_variant
1__27958767	NA	1	27958767	MTFR2;PDE7B	ENSSSCG00000004164;ENSSSCG00000004165	3_prime_UTR_variant
1__27958878	NA	1	27958878	MTFR2;PDE7B	ENSSSCG00000004164;ENSSSCG00000004165	3_prime_UTR_variant
1__27959655	NA	1	27959655	MTFR2;PDE7B	ENSSSCG00000004164;ENSSSCG00000004165	3_prime_UTR_variant
1__27959873	rs322718323	1	27959873	MTFR2;PDE7B	ENSSSCG00000004164;ENSSSCG00000004165	3_prime_UTR_variant
1__27960023	rs341765537	1	27960023	MTFR2;PDE7B	ENSSSCG00000004164;ENSSSCG00000004165	3_prime_UTR_variant
1__27960024	rs331358047	1	27960024	MTFR2;PDE7B	ENSSSCG00000004164;ENSSSCG00000004165	3_prime_UTR_variant
1__27961357	rs318950722	1	27961357	MTFR2;PDE7B	ENSSSCG00000004164;ENSSSCG00000004165	3_prime_UTR_variant
1__27961386	rs339371170	1	27961386	MTFR2;PDE7B	ENSSSCG00000004164;ENSSSCG00000004165	3_prime_UTR_variant
1__27961941	rs698667267	1	27961941	MTFR2;PDE7B	ENSSSCG00000004164;ENSSSCG00000004165	missense_variant
1__27998949	rs335874918	1	27998949	MTFR2;PDE7B	ENSSSCG00000004164;ENSSSCG00000004165	synonymous_variant
1__28005627	rs344357472	1	28005627	MTFR2;PDE7B	ENSSSCG00000004164;ENSSSCG00000004165	synonymous_variant
1__28573937	rs324717054	1	28573937	AHI1	ENSSSCG00000004166	synonymous_variant
1__28573948	rs333089119	1	28573948	AHI1	ENSSSCG00000004166	missense_variant
1__28586669	rs326491132	1	28586669	AHI1	ENSSSCG00000004166	missense_variant
1__28586742	rs81352547	1	28586742	AHI1	ENSSSCG00000004166	synonymous_variant
1__28586751	rs321756056	1	28586751	AHI1	ENSSSCG00000004166	synonymous_variant
1__28589742	rs196951796	1	28589742	AHI1	ENSSSCG00000004166	synonymous_variant
1__28589800	rs344030767	1	28589800	AHI1	ENSSSCG00000004166	missense_variant
1__28589827	rs196959943	1	28589827	AHI1	ENSSSCG00000004166	missense_variant
1__28598002	rs331866581	1	28598002	AHI1	ENSSSCG00000004166	synonymous_variant
1__28598137	rs338518664	1	28598137	AHI1	ENSSSCG00000004166	synonymous_variant
1__28599575	rs328332100	1	28599575	AHI1	ENSSSCG00000004166	synonymous_variant
1__28602924	rs336256837	1	28602924	AHI1	ENSSSCG00000004166	missense_variant
1__28606630	rs337524301	1	28606630	AHI1	ENSSSCG00000004166	synonymous_variant
1__28606636	rs318856512	1	28606636	AHI1	ENSSSCG00000004166	synonymous_variant
1__28608580	rs319949292	1	28608580	AHI1	ENSSSCG00000004166	synonymous_variant
1__28608625	rs344936065	1	28608625	AHI1	ENSSSCG00000004166	synonymous_variant
1__28610408	rs319070823	1	28610408	AHI1	ENSSSCG00000004166	synonymous_variant
1__28619778	rs326205688	1	28619778	AHI1	ENSSSCG00000004166	missense_variant
1__28759211	NA	1	28759211	AHI1	ENSSSCG00000004166	3_prime_UTR_variant
1__28759523	rs1108686237	1	28759523	AHI1	ENSSSCG00000004166	3_prime_UTR_variant
1__28759661	rs1109671728	1	28759661	AHI1	ENSSSCG00000004166	3_prime_UTR_variant
1__28819705	rs345110989	1	28819705	MYB	ENSSSCG00000004167	3_prime_UTR_variant
1__28836941	rs333070616	1	28836941	MYB	ENSSSCG00000004167	missense_variant
1__28845252	rs326731236	1	28845252	MYB	ENSSSCG00000004167	synonymous_variant
1__28984956	rs80789114	1	28984956	HBS1L	ENSSSCG00000004169	synonymous_variant
1__28985724	rs334840851	1	28985724	HBS1L	ENSSSCG00000004169	3_prime_UTR_variant
1__29023700	rs343294404	1	29023700	HBS1L	ENSSSCG00000004169	synonymous_variant
1__29038767	rs80862870	1	29038767	HBS1L	ENSSSCG00000004169	synonymous_variant
1__29745660	rs323347239	1	29745660	SGK1	ENSSSCG00000021443	intron_variant
1__29745794	rs346389090	1	29745794	SGK1	ENSSSCG00000021443	intron_variant
1__29746380	rs318510134	1	29746380	SGK1	ENSSSCG00000021443	intron_variant
1__29746495	rs321271773	1	29746495	SGK1	ENSSSCG00000021443	intron_variant
1__29746539	rs328977709	1	29746539	SGK1	ENSSSCG00000021443	intron_variant
1__29746545	rs339679558	1	29746545	SGK1	ENSSSCG00000021443	intron_variant
1__29748608	rs10721005	1	29748608	SGK1	ENSSSCG00000021443	intron_variant
1__29750106	rs320281380	1	29750106	SGK1	ENSSSCG00000021443	intron_variant
1__29750423	rs330500410	1	29750423	SGK1	ENSSSCG00000021443	intron_variant
1__29750577	rs340575840	1	29750577	SGK1	ENSSSCG00000021443	intron_variant
1__29750723	rs45431841	1	29750723	SGK1	ENSSSCG00000021443	intron_variant
1__29750730	rs45431842	1	29750730	SGK1	ENSSSCG00000021443	intron_variant
1__29750984	rs45431844	1	29750984	SGK1	ENSSSCG00000021443	intron_variant
1__29751248	rs698089546	1	29751248	SGK1	ENSSSCG00000021443	intron_variant
1__29751307	rs326648333	1	29751307	SGK1	ENSSSCG00000021443	intron_variant
1__29751320	rs344306856	1	29751320	SGK1	ENSSSCG00000021443	intron_variant
1__29751529	rs318344067	1	29751529	SGK1	ENSSSCG00000021443	intron_variant
1__29752005	rs341074691	1	29752005	SGK1	ENSSSCG00000021443	intron_variant
1__29752083	rs324606313	1	29752083	SGK1	ENSSSCG00000021443	intron_variant
1__29752283	rs334467216	1	29752283	SGK1	ENSSSCG00000021443	intron_variant
1__29752333	rs346039941	1	29752333	SGK1	ENSSSCG00000021443	intron_variant
1__29752386	rs324597016	1	29752386	SGK1	ENSSSCG00000021443	splice_polypyrimidine_tract_variant
1__29752596	rs342283056	1	29752596	SGK1	ENSSSCG00000021443	3_prime_UTR_variant
1__29752738	rs337382610	1	29752738	SGK1	ENSSSCG00000021443	3_prime_UTR_variant
1__29752859	rs321661538	1	29752859	SGK1	ENSSSCG00000021443	3_prime_UTR_variant
1__29752910	rs337827000	1	29752910	SGK1	ENSSSCG00000021443	3_prime_UTR_variant
1__29752993	rs332161325	1	29752993	SGK1	ENSSSCG00000021443	3_prime_UTR_variant
1__29753070	rs338508371	1	29753070	SGK1	ENSSSCG00000021443	3_prime_UTR_variant
1__29753538	rs323126733	1	29753538	SGK1	ENSSSCG00000021443	3_prime_UTR_variant
1__30920807	rs321768577	1	30920807	NA	NA	upstream_gene_variant
1__30921038	NA	1	30921038	RPS12	ENSSSCG00000004177	non_coding_transcript_exon_variant
1__30921044	rs339614179	1	30921044	RPS12	ENSSSCG00000004177	non_coding_transcript_exon_variant
1__30921194	rs324376946	1	30921194	RPS12	ENSSSCG00000004177	intron_variant
1__30921197	rs333142530	1	30921197	RPS12	ENSSSCG00000004177	intron_variant
1__30921456	rs336204611	1	30921456	RPS12	ENSSSCG00000004177	intron_variant
1__30921740	rs342955984	1	30921740	RPS12	ENSSSCG00000004177	intron_variant
1__30923205	rs325765796	1	30923205	RPS12	ENSSSCG00000004177	5_prime_UTR_variant
1__30946322	rs323162950	1	30946322	SLC18B1	ENSSSCG00000004178	synonymous_variant
1__30952955	rs332634383	1	30952955	SLC18B1	ENSSSCG00000004178	3_prime_UTR_variant
1__30953007	rs327343878	1	30953007	SLC18B1	ENSSSCG00000004178	3_prime_UTR_variant
1__30953087	rs346279715	1	30953087	SLC18B1	ENSSSCG00000004178	3_prime_UTR_variant
1__30963048	rs319088081	1	30963048	ENSSSCG00000004179	ENSSSCG00000004179	missense_variant
1__30963172	rs330139637	1	30963172	ENSSSCG00000004179	ENSSSCG00000004179	missense_variant
1__30965856	rs326195312	1	30965856	ENSSSCG00000004179	ENSSSCG00000004179	intron_variant
1__30967391	rs80932316	1	30967391	ENSSSCG00000004179	ENSSSCG00000004179	intron_variant
1__30970398	rs80922901	1	30970398	ENSSSCG00000004179	ENSSSCG00000004179	missense_variant
1__30970545	rs336660149	1	30970545	NA	NA	downstream_gene_variant
1__30970571	rs196958795	1	30970571	NA	NA	downstream_gene_variant
1__30991371	rs336284153	1	30991371	ENSSSCG00000004180	ENSSSCG00000004180	synonymous_variant
1__30992789	rs329656836	1	30992789	ENSSSCG00000004180	ENSSSCG00000004180	3_prime_UTR_variant
1__30993043	rs334146437	1	30993043	ENSSSCG00000004180	ENSSSCG00000004180	3_prime_UTR_variant
1__30993055	rs345424069	1	30993055	ENSSSCG00000004180	ENSSSCG00000004180	3_prime_UTR_variant
1__31192402	rs337114986	1	31192402	STX7	ENSSSCG00000004190	5_prime_UTR_variant
1__31192507	rs319723697	1	31192507	STX7	ENSSSCG00000004190	missense_variant
1__31227442	rs328098946	1	31227442	STX7	ENSSSCG00000004190	synonymous_variant
1__31229466	rs344875290	1	31229466	STX7	ENSSSCG00000004190	3_prime_UTR_variant
1__31229595	rs325922786	1	31229595	STX7	ENSSSCG00000004190	3_prime_UTR_variant
1__31229632	rs339695965	1	31229632	STX7	ENSSSCG00000004190	3_prime_UTR_variant
1__31229652	rs320734998	1	31229652	STX7	ENSSSCG00000004190	3_prime_UTR_variant
1__31229732	rs331906189	1	31229732	STX7	ENSSSCG00000004190	3_prime_UTR_variant
1__31229916	rs80948749	1	31229916	STX7	ENSSSCG00000004190	3_prime_UTR_variant
1__31230809	rs320420994	1	31230809	STX7	ENSSSCG00000004190	3_prime_UTR_variant
1__31230868	rs331488834	1	31230868	STX7	ENSSSCG00000004190	3_prime_UTR_variant
1__31230871	rs339025000	1	31230871	STX7	ENSSSCG00000004190	3_prime_UTR_variant
1__31231070	rs333015505	1	31231070	STX7	ENSSSCG00000004190	3_prime_UTR_variant
1__31231147	rs346187813	1	31231147	STX7	ENSSSCG00000004190	3_prime_UTR_variant
1__31231175	rs328609559	1	31231175	STX7	ENSSSCG00000004190	3_prime_UTR_variant
1__31231272	rs343782562	1	31231272	STX7	ENSSSCG00000004190	3_prime_UTR_variant
1__31231378	rs338597067	1	31231378	STX7	ENSSSCG00000004190	3_prime_UTR_variant
1__31231862	rs333077258	1	31231862	STX7	ENSSSCG00000004190	intron_variant
1__31231882	rs343449010	1	31231882	STX7	ENSSSCG00000004190	intron_variant
1__31235863	rs342039700	1	31235863	STX7	ENSSSCG00000004190	splice_region_variant
1__31236352	rs330265848	1	31236352	STX7	ENSSSCG00000004190	intron_variant
1__31236456	rs344066336	1	31236456	STX7	ENSSSCG00000004190	intron_variant
1__31236636	rs343005970	1	31236636	STX7	ENSSSCG00000004190	intron_variant
1__31236669	rs322978803	1	31236669	STX7	ENSSSCG00000004190	intron_variant
1__31236705	rs334019208	1	31236705	STX7	ENSSSCG00000004190	intron_variant
1__31236747	rs345208051	1	31236747	STX7	ENSSSCG00000004190	intron_variant
1__31236793	rs321970680	1	31236793	STX7	ENSSSCG00000004190	intron_variant
1__31236808	rs333260280	1	31236808	STX7	ENSSSCG00000004190	intron_variant
1__31676554	rs80914284	1	31676554	CCN2	ENSSSCG00000004192	synonymous_variant
1__31731118	rs80911134	1	31731118	ENPP1	ENSSSCG00000004193	missense_variant
1__31733518	rs704851890	1	31733518	ENPP1	ENSSSCG00000004193	synonymous_variant
1__31733519	rs713133798	1	31733519	ENPP1	ENSSSCG00000004193	missense_variant
1__31737663	rs328715199	1	31737663	ENPP1	ENSSSCG00000004193	synonymous_variant
1__31738595	rs342607272	1	31738595	ENPP1	ENSSSCG00000004193	missense_variant
1__31745867	rs341892039	1	31745867	ENPP1	ENSSSCG00000004193	missense_variant
1__31752305	rs343268635	1	31752305	ENPP1	ENSSSCG00000004193	missense_variant
1__31758191	rs327312955	1	31758191	ENPP1	ENSSSCG00000004193	missense_variant
1__31759513	rs321146571	1	31759513	ENPP1	ENSSSCG00000004193	missense_variant
1__31796375	NA	1	31796375	ENPP1	ENSSSCG00000004193	missense_variant
1__31977988	rs328765143	1	31977988	MED23	ENSSSCG00000004196	intron_variant
1__31978221	rs337960438	1	31978221	MED23	ENSSSCG00000004196	intron_variant
1__31978227	rs327641033	1	31978227	MED23	ENSSSCG00000004196	intron_variant
1__31978529	rs327014578	1	31978529	MED23	ENSSSCG00000004196	intron_variant
1__31978589	rs342610430	1	31978589	MED23	ENSSSCG00000004196	intron_variant
1__31981949	rs339411726	1	31981949	MED23	ENSSSCG00000004196	synonymous_variant
1__31996902	rs80832443	1	31996902	MED23	ENSSSCG00000004196	synonymous_variant
1__31997735	NA	1	31997735	MED23	ENSSSCG00000004196	synonymous_variant
1__32000671	NA	1	32000671	MED23	ENSSSCG00000004196	3_prime_UTR_variant
1__32000905	NA	1	32000905	MED23	ENSSSCG00000004196	3_prime_UTR_variant
1__32001361	NA	1	32001361	MED23	ENSSSCG00000004196	3_prime_UTR_variant
1__32004247	rs693306307	1	32004247	NA	NA	downstream_gene_variant
1__32004987	NA	1	32004987	NA	NA	downstream_gene_variant
1__32005301	NA	1	32005301	NA	NA	downstream_gene_variant
1__32005583	NA	1	32005583	NA	NA	downstream_gene_variant
1__32006569	rs1111632054	1	32006569	ARG1	ENSSSCG00000004195	3_prime_UTR_variant
1__32006659	NA	1	32006659	ARG1	ENSSSCG00000004195	3_prime_UTR_variant
1__32006934	rs1113218056	1	32006934	ARG1	ENSSSCG00000004195	3_prime_UTR_variant
1__32006946	rs1108048854	1	32006946	ARG1	ENSSSCG00000004195	3_prime_UTR_variant
1__32006993	rs80984743	1	32006993	ARG1	ENSSSCG00000004195	synonymous_variant
1__32007058	rs80873744	1	32007058	ARG1	ENSSSCG00000004195	missense_variant
1__32007091	rs80787211	1	32007091	ARG1	ENSSSCG00000004195	missense_variant
1__32007186	rs196956956	1	32007186	ARG1	ENSSSCG00000004195	intron_variant
1__32007323	rs196952916	1	32007323	ARG1	ENSSSCG00000004195	intron_variant
1__32007389	rs80934999	1	32007389	ARG1	ENSSSCG00000004195	synonymous_variant
1__32007425	rs80859546	1	32007425	ARG1	ENSSSCG00000004195	synonymous_variant
1__32007686	rs196949451	1	32007686	ARG1	ENSSSCG00000004195	intron_variant
1__32007709	rs196957743	1	32007709	ARG1	ENSSSCG00000004195	intron_variant
1__32007788	rs80837300	1	32007788	ARG1	ENSSSCG00000004195	missense_variant
1__32007856	NA	1	32007856	ARG1	ENSSSCG00000004195	intron_variant
1__32007871	NA	1	32007871	ARG1	ENSSSCG00000004195	intron_variant
1__32007955	rs1112355656	1	32007955	ARG1	ENSSSCG00000004195	intron_variant
1__32007956	rs1113868753	1	32007956	ARG1	ENSSSCG00000004195	intron_variant
1__32007999	rs1107954654	1	32007999	ARG1	ENSSSCG00000004195	intron_variant
1__32008011	NA	1	32008011	ARG1	ENSSSCG00000004195	intron_variant
1__32008167	rs1112130503	1	32008167	ARG1	ENSSSCG00000004195	intron_variant
1__32008446	rs788053618	1	32008446	ARG1	ENSSSCG00000004195	intron_variant
1__32008474	rs694204617	1	32008474	ARG1	ENSSSCG00000004195	intron_variant
1__32008494	rs793047821	1	32008494	ARG1	ENSSSCG00000004195	intron_variant
1__32008528	rs336063061	1	32008528	ARG1	ENSSSCG00000004195	intron_variant
1__32008817	rs319518316	1	32008817	ARG1	ENSSSCG00000004195	intron_variant
1__32009011	rs324117542	1	32009011	ARG1	ENSSSCG00000004195	intron_variant
1__32009508	rs325223465	1	32009508	ARG1	ENSSSCG00000004195	intron_variant
1__32009675	rs336716361	1	32009675	ARG1	ENSSSCG00000004195	intron_variant
1__32009729	rs319445904	1	32009729	ARG1	ENSSSCG00000004195	intron_variant
1__32010011	rs80915630	1	32010011	ARG1	ENSSSCG00000004195	synonymous_variant
1__32010229	rs344587382	1	32010229	ARG1	ENSSSCG00000004195	intron_variant
1__32010430	rs329965935	1	32010430	ARG1	ENSSSCG00000004195	intron_variant
1__32010564	rs320568214	1	32010564	ARG1	ENSSSCG00000004195	intron_variant
1__32010699	rs331751057	1	32010699	ARG1	ENSSSCG00000004195	intron_variant
1__32010960	rs342070771	1	32010960	ARG1	ENSSSCG00000004195	intron_variant
1__32011475	rs327113896	1	32011475	ARG1	ENSSSCG00000004195	intron_variant
1__32011658	rs326433367	1	32011658	ARG1	ENSSSCG00000004195	intron_variant
1__32012275	rs196950073	1	32012275	ARG1	ENSSSCG00000004195	intron_variant
1__32012451	rs325596659	1	32012451	ARG1	ENSSSCG00000004195	intron_variant
1__32012608	rs334853590	1	32012608	ARG1	ENSSSCG00000004195	intron_variant
1__32012665	rs326310741	1	32012665	ARG1	ENSSSCG00000004195	intron_variant
1__32012857	rs331048027	1	32012857	ARG1	ENSSSCG00000004195	intron_variant
1__32012903	rs341815273	1	32012903	ARG1	ENSSSCG00000004195	intron_variant
1__32013059	rs330227456	1	32013059	ARG1	ENSSSCG00000004195	intron_variant
1__32013207	rs323529515	1	32013207	ARG1	ENSSSCG00000004195	intron_variant
1__32013224	rs334490729	1	32013224	ARG1	ENSSSCG00000004195	intron_variant
1__32013451	rs334558483	1	32013451	ARG1	ENSSSCG00000004195	intron_variant
1__32013696	rs322088725	1	32013696	ARG1	ENSSSCG00000004195	intron_variant
1__32013971	rs342663408	1	32013971	ARG1	ENSSSCG00000004195	intron_variant
1__32014151	rs342813275	1	32014151	ARG1	ENSSSCG00000004195	intron_variant
1__32014167	rs327226880	1	32014167	ARG1	ENSSSCG00000004195	intron_variant
1__32014188	rs338515305	1	32014188	ARG1	ENSSSCG00000004195	intron_variant
1__32014557	rs330538852	1	32014557	ARG1	ENSSSCG00000004195	intron_variant
1__32014569	rs344523218	1	32014569	ARG1	ENSSSCG00000004195	intron_variant
1__32015080	rs327153302	1	32015080	ARG1	ENSSSCG00000004195	intron_variant
1__32015298	rs336496981	1	32015298	ARG1	ENSSSCG00000004195	intron_variant
1__32015321	NA	1	32015321	ARG1	ENSSSCG00000004195	intron_variant
1__32015885	rs325798268	1	32015885	ARG1	ENSSSCG00000004195	intron_variant
1__32015924	rs328599116	1	32015924	ARG1	ENSSSCG00000004195	intron_variant
1__32016131	rs340977013	1	32016131	ARG1	ENSSSCG00000004195	5_prime_UTR_variant
1__32016513	rs324127070	1	32016513	ARG1	ENSSSCG00000004195	5_prime_UTR_variant
1__32017016	rs344683403	1	32017016	ARG1	ENSSSCG00000004195	5_prime_UTR_variant
1__32017139	rs328467920	1	32017139	ARG1	ENSSSCG00000004195	5_prime_UTR_variant
1__32017190	rs332835526	1	32017190	ARG1	ENSSSCG00000004195	5_prime_UTR_variant
1__32017697	rs340472655	1	32017697	ARG1	ENSSSCG00000004195	5_prime_UTR_variant
1__32018455	rs342199958	1	32018455	ARG1	ENSSSCG00000004195	5_prime_UTR_variant
1__32019159	rs320349107	1	32019159	ARG1	ENSSSCG00000004195	5_prime_UTR_variant
1__32019304	rs319552986	1	32019304	ARG1	ENSSSCG00000004195	5_prime_UTR_variant
1__32019984	rs196951975	1	32019984	ARG1	ENSSSCG00000004195	5_prime_UTR_variant
1__32020008	rs196948744	1	32020008	ARG1	ENSSSCG00000004195	5_prime_UTR_variant
1__32221211	rs324789793	1	32221211	AKAP7	ENSSSCG00000036790	3_prime_UTR_variant
1__32221884	rs336486974	1	32221884	AKAP7	ENSSSCG00000036790	3_prime_UTR_variant
1__32222050	rs345628111	1	32222050	AKAP7	ENSSSCG00000036790	missense_variant
1__32222206	rs711122865	1	32222206	AKAP7	ENSSSCG00000036790	splice_polypyrimidine_tract_variant
1__32222815	rs336742058	1	32222815	AKAP7	ENSSSCG00000036790	3_prime_UTR_variant
1__32301637	rs697255290	1	32301637	AKAP7	ENSSSCG00000036790	synonymous_variant
1__32418760	NA	1	32418760	EPB41L2	ENSSSCG00000004199	splice_polypyrimidine_tract_variant
1__32520168	rs345284854	1	32520168	EPB41L2	ENSSSCG00000004199	missense_variant
1__32520382	rs336007904	1	32520382	EPB41L2	ENSSSCG00000004199	missense_variant
1__32520452	rs328042705	1	32520452	EPB41L2	ENSSSCG00000004199	synonymous_variant
1__32577098	rs326021567	1	32577098	EPB41L2	ENSSSCG00000004199	synonymous_variant
1__32600111	rs333155731	1	32600111	EPB41L2	ENSSSCG00000004199	intron_variant
1__32600355	rs336094576	1	32600355	EPB41L2	ENSSSCG00000004199	intron_variant
1__32600374	rs345472062	1	32600374	EPB41L2	ENSSSCG00000004199	intron_variant
1__32600885	rs81216575	1	32600885	EPB41L2	ENSSSCG00000004199	missense_variant
1__32600913	rs81216576	1	32600913	EPB41L2	ENSSSCG00000004199	missense_variant
1__32629440	rs318390888	1	32629440	EPB41L2	ENSSSCG00000004199	3_prime_UTR_variant
1__32629595	rs324946496	1	32629595	EPB41L2	ENSSSCG00000004199	3_prime_UTR_variant
1__32629677	rs332293874	1	32629677	EPB41L2	ENSSSCG00000004199	3_prime_UTR_variant
1__32630208	rs325664446	1	32630208	EPB41L2	ENSSSCG00000004199	3_prime_UTR_variant
1__32630258	rs333777662	1	32630258	EPB41L2	ENSSSCG00000004199	3_prime_UTR_variant
1__33167074	rs322837937	1	33167074	SAMD3	ENSSSCG00000004202	missense_variant
1__33173935	rs345829804	1	33173935	SAMD3	ENSSSCG00000004202	missense_variant
1__33193827	rs325193910	1	33193827	SAMD3	ENSSSCG00000004202	synonymous_variant
1__33198681	rs343436696	1	33198681	L3MBTL3	ENSSSCG00000004203	3_prime_UTR_variant
1__33198868	rs338567319	1	33198868	L3MBTL3	ENSSSCG00000004203	3_prime_UTR_variant
1__33199057	rs325906383	1	33199057	L3MBTL3	ENSSSCG00000004203	3_prime_UTR_variant
1__33200139	rs331298066	1	33200139	L3MBTL3	ENSSSCG00000004203	synonymous_variant
1__33204888	rs320469397	1	33204888	L3MBTL3	ENSSSCG00000004203	synonymous_variant
1__33241493	rs341513645	1	33241493	L3MBTL3	ENSSSCG00000004203	synonymous_variant
1__33243013	rs326785969	1	33243013	L3MBTL3	ENSSSCG00000004203	synonymous_variant
1__33243034	rs335417276	1	33243034	L3MBTL3	ENSSSCG00000004203	synonymous_variant
1__33243049	rs345720515	1	33243049	L3MBTL3	ENSSSCG00000004203	synonymous_variant
1__33243079	rs326521208	1	33243079	L3MBTL3	ENSSSCG00000004203	synonymous_variant
1__33252959	rs337549493	1	33252959	L3MBTL3	ENSSSCG00000004203	synonymous_variant
1__33271420	rs326302078	1	33271420	L3MBTL3	ENSSSCG00000004203	synonymous_variant
1__33282481	rs318495127	1	33282481	L3MBTL3	ENSSSCG00000004203	synonymous_variant
1__33284434	rs325590901	1	33284434	L3MBTL3	ENSSSCG00000004203	synonymous_variant
1__33583504	rs80908082	1	33583504	ARHGAP18	ENSSSCG00000004205	synonymous_variant
1__33654836	rs333341750	1	33654836	ARHGAP18	ENSSSCG00000004205	synonymous_variant
1__33673089	rs344754135	1	33673089	ARHGAP18	ENSSSCG00000004205	synonymous_variant
1__33695298	rs338924179	1	33695298	ARHGAP18	ENSSSCG00000004205	3_prime_UTR_variant
1__33695371	rs341947060	1	33695371	ARHGAP18	ENSSSCG00000004205	3_prime_UTR_variant
1__33695506	rs341066704	1	33695506	ARHGAP18	ENSSSCG00000004205	3_prime_UTR_variant
1__33695696	rs342764865	1	33695696	ARHGAP18	ENSSSCG00000004205	3_prime_UTR_variant
1__33695792	rs343444448	1	33695792	ARHGAP18	ENSSSCG00000004205	3_prime_UTR_variant
1__33695849	rs321068255	1	33695849	ARHGAP18	ENSSSCG00000004205	3_prime_UTR_variant
1__33695906	rs320074884	1	33695906	ARHGAP18	ENSSSCG00000004205	3_prime_UTR_variant
1__33695991	rs319379237	1	33695991	ARHGAP18	ENSSSCG00000004205	synonymous_variant
1__33716483	rs80931103	1	33716483	ARHGAP18	ENSSSCG00000004205	synonymous_variant
1__33716601	rs343512494	1	33716601	ARHGAP18	ENSSSCG00000004205	3_prime_UTR_variant
1__33716968	rs343397288	1	33716968	ARHGAP18	ENSSSCG00000004205	3_prime_UTR_variant
1__33717061	rs327151074	1	33717061	ARHGAP18	ENSSSCG00000004205	3_prime_UTR_variant
1__33717178	rs338468214	1	33717178	ARHGAP18	ENSSSCG00000004205	3_prime_UTR_variant
1__33717244	rs321560595	1	33717244	ARHGAP18	ENSSSCG00000004205	3_prime_UTR_variant
1__33717298	rs698676551	1	33717298	ARHGAP18	ENSSSCG00000004205	3_prime_UTR_variant
1__33717304	rs707157798	1	33717304	ARHGAP18	ENSSSCG00000004205	3_prime_UTR_variant
1__33717344	rs329853605	1	33717344	ARHGAP18	ENSSSCG00000004205	3_prime_UTR_variant
1__33717358	rs336854270	1	33717358	ARHGAP18	ENSSSCG00000004205	3_prime_UTR_variant
1__33717381	rs320675371	1	33717381	ARHGAP18	ENSSSCG00000004205	3_prime_UTR_variant
1__33717427	rs332140709	1	33717427	ARHGAP18	ENSSSCG00000004205	3_prime_UTR_variant
1__33717495	rs338676912	1	33717495	ARHGAP18	ENSSSCG00000004205	3_prime_UTR_variant
1__33717528	rs323319451	1	33717528	ARHGAP18	ENSSSCG00000004205	3_prime_UTR_variant
1__33717687	rs331056664	1	33717687	ARHGAP18	ENSSSCG00000004205	3_prime_UTR_variant
1__33717782	rs321963237	1	33717782	ARHGAP18	ENSSSCG00000004205	3_prime_UTR_variant
1__35254303	rs329681437	1	35254303	PTPRK	ENSSSCG00000004209	synonymous_variant
1__35257314	rs333475125	1	35257314	PTPRK	ENSSSCG00000004209	3_prime_UTR_variant
1__35853245	rs319536966	1	35853245	ECHDC1	ENSSSCG00000004216	5_prime_UTR_variant
1__35853250	rs336282033	1	35853250	ECHDC1	ENSSSCG00000004216	5_prime_UTR_variant
1__35880965	NA	1	35880965	ECHDC1	ENSSSCG00000004216	synonymous_variant
1__35891921	rs326976014	1	35891921	ECHDC1	ENSSSCG00000004216	intron_variant
1__35892523	rs320861246	1	35892523	ECHDC1	ENSSSCG00000004216	intron_variant
1__35892775	rs339767403	1	35892775	ECHDC1	ENSSSCG00000004216	intron_variant
1__35893269	rs80851309	1	35893269	ECHDC1	ENSSSCG00000004216	intron_variant
1__35893609	rs333126119	1	35893609	ECHDC1	ENSSSCG00000004216	intron_variant
1__35907955	rs333856793	1	35907955	ECHDC1	ENSSSCG00000004216	3_prime_UTR_variant
1__37009328	rs343050611	1	37009328	HINT3	ENSSSCG00000004221	intron_variant
1__37009392	rs327002112	1	37009392	HINT3	ENSSSCG00000004221	intron_variant
1__37043867	rs336486346	1	37043867	NCOA7	ENSSSCG00000004222	3_prime_UTR_variant
1__37044192	rs332035856	1	37044192	NCOA7	ENSSSCG00000004222	3_prime_UTR_variant
1__37044498	rs330870728	1	37044498	NCOA7	ENSSSCG00000004222	3_prime_UTR_variant
1__37044590	rs341811840	1	37044590	NCOA7	ENSSSCG00000004222	3_prime_UTR_variant
1__37044714	rs322319240	1	37044714	NCOA7	ENSSSCG00000004222	3_prime_UTR_variant
1__37044881	rs333579117	1	37044881	NCOA7	ENSSSCG00000004222	3_prime_UTR_variant
1__37045058	rs339836042	1	37045058	NCOA7	ENSSSCG00000004222	3_prime_UTR_variant
1__37045930	rs344065846	1	37045930	NCOA7	ENSSSCG00000004222	3_prime_UTR_variant
1__37093252	rs324825085	1	37093252	NCOA7	ENSSSCG00000004222	synonymous_variant
1__37093471	rs345805811	1	37093471	NCOA7	ENSSSCG00000004222	synonymous_variant
1__37093582	rs341663762	1	37093582	NCOA7	ENSSSCG00000004222	synonymous_variant
1__37093849	rs337986779	1	37093849	NCOA7	ENSSSCG00000004222	synonymous_variant
1__37093988	rs345423346	1	37093988	NCOA7	ENSSSCG00000004222	missense_variant
1__37098117	rs327922672	1	37098117	NCOA7	ENSSSCG00000004222	synonymous_variant
1__37099851	rs321302577	1	37099851	NCOA7	ENSSSCG00000004222	synonymous_variant
1__37100583	rs336185589	1	37100583	NCOA7	ENSSSCG00000004222	synonymous_variant
1__37100592	rs342817302	1	37100592	NCOA7	ENSSSCG00000004222	synonymous_variant
1__37167076	rs325273755	1	37167076	NCOA7	ENSSSCG00000004222	synonymous_variant
1__37199986	rs337313121	1	37199986	NA	NA	downstream_gene_variant
1__37202205	rs322621590	1	37202205	NA	NA	non_coding_transcript_exon_variant
1__37202726	rs321397224	1	37202726	NA	NA	non_coding_transcript_exon_variant
1__37202867	rs320229613	1	37202867	NA	NA	non_coding_transcript_exon_variant
1__37643840	rs327876177	1	37643840	HDDC2	ENSSSCG00000004224	intron_variant
1__37784515	NA	1	37784515	NA	NA	downstream_gene_variant
1__37785558	rs335580600	1	37785558	NA	NA	downstream_gene_variant
1__37787279	rs1108373342	1	37787279	NA	NA	downstream_gene_variant
1__37787356	NA	1	37787356	NA	NA	downstream_gene_variant
1__37787462	rs1110842293	1	37787462	NA	NA	downstream_gene_variant
1__37787888	rs1108515883	1	37787888	NA	NA	downstream_gene_variant
1__37788845	NA	1	37788845	RNF217	ENSSSCG00000021149	3_prime_UTR_variant
1__37788867	rs1110572327	1	37788867	RNF217	ENSSSCG00000021149	3_prime_UTR_variant
1__37788889	NA	1	37788889	RNF217	ENSSSCG00000021149	3_prime_UTR_variant
1__37788916	NA	1	37788916	RNF217	ENSSSCG00000021149	3_prime_UTR_variant
1__37789580	rs1111651669	1	37789580	RNF217	ENSSSCG00000021149	3_prime_UTR_variant
1__37789594	rs1107774828	1	37789594	RNF217	ENSSSCG00000021149	3_prime_UTR_variant
1__37790162	rs322653748	1	37790162	RNF217	ENSSSCG00000021149	3_prime_UTR_variant
1__37792262	rs344447881	1	37792262	RNF217	ENSSSCG00000021149	3_prime_UTR_variant
1__37793722	rs1108362173	1	37793722	RNF217	ENSSSCG00000021149	3_prime_UTR_variant
1__37793795	rs1111535133	1	37793795	RNF217	ENSSSCG00000021149	3_prime_UTR_variant
1__37794002	NA	1	37794002	RNF217	ENSSSCG00000021149	3_prime_UTR_variant
1__37820625	rs326969129	1	37820625	RNF217	ENSSSCG00000021149	missense_variant
1__37834816	NA	1	37834816	RNF217	ENSSSCG00000021149	synonymous_variant
1__39849005	rs324032703	1	39849005	SMPDL3A	ENSSSCG00000004233	3_prime_UTR_variant
1__39849418	rs1112642626	1	39849418	SMPDL3A	ENSSSCG00000004233	3_prime_UTR_variant
1__39849592	rs1112269013	1	39849592	SMPDL3A	ENSSSCG00000004233	3_prime_UTR_variant
1__39849619	rs81319975	1	39849619	SMPDL3A	ENSSSCG00000004233	3_prime_UTR_variant
1__39849984	NA	1	39849984	SMPDL3A	ENSSSCG00000004233	3_prime_UTR_variant
1__39850001	rs1108038743	1	39850001	SMPDL3A	ENSSSCG00000004233	3_prime_UTR_variant
1__39850150	rs1109161768	1	39850150	SMPDL3A	ENSSSCG00000004233	3_prime_UTR_variant
1__39850458	rs701813105	1	39850458	SMPDL3A	ENSSSCG00000004233	3_prime_UTR_variant
1__39850477	rs692094559	1	39850477	SMPDL3A	ENSSSCG00000004233	3_prime_UTR_variant
1__39850574	rs706220238	1	39850574	SMPDL3A	ENSSSCG00000004233	3_prime_UTR_variant
1__39850604	rs696488541	1	39850604	SMPDL3A	ENSSSCG00000004233	3_prime_UTR_variant
1__39850738	rs694768248	1	39850738	SMPDL3A	ENSSSCG00000004233	missense_variant
1__39850764	rs708449558	1	39850764	SMPDL3A	ENSSSCG00000004233	missense_variant
1__39853429	rs321951435	1	39853429	SMPDL3A	ENSSSCG00000004233	intron_variant
1__39853922	rs80804042	1	39853922	SMPDL3A	ENSSSCG00000004233	missense_variant
1__39855458	rs329848267	1	39855458	SMPDL3A	ENSSSCG00000004233	synonymous_variant
1__39855479	rs340376888	1	39855479	SMPDL3A	ENSSSCG00000004233	splice_region_variant
1__39856097	rs80908272	1	39856097	SMPDL3A	ENSSSCG00000004233	synonymous_variant
1__39856773	rs332790296	1	39856773	SMPDL3A	ENSSSCG00000004233	intron_variant
1__39857063	rs80833702	1	39857063	SMPDL3A	ENSSSCG00000004233	synonymous_variant
1__39857371	rs320227906	1	39857371	SMPDL3A	ENSSSCG00000004233	intron_variant
1__39857434	rs328021645	1	39857434	SMPDL3A	ENSSSCG00000004233	intron_variant
1__39857452	rs319266925	1	39857452	SMPDL3A	ENSSSCG00000004233	intron_variant
1__39859413	rs344401004	1	39859413	SMPDL3A	ENSSSCG00000004233	intron_variant
1__39859450	rs325097530	1	39859450	SMPDL3A	ENSSSCG00000004233	intron_variant
1__39859474	rs333364133	1	39859474	SMPDL3A	ENSSSCG00000004233	intron_variant
1__39859561	rs327689075	1	39859561	SMPDL3A	ENSSSCG00000004233	intron_variant
1__39859656	rs341413791	1	39859656	SMPDL3A	ENSSSCG00000004233	intron_variant
1__39859703	rs336588257	1	39859703	SMPDL3A	ENSSSCG00000004233	intron_variant
1__39859718	rs320915430	1	39859718	SMPDL3A	ENSSSCG00000004233	intron_variant
1__39860286	rs343975838	1	39860286	SMPDL3A	ENSSSCG00000004233	intron_variant
1__39860508	rs334590867	1	39860508	SMPDL3A	ENSSSCG00000004233	intron_variant
1__39860701	rs333977850	1	39860701	SMPDL3A	ENSSSCG00000004233	intron_variant
1__39861874	rs321434279	1	39861874	SMPDL3A	ENSSSCG00000004233	intron_variant
1__39862170	rs80870383	1	39862170	SMPDL3A	ENSSSCG00000004233	synonymous_variant
1__39862297	rs340549026	1	39862297	SMPDL3A	ENSSSCG00000004233	intron_variant
1__39862551	rs333769491	1	39862551	SMPDL3A	ENSSSCG00000004233	intron_variant
1__39863014	rs327742264	1	39863014	SMPDL3A	ENSSSCG00000004233	intron_variant
1__39863333	rs329880784	1	39863333	SMPDL3A	ENSSSCG00000004233	intron_variant
1__39866326	rs334612949	1	39866326	SMPDL3A	ENSSSCG00000004233	intron_variant
1__39866971	rs330372597	1	39866971	SMPDL3A	ENSSSCG00000004233	intron_variant
1__39867723	rs344377074	1	39867723	SMPDL3A	ENSSSCG00000004233	intron_variant
1__39867778	rs328520721	1	39867778	SMPDL3A	ENSSSCG00000004233	intron_variant
1__39867992	rs321482314	1	39867992	SMPDL3A	ENSSSCG00000004233	intron_variant
1__39914251	rs333923688	1	39914251	PKIB	ENSSSCG00000004236	3_prime_UTR_variant
1__39914368	rs328652487	1	39914368	PKIB	ENSSSCG00000004236	3_prime_UTR_variant
1__39914387	rs332797610	1	39914387	PKIB	ENSSSCG00000004236	3_prime_UTR_variant
1__39914735	rs345938986	1	39914735	PKIB	ENSSSCG00000004236	3_prime_UTR_variant
1__39914983	rs341496348	1	39914983	PKIB	ENSSSCG00000004236	synonymous_variant
1__39924935	rs320644056	1	39924935	PKIB	ENSSSCG00000004236	intron_variant
1__40099422	rs333905221	1	40099422	SERINC1	ENSSSCG00000004237	5_prime_UTR_variant
1__40119840	rs81217103	1	40119840	SERINC1	ENSSSCG00000004237	missense_variant
1__40137454	rs334778275	1	40137454	SERINC1	ENSSSCG00000004237	missense_variant
1__40137837	rs345466762	1	40137837	SERINC1	ENSSSCG00000004237	synonymous_variant
1__40140767	rs323012786	1	40140767	SERINC1	ENSSSCG00000004237	3_prime_UTR_variant
1__40140811	rs333965340	1	40140811	SERINC1	ENSSSCG00000004237	3_prime_UTR_variant
1__40140880	rs345530554	1	40140880	SERINC1	ENSSSCG00000004237	3_prime_UTR_variant
1__40141096	rs344701579	1	40141096	SERINC1	ENSSSCG00000004237	3_prime_UTR_variant
1__40161199	rs323305374	1	40161199	HSF2	ENSSSCG00000004238	splice_region_variant
1__42787765	rs342322375	1	42787765	MAN1A1	ENSSSCG00000004244	synonymous_variant
1__42875999	rs329842846	1	42875999	MAN1A1	ENSSSCG00000004244	synonymous_variant
1__42893307	rs344944779	1	42893307	MAN1A1	ENSSSCG00000004244	synonymous_variant
1__42893760	rs334691323	1	42893760	MAN1A1	ENSSSCG00000004244	synonymous_variant
1__42893787	rs343198852	1	42893787	MAN1A1	ENSSSCG00000004244	synonymous_variant
1__42894377	rs340891874	1	42894377	MAN1A1	ENSSSCG00000004244	3_prime_UTR_variant
1__42894776	rs324339474	1	42894776	MAN1A1	ENSSSCG00000004244	3_prime_UTR_variant
1__43186096	rs320829560	1	43186096	ENSSSCG00000004246	ENSSSCG00000004246	synonymous_variant
1__43192119	rs336984813	1	43192119	ENSSSCG00000004246	ENSSSCG00000004246	synonymous_variant
1__43192197	rs321553964	1	43192197	ENSSSCG00000004246	ENSSSCG00000004246	synonymous_variant
1__43198198	rs333153386	1	43198198	ENSSSCG00000004246	ENSSSCG00000004246	synonymous_variant
1__43201806	rs336168914	1	43201806	ASF1A	ENSSSCG00000004247	3_prime_UTR_variant
1__43256240	rs1108382758	1	43256240	ENSSSCG00000050966	ENSSSCG00000050966	intron_variant
1__43256306	NA	1	43256306	ENSSSCG00000050966	ENSSSCG00000050966	intron_variant
1__43257306	rs318246595	1	43257306	ENSSSCG00000050966	ENSSSCG00000050966	intron_variant
1__43264568	rs709720057	1	43264568	ENSSSCG00000050966	ENSSSCG00000050966	intron_variant
1__43264572	rs80913633	1	43264572	ENSSSCG00000050966	ENSSSCG00000050966	intron_variant
1__43264751	rs693910964	1	43264751	ENSSSCG00000050966	ENSSSCG00000050966	intron_variant
1__43264759	rs702123922	1	43264759	ENSSSCG00000050966	ENSSSCG00000050966	intron_variant
1__43264802	rs713704465	1	43264802	ENSSSCG00000050966	ENSSSCG00000050966	intron_variant
1__43264831	rs695153865	1	43264831	ENSSSCG00000050966	ENSSSCG00000050966	intron_variant
1__43264862	rs712320401	1	43264862	ENSSSCG00000050966	ENSSSCG00000050966	intron_variant
1__43264976	rs706623125	1	43264976	ENSSSCG00000050966	ENSSSCG00000050966	intron_variant
1__43265013	rs703396875	1	43265013	ENSSSCG00000050966	ENSSSCG00000050966	intron_variant
1__43265032	rs693664332	1	43265032	ENSSSCG00000050966	ENSSSCG00000050966	intron_variant
1__43265222	rs704141200	1	43265222	ENSSSCG00000050966	ENSSSCG00000050966	intron_variant
1__43265262	rs699008012	1	43265262	ENSSSCG00000050966	ENSSSCG00000050966	intron_variant
1__43265331	rs693687246	1	43265331	ENSSSCG00000050966	ENSSSCG00000050966	intron_variant
1__43265434	rs321553163	1	43265434	ENSSSCG00000050966	ENSSSCG00000050966	intron_variant
1__43265445	rs330979139	1	43265445	ENSSSCG00000050966	ENSSSCG00000050966	intron_variant
1__43265643	rs339372630	1	43265643	ENSSSCG00000050966	ENSSSCG00000050966	intron_variant
1__43265730	rs322213499	1	43265730	ENSSSCG00000050966	ENSSSCG00000050966	intron_variant
1__43265941	rs324176211	1	43265941	ENSSSCG00000050966	ENSSSCG00000050966	intron_variant
1__43266477	rs337198929	1	43266477	ENSSSCG00000050966	ENSSSCG00000050966	intron_variant
1__43266709	rs318853374	1	43266709	ENSSSCG00000050966	ENSSSCG00000050966	intron_variant
1__43266763	rs332651078	1	43266763	ENSSSCG00000050966	ENSSSCG00000050966	intron_variant
1__43266828	rs341625699	1	43266828	ENSSSCG00000050966	ENSSSCG00000050966	intron_variant
1__43266858	rs319974509	1	43266858	ENSSSCG00000050966	ENSSSCG00000050966	intron_variant
1__43267293	rs345999913	1	43267293	ENSSSCG00000050966	ENSSSCG00000050966	intron_variant
1__43267427	rs326041003	1	43267427	ENSSSCG00000050966	ENSSSCG00000050966	intron_variant
1__43267433	rs332422255	1	43267433	ENSSSCG00000050966	ENSSSCG00000050966	intron_variant
1__43267640	rs344424593	1	43267640	ENSSSCG00000050966	ENSSSCG00000050966	intron_variant
1__43267801	rs327173278	1	43267801	ENSSSCG00000050966	ENSSSCG00000050966	intron_variant
1__43267984	rs338459051	1	43267984	ENSSSCG00000050966	ENSSSCG00000050966	intron_variant
1__43441164	rs343108223	1	43441164	CEP85L	ENSSSCG00000004249	missense_variant
1__43559484	NA	1	43559484	CEP85L	ENSSSCG00000004249	3_prime_UTR_variant
1__43559489	NA	1	43559489	CEP85L	ENSSSCG00000004249	3_prime_UTR_variant
1__43559576	NA	1	43559576	CEP85L	ENSSSCG00000004249	3_prime_UTR_variant
1__43559882	NA	1	43559882	CEP85L	ENSSSCG00000004249	3_prime_UTR_variant
1__43560646	NA	1	43560646	CEP85L	ENSSSCG00000004249	3_prime_UTR_variant
1__43560926	NA	1	43560926	CEP85L	ENSSSCG00000004249	3_prime_UTR_variant
1__43561149	NA	1	43561149	CEP85L	ENSSSCG00000004249	3_prime_UTR_variant
1__43561213	rs695149765	1	43561213	CEP85L	ENSSSCG00000004249	3_prime_UTR_variant
1__43561525	NA	1	43561525	CEP85L	ENSSSCG00000004249	3_prime_UTR_variant
1__43561529	rs703196393	1	43561529	CEP85L	ENSSSCG00000004249	3_prime_UTR_variant
1__43561968	NA	1	43561968	CEP85L	ENSSSCG00000004249	3_prime_UTR_variant
1__43562038	NA	1	43562038	CEP85L	ENSSSCG00000004249	3_prime_UTR_variant
1__43562578	rs334737875	1	43562578	CEP85L	ENSSSCG00000004249	3_prime_UTR_variant
1__43562673	rs343240661	1	43562673	CEP85L	ENSSSCG00000004249	3_prime_UTR_variant
1__43562677	rs326091014	1	43562677	CEP85L	ENSSSCG00000004249	3_prime_UTR_variant
1__43562838	rs335535080	1	43562838	CEP85L	ENSSSCG00000004249	3_prime_UTR_variant
1__43562866	rs346283816	1	43562866	CEP85L	ENSSSCG00000004249	3_prime_UTR_variant
1__43563015	rs327145810	1	43563015	CEP85L	ENSSSCG00000004249	intron_variant
1__43563071	rs711196267	1	43563071	CEP85L	ENSSSCG00000004249	intron_variant
1__43563094	rs338772698	1	43563094	CEP85L	ENSSSCG00000004249	intron_variant
1__43563363	rs318861771	1	43563363	CEP85L	ENSSSCG00000004249	3_prime_UTR_variant
1__44157165	rs328915626	1	44157165	NUS1	ENSSSCG00000020885	3_prime_UTR_variant
1__44157901	rs341586258	1	44157901	NUS1	ENSSSCG00000020885	3_prime_UTR_variant
1__44157908	rs323714642	1	44157908	NUS1	ENSSSCG00000020885	3_prime_UTR_variant
1__44158825	NA	1	44158825	NUS1	ENSSSCG00000020885	3_prime_UTR_variant
1__44159072	rs335182124	1	44159072	NUS1	ENSSSCG00000020885	3_prime_UTR_variant
1__44159314	NA	1	44159314	NUS1	ENSSSCG00000020885	3_prime_UTR_variant
1__44170999	rs336967126	1	44170999	NUS1	ENSSSCG00000020885	missense_variant
1__44239657	rs335175702	1	44239657	ENSSSCG00000004253	ENSSSCG00000004253	synonymous_variant
1__44239763	NA	1	44239763	ENSSSCG00000004253	ENSSSCG00000004253	missense_variant
1__44265008	rs81209009	1	44265008	ENSSSCG00000004253	ENSSSCG00000004253	synonymous_variant
1__44276655	rs343531823	1	44276655	ENSSSCG00000004253	ENSSSCG00000004253	synonymous_variant
1__44283167	rs323635362	1	44283167	ENSSSCG00000004253;DCBLD1	ENSSSCG00000004253;ENSSSCG00000004254	3_prime_UTR_variant
1__44283519	rs324378986	1	44283519	ENSSSCG00000004253;DCBLD1	ENSSSCG00000004253;ENSSSCG00000004254	3_prime_UTR_variant
1__44283552	rs334010983	1	44283552	ENSSSCG00000004253;DCBLD1	ENSSSCG00000004253;ENSSSCG00000004254	3_prime_UTR_variant
1__44283912	rs338274522	1	44283912	ENSSSCG00000004253;DCBLD1	ENSSSCG00000004253;ENSSSCG00000004254	3_prime_UTR_variant
1__44283927	rs344741259	1	44283927	ENSSSCG00000004253;DCBLD1	ENSSSCG00000004253;ENSSSCG00000004254	3_prime_UTR_variant
1__44285457	rs323294983	1	44285457	ENSSSCG00000004253;DCBLD1	ENSSSCG00000004253;ENSSSCG00000004254	3_prime_UTR_variant
1__44285477	rs329660280	1	44285477	ENSSSCG00000004253;DCBLD1	ENSSSCG00000004253;ENSSSCG00000004254	3_prime_UTR_variant
1__44285585	rs341880694	1	44285585	ENSSSCG00000004253;DCBLD1	ENSSSCG00000004253;ENSSSCG00000004254	3_prime_UTR_variant
1__44285697	rs324450373	1	44285697	ENSSSCG00000004253;DCBLD1	ENSSSCG00000004253;ENSSSCG00000004254	3_prime_UTR_variant
1__44285800	rs342196328	1	44285800	ENSSSCG00000004253;DCBLD1	ENSSSCG00000004253;ENSSSCG00000004254	3_prime_UTR_variant
1__44301269	rs324103506	1	44301269	DCBLD1	ENSSSCG00000004254	3_prime_UTR_variant
1__44301938	rs334852233	1	44301938	DCBLD1	ENSSSCG00000004254	3_prime_UTR_variant
1__44309198	rs327276976	1	44309198	DCBLD1	ENSSSCG00000004254	missense_variant
1__44317052	rs342199471	1	44317052	DCBLD1	ENSSSCG00000004254	synonymous_variant
1__44323645	rs323903419	1	44323645	DCBLD1	ENSSSCG00000004254	missense_variant
1__44329757	rs341051829	1	44329757	DCBLD1	ENSSSCG00000004254	missense_variant
1__44329812	rs319041670	1	44329812	DCBLD1	ENSSSCG00000004254	synonymous_variant
1__44901028	rs326147683	1	44901028	KPNA5	ENSSSCG00000004262	3_prime_UTR_variant
1__44901860	rs333613577	1	44901860	KPNA5	ENSSSCG00000004262	3_prime_UTR_variant
1__44901912	rs342537773	1	44901912	KPNA5	ENSSSCG00000004262	3_prime_UTR_variant
1__44940023	NA	1	44940023	KPNA5;ZUP1	ENSSSCG00000004262;ENSSSCG00000004263	5_prime_UTR_variant
1__44940057	NA	1	44940057	KPNA5;ZUP1	ENSSSCG00000004262;ENSSSCG00000004263	5_prime_UTR_variant
1__44940178	NA	1	44940178	KPNA5;ZUP1	ENSSSCG00000004262;ENSSSCG00000004263	splice_donor_region_variant
1__44941665	rs333223207	1	44941665	ZUP1	ENSSSCG00000004263	synonymous_variant
1__44941710	rs342651724	1	44941710	ZUP1	ENSSSCG00000004263	synonymous_variant
1__44941737	rs327806540	1	44941737	ZUP1	ENSSSCG00000004263	synonymous_variant
1__44941830	rs337249370	1	44941830	ZUP1	ENSSSCG00000004263	synonymous_variant
1__44941892	rs319266530	1	44941892	ZUP1	ENSSSCG00000004263	missense_variant
1__44941977	rs325329228	1	44941977	ZUP1	ENSSSCG00000004263	synonymous_variant
1__45170595	rs333778550	1	45170595	PTP4A1	ENSSSCG00000025941	5_prime_UTR_variant
1__45178587	rs331091223	1	45178587	PTP4A1	ENSSSCG00000025941	3_prime_UTR_variant
1__45178613	rs325521421	1	45178613	PTP4A1	ENSSSCG00000025941	3_prime_UTR_variant
1__45178937	rs333305946	1	45178937	PTP4A1	ENSSSCG00000025941	3_prime_UTR_variant
1__45178938	rs345290039	1	45178938	PTP4A1	ENSSSCG00000025941	3_prime_UTR_variant
1__45180059	rs342639003	1	45180059	PTP4A1	ENSSSCG00000025941	3_prime_UTR_variant
1__45180099	rs325238658	1	45180099	PTP4A1	ENSSSCG00000025941	3_prime_UTR_variant
1__45268688	NA	1	45268688	PHF3	ENSSSCG00000035259	missense_variant
1__45269115	NA	1	45269115	PHF3	ENSSSCG00000035259	missense_variant
1__45269141	NA	1	45269141	PHF3	ENSSSCG00000035259	missense_variant
1__45269206	NA	1	45269206	PHF3	ENSSSCG00000035259	missense_variant
1__45269263	NA	1	45269263	PHF3	ENSSSCG00000035259	synonymous_variant
1__45269480	NA	1	45269480	PHF3	ENSSSCG00000035259	missense_variant
1__45269644	NA	1	45269644	PHF3	ENSSSCG00000035259	missense_variant
1__45269659	NA	1	45269659	PHF3	ENSSSCG00000035259	synonymous_variant
1__45270322	NA	1	45270322	PHF3	ENSSSCG00000035259	synonymous_variant
1__45276361	NA	1	45276361	PHF3	ENSSSCG00000035259	synonymous_variant
1__45284221	NA	1	45284221	PHF3	ENSSSCG00000035259	intron_variant
1__45284245	NA	1	45284245	PHF3	ENSSSCG00000035259	intron_variant
1__45292295	NA	1	45292295	PHF3	ENSSSCG00000035259	missense_variant
1__45292726	NA	1	45292726	PHF3	ENSSSCG00000035259	synonymous_variant
1__45293014	NA	1	45293014	PHF3	ENSSSCG00000035259	synonymous_variant
1__45293110	NA	1	45293110	PHF3	ENSSSCG00000035259	synonymous_variant
[truncated: 91,600 more rows]
