# Supplementary material for: Exploration of genotype-by-environment interactions affecting gene expression responses in porcine immune cells
Source: Front Genet. 2023 Mar 16;14:1157267. doi: 10.3389/fgene.2023.1157267 (PMC10061014; doi:10.3389/fgene.2023.1157267)
Supplement: Supplementary file 6 [file Table5.XLSX]

## Sheet: C vs L
Table S5a: Results of gene-wise analysis of cd-ASE depending on LPS
ENSEMBL Gene	ENSEMBL Gene ID	Chrom	Pos Start	Pos End	n testable	n nom significant	Meta p-value	BH FDR
A4GALT	ENSSSCG00000026962	5	6083444	6105924	4	1	0.00480873	0.290688
AACS	ENSSSCG00000009755	14	28109841	28169609	3	0	0.252726	1
AAMP	ENSSSCG00000016189	15	120339766	120346197	12	1	0.689047	1
AAR2	ENSSSCG00000007315	17	39498738	39569160	6	0	0.245777	1
AARS1	ENSSSCG00000002723	6	13298348	13321364	13	0	0.994916	1
ABCB10	ENSSSCG00000010188	14	60309919	60346281	2	0	0.473993	1
ABCC1	ENSSSCG00000007874	3	28360868	28485477	8	0	0.985627	1
ABCC10	ENSSSCG00000001680	7	38432732	38452686	4	0	0.312406	1
ABCD3	ENSSSCG00000028620	4	122837525	122953257	5	0	0.710928	1
ABCD4	ENSSSCG00000038231	7	97567712	97585679	1	0	0.2776	1
ABCF1	ENSSSCG00000001346	7	23126283	23143993	9	0	0.891897	1
ABCG2	ENSSSCG00000009215	8	130775472	130998660	1	0	0.4903	1
ABCG4	ENSSSCG00000015113	9	46336155	46380544	17	0	0.934362	1
ABHD12	ENSSSCG00000040449	17	30997480	31056312	5	1	0.584646	1
ABHD17C	ENSSSCG00000001782	7	49540602	49599321	1	0	0.8378	1
ABHD2	ENSSSCG00000001835	7	54655726	54837484	6	1	0.208592	1
ABI1	ENSSSCG00000024127	10	48939445	49069445	15	0	0.995876	1
ABL1	ENSSSCG00000005706	1	270761668	270906711	2	1	0.00583338	0.320571
ABL2	ENSSSCG00000024674	9	120892926	120985119	4	0	0.658642	1
ABLIM1	ENSSSCG00000010651	14	124760398	125010892	10	0	0.999475	1
ABLIM3	ENSSSCG00000014430	2	150260217	150423211	7	0	0.868583	1
ABR	ENSSSCG00000017804	12	46709880	46895815	14	0	1	1
ABRAXAS2	ENSSSCG00000010737	14	134155730	134188615	10	0	0.836967	1
ACAD9	ENSSSCG00000023354	13	71374961	71427131	13	0	0.522324	1
ACADS	ENSSSCG00000009916	14	40624213	40659928	12	0	0.958956	1
ACAP1	ENSSSCG00000017943	12	52681624	52697459	6	0	0.970218	1
ACAP2	ENSSSCG00000031147	13	132273874	132431442	5	0	0.994241	1
ACAT1	ENSSSCG00000026153	9	36525261	36545633	1	0	0.7989	1
ACE	ENSSSCG00000017296	12	15394487	15414639	1	0	0.1506	1
ACER3	ENSSSCG00000032723	9	10951561	11165493	9	1	0.141639	1
ACO1	ENSSSCG00000023807	10	33937833	34001900	9	0	0.853945	1
ACOX3	ENSSSCG00000008724	8	2716914	2775333	7	0	0.916582	1
ACP5	ENSSSCG00000032282	2	70206159	70208328	5	0	0.995215	1
ACRBP	ENSSSCG00000000700	5	64027876	64047847	3	0	0.0567602	0.953099
ACSF2	ENSSSCG00000017566	12	26713785	26765578	11	0	0.947546	1
ACSL1	ENSSSCG00000015784	15	45866851	46090099	3	0	0.388675	1
ACSL5	ENSSSCG00000031789	14	122777130	122828051	4	1	0.0580126	0.960494
ACSS1	ENSSSCG00000007133	17	30800426	30839742	14	0	0.999781	1
ACSS2	ENSSSCG00000007286	17	38260147	38315758	2	1	0.00678153	0.356473
ACTR1B	ENSSSCG00000008194	3	56610304	56620164	9	1	0.659922	1
ACVRL1	ENSSSCG00000000232	5	17263907	17286276	11	1	0.36978	1
ADA2	ENSSSCG00000035218	5	69526434	69554661	15	0	0.99754	1
ADAM15	ENSSSCG00000006533	4	94736643	94748117	5	0	0.827758	1
ADAM19	ENSSSCG00000017052	16	65715622	65814760	1	0	0.1507	1
ADAM28	ENSSSCG00000009644	14	8375212	8438615	13	1	0.516732	1
ADAMTS10	ENSSSCG00000026994	2	70730172	70751837	5	0	0.415721	1
ADAP1	ENSSSCG00000007547	3	547367	634437	3	0	0.751878	1
ADAR	ENSSSCG00000006543	4	95154358	95197305	9	0	0.947159	1
ADAT1	ENSSSCG00000002706	6	12076356	12142488	2	0	0.912146	1
ADCY7	ENSSSCG00000039408	6	34519180	34585779	19	1	0.831459	1
ADGRG1	ENSSSCG00000002815	6	19527648	19570893	9	1	0.471033	1
ADGRG5	ENSSSCG00000025503	6	19463018	19488795	10	1	0.135254	1
ADGRG6	ENSSSCG00000004139	1	22662020	22801864	4	1	0.0178582	0.591524
ADNP2	ENSSSCG00000038632	6	128030715	128113288	5	0	0.263962	1
ADSL	ENSSSCG00000000077	5	7985700	8045510	14	1	0.582898	1
ADSS2	ENSSSCG00000010874	10	17220208	17259166	14	0	0.999963	1
AFF1	ENSSSCG00000023593	8	131728873	131924826	7	2	0.0480328	0.904191
AGA	ENSSSCG00000015772	15	39701308	39713496	3	0	0.678077	1
AGAP1	ENSSSCG00000016317	15	135441906	135993311	2	0	0.104834	1
AGPAT3	ENSSSCG00000038081	13	206751103	206906353	4	0	0.938435	1
AGPAT5	ENSSSCG00000015755	15	37801116	37853472	11	0	0.583692	1
AHI1	ENSSSCG00000004166	1	28566266	28760468	12	1	0.664431	1
AHR	ENSSSCG00000030484	9	86511369	86555943	19	0	0.998948	1
AIFM2	ENSSSCG00000010258	14	73055222	73074653	1	1	0.0001	0.0172714
AKAP10	ENSSSCG00000024030	12	59732123	59789131	3	0	0.956868	1
AKAP11	ENSSSCG00000009430	11	24704881	24752244	17	2	0.0812564	1
AKAP3	ENSSSCG00000000720	5	65656289	65842142	1	0	0.8972	1
AKAP7	ENSSSCG00000036790	1	32221065	32362001	2	0	0.584094	1
AKNA	ENSSSCG00000023894	1	254941598	254994201	15	0	1	1
AKR1A1	ENSSSCG00000029256	6	165811246	165824896	11	0	0.97649	1
AKR1B1	ENSSSCG00000040608	18	14593548	14752310	10	1	0.0826978	1
ALAS1	ENSSSCG00000011437	13	34333113	34347590	2	0	0.376565	1
ALDH3A2	ENSSSCG00000018041	12	59936848	59954596	12	0	0.818778	1
ALDH4A1	ENSSSCG00000024752	6	77373999	77393651	7	0	0.267704	1
ALDH7A1	ENSSSCG00000014247	2	129662296	129713729	12	2	0.0422793	0.83265
ALG12	ENSSSCG00000000980	5	717024	727241	3	0	0.848523	1
AMBN	ENSSSCG00000008937	8	67381121	67394394	12	1	0.285274	1
AMBRA1	ENSSSCG00000013262	2	15917698	16119082	2	0	0.767308	1
AMPD3	ENSSSCG00000022492	2	49028923	49083590	2	0	0.995692	1
ANAPC1	ENSSSCG00000008105	3	44509692	44605014	2	0	0.55988	1
ANAPC13	ENSSSCG00000033057	13	75599800	75605140	5	0	0.857454	1
ANAPC15	ENSSSCG00000014806	9	6685936	6689256	1	0	0.8436	1
ANKIB1	ENSSSCG00000015314	9	72184818	72328763	11	2	0.00596993	0.320784
ANKLE2	ENSSSCG00000026781	14	22745630	22771726	8	0	0.999559	1
ANKRA2	ENSSSCG00000014070	2	82702179	82715341	6	0	0.125496	1
ANKRD10	ENSSSCG00000033732	11	77323357	77356113	13	0	0.986156	1
ANKRD11	ENSSSCG00000039541	6	455851	616199	7	0	0.966815	1
ANKRD27	ENSSSCG00000002859	6	42501165	42559912	14	0	0.999311	1
ANO6	ENSSSCG00000000804	5	76113243	76337073	12	0	0.997361	1
ANO9	ENSSSCG00000024569	2	232197	250935	3	0	0.471523	1
ANTXR2	ENSSSCG00000009256	8	137618616	137926894	12	1	0.921337	1
ANXA6	ENSSSCG00000017089	16	71857258	71913723	19	0	0.99567	1
AOPEP	ENSSSCG00000010943	10	27078113	27472310	9	0	0.93978	1
AP1M1	ENSSSCG00000013856	2	61355541	61386169	10	1	0.569018	1
AP1S3	ENSSSCG00000040847	15	125561513	125636436	1	0	0.2641	1
AP5Z1	ENSSSCG00000007577	3	3622696	3642415	12	0	0.865259	1
APAF1	ENSSSCG00000000884	5	85166628	85258364	15	0	0.892735	1
APBB1	ENSSSCG00000014628	9	3303019	3323828	1	0	0.4588	1
APIP	ENSSSCG00000013299	2	26095038	26115464	7	0	0.227413	1
APLP2	ENSSSCG00000015244	9	56798827	56872643	14	0	0.978994	1
APMAP	ENSSSCG00000036286	17	30768485	30795556	14	1	0.594417	1
APOE	ENSSSCG00000003088	6	51372259	51377794	4	0	0.22973	1
APPL2	ENSSSCG00000000841	5	79356047	79412233	11	0	0.891197	1
ARAP1	ENSSSCG00000014817	9	7233911	7301086	3	0	0.445198	1
ARAP2	ENSSSCG00000008768	8	27771331	27960496	19	1	0.991899	1
ARFIP1	ENSSSCG00000009010	8	76168388	76270787	11	0	0.958226	1
ARHGAP12	ENSSSCG00000011026	10	42458051	42577345	12	0	0.38453	1
ARHGAP18	ENSSSCG00000004205	1	33527734	33717977	15	0	0.959204	1
ARHGAP21	ENSSSCG00000011074	10	50540556	50680154	5	0	0.444147	1
ARHGAP24	ENSSSCG00000009229	8	132761689	133242298	5	0	0.129016	1
ARHGAP25	ENSSSCG00000008344	3	73556565	73650078	13	0	1	1
ARHGAP26	ENSSSCG00000014399	2	144301335	144778086	2	0	0.122708	1
ARHGAP27	ENSSSCG00000017328	12	18037138	18082348	17	0	0.975558	1
ARHGAP30	ENSSSCG00000006372	4	89375545	89394187	15	0	1	1
ARHGAP31	ENSSSCG00000026224	13	140837081	140948253	1	0	0.4423	1
ARHGAP35	ENSSSCG00000003107	6	52711901	52841288	5	0	0.922046	1
ARHGEF10L	ENSSSCG00000003486	6	76064311	76229306	9	3	0	0
ARHGEF16	ENSSSCG00000024223	6	65026521	65048512	1	0	0.5082	1
ARID1B	ENSSSCG00000004064	1	9791629	10227947	10	0	0.216734	1
ARID5A	ENSSSCG00000008123	3	46701630	46714122	8	1	0.441304	1
ARL1	ENSSSCG00000000870	5	82796120	82815963	7	0	0.60477	1
ARL10	ENSSSCG00000029985	2	81496823	81506329	3	1	0.0318413	0.819067
ARL14EP	ENSSSCG00000039889	2	30295034	30311472	6	0	0.520618	1
ARL4C	ENSSSCG00000034293	15	134618492	134622025	8	3	0.0239504	0.673395
ARL5B	ENSSSCG00000031456	10	55675138	55700305	12	2	0.107529	1
ARL6IP1	ENSSSCG00000025281	3	26722193	26770322	9	0	0.999746	1
ARL8A	ENSSSCG00000036967	10	24314932	24324229	2	0	0.963348	1
ARMT1	ENSSSCG00000004088	1	14772575	14795318	4	1	0.200694	1
ARPC1B	ENSSSCG00000007625	3	6220939	6342637	9	0	0.999356	1
ARRB1	ENSSSCG00000014852	9	9513856	9597959	15	1	0.508257	1
ARRB2	ENSSSCG00000017918	12	52161776	52170344	8	0	0.981766	1
ARSB	ENSSSCG00000038535	2	87614952	87828552	8	0	0.906528	1
ARSG	ENSSSCG00000017261	12	11751937	11843055	1	0	0.1331	1
ARV1	ENSSSCG00000010179	14	59396961	59408958	1	0	0.8521	1
ASAH1	ENSSSCG00000006995	17	5712056	5758830	8	0	0.991045	1
ASAP1	ENSSSCG00000028759	4	10140124	10451929	13	0	0.999241	1
ASB1	ENSSSCG00000016340	15	137931239	137952050	8	1	0.102694	1
ASB13	ENSSSCG00000011145	10	65267731	65303243	5	0	0.972268	1
ASB6	ENSSSCG00000005679	1	269828984	269834271	1	0	0.5479	1
ASCC1	ENSSSCG00000023130	14	74970236	75158889	3	0	0.753758	1
ASH1L	ENSSSCG00000006508	4	94297635	94484991	8	0	0.799851	1
ASNS	ENSSSCG00000015340	9	77318213	77509020	7	1	0.0225874	0.650195
ASPDH	ENSSSCG00000003217	6	55325451	55343745	7	1	0.349251	1
ASRGL1	ENSSSCG00000013065	2	9328269	9353340	9	0	0.943451	1
ATF3	ENSSSCG00000015595	9	130770428	130787462	12	0	0.410188	1
ATF6	ENSSSCG00000006346	4	88591280	88818372	11	2	0.087309	1
ATF6B	ENSSSCG00000001430	7	24153572	24171840	9	0	0.728355	1
ATG12	ENSSSCG00000033912	2	119941997	119965510	18	0	0.625239	1
ATG16L2	ENSSSCG00000014819	9	7347001	7365627	3	0	0.361918	1
ATG2B	ENSSSCG00000002502	7	117506301	117586357	7	1	0.2824	1
ATG3	ENSSSCG00000011930	13	147279437	147338439	1	0	0.8409	1
ATG4C	ENSSSCG00000003816	6	149557730	149691927	1	0	0.3151	1
ATG9B	ENSSSCG00000024431	18	6200639	6208286	1	0	0.9432	1
ATIC	ENSSSCG00000016173	15	117617502	117649107	2	0	0.980655	1
ATL3	ENSSSCG00000013054	2	8361774	8408917	8	1	0.354349	1
ATP10D	ENSSSCG00000008812	8	37407703	37533075	10	1	0.568167	1
ATP11A	ENSSSCG00000037561	11	78291007	78402085	9	0	0.887485	1
ATP13A2	ENSSSCG00000031082	6	75618416	75638591	12	1	0.35455	1
ATP2B4	ENSSSCG00000015273	9	64336499	64445663	11	0	0.971217	1
ATP5F1C	ENSSSCG00000034086	10	63583693	63599453	11	1	0.846798	1
ATP5PB	ENSSSCG00000037772	4	108896056	108907805	15	0	0.999243	1
ATP5PO	ENSSSCG00000012042	13	197509325	197519589	15	0	0.999966	1
ATP6V0A1	ENSSSCG00000017401	12	20288409	20344128	4	0	0.846463	1
ATP6V0D1	ENSSSCG00000002776	6	28090181	28131985	7	0	0.941997	1
ATP6V1A	ENSSSCG00000011916	13	146121759	146192442	2	0	0.881913	1
ATP6V1B2	ENSSSCG00000028694	14	4289340	4318579	12	0	0.958531	1
ATP6V1G1	ENSSSCG00000032835	1	255151913	255195278	13	0	0.94433	1
ATP8A1	ENSSSCG00000008803	8	33387590	33638841	18	1	0.523834	1
ATP8B2	ENSSSCG00000006550	4	95427943	95449188	8	0	0.812067	1
ATPAF1	ENSSSCG00000038657	6	164830617	164862218	12	1	0.0981761	1
ATXN10	ENSSSCG00000024864	5	3637076	3798230	11	0	0.924495	1
ATXN2L	ENSSSCG00000021845	3	18506052	18519060	13	0	0.990112	1
ATXN3	ENSSSCG00000002446	7	113608783	113645784	9	0	0.593441	1
AUH	ENSSSCG00000009591	14	2398462	2546320	5	1	0.113679	1
AVL9	ENSSSCG00000023445	18	40656660	40739088	7	0	0.912893	1
AZI2	ENSSSCG00000028258	13	14757279	14785419	8	0	0.920316	1
B3GALNT1	ENSSSCG00000021774	13	100772530	100807993	6	2	0.000357599	0.0540421
B3GAT3	ENSSSCG00000020809	2	9119656	9125062	11	2	0.101782	1
B3GLCT	ENSSSCG00000009335	11	7792367	7907052	8	0	0.914266	1
B3GNT3	ENSSSCG00000013886	2	59934958	59952859	1	0	0.8692	1
B4GALT5	ENSSSCG00000007465	17	51259786	51356803	9	1	0.653507	1
BABAM1	ENSSSCG00000031073	2	60398191	60407557	12	0	0.789878	1
BACH1	ENSSSCG00000012029	13	192656322	192697537	18	4	0.000738802	0.0893212
BACH2	ENSSSCG00000004332	1	57899789	58204839	10	0	0.602692	1
BAG1	ENSSSCG00000010996	10	33227338	33240724	5	0	0.979992	1
BAHD1	ENSSSCG00000004772	1	130849835	130878321	13	0	0.725758	1
BANK1	ENSSSCG00000022361	8	118814053	119157504	15	0	0.999931	1
BANP	ENSSSCG00000020678	6	1421461	1495487	1	0	0.1953	1
BCAR3	ENSSSCG00000006893	4	123440571	123666598	10	2	0.0410485	0.83265
BCAT2	ENSSSCG00000003139	6	54107681	54143602	5	0	0.638093	1
BCKDK	ENSSSCG00000007763	3	17375352	17402204	7	0	0.392751	1
BCL9L	ENSSSCG00000015099	9	46146514	46174589	15	1	0.829101	1
BDP1	ENSSSCG00000016968	16	47801315	47908852	11	0	0.483215	1
BHLHE40	ENSSSCG00000036136	13	61526197	61533686	14	0	0.999334	1
BICD2	ENSSSCG00000027166	3	42368445	42456791	1	0	0.0975	1
BICRAL	ENSSSCG00000001646	7	37824186	37933602	1	1	0.0038	0.270247
BIN1	ENSSSCG00000015720	15	25328674	25383652	15	0	0.999685	1
BLK	ENSSSCG00000027568	14	14688123	14746414	17	0	1	1
BLOC1S4	ENSSSCG00000030673	8	4095094	4096059	7	0	0.987593	1
BLOC1S5	ENSSSCG00000040593	7	5321648	5364268	14	0	0.661026	1
BMP2K	ENSSSCG00000027722	8	138675326	138790126	7	0	0.950203	1
BORCS6	ENSSSCG00000028788	12	53404339	53406207	5	1	0.0222768	0.648981
BPGM	ENSSSCG00000039425	18	14539739	14593253	6	0	0.828162	1
BPHL	ENSSSCG00000001008	7	1882719	1909858	13	2	0.0136712	0.508567
BPNT2	ENSSSCG00000032846	4	75191257	75215907	6	0	0.300164	1
BPTF	ENSSSCG00000033528	12	14112643	14255408	7	0	0.09975	1
BRAF	ENSSSCG00000016494	18	8957959	9132553	14	2	0.24169	1
BRAP	ENSSSCG00000040595	14	32798925	32841811	10	1	0.469024	1
BROX	ENSSSCG00000010836	10	11466004	11486974	11	0	0.999978	1
BRSK1	ENSSSCG00000032656	6	59468146	59501129	1	1	0.0045	0.28223
BRWD1	ENSSSCG00000021042	13	202762509	202896536	14	0	0.990172	1
BSCL2	ENSSSCG00000020823	2	9052070	9064888	18	0	0.993657	1
BTBD11	ENSSSCG00000000162	5	12754537	13069527	13	0	0.702878	1
BTBD7	ENSSSCG00000002461	7	114617497	114707053	2	1	0.0630965	0.968674
BTD	ENSSSCG00000011193	13	2840456	2903680	5	0	0.685794	1
BUB3	ENSSSCG00000010726	14	132703704	132832574	5	0	0.996304	1
BUD23	ENSSSCG00000007713	3	10960091	10973083	6	0	0.943844	1
C11orf68	ENSSSCG00000012966	2	6409490	6414286	6	0	0.532448	1
C12orf29	ENSSSCG00000000925	5	94473172	94489661	3	0	0.490174	1
C12orf4	ENSSSCG00000000723	5	65897541	65944185	8	0	0.429943	1
C12orf45	ENSSSCG00000027792	5	79550028	79575998	4	0	0.411341	1
C14orf119	ENSSSCG00000002035	7	75947769	75950956	1	0	0.2649	1
C17orf75	ENSSSCG00000017733	12	42611777	42625292	15	2	0.253962	1
C17orf80	ENSSSCG00000017246	12	7710267	7727486	11	1	0.010919	0.455208
C18orf21	ENSSSCG00000030002	6	119719559	119745738	8	0	0.280184	1
C1QC	ENSSSCG00000038706	6	80592478	80597459	12	0	0.998488	1
C1orf174	ENSSSCG00000031102	6	65323756	65333886	2	0	0.956734	1
C1orf74	ENSSSCG00000015613	9	133187740	133253072	10	0	0.808277	1
C20orf27	ENSSSCG00000035666	17	31931675	31956750	10	0	0.990587	1
C2CD3	ENSSSCG00000014835	9	8393611	8512848	2	1	0.0506606	0.914158
C2CD5	ENSSSCG00000000570	5	51040514	51132288	1	0	0.3684	1
C3orf38	ENSSSCG00000034645	13	167789609	167803735	12	1	0.168361	1
C4BPB	ENSSSCG00000015661	9	67698797	67725783	6	0	0.557264	1
C5orf15	ENSSSCG00000032323	2	136259843	136299109	13	1	0.790529	1
C5orf22	ENSSSCG00000016808	16	17848296	17872184	1	1	0.0427	0.83265
C5orf24	ENSSSCG00000034954	2	136992799	137049449	11	0	0.522157	1
C6orf62	ENSSSCG00000038752	7	19509688	19524834	8	0	0.979379	1
C6orf89	ENSSSCG00000035341	7	32544113	32584310	12	1	0.65679	1
C7orf50	ENSSSCG00000038777	3	648140	745331	6	0	0.965132	1
C9orf64	ENSSSCG00000034203	10	31000519	31016753	1	0	0.3002	1
C9orf78	ENSSSCG00000030426	1	269986383	269995395	11	0	0.993313	1
CAB39L	ENSSSCG00000009397	11	18298018	18400398	13	1	0.829642	1
CABLES2	ENSSSCG00000007540	17	61764937	61778418	8	0	0.910908	1
CACUL1	ENSSSCG00000038222	14	128679792	128749020	9	1	0.119038	1
CAD	ENSSSCG00000028978	3	111887020	111914495	6	1	0.0532718	0.933463
CALCOCO1	ENSSSCG00000028481	5	18910701	18930316	17	0	0.922555	1
CAMKK2	ENSSSCG00000009815	14	31312049	31366503	17	0	0.999998	1
CAMLG	ENSSSCG00000038955	2	136957624	136968381	11	0	0.400147	1
CAMSAP2	ENSSSCG00000027314	10	23275321	23360168	8	1	0.236183	1
CAMTA2	ENSSSCG00000017902	12	51931802	51953585	10	0	0.991866	1
CANT1	ENSSSCG00000038130	12	3188644	3216577	13	1	0.978849	1
CAPG	ENSSSCG00000008239	3	59335465	59366846	13	0	0.999986	1
CAPN1	ENSSSCG00000012999	2	6997516	7081432	6	0	0.957283	1
CAPN10	ENSSSCG00000037779	15	139557666	139570181	3	0	0.875794	1
CAPN2	ENSSSCG00000029411	10	19758762	19851989	17	1	0.851017	1
CARD11	ENSSSCG00000034390	3	2145177	2266356	11	0	0.745593	1
CARMIL2	ENSSSCG00000022722	6	28264320	28279703	3	0	0.72518	1
CASD1	ENSSSCG00000015327	9	74276610	74348426	6	0	0.560372	1
CASS4	ENSSSCG00000007495	17	56991161	57034470	9	0	0.634605	1
CAST	ENSSSCG00000014170	2	103255630	103378623	17	1	0.820948	1
CATSPERG	ENSSSCG00000002955	6	47251964	47282831	2	0	0.955628	1
CBL	ENSSSCG00000015115	9	46404999	46512834	6	1	0.0587896	0.960494
CBLB	ENSSSCG00000022486	13	153395978	153700064	16	1	0.587847	1
CBX5	ENSSSCG00000039191	5	19450008	19484463	4	1	0.1328	1
CBX6	ENSSSCG00000040334	5	9180675	9188652	2	0	0.857811	1
CC2D1A	ENSSSCG00000013761	2	65235758	65252531	8	0	0.464356	1
CC2D1B	ENSSSCG00000003862	6	159854592	159870220	14	0	0.785276	1
CCAR1	ENSSSCG00000010243	14	71827530	71894754	10	0	0.291751	1
CCAR2	ENSSSCG00000009628	14	6859663	6874331	16	1	0.620491	1
CCDC127	ENSSSCG00000036783	16	79862686	79870758	1	1	0.0361	0.826529
CCDC149	ENSSSCG00000023001	8	18807730	18914080	3	0	0.856661	1
CCDC150	ENSSSCG00000016069	15	100539395	100634780	5	0	0.896502	1
CCDC167	ENSSSCG00000036178	7	33056699	33085750	1	1	0.0366	0.826529
CCDC24	ENSSSCG00000034727	6	167301562	167305255	6	0	0.946212	1
CCDC25	ENSSSCG00000024972	14	11455957	11495075	8	0	0.947176	1
CCDC50	ENSSSCG00000036423	13	128619372	128690655	7	0	0.684576	1
CCDC61	ENSSSCG00000003100	6	52294533	52318003	5	0	0.919671	1
CCDC66	ENSSSCG00000021439	13	38438701	38492439	2	0	0.261741	1
CCDC69	ENSSSCG00000040411	16	71778456	71821924	18	0	0.990592	1
CCDC82	ENSSSCG00000014972	9	28376726	28407774	15	1	0.430858	1
CCDC88C	ENSSSCG00000002440	7	112917448	113045686	10	1	0.506983	1
CCDC93	ENSSSCG00000015714	15	23492904	23593742	6	0	0.434996	1
CCL2	ENSSSCG00000017723	12	40798109	40800028	4	0	0.714315	1
CCL22	ENSSSCG00000002821	6	19296711	19302000	9	1	0.534473	1
CCL4	ENSSSCG00000032343	12	39478885	39557358	13	0	0.982774	1
CCL5	ENSSSCG00000017705	12	39648598	39659118	10	0	0.999371	1
CCNT2	ENSSSCG00000015697	15	16974771	17021294	6	0	0.667091	1
CCR1	ENSSSCG00000011322	13	29227220	29233960	14	3	0.00890085	0.410196
CCR6	ENSSSCG00000024562	1	2018608	2019821	11	1	0.443411	1
CCR7	ENSSSCG00000017466	12	21856467	21872535	12	0	1	1
CCR9	ENSSSCG00000011316	13	29033570	29054598	6	0	0.678931	1
CCT6A	ENSSSCG00000020808	3	16843625	16858819	13	0	0.970459	1
CCT8	ENSSSCG00000026761	13	192406280	192423413	11	0	0.974555	1
CD14	ENSSSCG00000014369	2	142346358	142349581	5	0	0.904586	1
CD163	ENSSSCG00000033146	5	63300146	63334498	14	0	1	1
CD180	ENSSSCG00000016957	16	45571117	45588066	7	0	0.702784	1
CD2	ENSSSCG00000006736	4	103962319	103977292	9	0	0.936823	1
CD244	ENSSSCG00000006374	4	89668239	89700972	2	0	0.887139	1
CD2AP	ENSSSCG00000030197	7	42217588	42332518	14	1	0.518371	1
CD300C	ENSSSCG00000017236	12	6632117	6637555	16	1	0.95846	1
CD38	ENSSSCG00000008742	8	11083682	11130785	16	1	0.971765	1
CD3D	ENSSSCG00000015093	9	45637129	45644221	11	0	1	1
CD3E	ENSSSCG00000040140	9	45619481	45635379	16	0	1	1
CD40	ENSSSCG00000035078	17	48286029	48298528	5	1	0.453504	1
CD5	ENSSSCG00000013115	2	10648974	10673919	19	0	1	1
CD53	ENSSSCG00000006800	4	109306554	109335802	12	0	0.515419	1
CD58	ENSSSCG00000006738	4	104169883	104227917	6	1	0.26924	1
CD6	ENSSSCG00000013111	2	10738471	10785497	20	2	0.717259	1
CD79B	ENSSSCG00000017283	12	15053007	15056441	13	0	0.951932	1
CD81	ENSSSCG00000039243	2	1506652	1641667	4	0	0.410101	1
CD84	ENSSSCG00000006381	4	89932202	89969666	16	0	1	1
CD8A	ENSSSCG00000008217	3	57998891	58037130	11	0	0.966149	1
CD96	ENSSSCG00000023993	13	148090629	148192231	1	0	0.8796	1
CDC123	ENSSSCG00000011112	10	59718340	59765621	8	0	0.991357	1
CDC14A	ENSSSCG00000006864	4	117635861	117805254	9	0	0.906618	1
CDC73	ENSSSCG00000010801	10	575074	667434	14	1	0.873862	1
CDCA7L	ENSSSCG00000015380	9	90766767	90806865	8	0	0.933684	1
CDIPT	ENSSSCG00000027629	3	18084549	18091798	7	0	0.952732	1
CDK14	ENSSSCG00000015307	9	70499828	71310244	1	0	0.9167	1
CDK5RAP2	ENSSSCG00000028117	1	260467159	260635443	3	0	0.530978	1
CDK5RAP3	ENSSSCG00000017524	12	24224256	24234467	6	1	0.188002	1
CDK8	ENSSSCG00000009298	11	4054209	4181093	7	1	0.18654	1
CEMIP2	ENSSSCG00000024257	1	224961059	225041575	13	0	0.990936	1
CENPM	ENSSSCG00000035991	5	6677716	6690308	14	2	0.140931	1
CEP104	ENSSSCG00000003362	6	65274486	65310728	16	0	0.924083	1
CEP120	ENSSSCG00000014239	2	126838294	126930483	13	1	0.300617	1
CEP152	ENSSSCG00000004657	1	122725903	122979848	8	0	0.592995	1
CEP295	ENSSSCG00000014946	9	26103283	26158759	7	0	0.26766	1
CEP43	ENSSSCG00000004023	1	2086925	2120778	1	0	0.0924	1
CEP85L	ENSSSCG00000004249	1	43392645	43563695	2	0	0.565584	1
CERK	ENSSSCG00000038763	5	2818784	2870200	12	0	1	1
CERS4	ENSSSCG00000013595	2	71004417	71048250	5	0	0.988662	1
CERS5	ENSSSCG00000024932	5	16037704	16070007	10	1	0.782771	1
CFAP20	ENSSSCG00000002805	6	19854236	19969347	2	0	0.969167	1
CFDP1	ENSSSCG00000033842	6	12223747	12354177	10	0	0.383294	1
CHCHD4	ENSSSCG00000011604	13	70417326	70428922	6	0	0.22992	1
CHD1L	ENSSSCG00000006701	4	100264967	100436529	2	0	0.986635	1
CHD6	ENSSSCG00000007360	17	44047803	44265431	13	3	0	0
CHD7	ENSSSCG00000006231	4	72571874	72754432	8	0	0.615321	1
CHID1	ENSSSCG00000012837	2	552323	571753	8	0	0.714662	1
CHKA	ENSSSCG00000012889	2	4788412	4846667	13	0	0.679011	1
CHML	ENSSSCG00000031212	10	11835582	11845804	1	0	0.4333	1
CHMP1A	ENSSSCG00000023677	6	351922	358655	13	1	0.251056	1
CHMP2B	ENSSSCG00000011997	13	168533693	168569567	2	0	0.421175	1
CHORDC1	ENSSSCG00000014934	9	23181850	23208683	14	0	0.79103	1
CHST10	ENSSSCG00000008175	3	53862215	53899244	2	0	0.762331	1
CHST11	ENSSSCG00000000837	5	79787995	80067816	19	1	0.917681	1
CHST15	ENSSSCG00000029482	14	133460167	133544018	1	0	0.7921	1
CHST2	ENSSSCG00000022031	13	83819416	83821780	4	0	0.493286	1
CIAO3	ENSSSCG00000008002	3	41042093	41050013	1	0	0.8018	1
CILK1	ENSSSCG00000002628	7	46658681	46723585	11	0	0.980724	1
CISH	ENSSSCG00000040581	13	33084873	33090615	6	1	0.281231	1
CIZ1	ENSSSCG00000005640	1	268617087	268642058	5	0	0.421405	1
CLASP1	ENSSSCG00000039157	15	29782604	30042734	7	2	0.0267345	0.726339
CLASP2	ENSSSCG00000011236	13	19305180	19510585	8	0	0.600503	1
CLCC1	ENSSSCG00000006841	4	111080655	111101329	14	0	0.548288	1
CLCN6	ENSSSCG00000003429	6	71881972	71916032	13	0	0.877138	1
CLEC17A	ENSSSCG00000013777	2	64689041	64706131	10	0	0.999967	1
CLEC5A	ENSSSCG00000021933	18	8004448	8016318	17	1	0.225624	1
CLEC7A	ENSSSCG00000000648	5	61832944	61846438	6	0	0.976598	1
CLIP1	ENSSSCG00000009793	14	30320958	30467686	6	0	0.472857	1
CLN6	ENSSSCG00000004957	1	166107228	166126584	12	0	0.933639	1
CLOCK	ENSSSCG00000008909	8	54788864	54910146	2	0	0.721542	1
CLP1	ENSSSCG00000031442	2	13282160	13289898	9	0	0.653827	1
CLU	ENSSSCG00000009668	14	11336590	11352475	3	1	0.0273901	0.727795
CMPK1	ENSSSCG00000003885	6	164162515	164197379	10	1	0.5161	1
CMPK2	ENSSSCG00000008647	3	128903616	128917871	5	2	0	0
CMTM3	ENSSSCG00000038151	6	27308141	27317308	3	0	0.724502	1
CMTM7	ENSSSCG00000011234	13	18372194	18426964	6	0	0.510799	1
CMTR1	ENSSSCG00000001578	7	32931786	33063739	11	0	0.984211	1
CNN2	ENSSSCG00000039542	2	77357218	77385600	7	0	0.999507	1
CNNM3	ENSSSCG00000008201	3	56792388	56811790	17	1	0.428714	1
CNOT8	ENSSSCG00000017067	16	68313884	68350261	11	2	0.0220952	0.648981
CNP	ENSSSCG00000017420	12	20758081	20776868	9	2	0.070431	0.998366
CNPY3	ENSSSCG00000001651	7	38014750	38025159	6	1	0.165838	1
COASY	ENSSSCG00000017398	12	20257613	20262795	11	1	0.860255	1
COG1	ENSSSCG00000017248	12	7743060	7760504	5	0	0.496456	1
COG3	ENSSSCG00000023738	11	21759178	21872726	12	0	0.709229	1
COG5	ENSSSCG00000037556	9	106990573	107273607	12	0	0.397458	1
COG7	ENSSSCG00000010799	3	22740436	22826585	1	0	0.8186	1
COIL	ENSSSCG00000017613	12	33146921	33254336	6	0	0.352424	1
COLGALT1	ENSSSCG00000013883	2	60138303	60197611	1	0	0.9653	1
COMMD10	ENSSSCG00000014223	2	120238614	120445021	10	1	0.525737	1
COMMD2	ENSSSCG00000011705	13	89962623	90013830	9	1	0.694337	1
COMMD6	ENSSSCG00000009464	11	47543814	47818561	17	1	0.669598	1
COMMD8	ENSSSCG00000033373	8	37333572	37380253	1	1	0.0094	0.410196
COMMD9	ENSSSCG00000013293	2	24819567	24839078	12	1	0.205676	1
COPS4	ENSSSCG00000009241	8	135280502	135314460	2	0	0.775865	1
COPS7B	ENSSSCG00000033334	15	132427041	132450690	3	0	0.80324	1
COPS8	ENSSSCG00000016323	15	136827862	136838048	7	0	0.726708	1
COX20	ENSSSCG00000039618	10	17471908	17477392	1	0	0.7907	1
COX6A2	ENSSSCG00000036789	3	17113388	17135104	6	0	0.999919	1
COX7A2L	ENSSSCG00000008466	3	97951142	97984958	2	0	0.904963	1
COX7C	ENSSSCG00000040325	2	94345438	94353027	6	0	0.990347	1
CPEB2	ENSSSCG00000038410	8	10401296	10472138	1	0	0.9679	1
CPM	ENSSSCG00000023630	5	33151388	33264317	4	0	0.325999	1
CPOX	ENSSSCG00000011978	13	160332436	160348232	2	1	0.0806021	1
CPPED1	ENSSSCG00000024206	3	30362643	30489143	3	0	0.415932	1
CPQ	ENSSSCG00000006087	4	39480676	39967629	12	1	0.824872	1
CPT1A	ENSSSCG00000012880	2	4233099	4293984	17	0	0.767855	1
CRACDL	ENSSSCG00000008187	3	55351098	55489120	5	0	0.757843	1
CRAMP1	ENSSSCG00000008026	3	40257684	40308001	1	0	0.3226	1
CRAT	ENSSSCG00000005671	1	269386650	269401331	12	0	0.751993	1
CREB3	ENSSSCG00000005318	1	236450342	236456373	2	0	0.536871	1
CREBBP	ENSSSCG00000007951	3	38388547	38530230	11	0	0.981605	1
CRELD1	ENSSSCG00000011560	13	66194865	66203412	1	0	0.2155	1
CRELD2	ENSSSCG00000000981	5	709045	716927	10	1	0.111385	1
CRIM1	ENSSSCG00000008504	3	103612659	103815997	1	0	0.4765	1
CRTAM	ENSSSCG00000015137	9	49783731	49811313	14	1	0.34791	1
CRTC2	ENSSSCG00000006567	4	95734299	95745630	5	0	0.86722	1
CRY2	ENSSSCG00000013270	2	16585966	16620405	8	2	0.0111515	0.457025
CRYBG1	ENSSSCG00000004371	1	72515942	72826360	15	1	0.132036	1
CRYL1	ENSSSCG00000009268	11	845466	931649	5	0	0.612783	1
CSF1R	ENSSSCG00000014441	2	151102138	151147634	14	0	0.99992	1
CSF2RB	ENSSSCG00000000136	5	10816371	10840598	16	0	0.999997	1
CSGALNACT2	ENSSSCG00000010200	14	61372317	61415621	11	0	0.991975	1
CSK	ENSSSCG00000001900	7	58736529	58755260	1	0	0.1682	1
CSNK1A1	ENSSSCG00000014435	2	150612844	150662351	5	0	0.99746	1
CSNK2A2	ENSSSCG00000002804	6	19976927	20016741	4	0	0.878356	1
CSRNP1	ENSSSCG00000011264	13	23833133	23845215	6	1	0.183356	1
CST3	ENSSSCG00000037360	17	30470855	30474590	4	1	0.0616924	0.968674
CSTB	ENSSSCG00000027357	13	206706063	206710646	10	0	0.848341	1
CTDNEP1	ENSSSCG00000017935	12	52599218	52606061	3	0	0.986365	1
CTDSPL2	ENSSSCG00000035827	1	127028887	127125392	2	0	0.892834	1
CTNNA1	ENSSSCG00000014339	2	140682371	140871334	13	1	0.594207	1
CTNNBL1	ENSSSCG00000007337	17	40774719	40948945	4	0	0.926693	1
CTNND1	ENSSSCG00000013174	2	13143939	13209224	4	0	0.0424141	0.83265
CTNS	ENSSSCG00000017865	12	49730955	49753208	11	1	0.272784	1
CTSC	ENSSSCG00000014924	9	21722035	21761473	13	0	1	1
CTSF	ENSSSCG00000038918	2	5855111	5860253	4	0	0.88317	1
CTSH	ENSSSCG00000001770	7	48083569	48106041	19	0	1	1
CTSL	ENSSSCG00000010948	10	27668264	27674618	18	1	0.999942	1
CTSZ	ENSSSCG00000007522	17	59141501	59149298	8	0	0.999907	1
CUL4A	ENSSSCG00000009556	11	78557070	78589194	12	1	0.829551	1
CUL5	ENSSSCG00000029198	9	36419913	36524637	2	0	0.519292	1
CUTC	ENSSSCG00000010542	14	110895067	110925428	8	0	0.745565	1
CUX1	ENSSSCG00000007681	3	9317114	9669998	10	0	0.716351	1
CWC22	ENSSSCG00000016008	15	85542004	85605614	6	1	0.35777	1
CWF19L2	ENSSSCG00000028201	9	35967044	36059749	10	0	0.943577	1
CX3CR1	ENSSSCG00000024024	13	23944369	23957486	1	0	0.5525	1
CXCL2	ENSSSCG00000008959	8	70054888	70159145	11	0	0.376677	1
CXCL8	ENSSSCG00000008953	8	69932643	69935861	3	0	0.230146	1
CXXC5	ENSSSCG00000037898	2	141480395	141514324	12	1	0.66386	1
CYB561A3	ENSSSCG00000013086	2	10142170	10161891	18	0	0.999732	1
CYB5B	ENSSSCG00000033944	6	17519289	17645386	14	0	0.946368	1
CYB5R3	ENSSSCG00000000038	5	6146279	6170202	14	0	0.83454	1
CYB5R4	ENSSSCG00000022994	1	53091419	53191212	6	0	0.899249	1
CYBA	ENSSSCG00000031493	6	1015154	1021418	12	0	0.963386	1
CYCS	ENSSSCG00000016714	18	47169866	47173866	14	0	0.901175	1
CYFIP2	ENSSSCG00000017054	16	65852588	66001559	11	0	1	1
CYHR1	ENSSSCG00000027076	4	332300	346537	13	0	0.984203	1
CYLD	ENSSSCG00000040286	6	34059941	34121272	14	2	0.65081	1
CYP1B1	ENSSSCG00000033844	3	102195741	102206750	16	0	1	1
CYP2U1	ENSSSCG00000009151	8	114011304	114035357	4	0	0.504266	1
CYRIA	ENSSSCG00000008617	3	120968060	121069242	10	0	0.744948	1
CYTH1	ENSSSCG00000017167	12	3355954	3432644	16	0	1	1
CYTH3	ENSSSCG00000034768	3	4900571	5002199	6	0	0.900642	1
CYTH4	ENSSSCG00000000130	5	10489286	10521736	19	0	1	1
D2HGDH	ENSSSCG00000034101	15	140282068	140322624	13	0	0.659992	1
DAGLB	ENSSSCG00000027288	3	4741877	4779205	13	2	0.0610545	0.968674
DAPK1	ENSSSCG00000010949	10	27724644	27954350	17	3	0.148019	1
DAXX	ENSSSCG00000001509	7	29676854	29681110	4	0	0.718496	1
DBNDD2	ENSSSCG00000033586	17	47686259	47729668	11	1	0.513657	1
DBNL	ENSSSCG00000016721	18	48713340	48725697	5	1	0.214791	1
DBT	ENSSSCG00000006866	4	117875002	117937561	9	0	0.689023	1
DCAF1	ENSSSCG00000011417	13	33670974	33750734	16	3	0.0933292	1
DCAF7	ENSSSCG00000017294	12	15319593	15350978	11	0	0.998439	1
DCP1A	ENSSSCG00000022616	13	35392510	35479703	5	0	0.326544	1
DCP2	ENSSSCG00000014204	2	116726243	116804648	18	0	0.996034	1
DCTN5	ENSSSCG00000040943	3	22558951	22586802	10	0	0.638609	1
DDB1	ENSSSCG00000013094	2	10171499	10201602	18	1	0.948226	1
DDOST	ENSSSCG00000003505	6	78885268	78895853	3	0	0.673333	1
DDRGK1	ENSSSCG00000007160	17	32479976	32491400	13	1	0.438588	1
DDX11	ENSSSCG00000000745	5	67321132	67397111	4	0	0.264877	1
DDX20	ENSSSCG00000006783	4	108624458	108647342	17	0	0.384618	1
DDX31	ENSSSCG00000005729	1	272383595	272454198	1	0	0.2261	1
DDX5	ENSSSCG00000032092	12	14571310	14601576	13	0	0.6681	1
DDX56	ENSSSCG00000016745	18	50705391	50715037	2	0	0.842319	1
DDX6	ENSSSCG00000015097	9	46025445	46063814	9	0	0.995027	1
DEF8	ENSSSCG00000002640	6	140897	160884	8	0	0.737999	1
DENND11	ENSSSCG00000016491	18	8205524	8261702	5	1	0.390166	1
DENND1B	ENSSSCG00000010900	10	20395462	20636247	11	0	0.528703	1
DENND3	ENSSSCG00000030831	4	2530644	2578099	19	0	0.999944	1
DENND4A	ENSSSCG00000004938	1	163659936	163790196	13	2	0.269351	1
DENND4B	ENSSSCG00000006568	4	95747440	95761540	10	0	0.512767	1
DENND5A	ENSSSCG00000014578	9	268383	357329	11	0	0.956746	1
DENND6B	ENSSSCG00000034272	5	376551	389332	2	0	0.324568	1
DERA	ENSSSCG00000000599	5	56590978	56706458	2	0	0.311237	1
DERL1	ENSSSCG00000033690	4	16310364	16346745	8	0	0.955758	1
DESI2	ENSSSCG00000010876	10	17365665	17416639	8	0	0.674469	1
DFFA	ENSSSCG00000003404	6	70724587	70736236	10	1	0.237136	1
DFFB	ENSSSCG00000021436	6	65310863	65323816	2	0	0.714269	1
DGKA	ENSSSCG00000000370	5	21331473	21355535	6	0	0.953064	1
DGKZ	ENSSSCG00000013259	2	16134046	16176239	5	0	0.997868	1
DHCR24	ENSSSCG00000027525	6	157483783	157579161	18	0	0.963948	1
DHRS3	ENSSSCG00000003439	6	72556235	72598815	11	0	0.36445	1
DHRS7B	ENSSSCG00000031802	12	61318454	61352985	4	0	0.719045	1
DHX16	ENSSSCG00000001376	7	23189774	23208062	9	1	0.493153	1
DHX29	ENSSSCG00000016907	16	34425708	34478177	9	1	0.716569	1
DHX33	ENSSSCG00000039064	12	51527083	51546448	3	0	0.992366	1
DHX34	ENSSSCG00000003114	6	53131279	53161367	3	0	0.933727	1
DHX37	ENSSSCG00000009758	14	28206160	28243427	5	0	0.680869	1
DHX38	ENSSSCG00000002748	6	14998292	15016378	11	2	0.318308	1
DHX40	ENSSSCG00000017665	12	35781578	35828501	5	1	0.376787	1
DHX8	ENSSSCG00000017378	12	19549285	19582112	16	1	0.629988	1
DIP2B	ENSSSCG00000029196	5	16373020	16603196	13	0	0.804612	1
DIPK1A	ENSSSCG00000006900	4	124229560	124360042	14	2	0.0768199	1
DIS3	ENSSSCG00000009460	11	45044508	45075910	1	1	0.0078	0.377208
DLGAP1	ENSSSCG00000003690	6	102333403	103199838	1	0	0.4076	1
DMTF1	ENSSSCG00000015393	9	93416454	93463042	1	0	0.9653	1
DNAJB1	ENSSSCG00000013784	2	64750820	64765485	1	0	0.5356	1
DNAJB12	ENSSSCG00000010288	14	75169082	75329718	5	1	0.266732	1
DNAJB6	ENSSSCG00000033272	18	1444737	1630889	9	0	0.93191	1
DNAJC11	ENSSSCG00000003384	6	67463377	67529930	17	2	0.18435	1
DNAJC3	ENSSSCG00000026082	11	65230162	65303844	10	1	0.429993	1
DNASE2	ENSSSCG00000013731	2	66149862	66152855	1	0	0.9121	1
DNM2	ENSSSCG00000013630	2	69474031	69574424	1	0	0.8789	1
DNTTIP2	ENSSSCG00000006892	4	123394761	123474519	15	1	0.837849	1
DOCK10	ENSSSCG00000016237	15	126435267	126711531	18	0	0.999104	1
DOCK4	ENSSSCG00000025602	18	33423218	33879368	4	0	0.998925	1
DOCK5	ENSSSCG00000009650	14	9197394	9434993	11	0	0.709757	1
DOK2	ENSSSCG00000009612	14	6177009	6188708	15	0	0.720272	1
DONSON	ENSSSCG00000027089	13	197193656	197248406	2	0	0.763363	1
DOP1B	ENSSSCG00000012054	13	199848038	199982480	1	0	0.1192	1
DPH2	ENSSSCG00000036620	6	167322331	167328140	2	0	0.0503887	0.914158
DPH5	ENSSSCG00000006859	4	117269053	117304368	2	0	0.506894	1
DPY19L1	ENSSSCG00000027063	18	38800953	39084189	6	1	0.0837669	1
DPY19L3	ENSSSCG00000022521	6	42282130	42414827	8	0	0.82769	1
DPYD	ENSSSCG00000006878	4	119931458	120712462	16	1	0.88007	1
DPYSL2	ENSSSCG00000030130	14	10427500	10545703	15	1	0.546635	1
DRAM2	ENSSSCG00000026922	4	109183345	109204970	3	0	0.952232	1
DRG2	ENSSSCG00000036328	12	60586209	60598284	11	0	0.899655	1
DTX2	ENSSSCG00000025430	3	9872935	9925933	4	0	0.538925	1
DTX4	ENSSSCG00000013145	2	12199229	12237615	7	2	0.00313603	0.252988
DUSP16	ENSSSCG00000032097	5	59753048	59961844	9	0	0.795569	1
DUSP28	ENSSSCG00000028180	15	139537324	139539438	3	1	0.087121	1
DUSP3	ENSSSCG00000020744	12	19336354	19349734	14	1	0.321403	1
DUSP6	ENSSSCG00000037910	5	93302975	93307504	5	0	0.435215	1
DYM	ENSSSCG00000004508	1	98638339	99024642	1	0	0.9277	1
DYNC1LI1	ENSSSCG00000011233	13	18506194	18558007	12	0	0.983917	1
DYNLT1	ENSSSCG00000033107	1	8556059	8563679	11	0	0.741145	1
EAF1	ENSSSCG00000026622	13	2654251	2671132	9	0	0.910614	1
EAPP	ENSSSCG00000001960	7	65240123	65263198	1	0	0.6915	1
EBNA1BP2	ENSSSCG00000030177	6	168049673	168061787	6	0	0.365259	1
ECE1	ENSSSCG00000003513	6	79408328	79466106	13	1	0.935285	1
ECHDC1	ENSSSCG00000004216	1	35852934	35909956	4	1	0.226912	1
ECHS1	ENSSSCG00000038086	14	141335990	141349030	9	0	0.821013	1
ECI2	ENSSSCG00000001000	7	2421054	2446276	1	0	0.4177	1
ECPAS	ENSSSCG00000005459	1	252218819	252324923	14	0	0.921862	1
EDEM2	ENSSSCG00000007291	17	38480038	38515227	2	0	0.766598	1
EEA1	ENSSSCG00000044340	5	90168242	90257248	5	1	0.320822	1
EEF1D	ENSSSCG00000006954	4	969524	986750	8	1	0.563917	1
EEF2K	ENSSSCG00000007839	3	23887125	23956373	1	0	0.7476	1
EFCAB14	ENSSSCG00000003895	6	164777980	164820999	9	0	0.879415	1
EFL1	ENSSSCG00000001792	7	50839725	50977070	16	1	0.640767	1
EFR3A	ENSSSCG00000005955	4	9053089	9137244	14	0	0.967331	1
EHBP1L1	ENSSSCG00000012988	2	6662463	6679028	5	0	0.991178	1
EHD1	ENSSSCG00000013017	2	7298259	7321577	12	0	0.792023	1
EHD3	ENSSSCG00000035987	3	108103632	108134889	2	1	0.0671589	0.972397
EHMT2	ENSSSCG00000001420	7	23977683	23993478	17	0	0.933252	1
EIF2AK1	ENSSSCG00000007592	3	5075037	5113622	13	0	0.793018	1
EIF2AK3	ENSSSCG00000008208	3	57423875	57506247	17	0	0.981335	1
EIF2B4	ENSSSCG00000023140	3	111780332	111786377	15	1	0.78645	1
EIF3D	ENSSSCG00000000141	5	11213701	11233005	15	0	0.99997	1
EIF3F	ENSSSCG00000039647	9	1291661	1297972	10	0	0.965568	1
EIF4E2	ENSSSCG00000038466	15	133060280	133104194	6	1	0.769823	1
ELAC2	ENSSSCG00000028465	12	57206864	57238444	7	0	0.395515	1
ELMO2	ENSSSCG00000023306	17	48526698	48567660	7	0	0.960364	1
ELMOD3	ENSSSCG00000008238	3	59369820	59401151	8	2	0.000511353	0.0727325
ELOVL1	ENSSSCG00000035238	6	167881352	167886124	8	0	0.984301	1
ELOVL5	ENSSSCG00000024149	7	46860780	47043818	3	0	0.434418	1
ELP1	ENSSSCG00000005441	1	249905472	249981641	4	1	0.0990497	1
ELP3	ENSSSCG00000009674	14	11832134	11940069	7	1	0.231553	1
ELP5	ENSSSCG00000027514	12	52603833	52612275	1	0	0.4552	1
EMC10	ENSSSCG00000039372	6	55316471	55322250	1	0	0.5231	1
EMILIN2	ENSSSCG00000003694	6	103730622	103786929	12	0	0.999983	1
EMP1	ENSSSCG00000036723	5	59244691	59268025	6	0	0.922269	1
ENDOV	ENSSSCG00000030277	12	2076491	2098762	11	0	0.999509	1
ENG	ENSSSCG00000005625	1	268306120	268343827	13	0	0.9714	1
ENO1	ENSSSCG00000022343	6	69385882	69401117	15	0	1	1
ENOPH1	ENSSSCG00000009246	8	135775745	135802388	4	0	0.771645	1
ENPP1	ENSSSCG00000004193	1	31722721	31796595	2	0	0.630198	1
ENPP4	ENSSSCG00000025788	7	40896501	40912417	7	0	0.568536	1
ENSSSCG00000000025	ENSSSCG00000000025	5	4873152	4898647	14	0	0.99997	1
ENSSSCG00000000148	ENSSSCG00000000148	5	11509984	11543032	7	1	0.583994	1
ENSSSCG00000000473	ENSSSCG00000000473	5	30488266	30511551	6	1	0.435067	1
ENSSSCG00000000500	ENSSSCG00000000500	5	33858572	34053897	9	0	0.706937	1
ENSSSCG00000000639	ENSSSCG00000000639	5	61584528	61596995	2	0	0.842958	1
ENSSSCG00000000657	ENSSSCG00000000657	5	62187297	62226133	13	0	1	1
ENSSSCG00000000703	ENSSSCG00000000703	5	64181831	64188275	1	0	0.9227	1
ENSSSCG00000001021	ENSSSCG00000001021	7	4621853	4638176	1	1	0.0095	0.410196
ENSSSCG00000001038	ENSSSCG00000001038	7	7462212	7565369	9	0	0.9959	1
ENSSSCG00000001097	ENSSSCG00000001097	7	19587685	19838093	17	0	1	1
ENSSSCG00000001229	ENSSSCG00000001229	7	22823841	22962547	3	0	0.696471	1
ENSSSCG00000001341	ENSSSCG00000001341	7	23004251	23015415	17	1	0.870673	1
ENSSSCG00000001396	ENSSSCG00000001396	7	23622397	23628329	16	0	0.997108	1
ENSSSCG00000001398	ENSSSCG00000001398	7	23634639	23649314	16	0	0.996836	1
ENSSSCG00000001455	ENSSSCG00000001455	7	24881775	24914053	11	4	0	0
ENSSSCG00000001456	ENSSSCG00000001456	7	24951495	24995637	8	0	0.653167	1
ENSSSCG00000001458	ENSSSCG00000001458	7	24993416	25001394	2	0	0.506185	1
ENSSSCG00000001924	ENSSSCG00000001924	7	60631913	60823865	1	0	0.5433	1
ENSSSCG00000002266	ENSSSCG00000002266	7	85980759	86107859	8	0	0.998737	1
ENSSSCG00000002646	ENSSSCG00000002646	6	863802	869226	4	0	0.6007	1
ENSSSCG00000002759	ENSSSCG00000002759	6	17645552	17654743	6	1	0.0502852	0.914158
ENSSSCG00000003079	ENSSSCG00000003079	6	51146434	51180731	1	0	0.8241	1
ENSSSCG00000003236	ENSSSCG00000003236	6	58355212	58438572	1	0	0.7742	1
ENSSSCG00000003278	ENSSSCG00000003278	6	59167707	59175492	10	0	0.791283	1
ENSSSCG00000003421	ENSSSCG00000003421	6	71743261	71774223	10	1	0.546991	1
ENSSSCG00000003451	ENSSSCG00000003451	6	73019057	73049998	11	1	0.44686	1
ENSSSCG00000003554	ENSSSCG00000003554	6	83246934	83262746	10	1	0.176566	1
ENSSSCG00000004024	ENSSSCG00000004024	1	2144304	2164768	13	0	1	1
ENSSSCG00000004082	ENSSSCG00000004082	1	14028858	14201706	10	0	0.667167	1
ENSSSCG00000004307	ENSSSCG00000004307	1	56043345	56070164	1	0	0.094	1
ENSSSCG00000004387	ENSSSCG00000004387	1	74628217	74760328	5	0	0.287883	1
ENSSSCG00000004441	ENSSSCG00000004441	1	81934679	82063005	1	0	0.8068	1
ENSSSCG00000004670	ENSSSCG00000004670	1	126304056	126310749	3	0	0.848626	1
ENSSSCG00000005255	ENSSSCG00000005255	1	223560282	223653368	9	1	0.214912	1
ENSSSCG00000005311	ENSSSCG00000005311	1	236345913	236373054	13	0	0.999351	1
ENSSSCG00000005460	ENSSSCG00000005460	1	252426380	252447095	3	0	0.629939	1
ENSSSCG00000005478	ENSSSCG00000005478	1	254033378	254035978	5	0	0.990025	1
ENSSSCG00000005623	ENSSSCG00000005623	1	268371569	268384777	11	0	0.608542	1
ENSSSCG00000005715	ENSSSCG00000005715	1	271336821	271430936	7	0	0.999768	1
ENSSSCG00000005738	ENSSSCG00000005738	1	272776840	272824185	13	0	0.991321	1
ENSSSCG00000005916	ENSSSCG00000005916	4	588636	597695	1	0	0.4309	1
ENSSSCG00000005959	ENSSSCG00000005959	4	10475729	10645254	10	0	0.997542	1
ENSSSCG00000005982	ENSSSCG00000005982	4	15978764	15998799	11	0	0.96466	1
ENSSSCG00000006324	ENSSSCG00000006324	4	85029895	85057650	1	0	0.6614	1
ENSSSCG00000006376	ENSSSCG00000006376	4	89738378	89751602	6	1	0.0982371	1
ENSSSCG00000006418	ENSSSCG00000006418	4	91374897	91402486	7	0	0.923751	1
ENSSSCG00000006452	ENSSSCG00000006452	4	92031709	92101187	7	1	0.407804	1
ENSSSCG00000006510	ENSSSCG00000006510	4	94163110	94248779	14	1	0.459691	1
ENSSSCG00000007004	ENSSSCG00000007004	17	12034062	12087884	7	1	0.613949	1
ENSSSCG00000007117	ENSSSCG00000007117	17	30351534	30359855	8	1	0.240251	1
ENSSSCG00000007322	ENSSSCG00000007322	17	39875628	39987651	8	0	0.878139	1
ENSSSCG00000007512	ENSSSCG00000007512	17	58437584	58490700	11	0	0.879074	1
ENSSSCG00000007524	ENSSSCG00000007524	17	59170649	59176843	4	0	0.373187	1
ENSSSCG00000007617	ENSSSCG00000007617	3	6503921	6521844	5	0	0.841307	1
ENSSSCG00000007705	ENSSSCG00000007705	3	10609855	10633372	11	1	0.355364	1
ENSSSCG00000007719	ENSSSCG00000007719	3	11419396	11505407	1	0	0.0786	1
ENSSSCG00000007735	ENSSSCG00000007735	3	16308112	16376587	14	2	0.313873	1
ENSSSCG00000007738	ENSSSCG00000007738	3	16637481	16646869	7	0	0.710766	1
ENSSSCG00000007745	ENSSSCG00000007745	3	16830919	16843585	5	0	0.416315	1
ENSSSCG00000007749	ENSSSCG00000007749	3	16946006	16950793	1	0	0.8698	1
ENSSSCG00000007826	ENSSSCG00000007826	3	21548348	21593673	1	0	0.8013	1
ENSSSCG00000007973	ENSSSCG00000007973	3	41582098	41590485	1	0	0.1118	1
ENSSSCG00000008183	ENSSSCG00000008183	3	55032996	55108355	10	0	0.862258	1
ENSSSCG00000008451	ENSSSCG00000008451	3	96221873	96317247	4	0	0.98027	1
ENSSSCG00000009208	ENSSSCG00000009208	8	130346214	130527451	17	0	0.960282	1
ENSSSCG00000009211	ENSSSCG00000009211	8	130527610	130532705	14	1	0.433527	1
ENSSSCG00000009240	ENSSSCG00000009240	8	135229598	135279045	2	0	0.981773	1
ENSSSCG00000009293	ENSSSCG00000009293	11	2806674	3047354	16	0	1	1
ENSSSCG00000009425	ENSSSCG00000009425	11	23141133	23159717	15	2	0.174191	1
ENSSSCG00000009625	ENSSSCG00000009625	14	6834779	6848531	16	0	0.966902	1
ENSSSCG00000009633	ENSSSCG00000009633	14	7257509	7359315	18	1	0.948348	1
ENSSSCG00000009683	ENSSSCG00000009683	14	12987818	13100165	3	1	0.286745	1
ENSSSCG00000009926	ENSSSCG00000009926	14	41061759	41075951	9	2	0.0650097	0.968674
ENSSSCG00000010078	ENSSSCG00000010078	14	50020459	50037850	1	0	0.3309	1
ENSSSCG00000010525	ENSSSCG00000010525	14	109008137	109043516	12	1	0.503227	1
ENSSSCG00000010719	ENSSSCG00000010719	14	132482973	132495352	1	0	0.5545	1
ENSSSCG00000010734	ENSSSCG00000010734	14	133808191	133830499	17	0	0.990705	1
ENSSSCG00000010834	ENSSSCG00000010834	10	11362511	11429023	13	0	0.568354	1
ENSSSCG00000010855	ENSSSCG00000010855	10	13831228	13845894	8	0	0.802678	1
ENSSSCG00000010860	ENSSSCG00000010860	10	14532550	14561858	11	0	0.993618	1
ENSSSCG00000011068	ENSSSCG00000011068	10	48694806	48855155	6	1	0.61324	1
ENSSSCG00000011081	ENSSSCG00000011081	10	52586280	52596376	3	0	0.612524	1
ENSSSCG00000011162	ENSSSCG00000011162	10	68621827	68707893	5	0	0.578188	1
ENSSSCG00000012875	ENSSSCG00000012875	2	4069275	4105060	13	0	0.548166	1
ENSSSCG00000012878	ENSSSCG00000012878	2	4187004	4194525	4	1	0.101559	1
ENSSSCG00000012879	ENSSSCG00000012879	2	4193940	4206366	1	0	0.265	1
ENSSSCG00000012886	ENSSSCG00000012886	2	4682315	4695960	7	0	0.906955	1
ENSSSCG00000012997	ENSSSCG00000012997	2	6922387	6950179	15	1	0.40548	1
ENSSSCG00000013042	ENSSSCG00000013042	2	7767633	7783813	15	0	0.663088	1
ENSSSCG00000013052	ENSSSCG00000013052	2	8290545	8354898	10	0	0.941757	1
ENSSSCG00000013082	ENSSSCG00000013082	2	10072917	10088172	12	2	0	0
ENSSSCG00000013100	ENSSSCG00000013100	2	11226798	11385094	12	2	0.439395	1
ENSSSCG00000013720	ENSSSCG00000013720	2	66329039	66349095	4	0	0.623538	1
ENSSSCG00000014280	ENSSSCG00000014280	2	134660927	134939189	9	0	0.683354	1
ENSSSCG00000014343	ENSSSCG00000014343	2	141179564	141231016	7	1	0.453314	1
ENSSSCG00000014540	ENSSSCG00000014540	2	9535148	9537977	17	0	0.999997	1
ENSSSCG00000014565	ENSSSCG00000014565	2	37934	154734	4	0	0.990292	1
ENSSSCG00000014600	ENSSSCG00000014600	9	2577487	3075812	15	2	0.25275	1
ENSSSCG00000014672	ENSSSCG00000014672	9	4174328	4188440	15	0	0.641377	1
ENSSSCG00000014855	ENSSSCG00000014855	9	9616456	9630413	11	0	1	1
ENSSSCG00000014884	ENSSSCG00000014884	9	12310113	12432136	5	1	0.00157326	0.140894
ENSSSCG00000014909	ENSSSCG00000014909	9	19617291	19734636	14	2	0.206935	1
ENSSSCG00000014997	ENSSSCG00000014997	9	35167572	35185493	10	2	0.0197483	0.620147
ENSSSCG00000015664	ENSSSCG00000015664	9	67933220	67960372	17	1	0.744729	1
ENSSSCG00000015814	ENSSSCG00000015814	15	47730506	47861057	10	0	0.772121	1
ENSSSCG00000016226	ENSSSCG00000016226	15	124472235	124554991	14	2	0.270541	1
ENSSSCG00000016263	ENSSSCG00000016263	15	131299946	131383929	20	1	0.711864	1
ENSSSCG00000016411	ENSSSCG00000016411	18	1747217	1761684	16	0	0.996469	1
ENSSSCG00000016451	ENSSSCG00000016451	18	6457604	6464373	8	1	0.287335	1
ENSSSCG00000016646	ENSSSCG00000016646	18	33165376	33248297	6	0	0.973002	1
ENSSSCG00000016687	ENSSSCG00000016687	18	43209189	43509420	13	1	0.482719	1
ENSSSCG00000016738	ENSSSCG00000016738	18	50533429	50556439	2	0	0.9674	1
ENSSSCG00000016755	ENSSSCG00000016755	18	51079344	51088784	10	2	0.0487706	0.907133
ENSSSCG00000016868	ENSSSCG00000016868	16	27738615	27757915	1	0	0.2146	1
ENSSSCG00000016970	ENSSSCG00000016970	16	47736098	47777561	4	0	0.37337	1
ENSSSCG00000017106	ENSSSCG00000017106	16	75517039	75524761	12	0	0.567478	1
ENSSSCG00000017114	ENSSSCG00000017114	16	78993912	79000007	6	0	0.625309	1
ENSSSCG00000017127	ENSSSCG00000017127	12	656347	662515	8	0	0.860292	1
ENSSSCG00000017128	ENSSSCG00000017128	12	661145	682433	1	0	0.469	1
ENSSSCG00000017146	ENSSSCG00000017146	12	2093363	2209820	18	0	0.996307	1
ENSSSCG00000017164	ENSSSCG00000017164	12	3254493	3300835	15	0	0.99999	1
ENSSSCG00000017165	ENSSSCG00000017165	12	3309237	3348525	16	0	0.501697	1
ENSSSCG00000017177	ENSSSCG00000017177	12	4937571	4954246	11	0	0.895214	1
ENSSSCG00000017516	ENSSSCG00000017516	12	24154144	24185893	6	0	0.916693	1
ENSSSCG00000017754	ENSSSCG00000017754	12	44140471	44173634	1	0	0.3755	1
ENSSSCG00000017783	ENSSSCG00000017783	12	45282903	45429794	12	0	0.961317	1
ENSSSCG00000017868	ENSSSCG00000017868	12	49778797	49796107	8	0	0.960456	1
ENSSSCG00000017941	ENSSSCG00000017941	12	52667831	52680189	3	0	0.292022	1
ENSSSCG00000018039	ENSSSCG00000018039	12	59359517	59392572	14	0	0.914193	1
ENSSSCG00000018046	ENSSSCG00000018046	12	59977416	60005195	7	2	0.113372	1
ENSSSCG00000018050	ENSSSCG00000018050	12	60260981	60281884	14	0	0.999254	1
ENSSSCG00000020790	ENSSSCG00000020790	15	139260476	139264212	1	0	0.2673	1
ENSSSCG00000020967	ENSSSCG00000020967	12	6620423	6630163	16	6	0	0
ENSSSCG00000021236	ENSSSCG00000021236	3	33857068	33893396	11	0	0.323335	1
ENSSSCG00000021663	ENSSSCG00000021663	5	10137361	10144140	12	0	0.999696	1
ENSSSCG00000021744	ENSSSCG00000021744	4	16137193	16158262	13	1	0.704094	1
ENSSSCG00000021977	ENSSSCG00000021977	13	18126623	18176668	3	0	0.434248	1
ENSSSCG00000022032	ENSSSCG00000022032	4	129104596	129258379	2	0	0.43744	1
ENSSSCG00000022246	ENSSSCG00000022246	13	207106206	207115920	11	0	0.933945	1
ENSSSCG00000022820	ENSSSCG00000022820	3	59189177	59264049	3	0	0.812195	1
ENSSSCG00000023235	ENSSSCG00000023235	6	83089072	83228779	9	1	0.567205	1
ENSSSCG00000023324	ENSSSCG00000023324	9	45743431	45825195	17	0	0.999504	1
ENSSSCG00000023584	ENSSSCG00000023584	9	108678514	108693106	10	0	0.968195	1
ENSSSCG00000024791	ENSSSCG00000024791	2	27186673	27207233	9	2	0.467578	1
ENSSSCG00000025271	ENSSSCG00000025271	3	8045385	8061834	1	1	0.0144	0.522765
ENSSSCG00000025485	ENSSSCG00000025485	4	108875243	108881679	4	0	0.951222	1
ENSSSCG00000025499	ENSSSCG00000025499	6	44682153	44697293	18	0	1	1
ENSSSCG00000025565	ENSSSCG00000025565	3	28197028	28258066	10	1	0.0623588	0.968674
ENSSSCG00000025582	ENSSSCG00000025582	7	2231288	2250028	8	1	0.133967	1
ENSSSCG00000025593	ENSSSCG00000025593	7	25043722	25057148	12	0	0.995843	1
ENSSSCG00000025644	ENSSSCG00000025644	4	91854058	91863710	7	0	0.999958	1
ENSSSCG00000025940	ENSSSCG00000025940	3	5191815	5228571	7	0	0.508692	1
ENSSSCG00000026043	ENSSSCG00000026043	17	33191908	33236609	4	0	0.593954	1
ENSSSCG00000026064	ENSSSCG00000026064	18	40752452	40756438	1	0	0.207	1
ENSSSCG00000026210	ENSSSCG00000026210	4	92591603	92631712	11	0	0.999317	1
ENSSSCG00000026217	ENSSSCG00000026217	5	61724751	61736614	13	0	0.999072	1
ENSSSCG00000026981	ENSSSCG00000026981	13	197687783	197756787	7	0	0.973612	1
ENSSSCG00000026996	ENSSSCG00000026996	11	64089153	64309836	17	0	0.876362	1
ENSSSCG00000027196	ENSSSCG00000027196	18	6418955	6420959	8	0	1	1
ENSSSCG00000027349	ENSSSCG00000027349	8	3816137	3929059	15	2	0.475931	1
ENSSSCG00000027677	ENSSSCG00000027677	12	25322041	25336753	2	0	0.509071	1
ENSSSCG00000027988	ENSSSCG00000027988	14	140335843	140357364	9	0	0.995285	1
ENSSSCG00000028195	ENSSSCG00000028195	15	32540877	32592810	5	0	0.765066	1
ENSSSCG00000028345	ENSSSCG00000028345	14	60884769	60905184	13	0	0.989021	1
ENSSSCG00000028464	ENSSSCG00000028464	6	12195135	12215744	9	0	0.392399	1
ENSSSCG00000028531	ENSSSCG00000028531	5	10172667	10187883	5	0	0.909423	1
ENSSSCG00000028571	ENSSSCG00000028571	13	207560581	207588502	2	0	0.862554	1
ENSSSCG00000029596	ENSSSCG00000029596	9	108703896	108784398	13	0	0.99999	1
ENSSSCG00000029627	ENSSSCG00000029627	13	207015133	207033142	6	1	0.428365	1
ENSSSCG00000029668	ENSSSCG00000029668	5	10610298	10650314	14	0	1	1
ENSSSCG00000030183	ENSSSCG00000030183	12	17768111	17789315	10	0	0.827392	1
ENSSSCG00000031288	ENSSSCG00000031288	11	49105873	49129888	5	0	0.999716	1
ENSSSCG00000031462	ENSSSCG00000031462	6	12555664	12668998	7	0	0.948276	1
ENSSSCG00000031640	ENSSSCG00000031640	6	150219173	150228121	1	0	0.3625	1
ENSSSCG00000031741	ENSSSCG00000031741	3	126340707	126365645	3	1	0.0727606	1
ENSSSCG00000031838	ENSSSCG00000031838	4	95695809	95699447	5	1	0.0965006	1
ENSSSCG00000031991	ENSSSCG00000031991	10	679318	714793	10	0	0.440915	1
ENSSSCG00000032003	ENSSSCG00000032003	2	4975809	5009533	1	0	0.7133	1
ENSSSCG00000032046	ENSSSCG00000032046	11	71141798	71168321	18	0	0.982662	1
ENSSSCG00000032110	ENSSSCG00000032110	1	272743612	272760055	9	0	0.565245	1
ENSSSCG00000032134	ENSSSCG00000032134	7	117586195	117607570	12	0	0.521171	1
ENSSSCG00000032297	ENSSSCG00000032297	1	261133627	261228126	11	0	0.309178	1
ENSSSCG00000032422	ENSSSCG00000032422	18	6632983	6719123	1	0	0.5177	1
ENSSSCG00000032552	ENSSSCG00000032552	12	40054150	40151043	10	1	0.0758378	1
ENSSSCG00000032554	ENSSSCG00000032554	1	238637876	238667617	11	0	0.790982	1
ENSSSCG00000032626	ENSSSCG00000032626	3	4825986	4850934	13	2	0.2125	1
ENSSSCG00000032942	ENSSSCG00000032942	16	250217	322082	9	0	0.999999	1
ENSSSCG00000032984	ENSSSCG00000032984	10	48177762	48264618	13	1	0.524383	1
ENSSSCG00000033104	ENSSSCG00000033104	7	76929133	77221300	1	0	0.9453	1
ENSSSCG00000033262	ENSSSCG00000033262	2	151402212	151433844	12	0	1	1
ENSSSCG00000033421	ENSSSCG00000033421	12	16288597	16308548	10	0	0.499738	1
ENSSSCG00000033457	ENSSSCG00000033457	12	39590653	39595657	8	0	0.935236	1
ENSSSCG00000033497	ENSSSCG00000033497	6	68954771	69258631	17	0	0.999998	1
ENSSSCG00000033601	ENSSSCG00000033601	6	62207997	62230942	13	0	0.828717	1
ENSSSCG00000033721	ENSSSCG00000033721	7	76468968	77058644	4	0	0.990665	1
ENSSSCG00000033909	ENSSSCG00000033909	18	6372382	6386988	15	0	1	1
ENSSSCG00000033918	ENSSSCG00000033918	12	6665398	6681239	13	2	0.406837	1
ENSSSCG00000034387	ENSSSCG00000034387	2	7157963	7167329	1	0	0.8207	1
ENSSSCG00000034570	ENSSSCG00000034570	6	84852792	84857982	1	0	0.244	1
ENSSSCG00000034711	ENSSSCG00000034711	13	133625744	133659040	4	0	0.21049	1
ENSSSCG00000034802	ENSSSCG00000034802	13	125098786	125102765	2	0	0.522233	1
ENSSSCG00000034844	ENSSSCG00000034844	14	55808639	55912219	8	0	0.28803	1
ENSSSCG00000034870	ENSSSCG00000034870	8	71214949	71227019	1	0	0.706	1
ENSSSCG00000034914	ENSSSCG00000034914	5	63429664	63514566	12	0	0.995133	1
ENSSSCG00000035037	ENSSSCG00000035037	13	206454718	206465807	1	0	0.4192	1
ENSSSCG00000035080	ENSSSCG00000035080	12	44957125	44960736	7	1	0.484653	1
ENSSSCG00000035296	ENSSSCG00000035296	17	47763263	47768385	1	0	0.1546	1
ENSSSCG00000035650	ENSSSCG00000035650	2	57226972	57271406	1	0	0.4521	1
ENSSSCG00000036013	ENSSSCG00000036013	18	7635871	7696814	1	0	0.1357	1
ENSSSCG00000036224	ENSSSCG00000036224	3	57214258	57323512	18	0	0.960592	1
ENSSSCG00000036257	ENSSSCG00000036257	7	5370967	5390619	9	0	0.763031	1
ENSSSCG00000036483	ENSSSCG00000036483	14	30793523	30822032	12	0	0.946011	1
ENSSSCG00000036529	ENSSSCG00000036529	2	103802049	103823553	14	1	0.121768	1
ENSSSCG00000036622	ENSSSCG00000036622	4	92712591	92741150	8	0	0.953143	1
ENSSSCG00000036669	ENSSSCG00000036669	2	9195763	9288391	16	0	0.999999	1
ENSSSCG00000036812	ENSSSCG00000036812	12	61077628	61186129	1	0	0.6171	1
ENSSSCG00000037274	ENSSSCG00000037274	15	132355655	132361435	4	0	0.912005	1
ENSSSCG00000037351	ENSSSCG00000037351	15	131128450	131154896	2	1	0	0
ENSSSCG00000037364	ENSSSCG00000037364	12	742739	747261	10	0	0.537999	1
ENSSSCG00000037566	ENSSSCG00000037566	6	88704560	88712853	6	0	0.937194	1
ENSSSCG00000037816	ENSSSCG00000037816	4	110965939	110971481	12	1	0.586378	1
ENSSSCG00000037885	ENSSSCG00000037885	18	7733566	7734341	3	1	0.0556245	0.953099
ENSSSCG00000038362	ENSSSCG00000038362	13	18464104	18485450	2	0	0.140293	1
ENSSSCG00000038506	ENSSSCG00000038506	9	135025439	135078913	16	0	1	1
ENSSSCG00000038594	ENSSSCG00000038594	17	47649381	47670486	1	0	0.9648	1
ENSSSCG00000038708	ENSSSCG00000038708	7	48666931	48873476	10	1	0.304703	1
ENSSSCG00000038825	ENSSSCG00000038825	6	56453731	56592351	17	1	0.658402	1
ENSSSCG00000038829	ENSSSCG00000038829	8	4106329	4108357	8	0	0.805489	1
ENSSSCG00000038960	ENSSSCG00000038960	17	11990214	12035815	9	0	0.957786	1
ENSSSCG00000038967	ENSSSCG00000038967	6	63846650	63863946	10	0	0.685975	1
ENSSSCG00000039222	ENSSSCG00000039222	16	6384350	6440503	8	0	0.944483	1
ENSSSCG00000039331	ENSSSCG00000039331	3	74133666	74153756	7	0	0.894545	1
ENSSSCG00000039368	ENSSSCG00000039368	10	25738226	25789522	10	1	0.379149	1
ENSSSCG00000039407	ENSSSCG00000039407	18	6363696	6370579	16	1	0.935266	1
ENSSSCG00000039523	ENSSSCG00000039523	3	45842831	45888345	16	0	0.940047	1
ENSSSCG00000039656	ENSSSCG00000039656	9	6282632	6295375	1	0	0.3597	1
ENSSSCG00000039658	ENSSSCG00000039658	10	46935557	47223384	7	1	0	0
ENSSSCG00000039706	ENSSSCG00000039706	5	11544004	11565568	17	0	0.999975	1
ENSSSCG00000040056	ENSSSCG00000040056	5	89713777	89728263	4	0	0.95771	1
ENSSSCG00000040103	ENSSSCG00000040103	3	532966	547525	8	1	0.539509	1
ENSSSCG00000040109	ENSSSCG00000040109	6	138635225	138950293	2	1	0.0115764	0.459815
ENSSSCG00000040273	ENSSSCG00000040273	13	134588333	134647965	7	0	0.474315	1
ENSSSCG00000040586	ENSSSCG00000040586	14	141360510	141369642	8	1	0.616611	1
ENSSSCG00000040719	ENSSSCG00000040719	9	117253821	117287745	10	0	0.999996	1
ENSSSCG00000040752	ENSSSCG00000040752	3	120013010	120022784	2	0	0.547362	1
ENSSSCG00000040857	ENSSSCG00000040857	17	33072098	33094603	9	0	0.999119	1
ENSSSCG00000041731	ENSSSCG00000041731	17	41467599	41479554	17	1	0.598737	1
ENSSSCG00000041954	ENSSSCG00000041954	2	2163309	2198760	4	0	0.609117	1
ENSSSCG00000042756	ENSSSCG00000042756	6	170608471	170612592	12	1	0.058353	0.960494
ENSSSCG00000044640	ENSSSCG00000044640	3	110068909	110102823	2	0	0.998518	1
ENSSSCG00000045482	ENSSSCG00000045482	6	57144085	57371827	1	0	0.2836	1
ENSSSCG00000046588	ENSSSCG00000046588	10	14363045	14371931	16	1	0.807116	1
ENSSSCG00000049158	ENSSSCG00000049158	1	13972615	14024472	7	0	0.791058	1
ENSSSCG00000049524	ENSSSCG00000049524	4	92775208	92791425	7	0	0.995891	1
ENSSSCG00000050244	ENSSSCG00000050244	12	59273169	59353895	14	0	0.940802	1
ENSSSCG00000050527	ENSSSCG00000050527	7	54175627	54182199	4	0	0.825892	1
ENSSSCG00000050627	ENSSSCG00000050627	3	59416728	59426435	13	0	0.999971	1
ENTPD4	ENSSSCG00000031871	14	7565604	7594057	15	0	0.996295	1
EOGT	ENSSSCG00000011504	13	50396629	50436199	9	0	0.37052	1
EP400	ENSSSCG00000028018	14	23289244	23396457	16	3	0.520101	1
EPAS1	ENSSSCG00000008443	3	94165815	94254079	10	1	0.152271	1
EPB41L2	ENSSSCG00000004199	1	32418217	32630643	10	0	0.997942	1
EPG5	ENSSSCG00000021072	1	95498717	95616755	11	1	0.743265	1
EPM2AIP1	ENSSSCG00000030247	13	21878012	21887041	12	1	0.274494	1
EPN1	ENSSSCG00000039670	6	59789946	59802281	6	0	0.64254	1
EPRS1	ENSSSCG00000010821	10	9579301	9648414	14	0	0.904749	1
ERAP1	ENSSSCG00000014171	2	103378429	103408759	9	0	0.994934	1
ERAP2	ENSSSCG00000027860	2	103510440	103564441	18	0	1	1
ERC1	ENSSSCG00000000755	5	68223389	68608703	11	0	0.986764	1
ERCC3	ENSSSCG00000015721	15	25189663	25228066	13	0	0.698139	1
ERGIC3	ENSSSCG00000034045	17	38884524	38899140	1	0	0.4889	1
ERH	ENSSSCG00000002307	7	93068250	93083981	3	0	0.936156	1
ERMARD	ENSSSCG00000004010	1	512676	540898	15	0	0.995359	1
ESD	ENSSSCG00000009407	11	20651822	20672245	11	0	0.99981	1
ESRRA	ENSSSCG00000013028	2	7803510	7813836	1	0	0.1947	1
ESYT2	ENSSSCG00000016406	18	565132	643306	13	0	0.923875	1
ETS2	ENSSSCG00000038948	13	202468721	202484610	15	1	0.713445	1
ETV3	ENSSSCG00000024970	4	92964941	93012252	13	0	0.840595	1
ETV6	ENSSSCG00000024152	5	60394656	60776750	10	2	0.03536	0.824054
EVL	ENSSSCG00000037105	7	120911220	121056558	17	0	0.999924	1
EWSR1	ENSSSCG00000009974	14	46408053	46442086	11	0	0.999252	1
EXOC4	ENSSSCG00000016543	18	15105138	15906707	5	1	0.0826388	1
EXOC7	ENSSSCG00000017190	12	5325080	5356962	10	3	0.0662903	0.971454
EXOC8	ENSSSCG00000010174	14	59192431	59197541	2	0	0.658419	1
EXOSC2	ENSSSCG00000005704	1	270748537	270758130	13	0	0.606405	1
EXOSC4	ENSSSCG00000005925	4	618988	621343	8	0	0.468961	1
EXOSC9	ENSSSCG00000009096	8	102264470	102303842	3	0	0.696373	1
EYA3	ENSSSCG00000003580	6	85095409	85185799	6	1	0.00391617	0.270552
EZR	ENSSSCG00000004058	1	8403453	8452750	11	0	0.998301	1
F11R	ENSSSCG00000006369	4	89425039	89449932	13	0	0.971077	1
F13A1	ENSSSCG00000024310	7	3751291	3900765	16	0	1	1
FADD	ENSSSCG00000030888	2	3186744	3194792	11	1	0.193597	1
FADS1	ENSSSCG00000024015	2	9735293	9749671	14	1	0.0669729	0.972397
FADS3	ENSSSCG00000013073	2	9607530	9627317	16	0	0.865492	1
FAF2	ENSSSCG00000014057	2	81401862	81464727	6	0	0.396441	1
FAH	ENSSSCG00000001780	7	49047983	49105598	2	0	0.810606	1
FAM102B	ENSSSCG00000006850	4	111392320	111467293	5	0	0.203057	1
FAM110A	ENSSSCG00000007200	17	34424185	34437700	2	0	0.394317	1
FAM111A	ENSSSCG00000033703	2	12250155	12260985	7	1	0.179187	1
FAM111B	ENSSSCG00000013147	2	12268694	12279560	4	0	0.739384	1
FAM117A	ENSSSCG00000017551	12	25890771	25945442	15	0	0.915439	1
FAM120B	ENSSSCG00000029697	1	96128	186749	16	0	0.797615	1
FAM126A	ENSSSCG00000015386	9	91729054	91821619	4	0	0.387367	1
FAM149B1	ENSSSCG00000026898	14	75992652	76097838	2	0	0.123447	1
FAM160B2	ENSSSCG00000009614	14	6360412	6376923	20	1	0.962507	1
FAM167A	ENSSSCG00000032852	14	14627225	14667458	1	0	0.392	1
FAM204A	ENSSSCG00000010674	14	128365889	128402560	7	0	0.887855	1
FAM20A	ENSSSCG00000017258	12	11607233	11657738	1	0	0.3804	1
FAM20B	ENSSSCG00000015524	9	120809964	120854961	1	0	0.9346	1
FAM210B	ENSSSCG00000007492	17	56941687	56953361	4	1	0.0192802	0.620147
FAM217B	ENSSSCG00000007531	17	59967164	59974710	3	1	0.0424794	0.83265
FAM53B	ENSSSCG00000010732	14	134002216	134154604	14	0	0.999998	1
FAM89A	ENSSSCG00000038765	14	59367823	59388787	10	0	0.954094	1
FAM8A1	ENSSSCG00000001070	7	13378139	13390892	4	0	0.973966	1
FAM91A1	ENSSSCG00000024424	4	15640293	15726846	9	0	0.999998	1
FAR1	ENSSSCG00000021170	2	45462209	45605107	3	0	0.12032	1
FASTK	ENSSSCG00000024184	18	6145184	6153023	11	0	0.618203	1
FASTKD2	ENSSSCG00000016134	15	110021448	110043121	5	0	0.978141	1
FBRSL1	ENSSSCG00000023569	14	22887227	22977450	13	1	0.549965	1
FBXL12	ENSSSCG00000013670	2	68692994	68706144	1	0	0.6838	1
FBXL17	ENSSSCG00000014190	2	112989145	113480210	14	0	0.598055	1
FBXL5	ENSSSCG00000008740	8	10913106	10961322	9	0	0.391249	1
FBXO21	ENSSSCG00000009858	14	35313652	35354844	8	0	0.968541	1
FBXO28	ENSSSCG00000024618	10	19936244	19968960	8	1	0.0377939	0.826529
FBXO3	ENSSSCG00000013308	2	27145774	27184735	13	1	0.818857	1
FBXO32	ENSSSCG00000005981	4	15895351	15930940	9	0	0.847664	1
FBXO42	ENSSSCG00000024794	6	75364450	75446085	11	1	0.534022	1
FBXO48	ENSSSCG00000008347	3	73831336	73838559	4	0	0.632436	1
FBXO9	ENSSSCG00000002629	7	46723593	46761484	7	0	0.268255	1
FBXW4	ENSSSCG00000010566	14	112638204	112735857	1	0	0.2052	1
FCMR	ENSSSCG00000015656	9	67532083	67546403	12	0	0.999671	1
FCRL1	ENSSSCG00000006456	4	92415705	92451187	7	0	0.872132	1
FCRL3	ENSSSCG00000006457	4	92460859	92504038	11	0	0.702731	1
FCRL4	ENSSSCG00000006458	4	92543003	92567740	10	0	0.968932	1
FCRLA	ENSSSCG00000030246	4	88845460	88855286	6	1	0.521548	1
FDFT1	ENSSSCG00000026044	14	14967273	15104179	14	0	0.680426	1
FEN1	ENSSSCG00000028696	2	9752751	9753893	1	0	0.7349	1
FGD2	ENSSSCG00000001572	7	32648222	32674537	5	1	0.190483	1
FGD3	ENSSSCG00000028185	3	42540550	42622702	1	0	0.9868	1
FGG	ENSSSCG00000024314	8	74553105	74686118	8	0	0.997121	1
FGR	ENSSSCG00000003578	6	84809542	84830361	4	1	0.172201	1
FKBP5	ENSSSCG00000001549	7	31440821	31585350	9	0	0.758246	1
FLII	ENSSSCG00000039324	12	60475733	60487415	13	0	0.999998	1
FMNL1	ENSSSCG00000017333	12	18198767	18225621	12	0	0.999994	1
FMO4	ENSSSCG00000015266	9	63908867	63934983	2	1	0.0045521	0.28223
FN1	ENSSSCG00000016174	15	117658099	117731014	18	0	1	1
FNBP4	ENSSSCG00000030610	2	14896175	14932185	15	0	0.998128	1
FNIP1	ENSSSCG00000014269	2	133958114	134093413	11	0	0.361924	1
FNTA	ENSSSCG00000031510	17	11928357	11978915	5	0	0.977429	1
FOLR1	ENSSSCG00000022236	9	6746007	6760433	11	0	0.999997	1
FOSL2	ENSSSCG00000032527	3	110823666	110843068	4	0	0.421314	1
FOXJ2	ENSSSCG00000039580	5	63061978	63087686	17	1	0.506131	1
FOXK1	ENSSSCG00000007576	3	3556007	3621142	16	0	0.999207	1
FOXN3	ENSSSCG00000002429	7	111039633	111451893	3	0	0.724944	1
FOXO1	ENSSSCG00000009370	11	15317124	15410473	8	0	0.749534	1
FOXRED2	ENSSSCG00000000142	5	11233902	11254705	10	0	0.87263	1
FOXS1	ENSSSCG00000033613	17	35523409	35537513	11	0	0.685249	1
FPGS	ENSSSCG00000005626	1	268287729	268309411	11	1	0.185215	1
FRMD4B	ENSSSCG00000011511	13	50541410	50806260	1	1	0.0462	0.8866
FRMD8	ENSSSCG00000012992	2	6822966	6843978	8	1	0.172112	1
FUBP3	ENSSSCG00000005702	1	270652398	270705033	9	0	0.832925	1
FUOM	ENSSSCG00000010791	14	141331808	141336633	4	0	0.848025	1
FUT8	ENSSSCG00000002283	7	89211549	89692888	3	0	0.21658	1
FYCO1	ENSSSCG00000011317	13	29066986	29146755	12	0	0.868408	1
G3BP1	ENSSSCG00000035676	16	71236025	71276078	11	0	0.938533	1
G3BP2	ENSSSCG00000022940	8	71273126	71363429	5	0	0.765931	1
GAA	ENSSSCG00000017156	12	2314591	2336988	8	0	0.573184	1
GAB2	ENSSSCG00000014891	9	12656882	12851402	12	0	0.572038	1
GABARAPL1	ENSSSCG00000000645	5	61757488	61767593	19	2	0.42494	1
GABBR1	ENSSSCG00000001242	7	22540379	22579121	17	0	0.793992	1
GABPA	ENSSSCG00000037655	13	189278149	189327500	5	0	0.935185	1
GABPB1	ENSSSCG00000004645	1	121413506	121489806	7	0	0.600169	1
GAK	ENSSSCG00000021289	8	240821	296958	8	1	0.230304	1
GALC	ENSSSCG00000027865	7	109894188	109961407	3	0	0.960921	1
GALNS	ENSSSCG00000002645	6	869232	890135	3	0	0.830684	1
GALNT10	ENSSSCG00000017072	16	68723995	68961287	19	0	0.98048	1
GALNT7	ENSSSCG00000009705	14	16717173	16837975	14	0	0.922096	1
GAR1	ENSSSCG00000009137	8	112349104	112414282	2	1	0.0976552	1
GATA3	ENSSSCG00000011125	10	63367660	63388859	18	1	0.892241	1
GATAD2B	ENSSSCG00000006562	4	95759073	95864458	3	0	0.94688	1
GCC1	ENSSSCG00000035211	18	20701737	20707138	6	1	0.265147	1
GCLM	ENSSSCG00000037549	4	123371193	123390135	11	1	0.0927618	1
GCNT2	ENSSSCG00000033009	7	7328214	7422197	17	2	0.20985	1
GCNT4	ENSSSCG00000029710	2	84102514	84135729	7	0	0.82995	1
GDE1	ENSSSCG00000029212	3	26190287	26206222	7	0	0.795002	1
GEMIN4	ENSSSCG00000017809	12	47087480	47133670	14	0	0.981786	1
GEMIN5	ENSSSCG00000017066	16	68279254	68329846	12	0	0.72134	1
GEMIN7	ENSSSCG00000033194	6	51507437	51520954	5	0	0.875474	1
GFI1	ENSSSCG00000006902	4	124621258	124629639	17	1	0.408664	1
GFPT1	ENSSSCG00000008339	3	72983188	73085319	12	2	0.116856	1
GGA1	ENSSSCG00000024895	5	10190367	10213741	7	0	0.57086	1
GGH	ENSSSCG00000037637	4	70961465	71021839	14	0	0.861398	1
GGNBP2	ENSSSCG00000017688	12	38074050	38111719	19	1	0.94355	1
GHITM	ENSSSCG00000010345	14	85385868	85401674	2	0	0.332679	1
GHSR	ENSSSCG00000020906	13	110981604	111107423	2	0	0.80467	1
GID8	ENSSSCG00000034173	17	62033014	62181480	4	0	0.773204	1
GIGYF2	ENSSSCG00000016291	15	133180663	133313320	13	0	0.908538	1
GIMAP4	ENSSSCG00000027826	18	6429886	6452969	8	0	0.734821	1
GIMAP8	ENSSSCG00000016452	18	6481080	6492071	14	0	0.999996	1
GINM1	ENSSSCG00000030067	1	16360370	16381864	11	0	0.9593	1
GINS4	ENSSSCG00000037513	17	10656884	10668664	2	1	0.0173632	0.589162
GIPR	ENSSSCG00000021053	6	52022681	52033954	1	0	0.9696	1
GIT2	ENSSSCG00000009925	14	40995727	41051895	13	0	0.973525	1
GLB1	ENSSSCG00000024119	13	18878612	18953146	11	0	0.964736	1
GLE1	ENSSSCG00000005652	1	268894276	268922742	10	0	0.855756	1
GLI4	ENSSSCG00000039881	4	1212546	1222032	1	1	0.0009	0.0946174
GLIPR2	ENSSSCG00000031236	1	236919877	236943823	4	0	0.699432	1
GLMN	ENSSSCG00000006904	4	124773979	124813337	13	2	0.0996819	1
GLO1	ENSSSCG00000027778	7	34068806	34183528	10	0	0.953847	1
GLT8D1	ENSSSCG00000011448	13	34828601	34839844	15	0	0.805985	1
GLTP	ENSSSCG00000039012	14	41091628	41119986	10	0	0.95963	1
GLUL	ENSSSCG00000015545	9	123751548	123762547	2	0	0.807189	1
GM2A	ENSSSCG00000017087	16	71742090	71754884	2	0	0.951184	1
GMFG	ENSSSCG00000040981	6	47990237	48000590	1	0	0.9033	1
GMPS	ENSSSCG00000028855	13	95742383	95819762	9	0	0.953675	1
GNAI2	ENSSSCG00000011399	13	32705321	32733363	11	0	0.434937	1
GNAL	ENSSSCG00000022163	6	97342474	97429364	8	0	0.996555	1
GNL2	ENSSSCG00000031631	6	93619453	93645960	1	0	0.9772	1
GNPTAB	ENSSSCG00000000862	5	82361871	82460814	4	0	0.999978	1
GNS	ENSSSCG00000023715	5	29128759	29190235	17	0	0.999084	1
GOLGA5	ENSSSCG00000002455	7	114237145	114273917	12	0	0.999678	1
GOLGA7	ENSSSCG00000020715	17	10623707	10644311	5	0	0.904263	1
GOLM1	ENSSSCG00000010955	10	29118314	29219018	9	1	0.927145	1
GOLM2	ENSSSCG00000023996	1	127131103	127238485	2	0	0.369635	1
GORASP2	ENSSSCG00000015943	15	77048136	77130621	12	0	0.985548	1
GOT2	ENSSSCG00000032985	6	20407198	20432068	7	0	0.56607	1
GPAA1	ENSSSCG00000005912	4	614601	618241	12	1	0.195627	1
GPAT4	ENSSSCG00000007019	17	10691751	10725005	12	0	0.91382	1
GPATCH1	ENSSSCG00000002865	6	42895510	42941560	6	0	0.642929	1
GPBP1L1	ENSSSCG00000028097	6	165671207	165762396	14	0	0.999432	1
GPC1	ENSSSCG00000016364	15	139457669	139484671	1	0	0.9159	1
GPNMB	ENSSSCG00000032241	9	92037423	92118040	1	0	0.9859	1
GPR107	ENSSSCG00000038868	1	270190509	270255494	9	0	0.907449	1
GPR137B	ENSSSCG00000038853	14	55125409	55181687	8	1	0.00406796	0.273232
GPR35	ENSSSCG00000040095	15	139571086	139591632	3	0	0.830636	1
GPR55	ENSSSCG00000035592	15	131655662	131673693	1	1	0.0132	0.506629
GPS1	ENSSSCG00000033689	12	951866	958001	8	0	0.635296	1
GPX3	ENSSSCG00000036438	16	71980475	71989026	1	0	0.8545	1
GRAMD1A	ENSSSCG00000002879	6	44569030	44594170	12	1	0.489731	1
GRAMD4	ENSSSCG00000031441	5	2873426	2947801	5	0	0.270874	1
GRB2	ENSSSCG00000017206	12	5940647	6010835	10	0	0.724235	1
GRHPR	ENSSSCG00000005349	1	238139789	238153071	1	0	0.8668	1
GRK2	ENSSSCG00000012918	2	5209436	5227748	3	0	0.868498	1
GRK3	ENSSSCG00000009956	14	43224930	43442985	10	0	0.803535	1
GRK5	ENSSSCG00000010683	14	129113602	129347153	10	0	0.419539	1
GRWD1	ENSSSCG00000003134	6	53849850	53859385	1	0	0.5347	1
GSAP	ENSSSCG00000036113	9	102694861	102787536	11	0	0.996342	1
GSN	ENSSSCG00000037508	1	261295713	261385287	18	0	1	1
GSTA4	ENSSSCG00000002627	7	46610467	46656451	4	0	0.8319	1
GTF2IRD1	ENSSSCG00000007720	3	11538243	11654789	1	0	0.9599	1
GTF3A	ENSSSCG00000009305	11	4857017	4869328	4	0	0.579149	1
GTF3C1	ENSSSCG00000007815	3	19368406	19476235	3	0	0.588136	1
GTF3C3	ENSSSCG00000016070	15	100667320	100701664	3	0	0.976196	1
GTPBP2	ENSSSCG00000001689	7	38603474	38613448	14	0	0.84848	1
GUCD1	ENSSSCG00000010059	14	49572812	49585748	10	0	0.527514	1
GYPC	ENSSSCG00000040701	15	25569938	25606600	15	1	0.159764	1
GZMA	ENSSSCG00000016903	16	34282120	34290477	10	0	0.908419	1
H1-3	ENSSSCG00000001137	7	20862942	20882693	11	0	0.889176	1
HADH	ENSSSCG00000009150	8	113950033	114005512	6	0	0.960106	1
HADHB	ENSSSCG00000008569	3	112704023	112753086	11	1	0.61072	1
HBEGF	ENSSSCG00000014362	2	142102456	142115344	12	0	0.723638	1
HDAC3	ENSSSCG00000014388	2	143273191	143287387	11	0	0.72841	1
HDAC4	ENSSSCG00000024777	15	138381627	138614301	1	0	0.9156	1
HDAC7	ENSSSCG00000027859	5	78150558	78186072	18	0	0.885787	1
HEATR5B	ENSSSCG00000008498	3	103112089	103230548	14	0	0.662339	1
HEBP1	ENSSSCG00000040275	5	59492817	59523810	14	1	0.475346	1
HECTD1	ENSSSCG00000001971	7	68318417	68422396	8	0	0.440189	1
HECTD4	ENSSSCG00000009885	14	39326671	39537916	5	0	0.981209	1
HELQ	ENSSSCG00000009236	8	135026315	135061162	8	2	0.0410408	0.83265
HELZ	ENSSSCG00000017272	12	13495016	13654931	13	0	0.864086	1
HERC1	ENSSSCG00000004561	1	108205580	108403885	8	0	0.96078	1
HERC2	ENSSSCG00000015853	15	56438107	56649796	10	0	0.412136	1
HERC4	ENSSSCG00000038913	14	71122787	71269415	2	0	0.485193	1
HERC6	ENSSSCG00000021712	8	130594939	130665145	13	1	0.75778	1
HES6	ENSSSCG00000016342	15	137785808	137787694	1	0	0.0556	0.953099
HILPDA	ENSSSCG00000031109	18	19944930	19947080	5	0	0.72478	1
HINT1	ENSSSCG00000014264	2	133467137	133475734	12	2	0.695029	1
HIVEP2	ENSSSCG00000004138	1	22241840	22436089	12	0	0.920761	1
HLA-DOB	ENSSSCG00000001459	7	25030438	25037951	18	0	0.994433	1
HLCS	ENSSSCG00000012059	13	200407540	200608129	5	0	0.461713	1
HLTF	ENSSSCG00000025293	13	89261192	89333000	6	0	0.823645	1
HM13	ENSSSCG00000007228	17	35248569	35288424	3	0	0.99668	1
HMBS	ENSSSCG00000015108	9	46300050	46313936	5	0	0.262055	1
HMCES	ENSSSCG00000011611	13	71732277	71753504	13	0	0.929282	1
HMGCR	ENSSSCG00000014080	2	84380225	84402956	7	0	0.602271	1
HNRNPA2B1	ENSSSCG00000036350	18	46205418	46215858	16	0	0.940926	1
HNRNPDL	ENSSSCG00000037245	8	135802894	135809866	16	0	0.99975	1
HNRNPH3	ENSSSCG00000010238	14	71486255	71497387	14	0	0.981703	1
HP1BP3	ENSSSCG00000003511	6	78975550	79007214	11	0	0.758444	1
HPS3	ENSSSCG00000011699	13	89360874	89410525	9	0	0.943173	1
HPS5	ENSSSCG00000037358	2	40904116	41025952	13	0	0.941016	1
HPSE	ENSSSCG00000009237	8	135081151	135120889	18	0	0.999369	1
HS1BP3	ENSSSCG00000030115	3	117609033	117648383	1	0	0.1103	1
HS3ST3B1	ENSSSCG00000039318	12	58126044	58168407	3	1	0.021306	0.648981
HS6ST1	ENSSSCG00000022197	15	59066603	59108777	1	1	0.0058	0.320571
HSBP1	ENSSSCG00000031892	6	4793920	4798191	6	1	0.250832	1
HSD17B12	ENSSSCG00000021739	2	18456019	18611782	10	2	0.189467	1
HSD17B7	ENSSSCG00000006337	4	87720118	87742992	1	0	0.3419	1
HSD3B7	ENSSSCG00000032369	3	17459627	17463386	4	0	0.755233	1
HSDL1	ENSSSCG00000002681	6	4479932	4501237	6	0	0.785497	1
HSPB1	ENSSSCG00000039962	3	10037936	10039915	4	0	0.987712	1
HTT	ENSSSCG00000008697	8	1809785	1934024	13	1	0.400498	1
HUS1	ENSSSCG00000028523	18	48522997	48538788	12	0	0.858033	1
ICAM2	ENSSSCG00000039909	12	14881923	14997426	15	1	0.934892	1
ICOS	ENSSSCG00000025042	15	107350203	107370123	6	0	0.861883	1
IDH1	ENSSSCG00000023264	15	111341152	111362280	11	1	0.540937	1
IDH3A	ENSSSCG00000032498	7	47759431	47778956	17	3	0.0116	0.459815
IDO1	ENSSSCG00000007007	17	9245196	9260491	16	3	0	0
IER5	ENSSSCG00000015541	9	122633781	122635948	7	0	0.746038	1
IFI44	ENSSSCG00000003763	6	134612207	134650811	14	0	0.888383	1
IFI44L	ENSSSCG00000027660	6	134659633	134680050	14	0	0.999967	1
IFIH1	ENSSSCG00000015897	15	68928244	68985074	4	0	0.683108	1
IFNGR2	ENSSSCG00000034378	13	197007303	197035604	15	0	0.985365	1
IFT46	ENSSSCG00000029649	9	45844619	45861870	9	0	0.875076	1
IFT52	ENSSSCG00000007364	17	46202359	46247298	1	0	0.0844	1
IGF2R	ENSSSCG00000004044	1	7368103	7472548	11	0	0.990086	1
IKBKE	ENSSSCG00000015644	9	67123265	67147992	13	0	0.736565	1
IKZF1	ENSSSCG00000038345	9	136372724	136464942	12	0	0.999483	1
IKZF3	ENSSSCG00000017494	12	22466414	22562312	8	0	0.908202	1
IKZF5	ENSSSCG00000023565	14	132544591	132563124	9	0	0.940459	1
IL10	ENSSSCG00000015652	9	67400727	67405711	8	0	0.958847	1
IL10RA	ENSSSCG00000015085	9	45310553	45389323	14	0	1	1
IL10RB	ENSSSCG00000041289	13	196853469	196884932	10	0	0.641298	1
IL12RB2	ENSSSCG00000003799	6	145212973	145281792	4	1	0.125222	1
IL17B	ENSSSCG00000014434	2	150516617	150545581	6	1	0.0207554	0.643418
IL1R2	ENSSSCG00000028331	3	52367437	52406334	2	0	0.188951	1
IL4R	ENSSSCG00000007817	3	19523564	19576544	14	0	1	1
IL6R	ENSSSCG00000027628	4	95322426	95381282	9	0	0.970988	1
IL6ST	ENSSSCG00000016916	16	35101304	35211982	10	0	0.961315	1
IL7R	ENSSSCG00000016832	16	21300111	21329585	16	0	0.999549	1
IMP4	ENSSSCG00000015734	15	31970188	31976376	8	0	0.969265	1
IMPA1	ENSSSCG00000033791	4	54935860	54984238	16	1	0.565545	1
ING5	ENSSSCG00000032505	15	140244006	140280190	8	0	0.331313	1
INIP	ENSSSCG00000026194	1	253375199	253393852	16	1	0.377024	1
INPP4B	ENSSSCG00000009050	8	84811772	85514518	14	1	0.363895	1
INPP5D	ENSSSCG00000016298	15	133501092	133626647	8	0	0.983172	1
INPPL1	ENSSSCG00000014811	9	6792884	6808028	13	1	0.644748	1
INSIG1	ENSSSCG00000016420	18	2885611	2898767	11	2	0.24168	1
INTS1	ENSSSCG00000007558	3	979404	1005566	6	0	0.19607	1
INTS6	ENSSSCG00000009384	11	16372805	16468252	5	0	0.906178	1
INTS8	ENSSSCG00000006096	4	41821764	41878868	12	1	0.266189	1
IPO5	ENSSSCG00000009509	11	67004076	67060552	10	0	0.901095	1
IQCE	ENSSSCG00000007568	3	1861200	1903036	5	0	0.922216	1
IQGAP2	ENSSSCG00000014088	2	85294434	85636317	13	2	0.249063	1
IQSEC1	ENSSSCG00000027812	13	71030878	71366685	14	2	0.260171	1
IRAK3	ENSSSCG00000000475	5	30525948	30609922	1	0	0.8268	1
IRAK4	ENSSSCG00000000799	5	74834600	74882163	7	0	0.898569	1
IREB2	ENSSSCG00000001756	7	47479629	47529227	3	0	0.64085	1
IRF2	ENSSSCG00000015782	15	45546779	45656928	1	0	0.1405	1
IRF2BP2	ENSSSCG00000038132	14	56545189	56551125	12	0	0.999806	1
IRF3	ENSSSCG00000003178	6	54701668	54707151	5	0	0.422989	1
IRF5	ENSSSCG00000016573	18	19678686	19691154	1	0	0.3087	1
IRF7	ENSSSCG00000012853	2	371606	375381	1	0	0.7955	1
IRF8	ENSSSCG00000034980	6	3041645	3137549	16	0	0.999975	1
IRS2	ENSSSCG00000034763	11	76626179	76653881	1	0	0.8628	1
ISCU	ENSSSCG00000023380	14	42215608	42222711	4	0	0.920107	1
ISG15	ENSSSCG00000040575	6	63363173	63364208	1	0	0.1815	1
ISG20L2	ENSSSCG00000006471	4	93366188	93372407	4	1	0.377364	1
ISOC1	ENSSSCG00000014258	2	131857168	131877638	1	0	0.2934	1
IST1	ENSSSCG00000002743	6	14836749	14911313	9	0	0.993933	1
ITCH	ENSSSCG00000007280	17	37810183	37918208	9	0	0.635837	1
ITFG1	ENSSSCG00000033527	6	37193711	37432884	7	0	0.421129	1
ITFG2	ENSSSCG00000000742	5	67291771	67305758	9	1	0.154585	1
ITGA4	ENSSSCG00000016009	15	86947021	87029777	1	0	0.7541	1
ITGA6	ENSSSCG00000015955	15	78504078	78591779	13	2	0.0271815	0.727795
ITGAM	ENSSSCG00000007754	3	17136161	17273657	17	0	0.999708	1
ITGB2	ENSSSCG00000025133	13	207512954	207544108	15	0	0.996819	1
ITGB5	ENSSSCG00000037905	13	135467798	135587483	15	0	0.719875	1
ITGB7	ENSSSCG00000000257	5	18419436	18434526	18	0	0.999978	1
ITGB8	ENSSSCG00000015375	9	89341141	89450679	3	0	0.57936	1
ITPK1	ENSSSCG00000002457	7	114361968	114520793	15	1	0.335892	1
ITPR3	ENSSSCG00000001518	7	29835898	29902160	15	1	0.485156	1
IVD	ENSSSCG00000004774	1	130893983	130940350	11	1	0.345911	1
IWS1	ENSSSCG00000035410	15	59822797	59879423	4	0	0.525473	1
JADE2	ENSSSCG00000014303	2	136788372	136832003	17	1	0.910789	1
JAZF1	ENSSSCG00000016691	18	44488511	44827091	2	0	0.42301	1
KARS1	ENSSSCG00000002704	6	12056571	12073749	12	0	1	1
KATNAL1	ENSSSCG00000009326	11	7001314	7085318	6	0	0.143976	1
KCNA3	ENSSSCG00000006802	4	109495186	109509774	13	1	0.630182	1
KCNAB2	ENSSSCG00000020749	6	66928444	67016836	11	0	0.93522	1
KCNK6	ENSSSCG00000038902	6	47237573	47249153	1	0	0.8906	1
KCNQ1	ENSSSCG00000039556	2	1675360	1989111	1	0	0.604	1
KCTD12	ENSSSCG00000009468	11	48943477	49031093	15	0	0.989422	1
KCTD13	ENSSSCG00000040888	3	18124573	18141565	9	0	0.66104	1
KCTD20	ENSSSCG00000001562	7	32115084	32195073	9	0	0.926533	1
KCTD3	ENSSSCG00000010811	10	5753831	5815086	16	0	0.606419	1
KCTD7	ENSSSCG00000040985	3	16382568	16393841	5	1	0.687015	1
KDM2A	ENSSSCG00000029637	2	5240287	5357164	13	0	0.730762	1
KDM3A	ENSSSCG00000008221	3	58299706	58354941	16	0	0.920365	1
KDM4B	ENSSSCG00000024570	2	73747641	73889865	6	0	0.258026	1
KDM5A	ENSSSCG00000029464	5	67629380	67716651	18	0	0.998989	1
KDM5B	ENSSSCG00000010928	10	24736834	24831447	9	0	0.430131	1
KHK	ENSSSCG00000008556	3	112017590	112031558	3	2	0.00422859	0.276344
KIAA0930	ENSSSCG00000000018	5	4152072	4195613	12	1	0.565211	1
KIAA1109	ENSSSCG00000009090	8	101737086	101937156	12	0	0.934512	1
KIF1A	ENSSSCG00000016401	15	139610626	139694826	1	0	0.535	1
KIF1C	ENSSSCG00000017900	12	51897763	51924437	2	1	0.015627	0.547623
KIF21B	ENSSSCG00000021706	10	23444998	23491185	19	0	0.996752	1
KIF3B	ENSSSCG00000007247	17	35914246	35995363	7	0	0.913422	1
KIF3C	ENSSSCG00000008574	3	112963492	113016950	1	0	0.6389	1
KIFC2	ENSSSCG00000026924	4	324623	332435	6	0	0.501373	1
KIN	ENSSSCG00000033095	10	63599632	63635969	17	1	0.466025	1
KIZ	ENSSSCG00000007108	17	28980328	29082392	1	0	0.3067	1
KLF11	ENSSSCG00000038643	3	126418996	126429904	11	1	0.716379	1
KLF13	ENSSSCG00000026006	1	143493527	143540563	4	0	0.991282	1
KLHDC4	ENSSSCG00000002652	6	1617651	1677132	13	0	0.981034	1
KLHL28	ENSSSCG00000004996	1	175164027	175198100	6	2	0.000671711	0.0854841
KLHL36	ENSSSCG00000038285	6	4066714	4080160	7	0	0.69758	1
KLHL5	ENSSSCG00000008787	8	30361386	30440754	16	1	0.53918	1
KLHL8	ENSSSCG00000009226	8	131634162	131700096	8	0	0.851717	1
KLRD1	ENSSSCG00000000642	5	61646505	61672115	5	0	0.916506	1
KMO	ENSSSCG00000025686	10	12431982	12490409	6	0	0.762741	1
KNOP1	ENSSSCG00000025203	3	26021688	26035575	3	0	0.640845	1
KPNA6	ENSSSCG00000034017	6	88611462	88656278	10	0	0.987321	1
KSR1	ENSSSCG00000017753	12	43985740	44135833	13	2	0.113433	1
KYAT3	ENSSSCG00000006925	4	127451516	127507760	8	0	0.995973	1
KYNU	ENSSSCG00000015673	15	8850665	8982945	2	0	0.634407	1
LAMTOR1	ENSSSCG00000014804	9	6672475	6680053	3	0	0.41265	1
LANCL2	ENSSSCG00000023801	18	48550943	48593455	1	0	0.519	1
LAP3	ENSSSCG00000023604	8	12590330	12619102	13	0	0.987035	1
LARP4	ENSSSCG00000028516	5	16177243	16353548	9	1	0.494159	1
LASP1	ENSSSCG00000040642	12	23222708	23267855	12	0	1	1
LCP1	ENSSSCG00000009412	11	21130045	21222009	14	0	1	1
LCP2	ENSSSCG00000017006	16	53697020	53741726	16	0	0.995589	1
LDB1	ENSSSCG00000010574	14	113113177	113126819	4	0	0.225587	1
LDLRAD4	ENSSSCG00000027417	6	96401650	96577643	15	0	0.976196	1
LEMD2	ENSSSCG00000001520	7	29980395	29997356	17	0	0.999994	1
LEMD3	ENSSSCG00000000469	5	29596334	29673875	9	1	0.22224	1
LEPROTL1	ENSSSCG00000038085	15	54916038	54929762	7	0	0.620774	1
LETM1	ENSSSCG00000008675	8	898178	926607	2	0	0.372989	1
LGALS3BP	ENSSSCG00000036383	12	3212432	3222711	13	1	0.707944	1
LGALS8	ENSSSCG00000010146	14	54867017	54892049	9	0	0.303147	1
LGMN	ENSSSCG00000002452	7	114173693	114217103	12	0	1	1
LHFPL2	ENSSSCG00000028536	2	87322934	87498724	19	0	0.954575	1
LIG1	ENSSSCG00000003128	6	53620483	53686562	5	0	0.429851	1
LIG3	ENSSSCG00000024770	12	40147681	40183622	7	0	0.926134	1
LIMD1	ENSSSCG00000011313	13	28730260	28811616	4	0	0.734096	1
LIMK2	ENSSSCG00000010025	14	47946396	48040822	7	1	0.116716	1
LIN37	ENSSSCG00000002898	6	45175500	45181391	3	0	0.552951	1
LIN7C	ENSSSCG00000022806	2	32734691	32856322	10	0	0.996395	1
LIPA	ENSSSCG00000010450	14	101123381	101254725	10	0	1	1
LMAN1	ENSSSCG00000004908	1	161607139	161631650	7	0	0.32456	1
LMAN2L	ENSSSCG00000026939	3	56878940	56936319	14	1	0.499667	1
LMBR1L	ENSSSCG00000000189	5	15121550	15135252	15	0	0.920346	1
LMNB1	ENSSSCG00000014248	2	129807318	129871725	12	0	0.524671	1
LMTK2	ENSSSCG00000007599	3	5322255	5409178	1	0	0.7122	1
LNPEP	ENSSSCG00000014173	2	103567601	103661079	15	0	0.999865	1
LPGAT1	ENSSSCG00000015603	9	131313694	131504473	12	1	0.590443	1
LPIN1	ENSSSCG00000008624	3	124940548	125074123	10	0	0.379077	1
LPIN2	ENSSSCG00000038494	6	103578549	103728151	11	1	0.748685	1
LRBA	ENSSSCG00000009021	8	77970069	78680275	6	0	0.502228	1
LRCH1	ENSSSCG00000009408	11	20688596	20906608	14	3	0	0
LRMDA	ENSSSCG00000034308	14	77957851	79051453	1	0	0.2871	1
LRPAP1	ENSSSCG00000008701	8	2125405	2145647	12	0	1	1
LRRC47	ENSSSCG00000039516	6	65260793	65271729	14	0	0.775136	1
LRRC58	ENSSSCG00000034616	13	139927781	139948702	1	0	0.8721	1
LRRC59	ENSSSCG00000028019	12	26675054	26694271	4	0	0.608978	1
LRRC8C	ENSSSCG00000006917	4	126931849	127079843	13	0	0.851709	1
LRRC8D	ENSSSCG00000038417	4	126766211	126874275	10	1	0.501801	1
LRRFIP2	ENSSSCG00000027738	13	21670424	21790343	11	0	0.606118	1
LSM14B	ENSSSCG00000026052	17	61553712	61564431	11	0	0.999685	1
LTN1	ENSSSCG00000030528	13	192295763	192373946	14	1	0.0632893	0.968674
LUC7L	ENSSSCG00000007979	3	41437262	41473112	1	0	0.7187	1
LY86	ENSSSCG00000032355	7	4108118	4156625	12	1	0.613214	1
LY9	ENSSSCG00000006375	4	89701357	89729878	15	1	0.868623	1
LZIC	ENSSSCG00000033257	6	70259151	70271940	10	0	0.992984	1
LZTS1	ENSSSCG00000028559	14	4344496	4404208	10	2	0.468445	1
MACROH2A1	ENSSSCG00000014307	2	137535131	137623889	12	2	0.0721795	1
MAD2L2	ENSSSCG00000003419	6	71773681	71779183	11	0	0.126455	1
MAF	ENSSSCG00000040607	6	8468112	8485223	8	0	0.994126	1
MALT1	ENSSSCG00000004917	1	162076951	162144880	2	0	0.881356	1
MAML2	ENSSSCG00000034879	9	27997887	28371198	7	1	0.218571	1
MAN1A1	ENSSSCG00000004244	1	42729112	42896283	7	0	0.785868	1
MAN1A2	ENSSSCG00000006730	4	103214934	103376507	1	0	0.861	1
MAN2A1	ENSSSCG00000014195	2	114675916	114856055	14	0	0.504483	1
MAN2A2	ENSSSCG00000001819	7	53498963	53519688	1	0	0.3506	1
MAN2C1	ENSSSCG00000001881	7	58248384	58261203	1	0	0.4675	1
MANBA	ENSSSCG00000009166	8	118251236	118364856	17	1	0.846958	1
MANEA	ENSSSCG00000035648	1	62887881	62945583	1	0	0.8459	1
MAP2K3	ENSSSCG00000034379	12	61396331	61421579	3	1	0.19457	1
MAP3K11	ENSSSCG00000037531	2	6640056	6657713	5	0	0.766047	1
MAP3K4	ENSSSCG00000004037	1	6891255	7050374	1	0	0.0523	0.929863
MAP3K5	ENSSSCG00000026041	1	27380142	27600495	8	1	0.644339	1
MAP3K7	ENSSSCG00000004334	1	58481956	58548057	12	2	0.249406	1
MAP4K1	ENSSSCG00000002962	6	47458539	47475815	3	0	0.218009	1
MAP4K2	ENSSSCG00000013020	2	7365231	7378998	16	1	0.479773	1
MAP4K4	ENSSSCG00000008164	3	52484274	52649410	9	0	0.971749	1
MAPK1	ENSSSCG00000010081	14	50082896	50165523	7	0	0.991678	1
MAPKAPK2	ENSSSCG00000015650	9	67314484	67365061	11	0	0.99887	1
MAPKAPK5	ENSSSCG00000009890	14	39846606	39886455	6	0	0.70913	1
MARCHF10	ENSSSCG00000017299	12	15969848	16052680	3	0	0.576743	1
MAVS	ENSSSCG00000007143	17	31850155	31869187	10	1	0.279073	1
MBD4	ENSSSCG00000033303	13	68814823	68828580	1	1	0.0001	0.0172714
MBOAT2	ENSSSCG00000023539	3	127243275	127360560	3	1	0.148367	1
MCCC2	ENSSSCG00000016971	16	47917291	47996540	10	0	0.826987	1
MCM6	ENSSSCG00000035564	15	15917042	15985405	9	1	0.419464	1
MCUR1	ENSSSCG00000001057	7	10116004	10142909	9	2	0.00802704	0.380576
MDC1	ENSSSCG00000001362	7	23229508	23247641	14	2	0.0598772	0.968674
MDH2	ENSSSCG00000025486	3	10120084	10132830	10	0	0.999929	1
MDM1	ENSSSCG00000000483	5	32640945	32673638	1	0	0.8199	1
MDM4	ENSSSCG00000015284	9	65175377	65223132	13	0	0.989916	1
MDN1	ENSSSCG00000004328	1	57660224	57826368	11	1	0.542411	1
MED13L	ENSSSCG00000009864	14	36064067	36384562	14	0	0.9781	1
MED21	ENSSSCG00000041972	5	46725564	46736389	2	0	0.241494	1
MED24	ENSSSCG00000029102	12	22296146	22332199	15	2	0.0123837	0.482965
MED25	ENSSSCG00000003197	6	54817236	54851834	4	0	0.835365	1
MED27	ENSSSCG00000005720	1	271724910	271928367	1	0	0.7462	1
MED7	ENSSSCG00000017058	16	66000010	66123781	7	1	0.346303	1
MED9	ENSSSCG00000018053	12	60906718	60933945	4	0	0.241864	1
MEF2D	ENSSSCG00000006482	4	93581598	93651639	16	0	0.976731	1
MERTK	ENSSSCG00000008103	3	44349380	44483402	1	0	0.7718	1
METRNL	ENSSSCG00000017137	12	228503	241496	5	0	0.208853	1
METTL1	ENSSSCG00000025027	5	23053150	23062991	2	1	0.0560941	0.953099
METTL14	ENSSSCG00000009113	8	105015420	105053563	14	1	0.748722	1
METTL17	ENSSSCG00000021718	7	78127629	78145331	4	0	0.681852	1
METTL25	ENSSSCG00000000941	5	99226017	99358587	1	1	0.0408	0.83265
METTL6	ENSSSCG00000011190	13	2638384	2654795	1	0	0.6391	1
MFAP3	ENSSSCG00000034706	16	69099971	69121447	16	0	0.696801	1
MFN2	ENSSSCG00000003434	6	72026722	72056439	8	0	0.230252	1
MFSD11	ENSSSCG00000029343	12	4774678	4801456	14	0	0.918954	1
MFSD3	ENSSSCG00000005899	4	293708	295789	8	0	0.569787	1
MFSD5	ENSSSCG00000000264	5	18476365	18478741	4	0	0.615442	1
MFSD9	ENSSSCG00000038714	3	51511436	51528050	1	0	0.2439	1
MGAT1	ENSSSCG00000014538	2	57900216	57920977	1	0	0.9521	1
MIB1	ENSSSCG00000025478	6	106914006	107040106	7	1	0.0340265	0.824054
MIEN1	ENSSSCG00000017496	12	22588118	22590251	9	0	0.93471	1
MINK1	ENSSSCG00000017917	12	52016299	52066861	4	0	0.6619	1
MIS12	ENSSSCG00000034958	12	51505381	51507943	5	0	0.461682	1
MKLN1	ENSSSCG00000016549	18	17501855	17832503	5	0	0.852974	1
MKNK1	ENSSSCG00000003898	6	164887764	164933522	12	0	0.616753	1
MKNK2	ENSSSCG00000013448	2	76510303	76522885	7	0	0.910199	1
MLF2	ENSSSCG00000000690	5	63951676	64009668	9	0	0.998293	1
MLXIP	ENSSSCG00000009794	14	30577661	30646243	12	0	0.506869	1
MMD	ENSSSCG00000017605	12	31695849	31723726	7	0	0.638753	1
MMP9	ENSSSCG00000007436	17	48175056	48188264	7	0	0.992393	1
MMUT	ENSSSCG00000001732	7	43597292	43624609	16	0	0.649538	1
MOB3C	ENSSSCG00000003897	6	164875674	164887492	11	1	0.11402	1
MON1B	ENSSSCG00000002701	6	10714147	10725444	11	1	0.522014	1
MORF4L1	ENSSSCG00000001769	7	48050045	48075796	9	0	0.383821	1
MOV10	ENSSSCG00000006776	4	107738112	107763596	14	0	0.999983	1
MPDU1	ENSSSCG00000017955	12	52878764	52882863	10	0	0.401637	1
MPHOSPH8	ENSSSCG00000009570	11	447052	480121	9	0	0.848125	1
MPV17L2	ENSSSCG00000013896	2	59609818	59613161	9	0	0.714703	1
MRC1	ENSSSCG00000011038	10	44107072	44244410	12	0	0.999295	1
MRC2	ENSSSCG00000017300	12	16059778	16119702	1	0	0.8551	1
MREG	ENSSSCG00000016175	15	118208684	118273680	9	2	0.0613046	0.968674
MROH1	ENSSSCG00000005924	4	507227	577132	11	1	0.370234	1
MRPL13	ENSSSCG00000005996	4	18608883	18671519	8	1	0.180012	1
MRPL15	ENSSSCG00000030578	4	77068334	77083723	4	0	0.0840381	1
MRPL18	ENSSSCG00000004047	1	7581763	7590032	6	0	0.807022	1
MRPL22	ENSSSCG00000017065	16	68228632	68279218	8	0	0.955373	1
MRPL39	ENSSSCG00000012021	13	189148714	189167880	12	0	0.817314	1
MRPL4	ENSSSCG00000013656	2	69063626	69082692	6	0	0.249229	1
MRPL44	ENSSSCG00000016232	15	125732383	125740085	4	0	0.787019	1
MRPL45	ENSSSCG00000023263	12	23751926	23766459	6	0	0.793147	1
MRPL9	ENSSSCG00000028343	4	97448169	97474061	7	1	0.549632	1
MRPS12	ENSSSCG00000031860	6	47728552	47736050	7	0	0.764847	1
MRPS23	ENSSSCG00000035193	12	34016994	34132840	18	0	0.846931	1
MRPS33	ENSSSCG00000013470	18	8883458	8897975	8	0	0.543394	1
MRPS9	ENSSSCG00000028020	3	49625248	49681440	13	0	0.855646	1
MRRF	ENSSSCG00000005532	1	262353032	262418243	6	1	0.164982	1
MRS2	ENSSSCG00000001087	7	19244660	19296516	6	0	0.170513	1
MRTFA	ENSSSCG00000000075	5	7757950	7975926	13	0	0.855967	1
MRTO4	ENSSSCG00000034814	6	77747567	77757721	8	0	0.955963	1
MSH2	ENSSSCG00000008428	3	93081219	93163628	3	0	0.26582	1
MSR1	ENSSSCG00000006979	17	3857171	3939726	15	0	0.999296	1
MTAP	ENSSSCG00000005135	1	200882955	200934639	3	0	0.446355	1
MTFR1L	ENSSSCG00000003553	6	83265420	83280250	3	0	0.257319	1
MTG1	ENSSSCG00000029088	14	141372233	141384315	6	0	0.952319	1
MTHFR	ENSSSCG00000003428	6	71863636	71881820	8	0	0.765997	1
MTMR12	ENSSSCG00000031509	16	18461129	18537908	2	0	0.459293	1
MTMR3	ENSSSCG00000009994	14	46875032	47023505	7	0	0.940571	1
MTMR9	ENSSSCG00000035133	14	14458042	14504449	4	0	0.881285	1
MTPAP	ENSSSCG00000011018	10	40764362	40872854	3	0	0.774354	1
MTPN	ENSSSCG00000039290	18	13330091	13400046	11	0	0.999816	1
MTR	ENSSSCG00000010143	14	54546981	54652759	1	0	0.1262	1
MTRF1L	ENSSSCG00000004076	1	13446490	13458288	3	0	0.173161	1
MTRR	ENSSSCG00000017100	16	74245224	74270802	13	1	0.888999	1
MTX3	ENSSSCG00000014116	2	88664517	88680340	2	2	0.00200715	0.173332
MUS81	ENSSSCG00000012973	2	6463413	6469112	5	0	0.238896	1
MVP	ENSSSCG00000027946	3	18052935	18081155	16	0	0.992902	1
MX1	ENSSSCG00000012077	13	204843754	204868922	3	0	0.63867	1
MXD1	ENSSSCG00000008334	3	72517832	72545247	3	0	0.9999	1
MXD4	ENSSSCG00000008687	8	1203172	1216725	11	0	0.978426	1
MYBL2	ENSSSCG00000007366	17	46256257	46287929	13	0	0.252104	1
MYLIP	ENSSSCG00000001063	7	12117240	12137929	15	0	0.938718	1
MYNN	ENSSSCG00000026829	13	108435324	108457255	4	0	0.789978	1
MYO1G	ENSSSCG00000016742	18	50466449	50483518	2	0	0.527493	1
MYO9B	ENSSSCG00000013876	2	60455605	60567505	6	0	0.848344	1
MZB1	ENSSSCG00000029239	2	141277544	141279641	10	0	0.555772	1
N4BP2	ENSSSCG00000008792	8	31207754	31287944	8	0	0.910885	1
NAA25	ENSSSCG00000009887	14	39606881	39682485	6	0	0.242541	1
NAAA	ENSSSCG00000008973	8	71573783	71603338	19	0	0.999909	1
NABP1	ENSSSCG00000016062	15	96313903	96335191	11	1	0.216488	1
NAGA	ENSSSCG00000000050	5	6571037	6590546	15	1	0.873915	1
NAMPT	ENSSSCG00000015435	9	106119899	106294587	4	0	0.54091	1
NANS	ENSSSCG00000005373	1	239842063	239919984	10	1	0.234428	1
NAP1L4	ENSSSCG00000012856	2	2067870	2117487	3	0	0.288224	1
NAPA	ENSSSCG00000003120	6	53238678	53275230	8	0	0.774435	1
NAPB	ENSSSCG00000031219	17	30359420	30396078	1	0	0.6434	1
NAPSA	ENSSSCG00000003212	6	55221204	55230449	5	0	0.536745	1
NARF	ENSSSCG00000017126	12	632362	651817	12	0	0.654764	1
NAT10	ENSSSCG00000013304	2	26786172	26826992	8	2	0.0423686	0.83265
NAV3	ENSSSCG00000029249	5	103013798	103368021	17	1	0.856754	1
NAXD	ENSSSCG00000029502	11	77210228	77230681	6	0	0.81105	1
NCF1	ENSSSCG00000007722	3	11820285	11839426	6	0	0.453994	1
NCF2	ENSSSCG00000015559	9	124773498	124812928	15	0	0.998024	1
NCF4	ENSSSCG00000000137	5	10874953	10994015	14	0	0.991749	1
NCK2	ENSSSCG00000008144	3	49063988	49198664	19	3	0	0
NCKAP1L	ENSSSCG00000000295	5	19677875	19723132	16	0	0.994904	1
NCOA1	ENSSSCG00000008581	3	113997236	114251078	7	0	0.913742	1
NCOA2	ENSSSCG00000006194	4	64954120	65246572	9	1	0.542178	1
NCOR2	ENSSSCG00000009761	14	28624702	28819404	14	1	0.285315	1
NDE1	ENSSSCG00000040479	3	7125936	7180623	3	0	0.708254	1
NDST1	ENSSSCG00000032731	2	151489521	151522751	2	0	0.60316	1
NDUFA2	ENSSSCG00000014371	2	142359007	142361131	5	0	0.993389	1
NDUFA6	ENSSSCG00000000045	5	6562011	6567647	1	0	0.3707	1
NECAP1	ENSSSCG00000025179	5	63122325	63188981	6	0	0.966287	1
NECAP2	ENSSSCG00000003477	6	75527064	75546843	12	0	0.999945	1
NEDD1	ENSSSCG00000000890	5	86693815	86737229	11	0	0.997629	1
NEDD9	ENSSSCG00000023956	7	7807044	8093553	7	1	0.577885	1
NEIL1	ENSSSCG00000001882	7	58261761	58283092	1	0	0.3245	1
NELFA	ENSSSCG00000008681	8	1018444	1039127	4	0	0.355177	1
NELFCD	ENSSSCG00000007521	17	59128694	59143205	8	1	0.0637407	0.968674
NELFE	ENSSSCG00000001423	7	24036981	24046983	7	2	0.00753249	0.375137
NEMP2	ENSSSCG00000016053	15	95097132	95140479	5	0	0.556156	1
NET1	ENSSSCG00000023105	10	65426516	65459754	15	0	0.995336	1
NEU1	ENSSSCG00000001418	7	23947061	23958666	11	0	0.906012	1
NF2	ENSSSCG00000028707	14	46653902	46731999	1	1	0.0473	0.900562
NFATC2IP	ENSSSCG00000007808	3	18609911	18622665	12	1	0.497868	1
NFE2L1	ENSSSCG00000017525	12	24303399	24316763	13	0	0.90598	1
NFKB2	ENSSSCG00000010580	14	113406004	113414173	5	0	0.949982	1
NFKBIB	ENSSSCG00000026904	6	47703636	47712664	9	1	0.465449	1
NFKBIE	ENSSSCG00000001703	7	39255075	39263339	4	0	0.89061	1
NFRKB	ENSSSCG00000015242	9	56614227	56656057	14	1	0.336486	1
NFX1	ENSSSCG00000010994	10	33055408	33200680	5	0	0.519334	1
NIN	ENSSSCG00000005022	1	180479588	180621895	10	0	0.942613	1
NINJ1	ENSSSCG00000040061	3	42642101	42673002	2	0	0.692218	1
NIPA2	ENSSSCG00000036898	15	32175104	32202335	9	0	0.936331	1
NIPSNAP2	ENSSSCG00000036659	3	16882643	16941739	4	0	0.972968	1
NISCH	ENSSSCG00000011442	13	34595891	34630303	5	0	0.447649	1
NIT2	ENSSSCG00000011968	13	158630743	158653095	6	0	0.690462	1
NKAPD1	ENSSSCG00000015044	9	39775676	39787969	9	1	0.104976	1
NKTR	ENSSSCG00000011284	13	26125072	26174540	12	0	0.961316	1
NLRC3	ENSSSCG00000007956	3	38673622	38717451	10	2	0.0693194	0.9918
NLRC5	ENSSSCG00000039751	6	18937665	19036820	15	0	0.99918	1
NME6	ENSSSCG00000011347	13	31046906	31053130	8	0	0.908275	1
NMI	ENSSSCG00000022011	15	941505	965443	15	0	0.724096	1
NMUR1	ENSSSCG00000016277	15	132216968	132228645	2	1	0.125891	1
NOL9	ENSSSCG00000030253	6	67375192	67396431	17	1	0.996803	1
NOP56	ENSSSCG00000027676	17	32960099	32965370	15	1	0.857758	1
NOS3	ENSSSCG00000016450	18	6209156	6228938	5	0	0.221265	1
NOTCH2	ENSSSCG00000006709	4	100951507	101150198	8	0	0.983386	1
NPC1	ENSSSCG00000003707	6	108402877	108450990	14	0	0.998459	1
NR1H2	ENSSSCG00000003211	6	55237953	55245456	8	0	0.916027	1
NR2C1	ENSSSCG00000000902	5	88231264	88277997	1	0	0.3153	1
NR3C1	ENSSSCG00000014401	2	144822937	144956095	9	1	0.638691	1
NRBP1	ENSSSCG00000022454	3	111718580	111733304	1	0	0.3395	1
NRBP2	ENSSSCG00000038025	4	800059	808024	5	0	0.892503	1
NRDE2	ENSSSCG00000002434	7	112038234	112090511	6	0	0.8104	1
NRIP1	ENSSSCG00000021038	13	179824862	179915177	1	0	0.5106	1
NRP1	ENSSSCG00000011102	10	56280363	56430777	9	0	0.954284	1
NRP2	ENSSSCG00000026383	15	108974816	109092309	16	2	0.225643	1
NSD1	ENSSSCG00000014044	2	80654378	80809059	4	0	0.45367	1
NSD2	ENSSSCG00000008682	8	963884	1018025	2	0	0.91892	1
NSF	ENSSSCG00000017316	12	17458990	17708903	6	0	0.302754	1
NSL1	ENSSSCG00000015593	9	130622331	130668936	8	1	0.340188	1
NSMAF	ENSSSCG00000006236	4	74236830	74298193	2	0	0.750278	1
NSUN2	ENSSSCG00000017104	16	75335246	75367184	13	1	0.957256	1
NUB1	ENSSSCG00000016438	18	5899567	5928884	5	0	0.511332	1
NUBP2	ENSSSCG00000008014	3	40178417	40186352	1	0	0.5125	1
NUDT15	ENSSSCG00000027551	11	19572644	19584538	1	0	0.7646	1
NUDT18	ENSSSCG00000009615	14	6377815	6381596	4	0	0.869812	1
NUDT22	ENSSSCG00000013039	2	7880258	7883945	2	0	0.892512	1
NUDT3	ENSSSCG00000031593	7	30320307	30443535	9	2	0.0827255	1
NUMA1	ENSSSCG00000014802	9	6591943	6662842	5	1	0.302344	1
NUP133	ENSSSCG00000010189	14	60353466	60408828	10	0	0.98339	1
NUP155	ENSSSCG00000016845	16	22516990	22589838	2	0	0.662444	1
NUP188	ENSSSCG00000005667	1	269259519	269313650	6	0	0.921694	1
NUP210	ENSSSCG00000011610	13	70917452	71007271	14	0	0.999998	1
NUP214	ENSSSCG00000005711	1	271103833	271210290	11	1	0.273201	1
NUP54	ENSSSCG00000008979	8	71792155	71833159	3	0	0.290025	1
NUP98	ENSSSCG00000014794	9	6319586	6419660	10	0	0.999784	1
NVL	ENSSSCG00000026705	10	12556060	12670625	8	1	0.0317711	0.819067
OAS2	ENSSSCG00000009881	14	38827660	38860820	14	0	0.806759	1
OCIAD2	ENSSSCG00000008829	8	38732820	38793234	9	0	0.916691	1
ODR4	ENSSSCG00000015577	9	127540542	127826882	9	1	0.790748	1
OGDH	ENSSSCG00000016743	18	50609418	50684964	1	0	0.9467	1
OGFOD1	ENSSSCG00000025953	6	29312744	29339669	3	0	0.997637	1
OGFRL1	ENSSSCG00000004279	1	51313003	51332328	11	0	0.677875	1
OLA1	ENSSSCG00000015963	15	80078924	80253741	5	0	0.535773	1
OLR1	ENSSSCG00000000647	5	61799286	61810624	12	1	0.124776	1
OPA1	ENSSSCG00000011822	13	130624823	130719083	2	1	0.00313881	0.252988
OPRM1	ENSSSCG00000004074	1	12528672	12702443	11	1	0.762379	1
OR51E1	ENSSSCG00000014766	9	5473111	5484469	10	0	0.720141	1
ORAI2	ENSSSCG00000023912	3	9784077	9796758	2	0	0.561832	1
ORC4	ENSSSCG00000015668	15	4096646	4171845	1	0	0.1956	1
OSBPL11	ENSSSCG00000026753	13	134718450	134807146	1	0	0.2748	1
OSBPL1A	ENSSSCG00000003712	6	108997730	109221010	9	1	0.0373142	0.826529
OSBPL7	ENSSSCG00000017518	12	24059932	24083036	4	0	0.566115	1
OSER1	ENSSSCG00000022714	17	46673560	46686088	10	0	0.881354	1
OSM	ENSSSCG00000009997	14	47243743	47266595	1	0	0.9305	1
OTUB1	ENSSSCG00000013045	2	8087828	8095609	1	0	0.3489	1
OTUD3	ENSSSCG00000039652	6	78241599	78273542	12	2	0.0309231	0.81274
OTULIN	ENSSSCG00000034714	16	4063071	4097095	10	0	0.753778	1
OTULINL	ENSSSCG00000016782	16	3954244	3999778	14	1	0.472637	1
OXCT1	ENSSSCG00000016863	16	26512396	26659845	16	0	0.830797	1
OXR1	ENSSSCG00000006037	4	30734514	31400997	12	0	0.946276	1
OXSR1	ENSSSCG00000011253	13	23020530	23116958	12	1	0.406535	1
P2RX4	ENSSSCG00000051205	14	31368303	31387905	1	0	0.4622	1
P3H1	ENSSSCG00000023920	6	168534655	168690095	15	1	0.205424	1
P4HA1	ENSSSCG00000010292	14	75825140	75918917	1	0	0.3783	1
PABPC4	ENSSSCG00000003660	6	95382295	95399081	11	0	0.993405	1
PACC1	ENSSSCG00000015598	9	130835317	131001480	8	1	0.265744	1
PACS1	ENSSSCG00000012956	2	6138348	6211684	11	1	0.600173	1
PACSIN2	ENSSSCG00000000036	5	5853377	5985171	18	0	1	1
PAFAH2	ENSSSCG00000038619	6	83411553	83446834	9	0	0.956128	1
PAG1	ENSSSCG00000040208	4	55450848	55619219	10	1	0.54494	1
PAK1IP1	ENSSSCG00000001041	7	7444789	7456716	13	1	0.190576	1
PAMR1	ENSSSCG00000028338	2	25423361	25591617	6	0	0.356279	1
PAN3	ENSSSCG00000009319	11	5486889	5614454	8	1	0.736168	1
PANK4	ENSSSCG00000027299	6	64393100	64407449	4	0	0.789588	1
PAPSS1	ENSSSCG00000031901	8	114251528	114373427	8	2	0.240045	1
PAQR8	ENSSSCG00000001750	7	46104677	46234480	7	0	0.813285	1
PARN	ENSSSCG00000007878	3	28612269	28802505	2	1	0.085529	1
PARP1	ENSSSCG00000023660	10	14203159	14241197	10	0	0.879713	1
PARP12	ENSSSCG00000016502	18	9674944	9716743	11	0	0.405531	1
PARP4	ENSSSCG00000022957	11	359476	442436	8	4	0.000803239	0.0924872
PARP8	ENSSSCG00000016882	16	30304760	30486414	11	0	0.973789	1
PARVB	ENSSSCG00000000024	5	4906684	5015441	13	0	0.890689	1
PBXIP1	ENSSSCG00000006540	4	94832270	94847648	10	0	0.906309	1
PCDHGA4	ENSSSCG00000027371	2	142983077	143156558	1	0	0.1095	1
PCED1A	ENSSSCG00000007168	17	32825998	32831044	10	0	0.371663	1
PCED1B	ENSSSCG00000000811	5	77645175	77795179	11	0	0.956787	1
PCGF3	ENSSSCG00000029983	8	140446	182261	5	0	0.879687	1
PCM1	ENSSSCG00000006994	17	5597039	5690265	11	0	0.770407	1
PCNX1	ENSSSCG00000002330	7	94445001	94618521	9	1	0.0532745	0.933463
PCNX3	ENSSSCG00000012983	2	6619214	6639953	14	0	0.28815	1
PCYT1A	ENSSSCG00000011845	13	133774574	133850999	8	0	0.995108	1
PDCD5	ENSSSCG00000002860	6	42482931	42491591	6	0	0.979199	1
PDCL3	ENSSSCG00000033885	3	53674509	53692928	8	1	0.233641	1
PDE1B	ENSSSCG00000000297	5	19725415	19752890	13	0	0.87397	1
PDE3B	ENSSSCG00000013388	2	44416175	44614028	3	0	0.910268	1
PDE8A	ENSSSCG00000001810	7	52410779	52556884	7	0	0.613656	1
PDGFB	ENSSSCG00000033327	5	8986461	9007446	8	1	0.352503	1
PDIA6	ENSSSCG00000008633	3	125751970	125776955	12	0	0.999999	1
PDK1	ENSSSCG00000015958	15	78608360	78652962	14	0	1	1
PDK2	ENSSSCG00000027198	12	26274606	26301880	1	0	0.4588	1
PDLIM1	ENSSSCG00000010493	14	106735492	106794777	1	0	0.8787	1
PDP1	ENSSSCG00000006107	4	42764432	42777904	4	0	0.17164	1
PDPR	ENSSSCG00000002724	6	13187424	13230599	15	1	0.280344	1
PDS5B	ENSSSCG00000009345	11	9014377	9223035	3	0	0.752517	1
PDXK	ENSSSCG00000034758	13	206676730	206703327	4	0	0.781454	1
PEA15	ENSSSCG00000032164	4	90263584	90274144	15	0	0.999579	1
PECAM1	ENSSSCG00000017277	12	14582481	14723336	15	1	0.853306	1
PELP1	ENSSSCG00000017924	12	52177228	52232425	7	0	0.438981	1
PEPD	ENSSSCG00000002868	6	43177065	43290369	12	0	0.998023	1
PER1	ENSSSCG00000017983	12	53361868	53376611	12	0	0.467528	1
PEX6	ENSSSCG00000001653	7	38039858	38052370	3	1	0.0738815	1
PFKFB3	ENSSSCG00000011133	10	64776315	64859051	14	0	1	1
PFKFB4	ENSSSCG00000011353	13	31212550	31259749	2	0	0.788283	1
PFKL	ENSSSCG00000028197	13	207167372	207191690	3	0	0.65517	1
PFKP	ENSSSCG00000011158	10	67022652	67082451	7	0	0.904098	1
PFN1	ENSSSCG00000017907	12	51961696	51973660	3	0	0.721565	1
PGAM2	ENSSSCG00000016720	18	48693882	48713862	1	0	0.4091	1
PGAM5	ENSSSCG00000035618	14	22773143	22780884	8	0	0.813247	1
PGD	ENSSSCG00000003402	6	70675815	70692679	10	0	0.998876	1
PGGT1B	ENSSSCG00000014215	2	119385398	119440345	11	0	0.740491	1
PGM2	ENSSSCG00000008773	8	29307685	29381571	20	1	0.966557	1
PGM3	ENSSSCG00000004456	1	83003655	83029899	1	0	0.1749	1
PHACTR1	ENSSSCG00000001052	7	9105802	9675230	11	0	1	1
PHB	ENSSSCG00000017549	12	25584443	25609656	12	0	0.987991	1
PHC3	ENSSSCG00000030467	13	108776220	108883574	8	0	0.982838	1
PHF10	ENSSSCG00000030155	1	555355	576713	14	0	0.985264	1
PHF11	ENSSSCG00000009396	11	18205072	18251949	13	0	0.638155	1
PHF13	ENSSSCG00000027869	6	67445977	67454191	1	0	0.8727	1
PHF19	ENSSSCG00000005510	1	260899450	260920111	1	0	0.7813	1
PHKG2	ENSSSCG00000007788	3	17639996	17656618	7	1	0.423692	1
PHTF1	ENSSSCG00000006766	4	106808989	106885947	2	0	0.434062	1
PI4K2B	ENSSSCG00000027340	8	19201352	19238335	12	1	0.153284	1
PI4KB	ENSSSCG00000006626	4	97918245	97949924	13	0	0.691656	1
PID1	ENSSSCG00000035058	15	130075040	130332689	3	0	0.892464	1
PIGF	ENSSSCG00000008440	3	93925881	93973528	9	0	0.983959	1
PIGK	ENSSSCG00000038329	6	136057985	136180637	4	0	0.873559	1
PIGT	ENSSSCG00000021861	17	47734803	47751909	1	0	0.8	1
PIGV	ENSSSCG00000040007	6	84129965	84139241	1	0	0.1511	1
PIK3C2B	ENSSSCG00000015283	9	65073738	65154538	11	0	0.829514	1
PIK3C3	ENSSSCG00000003749	6	125890708	126043161	12	0	0.338676	1
PIK3R1	ENSSSCG00000016958	16	46434873	46523609	10	1	0.372371	1
PIK3R5	ENSSSCG00000017991	12	53979215	54055377	12	0	0.985817	1
PIP5K1A	ENSSSCG00000030547	4	98012944	98056815	11	0	0.506745	1
PIP5K1B	ENSSSCG00000027161	1	222038914	222379122	4	0	0.98454	1
PIP5K1C	ENSSSCG00000013490	2	74977274	75046896	4	0	0.735215	1
PITPNM1	ENSSSCG00000012903	2	5028935	5044295	13	0	0.994344	1
PITPNM3	ENSSSCG00000017890	12	50728910	50898336	1	0	0.161	1
PITRM1	ENSSSCG00000011157	10	66996924	67049946	1	0	0.8539	1
PLA1A	ENSSSCG00000011895	13	140636946	140665961	2	0	0.200901	1
PLA2G4A	ENSSSCG00000023351	9	127859051	128162636	5	1	0.117681	1
PLA2G4B	ENSSSCG00000004737	1	129514341	129533398	1	1	0.0252	0.698088
PLA2G7	ENSSSCG00000001723	7	41486843	41531331	9	0	0.952404	1
PLAC9	ENSSSCG00000010332	14	81889283	81901817	1	0	0.7661	1
PLAGL2	ENSSSCG00000007243	17	35840633	35856440	3	1	0.130061	1
PLBD2	ENSSSCG00000009872	14	38515846	38543561	12	1	0.561187	1
PLCD1	ENSSSCG00000027550	13	22851584	22865175	2	0	0.627243	1
PLCG1	ENSSSCG00000007356	17	43809677	43844555	16	0	0.995381	1
PLEC	ENSSSCG00000039094	4	685456	753859	9	0	0.732347	1
PLEKHA1	ENSSSCG00000010702	14	131946792	132016660	2	1	0.111923	1
PLEKHA8	ENSSSCG00000016682	18	42820921	42926059	14	0	0.759553	1
PLEKHG3	ENSSSCG00000002276	7	88764471	88810994	1	0	0.1019	1
PLEKHH1	ENSSSCG00000002292	7	91247866	91370481	4	1	0.214753	1
PLEKHM1	ENSSSCG00000017325	12	17984184	18035375	18	0	0.95574	1
PLEKHM2	ENSSSCG00000003468	6	74864230	74907768	9	0	0.946676	1
PLEKHO1	ENSSSCG00000022784	4	98923996	98934371	2	0	0.0805814	1
PLOD1	ENSSSCG00000003433	6	71988459	72021804	1	0	0.1128	1
PLVAP	ENSSSCG00000037025	2	60324560	60344448	2	0	0.223006	1
PLXNC1	ENSSSCG00000000907	5	88900234	89055764	16	0	0.999679	1
PLXND1	ENSSSCG00000011592	13	68946661	68996618	12	0	0.986705	1
PMEPA1	ENSSSCG00000034259	17	57999287	58054118	7	0	0.280163	1
PMPCB	ENSSSCG00000015422	9	103316189	103330293	4	0	0.219742	1
PMS2	ENSSSCG00000007590	3	5113230	5145634	9	1	0.332312	1
PNISR	ENSSSCG00000037594	1	66321459	66381451	8	0	0.963672	1
PNKP	ENSSSCG00000003195	6	54870361	54880807	1	0	0.6465	1
PNPLA2	ENSSSCG00000012841	2	513076	518187	7	0	0.320133	1
POC1A	ENSSSCG00000011426	13	34199409	34313073	8	0	0.386731	1
POC1B	ENSSSCG00000000920	5	93132017	93222552	10	0	0.738796	1
POFUT1	ENSSSCG00000007244	17	35856574	35883001	3	1	0.0033043	0.257045
POGLUT1	ENSSSCG00000032313	13	140764185	140793596	10	2	0.0586058	0.960494
POLB	ENSSSCG00000007031	17	11356129	11388821	11	0	0.773258	1
POLD3	ENSSSCG00000027506	9	8906459	8958323	11	0	0.843558	1
POLK	ENSSSCG00000014082	2	84538050	84656234	1	0	0.9696	1
POLR1A	ENSSSCG00000008226	3	58667971	58750421	14	1	0.0840246	1
POLR1C	ENSSSCG00000028007	7	38507073	38537943	4	0	0.861925	1
POLR1D	ENSSSCG00000009310	11	5044329	5089833	10	0	0.901612	1
POLR1F	ENSSSCG00000025298	9	88760398	88785802	1	0	0.4126	1
POLR1G	ENSSSCG00000020754	6	51781347	51785106	1	0	0.0819	1
POLR2G	ENSSSCG00000025571	2	9003781	9017779	12	1	0.961925	1
POLR3D	ENSSSCG00000009622	14	6521035	6532182	20	1	0.836482	1
POLR3E	ENSSSCG00000007840	3	23846080	23880914	5	0	0.502895	1
POMGNT1	ENSSSCG00000029145	6	165212833	165222409	13	1	0.82476	1
POP4	ENSSSCG00000002854	6	39734542	39760953	11	0	0.460897	1
POR	ENSSSCG00000038320	3	10212735	10281833	6	0	0.947547	1
POT1	ENSSSCG00000016597	18	22827029	22981890	9	2	0.00545079	0.31381
POU2AF1	ENSSSCG00000015016	9	39119012	39144606	9	0	0.901375	1
PPAN	ENSSSCG00000013662	2	68958906	68962657	1	0	0.8316	1
PPBP	ENSSSCG00000037579	8	70021433	70029998	5	0	0.85062	1
PPCS	ENSSSCG00000003966	6	168831543	168876760	14	2	0.137613	1
PPIF	ENSSSCG00000010330	14	81667671	81690597	6	0	0.65167	1
PPIH	ENSSSCG00000003964	6	168742005	168760289	2	0	0.282247	1
PPM1F	ENSSSCG00000010079	14	50040663	50063326	5	0	0.558421	1
PPM1K	ENSSSCG00000038867	8	130748259	130772931	14	1	0.730312	1
PPOX	ENSSSCG00000006361	4	89277117	89288902	4	0	0.399718	1
PPP1R10	ENSSSCG00000001347	7	23147478	23165689	14	1	0.594014	1
PPP1R11	ENSSSCG00000024259	7	22633888	22636973	17	0	0.824942	1
PPP1R12C	ENSSSCG00000027189	6	59325532	59347176	14	1	0.464268	1
PPP1R9B	ENSSSCG00000017584	12	26319124	26336562	16	0	1	1
PPP2R5A	ENSSSCG00000015599	9	131003899	131076561	6	1	0.10278	1
PPP3CA	ENSSSCG00000009172	8	119428743	119754650	11	0	0.852253	1
PPP4C	ENSSSCG00000036817	3	18262823	18271586	9	1	0.145769	1
PPP4R1	ENSSSCG00000003679	6	98462827	98544477	4	0	0.820517	1
PPP4R3A	ENSSSCG00000002441	7	113111300	113148954	2	0	0.2069	1
PPP6R1	ENSSSCG00000003301	6	59427572	59450341	15	1	0.690292	1
PPRC1	ENSSSCG00000010575	14	113137037	113152834	5	0	0.328643	1
PPT1	ENSSSCG00000036673	6	95840905	95860837	11	0	0.99998	1
PPTC7	ENSSSCG00000009825	14	31905379	31946549	14	2	0.495711	1
PRCC	ENSSSCG00000006467	4	93286541	93325232	1	0	0.8379	1
PRCP	ENSSSCG00000014899	9	17002699	17076284	14	0	0.903172	1
PRDM2	ENSSSCG00000020710	6	73117221	73239452	16	2	0.12268	1
PRDX5	ENSSSCG00000013030	2	7798665	7806510	3	0	0.309575	1
PREPL	ENSSSCG00000008448	3	96092334	96159531	1	0	0.9292	1
PREX1	ENSSSCG00000031118	17	50353145	50550404	19	0	1	1
PRIM2	ENSSSCG00000001493	7	28274626	28631514	1	0	0.3055	1
PRKAA1	ENSSSCG00000024598	16	25745321	25783610	7	0	0.500564	1
PRKACB	ENSSSCG00000040920	6	129519962	129635517	10	1	0.9141	1
PRKAG2	ENSSSCG00000016432	18	5475077	5744658	10	1	0.352588	1
PRKAR2A	ENSSSCG00000011363	13	31426213	31517122	2	0	0.539959	1
PRKAR2B	ENSSSCG00000037706	9	106851018	106957519	9	0	0.923758	1
PRKCA	ENSSSCG00000017268	12	12882064	13263554	7	0	0.686135	1
PRKCB	ENSSSCG00000033674	3	21995231	22383264	4	0	0.998172	1
PRKCH	ENSSSCG00000005095	1	190205678	190439433	2	0	0.939644	1
PRKCQ	ENSSSCG00000011131	10	64443251	64600339	12	0	0.999898	1
PRKD2	ENSSSCG00000026152	6	52559393	52599132	5	0	0.98497	1
PRMT3	ENSSSCG00000013347	2	38884361	39032916	1	0	0.3671	1
PRMT7	ENSSSCG00000002763	6	28883158	28945906	3	1	0.185023	1
PRPF19	ENSSSCG00000013107	2	10851579	10860838	12	1	0.851371	1
PRPF40A	ENSSSCG00000015867	15	60386596	60440523	12	0	0.736036	1
PRPF4B	ENSSSCG00000001002	7	2360481	2415386	14	0	0.999965	1
PRRC1	ENSSSCG00000014252	2	130443617	130494985	11	2	0.0175433	0.589162
PRRG4	ENSSSCG00000013313	2	28062626	28081249	2	1	0.0543765	0.945916
PRSS12	ENSSSCG00000009114	8	105121388	105197142	6	1	0.398881	1
PRXL2A	ENSSSCG00000010340	14	82249473	82271223	4	0	0.171102	1
PSAP	ENSSSCG00000010281	14	74734189	74887763	15	0	1	1
PSKH1	ENSSSCG00000040313	6	28508823	28544062	7	1	0.323612	1
PSMA6	ENSSSCG00000001950	7	64578241	64763281	1	0	0.0813	1
PSMA7	ENSSSCG00000033332	17	61566373	61572438	11	1	0.470322	1
PSMB10	ENSSSCG00000031781	6	28540807	28548152	6	0	0.74695	1
PSMD11	ENSSSCG00000017731	12	42498939	42529809	13	0	0.990738	1
PSMD2	ENSSSCG00000046387	13	122157036	122199464	2	0	0.353739	1
PSMF1	ENSSSCG00000038854	17	34098991	34169230	13	0	0.986903	1
PSTPIP1	ENSSSCG00000001867	7	57102756	57146754	4	1	0.125891	1
PTAR1	ENSSSCG00000005252	1	223032847	223089668	10	0	0.567967	1
PTBP3	ENSSSCG00000005466	1	252986719	253093050	15	0	0.999981	1
PTDSS1	ENSSSCG00000006089	4	40297885	40376076	1	0	0.9886	1
PTGER4	ENSSSCG00000024439	16	25670862	25686552	8	1	0.377668	1
PTP4A2	ENSSSCG00000039885	6	88419387	88452589	6	0	0.933597	1
PTPN7	ENSSSCG00000037669	10	24324436	24336419	16	0	0.979545	1
PTPRC	ENSSSCG00000010908	10	21466373	21764560	18	0	1	1
PTPRE	ENSSSCG00000010755	14	137101410	137264239	17	1	0.425621	1
PUS7L	ENSSSCG00000000800	5	74782814	74834428	3	0	0.728077	1
PXN	ENSSSCG00000040546	14	40227894	40278766	4	0	0.101574	1
PXYLP1	ENSSSCG00000011670	13	81970447	82046032	1	1	0.0366	0.826529
PYM1	ENSSSCG00000040825	5	21308134	21329201	4	0	0.320416	1
QDPR	ENSSSCG00000034811	8	12335252	12549603	11	1	0.302274	1
QKI	ENSSSCG00000004029	1	4735513	4883768	8	0	0.998162	1
QPCT	ENSSSCG00000008491	3	102792720	102823026	1	0	0.4105	1
RAB10	ENSSSCG00000008573	3	112828879	112924269	9	1	0.415975	1
RAB11B	ENSSSCG00000013600	2	70884457	70896175	5	0	0.94885	1
RAB1B	ENSSSCG00000012955	2	6102353	6126951	6	1	0.609286	1
RAB27A	ENSSSCG00000004612	1	116533024	116605199	17	0	0.999777	1
RAB31	ENSSSCG00000037264	6	98278647	98423203	9	0	0.757854	1
RAB32	ENSSSCG00000004114	1	18870875	19097892	5	0	0.976705	1
RAB3GAP1	ENSSSCG00000015695	15	16753877	16816754	16	0	0.653924	1
RAB3IL1	ENSSSCG00000013074	2	9554226	9602217	1	0	0.1357	1
RAB43	ENSSSCG00000037568	13	71562350	71596249	11	1	0.475821	1
RAB4A	ENSSSCG00000036039	14	60478235	60529095	1	0	0.1305	1
RAB7B	ENSSSCG00000036352	9	66635637	66666037	7	0	0.466726	1
RABEP1	ENSSSCG00000017895	12	51602227	51858233	9	0	0.581984	1
RABEP2	ENSSSCG00000007806	3	18568264	18585926	10	0	0.619205	1
RABIF	ENSSSCG00000022787	10	24860358	24902093	7	0	0.659586	1
RAC1	ENSSSCG00000035090	3	4781771	4803687	13	0	0.997503	1
RAC2	ENSSSCG00000021944	5	10553433	10573017	18	0	0.999567	1
RAD52	ENSSSCG00000000754	5	68133699	68223662	2	0	0.881832	1
RALB	ENSSSCG00000025455	15	31064355	31122621	15	2	0.575949	1
RALBP1	ENSSSCG00000003680	6	98550933	98598206	6	0	0.356394	1
RALGAPA1	ENSSSCG00000032377	7	64141014	64378153	1	0	0.0629	0.968674
RALGAPA2	ENSSSCG00000026506	17	28394827	28679231	4	0	0.559728	1
RALGAPB	ENSSSCG00000007345	17	41507806	41606898	9	1	0.0650479	0.968674
RALGPS2	ENSSSCG00000015523	9	120398944	120723312	9	0	0.707588	1
RAP2A	ENSSSCG00000039812	11	66679252	66720063	10	1	0.387626	1
RAPGEF1	ENSSSCG00000005719	1	271494248	271600879	9	0	0.814888	1
RARRES1	ENSSSCG00000028623	13	98461316	98586030	2	0	0.795071	1
RASGEF1B	ENSSSCG00000029507	8	136071354	136600317	17	0	0.96089	1
RASGRP1	ENSSSCG00000004791	1	132702541	132786532	11	0	0.942772	1
RASGRP2	ENSSSCG00000013023	2	7422845	7440413	14	1	0.716796	1
RASGRP3	ENSSSCG00000008509	3	106099821	106213728	4	0	0.18449	1
RBL2	ENSSSCG00000032648	6	31748739	31802022	8	1	0.253809	1
RBM15B	ENSSSCG00000011420	13	33664472	33669456	16	0	0.962886	1
RBM17	ENSSSCG00000011134	10	64885866	64908964	13	1	0.646664	1
RBM19	ENSSSCG00000009868	14	38082077	38204754	13	0	0.948684	1
RBM26	ENSSSCG00000009479	11	51337488	51420865	3	0	0.892831	1
RBM28	ENSSSCG00000031847	18	20034334	20072966	2	1	0.00910131	0.410196
RBM38	ENSSSCG00000007504	17	57783154	57797997	12	0	0.927922	1
RBM47	ENSSSCG00000008796	8	31508508	31810359	6	0	0.583695	1
RBPJ	ENSSSCG00000022155	8	19922779	20166755	4	0	0.762524	1
RCBTB1	ENSSSCG00000021060	11	18040110	18197751	13	1	0.802772	1
RCBTB2	ENSSSCG00000009400	11	19105305	19182488	13	0	0.777514	1
RCC2	ENSSSCG00000003485	6	75988271	76014160	15	0	0.999117	1
RCHY1	ENSSSCG00000008969	8	71162839	71181919	2	0	0.0219669	0.648981
RCN2	ENSSSCG00000001866	7	57041003	57059331	1	0	0.6759	1
REEP3	ENSSSCG00000036476	14	66966407	67071196	4	0	0.260426	1
REEP4	ENSSSCG00000009617	14	6411511	6415590	1	0	0.2013	1
RELA	ENSSSCG00000012981	2	6593969	6603471	1	0	0.987	1
RELL1	ENSSSCG00000008772	8	29118514	29190565	16	3	0.00760203	0.375137
REPS1	ENSSSCG00000004146	1	25481342	25565278	14	0	0.986713	1
RER1	ENSSSCG00000026626	6	64301199	64311784	5	1	0.210795	1
RETREG1	ENSSSCG00000016792	16	5726494	5879515	13	0	0.814629	1
REX1BD	ENSSSCG00000040666	2	59234320	59237219	1	0	0.7962	1
RFC1	ENSSSCG00000008788	8	30552375	30635880	17	3	0.0147014	0.522765
RFC3	ENSSSCG00000009349	11	10145974	10527268	1	0	0.6793	1
RFLNB	ENSSSCG00000038618	12	47307699	47313937	12	0	0.398408	1
RFTN1	ENSSSCG00000011198	13	3454448	3675021	17	1	0.998473	1
RFWD3	ENSSSCG00000002715	6	12952350	12994050	5	0	0.466156	1
RGCC	ENSSSCG00000009434	11	25478877	25496519	9	0	0.882313	1
RGS16	ENSSSCG00000015550	9	123913172	123956800	10	0	0.921524	1
RGS18	ENSSSCG00000033945	10	1520872	1539663	11	0	0.729027	1
RGS3	ENSSSCG00000005480	1	254067492	254211805	6	2	0.0962079	1
RGS9	ENSSSCG00000035402	12	11996417	12089466	10	1	0.36372	1
RHBDF2	ENSSSCG00000023362	12	5017443	5036261	4	0	0.548598	1
RHEX	ENSSSCG00000015638	9	66745910	66759393	13	0	1	1
RHOB	ENSSSCG00000043781	3	117773405	117777574	8	1	0.265947	1
RHOH	ENSSSCG00000008794	8	31321113	31372364	13	0	0.999985	1
RHOT1	ENSSSCG00000017735	12	42711231	42783421	6	0	0.937432	1
RICTOR	ENSSSCG00000016853	16	24109934	24311231	10	0	0.40291	1
RIDA	ENSSSCG00000006079	4	38656319	38670999	6	2	0.161247	1
RIF1	ENSSSCG00000016395	15	774189	832010	14	0	0.981072	1
RIN2	ENSSSCG00000028004	17	27807244	28058135	9	1	0.116836	1
RING1	ENSSSCG00000001477	7	25251486	25255526	1	0	0.9661	1
RINL	ENSSSCG00000022692	6	47672621	47682121	11	0	0.173173	1
RIOK1	ENSSSCG00000001024	7	4750759	4780002	13	1	0.435923	1
RIPK1	ENSSSCG00000001009	7	1841236	1880699	12	0	0.999773	1
RMC1	ENSSSCG00000026851	6	108376775	108403175	12	1	0.303545	1
RMDN1	ENSSSCG00000006136	4	50344893	50389087	3	0	0.0426986	0.83265
RNASE4	ENSSSCG00000031538	7	78243687	78262866	9	0	0.719526	1
RNASEK	ENSSSCG00000017929	12	52417135	52418873	1	0	0.2502	1
RNF103	ENSSSCG00000008218	3	58161304	58186858	8	0	0.683418	1
RNF123	ENSSSCG00000011387	13	32208342	32250745	13	1	0.499343	1
RNF135	ENSSSCG00000017737	12	42790187	42808919	3	0	0.340679	1
RNF145	ENSSSCG00000017043	16	64251182	64314119	4	0	0.958636	1
RNF149	ENSSSCG00000008168	3	53032639	53067345	9	0	0.96382	1
RNF166	ENSSSCG00000034455	6	976977	983198	5	0	0.884944	1
RNF216	ENSSSCG00000021285	3	4158448	4329386	15	0	0.569559	1
RNF4	ENSSSCG00000008690	8	1353236	1380637	16	0	0.966756	1
RNF41	ENSSSCG00000000383	5	21596306	21624569	2	0	0.874757	1
RNF6	ENSSSCG00000024064	11	4017443	4032164	11	0	0.540035	1
RNMT	ENSSSCG00000025855	6	96338284	96360169	11	0	0.953122	1
RO60	ENSSSCG00000032055	10	694445	725340	5	1	0.0708278	0.998366
ROCK2	ENSSSCG00000008629	3	125353119	125491963	2	0	0.622564	1
RPA1	ENSSSCG00000017822	12	48009724	48048734	4	0	0.943858	1
RPAIN	ENSSSCG00000036311	12	51553130	51562743	4	0	0.381598	1
RPAP2	ENSSSCG00000006903	4	124690309	124773887	17	2	0.232067	1
RPAP3	ENSSSCG00000021166	5	77968135	78066253	4	0	0.242404	1
RPIA	ENSSSCG00000008207	3	57355979	57386946	17	0	0.989486	1
RPL22	ENSSSCG00000003369	6	67092517	67126639	14	1	0.199131	1
RPL23	ENSSSCG00000038880	12	23279967	23290192	11	0	0.785622	1
RPL27A	ENSSSCG00000014569	9	707693	712189	8	0	0.446428	1
RPL32	ENSSSCG00000035811	13	68786854	68793204	2	0	0.903701	1
RPL7L1	ENSSSCG00000026472	7	37933535	37953078	2	0	0.872575	1
RPRD1A	ENSSSCG00000027700	6	119762812	119834019	4	0	0.470103	1
RPRD2	ENSSSCG00000030291	4	98640930	98734298	11	0	0.826852	1
RPS11	ENSSSCG00000003165	6	54577414	54579797	5	0	0.880097	1
RPS18	ENSSSCG00000001502	7	29638833	29642918	9	0	0.576887	1
RPS25	ENSSSCG00000036296	9	46235727	46242432	14	0	1	1
RPS6KC1	ENSSSCG00000015586	9	130172639	130435315	4	0	0.853162	1
RPS9	ENSSSCG00000029785	6	55920930	55927280	1	0	0.2701	1
RPUSD4	ENSSSCG00000015233	9	53296538	53309180	14	0	0.756924	1
RRBP1	ENSSSCG00000024692	17	26054777	26120347	9	2	0.265198	1
RRM1	ENSSSCG00000014791	9	6025063	6065116	4	0	0.929699	1
RRNAD1	ENSSSCG00000006470	4	93358143	93366082	2	0	0.187938	1
RRP1	ENSSSCG00000037061	13	206722595	206735997	6	1	0.522628	1
RRP15	ENSSSCG00000027846	10	8253821	8303860	8	0	0.830352	1
RSF1	ENSSSCG00000014882	9	12121825	12278120	14	0	0.99545	1
RSPRY1	ENSSSCG00000002820	6	19154416	19204825	4	0	0.204081	1
RSU1	ENSSSCG00000011042	10	45079047	45289422	13	1	0.309776	1
RTCA	ENSSSCG00000006865	4	117852764	117875684	1	0	0.4323	1
RTF2	ENSSSCG00000007496	17	57040967	57084668	8	1	0.473327	1
RTL6	ENSSSCG00000000022	5	4649183	4655230	14	0	0.952795	1
RUBCNL	ENSSSCG00000009410	11	20995898	21036417	11	0	0.562479	1
RUFY2	ENSSSCG00000010239	14	71498649	71547311	5	0	0.942404	1
RUFY3	ENSSSCG00000025514	8	67495033	67582143	12	1	0.422531	1
RUNX1	ENSSSCG00000035537	13	198371835	198638189	1	1	0.0326	0.821112
RUNX3	ENSSSCG00000032686	6	82531215	82595026	10	0	0.99996	1
RUSF1	ENSSSCG00000007753	3	17065818	17082664	2	0	0.492249	1
RUVBL2	ENSSSCG00000003152	6	54250515	54266893	5	0	0.913214	1
RXRA	ENSSSCG00000038220	1	273705503	273797622	9	2	0.0514561	0.921637
RXRB	ENSSSCG00000001474	7	25236007	25242875	16	0	0.502235	1
S100A11	ENSSSCG00000006610	4	97233499	97243423	6	0	0.999989	1
S100A12	ENSSSCG00000032857	4	96225693	96227137	2	0	0.962001	1
S100A4	ENSSSCG00000006578	4	96088201	96091156	6	0	0.435056	1
S100A6	ENSSSCG00000021084	4	96098283	96099685	3	0	0.999653	1
SAMD9	ENSSSCG00000027372	9	72963815	72999258	11	0	0.998575	1
SAMHD1	ENSSSCG00000027806	17	40112978	40171895	6	0	0.941601	1
SAMSN1	ENSSSCG00000038062	13	179428694	179562929	2	0	0.637263	1
SAP30BP	ENSSSCG00000017205	12	5695257	5732226	10	0	0.831895	1
SAP30L	ENSSSCG00000033176	16	68695894	68709852	12	0	0.999922	1
SAR1B	ENSSSCG00000014305	2	136843965	136874222	9	0	0.834755	1
SARM1	ENSSSCG00000030358	12	44655811	44676945	8	0	0.206577	1
SART3	ENSSSCG00000009946	14	42223725	42297113	11	0	0.919483	1
SATB1	ENSSSCG00000011201	13	5314358	5417591	16	0	0.942094	1
SBF1	ENSSSCG00000000968	5	260786	287455	2	0	0.266063	1
SBK1	ENSSSCG00000038038	3	18672752	18703461	14	0	0.722135	1
SBNO1	ENSSSCG00000009776	14	29570471	29620091	10	0	0.937713	1
SCAF1	ENSSSCG00000038807	6	54686336	54700162	2	0	0.425492	1
SCAF8	ENSSSCG00000004070	1	11767640	12122348	14	0	0.960136	1
SCAMP2	ENSSSCG00000001892	7	58672664	58699142	1	0	0.8031	1
SCAMP4	ENSSSCG00000013446	2	76615000	76634264	7	0	0.573539	1
SCAND1	ENSSSCG00000007312	17	39244459	39245633	2	0	0.209359	1
SCARF1	ENSSSCG00000024071	12	47845602	47860343	10	5	0	0
SCMH1	ENSSSCG00000003971	6	169999818	170189354	1	0	0.0797	1
SCML4	ENSSSCG00000033392	1	73838813	73968699	15	0	1	1
SCP2	ENSSSCG00000027114	6	159155254	159480588	5	0	0.998269	1
SCPEP1	ENSSSCG00000017617	12	33265529	33299630	13	0	0.999957	1
SCYL1	ENSSSCG00000012984	2	6716115	6733449	6	2	0.0773752	1
SDCCAG8	ENSSSCG00000035136	10	16191156	16441819	5	0	0.633035	1
SDE2	ENSSSCG00000010858	10	13879728	13897862	7	0	0.917659	1
SDF2	ENSSSCG00000017772	12	44896721	44907090	15	0	0.999967	1
SDF4	ENSSSCG00000003332	6	63529853	63545235	13	0	0.788801	1
SDHB	ENSSSCG00000020926	6	75648215	75678378	1	0	0.7928	1
SEC31A	ENSSSCG00000009244	8	135420884	135495121	12	0	0.791927	1
SEC61B	ENSSSCG00000038914	1	240985160	240992977	13	0	0.968392	1
SEC61G	ENSSSCG00000035434	9	139127473	139135407	1	0	0.8882	1
SEC62	ENSSSCG00000029608	13	108660450	108691597	6	0	0.435722	1
SEL1L	ENSSSCG00000002414	7	104218301	104283244	1	0	0.2084	1
SELENOH	ENSSSCG00000032364	2	13228312	13230076	4	0	0.518851	1
SELENOI	ENSSSCG00000030643	3	112628746	112671085	7	1	0.204306	1
SELENOP	ENSSSCG00000021208	16	27537885	27631130	14	0	0.996124	1
SELENOS	ENSSSCG00000004826	1	139828791	139836914	6	0	0.214582	1
SEMA4D	ENSSSCG00000009584	14	957081	1078509	13	0	0.998089	1
SEMA4F	ENSSSCG00000008262	3	68379322	68404595	2	0	0.514489	1
SENP7	ENSSSCG00000021791	13	157521781	157672818	3	0	0.960241	1
SEPTIN1	ENSSSCG00000007800	3	17924651	17937953	4	0	0.977099	1
SEPTIN11	ENSSSCG00000008986	8	72543620	72679173	7	1	0.0382842	0.826529
SEPTIN3	ENSSSCG00000000040	5	6589864	6662432	14	0	0.997744	1
SEPTIN7	ENSSSCG00000016661	18	38068303	38284645	10	0	0.987889	1
SEPTIN8	ENSSSCG00000014285	2	135076634	135104478	7	2	0.00752388	0.375137
SEPTIN9	ENSSSCG00000017168	12	4254775	4405628	7	0	0.98968	1
SERAC1	ENSSSCG00000012314	1	8935091	9002770	9	1	0.413088	1
SERHL2	ENSSSCG00000034350	5	6216326	6230464	4	0	0.592359	1
SERINC1	ENSSSCG00000004237	1	40099339	40141540	13	0	0.998927	1
SERINC3	ENSSSCG00000039591	17	46895401	46924792	3	0	0.522746	1
SERPINB6	ENSSSCG00000038404	7	1752674	1776086	13	0	0.964316	1
SERPINB9	ENSSSCG00000031615	7	1721065	1736074	9	0	1	1
SERPING1	ENSSSCG00000013181	2	13324158	13338663	2	0	0.845756	1
SERPINI1	ENSSSCG00000011740	13	106559735	106658119	3	0	0.560292	1
SESN3	ENSSSCG00000037015	9	27207236	27298628	14	1	0.654386	1
SETDB2	ENSSSCG00000009395	11	18252527	18297826	12	0	0.910787	1
SETX	ENSSSCG00000005724	1	272095358	272170750	6	0	0.996574	1
SFMBT2	ENSSSCG00000024480	10	63877025	64070772	15	1	0.710946	1
SFT2D1	ENSSSCG00000004020	1	2576729	2593511	2	0	0.661922	1
SFXN3	ENSSSCG00000022005	14	112111567	112119162	1	0	0.9441	1
SGCA	ENSSSCG00000017583	12	26356773	26371601	1	0	0.6291	1
SGF29	ENSSSCG00000022778	3	18354798	18387858	1	0	0.2556	1
SGK1	ENSSSCG00000021443	1	29625781	29753607	16	0	0.969043	1
SGPL1	ENSSSCG00000010274	14	73723800	73781830	4	0	0.364211	1
SH2B1	ENSSSCG00000007804	3	18524820	18543136	2	0	0.493572	1
SH2D2A	ENSSSCG00000006466	4	93282413	93293205	6	1	0.240415	1
SH3BP2	ENSSSCG00000022004	8	1583193	1619037	15	1	0.719232	1
SH3BP4	ENSSSCG00000034692	15	135003511	135106622	10	0	0.882488	1
SH3BP5	ENSSSCG00000024938	13	2506135	2585550	9	0	0.992315	1
SH3GLB1	ENSSSCG00000006930	4	129357548	129395583	14	0	0.986409	1
SH3GLB2	ENSSSCG00000005668	1	269312801	269332344	4	0	0.818062	1
SH3TC1	ENSSSCG00000008722	8	2846004	2883958	3	0	0.289402	1
SHARPIN	ENSSSCG00000005914	4	600698	605702	9	1	0.383741	1
SIGIRR	ENSSSCG00000024389	2	223532	230741	11	0	0.758041	1
SIGMAR1	ENSSSCG00000037000	10	32160805	32164718	2	0	0.781578	1
SIK3	ENSSSCG00000015071	9	44223227	44513822	14	0	0.566926	1
SIN3A	ENSSSCG00000001880	7	58176166	58245762	1	0	0.7448	1
SKI	ENSSSCG00000040944	6	64188029	64241556	5	0	0.73297	1
SKIL	ENSSSCG00000011746	13	109029952	109059176	7	0	0.815354	1
SKP1	ENSSSCG00000038628	2	136458949	136476005	10	0	0.997734	1
SLA-DMA	ENSSSCG00000001470	7	25133214	25138348	14	0	0.998971	1
SLA-DOA	ENSSSCG00000001472	7	25178086	25182954	14	2	0.551062	1
SLAMF6	ENSSSCG00000006382	4	89980786	90003647	16	0	0.999524	1
SLAMF7	ENSSSCG00000006378	4	89759848	89785816	18	1	0.967286	1
SLC11A1	ENSSSCG00000039798	15	120433952	120446396	18	0	0.999767	1
SLC12A4	ENSSSCG00000028609	6	28550356	28576505	1	0	0.0657	0.968674
SLC12A9	ENSSSCG00000023619	3	8697439	8712918	4	0	0.481247	1
SLC15A2	ENSSSCG00000030305	13	138595954	138681573	2	0	0.37055	1
SLC15A3	ENSSSCG00000013114	2	10800547	10816519	14	0	0.956286	1
SLC16A7	ENSSSCG00000000456	5	24713267	24875003	12	1	0.382933	1
SLC18A1	ENSSSCG00000009601	14	4243557	4278989	6	0	0.196628	1
SLC1A4	ENSSSCG00000028282	3	76938105	76970508	3	0	0.371135	1
SLC22A17	ENSSSCG00000002025	7	75734867	75741112	4	0	0.82926	1
SLC25A13	ENSSSCG00000015336	9	75754392	76349242	3	0	0.562009	1
SLC25A17	ENSSSCG00000000072	5	7622645	7741541	12	3	0.00121413	0.122323
SLC25A24	ENSSSCG00000006848	4	111579200	111634271	18	0	0.998931	1
SLC25A28	ENSSSCG00000037536	14	110795307	110805570	7	0	0.390394	1
SLC25A3	ENSSSCG00000000886	5	85284311	85292451	2	0	0.319781	1
SLC25A36	ENSSSCG00000036855	13	81750031	81791891	10	0	0.797535	1
SLC26A11	ENSSSCG00000021040	12	2220683	2242290	3	0	0.911536	1
SLC26A6	ENSSSCG00000011361	13	31317877	31330602	3	1	0.0377652	0.826529
SLC30A1	ENSSSCG00000039472	9	131633585	131640675	6	1	0.251087	1
SLC30A4	ENSSSCG00000004668	1	126237032	126268102	3	1	0.1389	1
SLC30A6	ENSSSCG00000008518	3	107387860	107426337	10	1	0.115609	1
SLC30A7	ENSSSCG00000006860	4	117314845	117396496	11	0	0.82939	1
SLC35B3	ENSSSCG00000001033	7	5539702	5606553	9	0	0.910185	1
SLC35C2	ENSSSCG00000022777	17	48509578	48525150	1	1	0.0093	0.410196
SLC35D1	ENSSSCG00000032043	6	145533537	145596066	2	1	0.0219627	0.648981
SLC35F6	ENSSSCG00000008562	3	112280658	112296866	7	1	0.104295	1
SLC36A1	ENSSSCG00000035442	16	71540642	71607421	12	1	0.118295	1
SLC36A4	ENSSSCG00000024933	9	25639387	25689028	3	2	0.00140946	0.131589
SLC37A2	ENSSSCG00000022536	9	52237420	52272692	16	1	0.788908	1
SLC37A3	ENSSSCG00000032266	18	9383792	9452593	14	0	0.589255	1
SLC38A10	ENSSSCG00000022317	12	1476996	1514497	16	3	0.389541	1
SLC38A7	ENSSSCG00000040881	6	20337137	20401684	8	0	0.889159	1
SLC38A9	ENSSSCG00000030343	16	34738194	34858735	4	0	0.26219	1
SLC39A1	ENSSSCG00000006561	4	95728999	95733824	12	0	0.997183	1
SLC39A14	ENSSSCG00000032622	14	6639206	6803670	9	0	0.774347	1
SLC43A2	ENSSSCG00000024108	12	47791911	47838946	19	0	0.997405	1
SLC44A1	ENSSSCG00000005425	1	246548497	246760515	3	0	0.327618	1
SLC48A1	ENSSSCG00000036775	5	78141255	78150584	9	0	0.940729	1
SLC4A11	ENSSSCG00000007157	17	32446471	32459398	15	0	0.761001	1
SLC4A7	ENSSSCG00000011218	13	13933711	14043068	16	2	0.667735	1
SLC5A10	ENSSSCG00000018049	12	60281878	60396630	10	0	0.981581	1
SLC5A6	ENSSSCG00000008550	3	111920176	111976474	5	0	0.516118	1
SLC66A3	ENSSSCG00000008631	3	125494417	125507239	9	0	0.989206	1
SLC6A3	ENSSSCG00000017121	16	79186108	79220297	1	0	0.5339	1
SLC6A6	ENSSSCG00000011600	13	70094079	70173547	16	0	0.970877	1
SLC7A11	ENSSSCG00000022649	8	88607884	88940100	13	1	0.77215	1
SLC7A5	ENSSSCG00000032996	6	1545940	1574288	10	0	0.629797	1
SLC8B1	ENSSSCG00000009880	14	38773398	38808233	14	0	0.99956	1
SLC9A1	ENSSSCG00000003569	6	84372649	84426997	9	0	0.611103	1
SLC9A3R1	ENSSSCG00000017232	12	6466120	6493428	11	0	0.991878	1
SLC9B2	ENSSSCG00000028101	8	117997127	118049423	4	0	0.810112	1
SLCO3A1	ENSSSCG00000002263	7	86777920	87103309	10	1	0.504736	1
SLF1	ENSSSCG00000014163	2	101313091	101375607	1	0	0.7421	1
SLK	ENSSSCG00000010606	14	114899147	114954824	10	0	0.979892	1
SLTM	ENSSSCG00000004592	1	113084864	113136625	10	0	0.781785	1
SMAD3	ENSSSCG00000004952	1	164998083	165124454	8	0	0.997953	1
SMARCAD1	ENSSSCG00000009193	8	125409507	125488436	4	0	0.270313	1
SMARCAL1	ENSSSCG00000035501	15	118629238	118687940	6	0	0.246676	1
SMARCC2	ENSSSCG00000000382	5	21563402	21586727	6	0	0.862463	1
SMC6	ENSSSCG00000008614	3	120097379	120170972	9	0	0.991257	1
SMG9	ENSSSCG00000003068	6	50524527	50569738	8	1	0.0914226	1
SMIM14	ENSSSCG00000021793	8	30765418	30840363	12	0	0.999241	1
SMIM15	ENSSSCG00000033814	16	39954360	39958522	11	0	0.808602	1
SMIM19	ENSSSCG00000031857	17	11549937	11566898	15	0	0.819086	1
SMIM7	ENSSSCG00000013863	2	60961363	60976448	1	0	0.5465	1
SMPD1	ENSSSCG00000014627	9	3324091	3328373	15	1	0.305939	1
SMPDL3A	ENSSSCG00000004233	1	39848641	39868731	16	0	0.999991	1
SMPDL3B	ENSSSCG00000003582	6	85060317	85084483	7	0	0.73989	1
SMUG1	ENSSSCG00000024221	5	19398248	19412606	15	0	0.927193	1
SMURF1	ENSSSCG00000030153	3	6037737	6142576	14	0	0.438612	1
SNF8	ENSSSCG00000021461	12	25136232	25153016	3	0	0.797054	1
SNRNP48	ENSSSCG00000046358	7	4919351	4936039	15	0	0.94847	1
SNRNP70	ENSSSCG00000023792	6	54288354	54304270	6	0	0.988385	1
SNRPA	ENSSSCG00000002998	6	48971339	48999605	1	0	0.8433	1
SNTB1	ENSSSCG00000005994	4	18288843	18526219	8	0	0.784345	1
SNU13	ENSSSCG00000000058	5	6885067	6900023	1	0	0.9901	1
SNX10	ENSSSCG00000037598	18	46064579	46142945	7	0	0.994488	1
SNX24	ENSSSCG00000039373	2	126349973	126552304	1	1	0.0405	0.83265
SNX27	ENSSSCG00000006619	4	97525151	97620789	15	0	0.896502	1
SNX29	ENSSSCG00000037232	3	30584912	31133317	4	1	0.497272	1
SNX4	ENSSSCG00000036828	13	134824043	134905359	5	1	0.0803124	1
SNX8	ENSSSCG00000040977	3	1559400	1720818	5	0	0.629417	1
SNX9	ENSSSCG00000030535	1	9130334	9239343	9	0	0.577589	1
SOAT1	ENSSSCG00000021464	9	121045232	121113693	1	0	0.5315	1
[truncated: 420 more rows]

## Sheet: C vs D
Table S5b: Results of gene-wise analysis of cd-ASE depending on DEX
ENSEMBL Gene	ENSEMBL Gene ID	Chrom	Pos Start	Pos End	n testable	n nom significant	Meta p-value	BH FDR
A4GALT	ENSSSCG00000026962	5	6083444	6105924	3	0	0.301937	1
AACS	ENSSSCG00000009755	14	28109841	28169609	3	0	0.345131	1
AAMP	ENSSSCG00000016189	15	120339766	120346197	12	1	0.206975	1
AAR2	ENSSSCG00000007315	17	39498738	39569160	7	2	0.160968	1
AARS1	ENSSSCG00000002723	6	13298348	13321364	13	0	1	1
ABCB10	ENSSSCG00000010188	14	60309919	60346281	3	0	0.352126	1
ABCC1	ENSSSCG00000007874	3	28360868	28485477	8	0	0.999409	1
ABCC10	ENSSSCG00000001680	7	38432732	38452686	4	1	0.334261	1
ABCD3	ENSSSCG00000028620	4	122837525	122953257	9	0	0.309428	1
ABCD4	ENSSSCG00000038231	7	97567712	97585679	2	0	0.0293859	0.944384
ABCF1	ENSSSCG00000001346	7	23126283	23143993	9	0	0.727789	1
ABCG1	ENSSSCG00000027745	13	205561951	205628425	3	0	0.917368	1
ABCG2	ENSSSCG00000009215	8	130775472	130998660	1	0	0.5602	1
ABCG4	ENSSSCG00000015113	9	46336155	46380544	17	1	0.75531	1
ABHD12	ENSSSCG00000040449	17	30997480	31056312	5	0	0.999293	1
ABHD2	ENSSSCG00000001835	7	54655726	54837484	6	0	0.719905	1
ABI1	ENSSSCG00000024127	10	48939445	49069445	15	0	0.951372	1
ABL1	ENSSSCG00000005706	1	270761668	270906711	4	0	0.993767	1
ABL2	ENSSSCG00000024674	9	120892926	120985119	2	0	0.793443	1
ABLIM1	ENSSSCG00000010651	14	124760398	125010892	10	0	0.999637	1
ABLIM3	ENSSSCG00000014430	2	150260217	150423211	7	0	0.951173	1
ABR	ENSSSCG00000017804	12	46709880	46895815	14	0	0.999887	1
ABRAXAS2	ENSSSCG00000010737	14	134155730	134188615	10	0	0.992632	1
ACAD9	ENSSSCG00000023354	13	71374961	71427131	14	0	0.559495	1
ACADS	ENSSSCG00000009916	14	40624213	40659928	12	0	0.995958	1
ACAP1	ENSSSCG00000017943	12	52681624	52697459	6	0	0.924964	1
ACAP2	ENSSSCG00000031147	13	132273874	132431442	5	0	0.971993	1
ACAT1	ENSSSCG00000026153	9	36525261	36545633	1	0	0.1778	1
ACCS	ENSSSCG00000013282	2	18099793	18264064	4	0	0.253554	1
ACE	ENSSSCG00000017296	12	15394487	15414639	1	0	0.4425	1
ACER3	ENSSSCG00000032723	9	10951561	11165493	11	1	0.692213	1
ACO1	ENSSSCG00000023807	10	33937833	34001900	9	2	0.00610086	0.431412
ACOX3	ENSSSCG00000008724	8	2716914	2775333	5	0	0.999604	1
ACP5	ENSSSCG00000032282	2	70206159	70208328	5	0	0.999965	1
ACRBP	ENSSSCG00000000700	5	64027876	64047847	2	0	0.348409	1
ACSF2	ENSSSCG00000017566	12	26713785	26765578	11	0	0.869348	1
ACSL1	ENSSSCG00000015784	15	45866851	46090099	3	0	0.920043	1
ACSL5	ENSSSCG00000031789	14	122777130	122828051	4	0	0.821752	1
ACSS1	ENSSSCG00000007133	17	30800426	30839742	14	0	0.999844	1
ACSS2	ENSSSCG00000007286	17	38260147	38315758	2	0	0.680418	1
ACTR1B	ENSSSCG00000008194	3	56610304	56620164	9	0	0.973474	1
ACVRL1	ENSSSCG00000000232	5	17263907	17286276	16	0	1	1
ADA2	ENSSSCG00000035218	5	69526434	69554661	15	1	0.983123	1
ADAM15	ENSSSCG00000006533	4	94736643	94748117	7	0	0.429937	1
ADAM19	ENSSSCG00000017052	16	65715622	65814760	1	0	0.2026	1
ADAM28	ENSSSCG00000009644	14	8375212	8438615	13	0	0.989708	1
ADAMTS10	ENSSSCG00000026994	2	70730172	70751837	5	1	0.11867	1
ADAP1	ENSSSCG00000007547	3	547367	634437	9	0	0.863717	1
ADAP2	ENSSSCG00000017738	12	42817664	42849922	7	1	0.0897232	1
ADAR	ENSSSCG00000006543	4	95154358	95197305	9	0	0.797665	1
ADAT1	ENSSSCG00000002706	6	12076356	12142488	2	0	0.119655	1
ADCY7	ENSSSCG00000039408	6	34519180	34585779	19	1	0.751302	1
ADGRG1	ENSSSCG00000002815	6	19527648	19570893	9	0	0.94351	1
ADGRG5	ENSSSCG00000025503	6	19463018	19488795	9	1	0.8414	1
ADGRG6	ENSSSCG00000004139	1	22662020	22801864	2	0	0.627034	1
ADNP2	ENSSSCG00000038632	6	128030715	128113288	6	0	0.554059	1
ADORA3	ENSSSCG00000006788	4	108814405	108873927	4	1	0.20509	1
ADRM1	ENSSSCG00000038718	17	61692945	61698146	1	0	0.8343	1
ADSL	ENSSSCG00000000077	5	7985700	8045510	14	1	0.637856	1
ADSS2	ENSSSCG00000010874	10	17220208	17259166	14	0	0.979449	1
AFF1	ENSSSCG00000023593	8	131728873	131924826	13	1	0.297826	1
AGA	ENSSSCG00000015772	15	39701308	39713496	5	1	0.141914	1
AGAP1	ENSSSCG00000016317	15	135441906	135993311	2	0	0.17195	1
AGAP3	ENSSSCG00000025610	18	6081536	6145522	1	0	0.4789	1
AGPAT3	ENSSSCG00000038081	13	206751103	206906353	4	0	0.598593	1
AGPAT5	ENSSSCG00000015755	15	37801116	37853472	13	3	0.0106255	0.613866
AHI1	ENSSSCG00000004166	1	28566266	28760468	11	1	0.58403	1
AHR	ENSSSCG00000030484	9	86511369	86555943	18	0	0.99379	1
AKAP10	ENSSSCG00000024030	12	59732123	59789131	4	0	0.794255	1
AKAP11	ENSSSCG00000009430	11	24704881	24752244	18	1	0.903607	1
AKAP3	ENSSSCG00000000720	5	65656289	65842142	8	0	0.999381	1
AKAP7	ENSSSCG00000036790	1	32221065	32362001	3	0	0.684943	1
AKNA	ENSSSCG00000023894	1	254941598	254994201	15	0	0.999964	1
AKR1A1	ENSSSCG00000029256	6	165811246	165824896	10	0	0.83973	1
AKR1B1	ENSSSCG00000040608	18	14593548	14752310	10	0	0.940366	1
ALAS1	ENSSSCG00000011437	13	34333113	34347590	2	0	0.557831	1
ALDH3A2	ENSSSCG00000018041	12	59936848	59954596	12	1	0.914024	1
ALDH4A1	ENSSSCG00000024752	6	77373999	77393651	10	0	0.682371	1
ALDH7A1	ENSSSCG00000014247	2	129662296	129713729	12	1	0.196321	1
ALG12	ENSSSCG00000000980	5	717024	727241	3	0	0.513267	1
ALKBH1	ENSSSCG00000025906	7	100676629	100710788	1	0	0.3476	1
ALKBH8	ENSSSCG00000024628	9	36077187	36119930	1	0	0.7994	1
AMBN	ENSSSCG00000008937	8	67381121	67394394	12	0	0.807606	1
AMBRA1	ENSSSCG00000013262	2	15917698	16119082	2	0	0.525389	1
AMPD3	ENSSSCG00000022492	2	49028923	49083590	2	0	0.957125	1
ANAPC1	ENSSSCG00000008105	3	44509692	44605014	2	0	0.943788	1
ANAPC13	ENSSSCG00000033057	13	75599800	75605140	5	0	0.982258	1
ANAPC15	ENSSSCG00000014806	9	6685936	6689256	2	0	0.772396	1
ANAPC5	ENSSSCG00000009814	14	31259727	31306442	1	1	0.0003	0.0539293
ANKH	ENSSSCG00000016784	16	4105165	4271171	3	0	0.0644229	1
ANKIB1	ENSSSCG00000015314	9	72184818	72328763	11	2	0.0992852	1
ANKLE2	ENSSSCG00000026781	14	22745630	22771726	8	0	0.542327	1
ANKRA2	ENSSSCG00000014070	2	82702179	82715341	6	1	0.210211	1
ANKRD10	ENSSSCG00000033732	11	77323357	77356113	13	1	0.720812	1
ANKRD11	ENSSSCG00000039541	6	455851	616199	8	0	0.747107	1
ANKRD27	ENSSSCG00000002859	6	42501165	42559912	14	1	0.760595	1
ANO6	ENSSSCG00000000804	5	76113243	76337073	12	0	0.998633	1
ANO9	ENSSSCG00000024569	2	232197	250935	6	0	0.451614	1
ANTXR2	ENSSSCG00000009256	8	137618616	137926894	12	0	0.789451	1
ANXA6	ENSSSCG00000017089	16	71857258	71913723	19	1	0.986281	1
AOPEP	ENSSSCG00000010943	10	27078113	27472310	10	0	0.921328	1
AP1M1	ENSSSCG00000013856	2	61355541	61386169	11	0	0.299434	1
AP5Z1	ENSSSCG00000007577	3	3622696	3642415	12	0	0.999624	1
APAF1	ENSSSCG00000000884	5	85166628	85258364	15	0	0.541999	1
APIP	ENSSSCG00000013299	2	26095038	26115464	7	0	0.577056	1
APLP2	ENSSSCG00000015244	9	56798827	56872643	15	1	0.527458	1
APMAP	ENSSSCG00000036286	17	30768485	30795556	14	0	0.999973	1
APOE	ENSSSCG00000003088	6	51372259	51377794	4	0	0.844472	1
APPL2	ENSSSCG00000000841	5	79356047	79412233	11	0	0.592213	1
ARAP1	ENSSSCG00000014817	9	7233911	7301086	7	0	0.580018	1
ARAP2	ENSSSCG00000008768	8	27771331	27960496	19	1	0.999954	1
ARFIP1	ENSSSCG00000009010	8	76168388	76270787	11	0	0.618488	1
ARHGAP12	ENSSSCG00000011026	10	42458051	42577345	12	0	0.748199	1
ARHGAP18	ENSSSCG00000004205	1	33527734	33717977	15	0	0.999868	1
ARHGAP21	ENSSSCG00000011074	10	50540556	50680154	11	0	0.985185	1
ARHGAP24	ENSSSCG00000009229	8	132761689	133242298	6	1	0.0739543	1
ARHGAP25	ENSSSCG00000008344	3	73556565	73650078	13	0	1	1
ARHGAP26	ENSSSCG00000014399	2	144301335	144778086	3	0	0.32962	1
ARHGAP27	ENSSSCG00000017328	12	18037138	18082348	17	0	0.950833	1
ARHGAP30	ENSSSCG00000006372	4	89375545	89394187	15	0	1	1
ARHGAP35	ENSSSCG00000003107	6	52711901	52841288	5	0	0.747434	1
ARHGEF10L	ENSSSCG00000003486	6	76064311	76229306	13	0	0.844134	1
ARHGEF16	ENSSSCG00000024223	6	65026521	65048512	1	0	0.1196	1
ARID1B	ENSSSCG00000004064	1	9791629	10227947	10	0	0.596752	1
ARID5A	ENSSSCG00000008123	3	46701630	46714122	8	0	0.86058	1
ARL1	ENSSSCG00000000870	5	82796120	82815963	10	0	0.753339	1
ARL10	ENSSSCG00000029985	2	81496823	81506329	5	1	0.149282	1
ARL14EP	ENSSSCG00000039889	2	30295034	30311472	6	1	0.127782	1
ARL4C	ENSSSCG00000034293	15	134618492	134622025	8	0	0.997879	1
ARL5B	ENSSSCG00000031456	10	55675138	55700305	9	0	0.550196	1
ARL6IP1	ENSSSCG00000025281	3	26722193	26770322	9	0	0.999983	1
ARL8A	ENSSSCG00000036967	10	24314932	24324229	7	0	0.359583	1
ARMT1	ENSSSCG00000004088	1	14772575	14795318	7	0	0.691398	1
ARNTL	ENSSSCG00000013397	2	45895289	46025165	1	1	0.0103	0.608898
ARPC1B	ENSSSCG00000007625	3	6220939	6342637	9	0	0.999978	1
ARPC5L	ENSSSCG00000005596	1	265642375	265654015	1	0	0.2206	1
ARRB1	ENSSSCG00000014852	9	9513856	9597959	15	0	0.999983	1
ARRB2	ENSSSCG00000017918	12	52161776	52170344	8	0	0.942585	1
ARSB	ENSSSCG00000038535	2	87614952	87828552	8	0	0.82002	1
ARSG	ENSSSCG00000017261	12	11751937	11843055	1	0	0.4376	1
ARV1	ENSSSCG00000010179	14	59396961	59408958	8	1	0.454477	1
ASAH1	ENSSSCG00000006995	17	5712056	5758830	8	0	0.997567	1
ASAP1	ENSSSCG00000028759	4	10140124	10451929	13	0	0.907488	1
ASB1	ENSSSCG00000016340	15	137931239	137952050	10	1	0.3483	1
ASB13	ENSSSCG00000011145	10	65267731	65303243	6	0	0.800446	1
ASB6	ENSSSCG00000005679	1	269828984	269834271	1	0	0.7895	1
ASCC1	ENSSSCG00000023130	14	74970236	75158889	3	0	0.387582	1
ASH1L	ENSSSCG00000006508	4	94297635	94484991	9	0	0.144276	1
ASNS	ENSSSCG00000015340	9	77318213	77509020	5	0	0.747469	1
ASPDH	ENSSSCG00000003217	6	55325451	55343745	7	2	0.106621	1
ASPSCR1	ENSSSCG00000040727	12	995688	1031128	1	0	0.1985	1
ASRGL1	ENSSSCG00000013065	2	9328269	9353340	7	2	0.116499	1
ATF3	ENSSSCG00000015595	9	130770428	130787462	12	1	0.0217552	0.855651
ATF6	ENSSSCG00000006346	4	88591280	88818372	11	0	0.839637	1
ATF6B	ENSSSCG00000001430	7	24153572	24171840	11	0	0.949572	1
ATG12	ENSSSCG00000033912	2	119941997	119965510	18	0	0.999988	1
ATG16L2	ENSSSCG00000014819	9	7347001	7365627	7	0	0.667465	1
ATG2B	ENSSSCG00000002502	7	117506301	117586357	10	1	0.283337	1
ATG3	ENSSSCG00000011930	13	147279437	147338439	1	0	0.5719	1
ATG4C	ENSSSCG00000003816	6	149557730	149691927	5	0	0.40324	1
ATG7	ENSSSCG00000011575	13	67417938	67707660	1	0	0.3304	1
ATG9B	ENSSSCG00000024431	18	6200639	6208286	2	0	0.187511	1
ATIC	ENSSSCG00000016173	15	117617502	117649107	13	0	0.260574	1
ATL3	ENSSSCG00000013054	2	8361774	8408917	8	1	0.0761608	1
ATP10D	ENSSSCG00000008812	8	37407703	37533075	9	0	0.977167	1
ATP11A	ENSSSCG00000037561	11	78291007	78402085	10	0	0.985546	1
ATP13A2	ENSSSCG00000031082	6	75618416	75638591	12	1	0.58487	1
ATP2B4	ENSSSCG00000015273	9	64336499	64445663	11	0	0.915413	1
ATP5F1C	ENSSSCG00000034086	10	63583693	63599453	11	0	0.923171	1
ATP5PB	ENSSSCG00000037772	4	108896056	108907805	15	0	0.999999	1
ATP5PO	ENSSSCG00000012042	13	197509325	197519589	15	0	0.99992	1
ATP6V0A1	ENSSSCG00000017401	12	20288409	20344128	11	1	0.631029	1
ATP6V0D1	ENSSSCG00000002776	6	28090181	28131985	7	0	0.635832	1
ATP6V1A	ENSSSCG00000011916	13	146121759	146192442	2	0	0.996716	1
ATP6V1B2	ENSSSCG00000028694	14	4289340	4318579	12	0	0.997704	1
ATP6V1G1	ENSSSCG00000032835	1	255151913	255195278	13	0	1	1
ATP8A1	ENSSSCG00000008803	8	33387590	33638841	18	2	0.600739	1
ATP8B2	ENSSSCG00000006550	4	95427943	95449188	9	0	0.788513	1
ATP8B4	ENSSSCG00000004646	1	121644376	121915549	3	1	0.0120276	0.650512
ATP9B	ENSSSCG00000004857	1	146022975	146221770	1	0	0.544	1
ATPAF1	ENSSSCG00000038657	6	164830617	164862218	12	1	0.125714	1
ATXN10	ENSSSCG00000024864	5	3637076	3798230	11	0	0.88632	1
ATXN2L	ENSSSCG00000021845	3	18506052	18519060	13	0	0.971183	1
ATXN3	ENSSSCG00000002446	7	113608783	113645784	8	0	0.67287	1
AUH	ENSSSCG00000009591	14	2398462	2546320	4	1	0.0982288	1
AVL9	ENSSSCG00000023445	18	40656660	40739088	10	0	0.754499	1
AVPI1	ENSSSCG00000036824	14	109044506	109052111	2	0	0.98857	1
AZI2	ENSSSCG00000028258	13	14757279	14785419	6	0	0.0978268	1
B3GALNT1	ENSSSCG00000021774	13	100772530	100807993	5	2	0.000704781	0.105385
B3GAT3	ENSSSCG00000020809	2	9119656	9125062	12	1	0.238924	1
B3GLCT	ENSSSCG00000009335	11	7792367	7907052	8	1	0.213303	1
B3GNT3	ENSSSCG00000013886	2	59934958	59952859	2	0	0.620809	1
B3GNTL1	ENSSSCG00000027229	12	259916	326418	1	0	0.3369	1
B4GALT5	ENSSSCG00000007465	17	51259786	51356803	9	0	0.916288	1
BABAM1	ENSSSCG00000031073	2	60398191	60407557	12	1	0.914774	1
BACH1	ENSSSCG00000012029	13	192656322	192697537	18	0	0.990737	1
BACH2	ENSSSCG00000004332	1	57899789	58204839	8	0	0.852478	1
BAG1	ENSSSCG00000010996	10	33227338	33240724	5	0	0.983228	1
BAHD1	ENSSSCG00000004772	1	130849835	130878321	15	1	0.734782	1
BANK1	ENSSSCG00000022361	8	118814053	119157504	15	0	0.985592	1
BANP	ENSSSCG00000020678	6	1421461	1495487	4	1	0.00644911	0.431412
BAZ2B	ENSSSCG00000015882	15	66254948	66571077	1	1	0.0447	0.976269
BCAP29	ENSSSCG00000022869	9	107273693	107351981	1	1	0.0412	0.956782
BCAR3	ENSSSCG00000006893	4	123440571	123666598	10	0	0.858086	1
BCAT2	ENSSSCG00000003139	6	54107681	54143602	5	0	0.880621	1
BCKDK	ENSSSCG00000007763	3	17375352	17402204	13	0	0.971196	1
BCL9L	ENSSSCG00000015099	9	46146514	46174589	14	0	0.439969	1
BDP1	ENSSSCG00000016968	16	47801315	47908852	10	0	0.764787	1
BHLHE40	ENSSSCG00000036136	13	61526197	61533686	14	0	0.999962	1
BICD2	ENSSSCG00000027166	3	42368445	42456791	1	0	0.8881	1
BICRAL	ENSSSCG00000001646	7	37824186	37933602	1	0	0.6153	1
BIN1	ENSSSCG00000015720	15	25328674	25383652	15	0	0.99939	1
BLK	ENSSSCG00000027568	14	14688123	14746414	17	0	1	1
BLOC1S4	ENSSSCG00000030673	8	4095094	4096059	7	1	0.777586	1
BLOC1S5	ENSSSCG00000040593	7	5321648	5364268	15	1	0.0359795	0.952841
BMP2K	ENSSSCG00000027722	8	138675326	138790126	7	1	0.604423	1
BMPER	ENSSSCG00000016665	18	39412838	39950737	1	0	0.6259	1
BORCS6	ENSSSCG00000028788	12	53404339	53406207	6	0	0.75635	1
BPGM	ENSSSCG00000039425	18	14539739	14593253	9	0	0.808553	1
BPHL	ENSSSCG00000001008	7	1882719	1909858	13	1	0.562164	1
BPNT2	ENSSSCG00000032846	4	75191257	75215907	10	1	0.492734	1
BPTF	ENSSSCG00000033528	12	14112643	14255408	7	0	0.887768	1
BRAF	ENSSSCG00000016494	18	8957959	9132553	13	0	0.78614	1
BRAP	ENSSSCG00000040595	14	32798925	32841811	10	0	0.877493	1
BROX	ENSSSCG00000010836	10	11466004	11486974	12	0	0.997749	1
BRWD1	ENSSSCG00000021042	13	202762509	202896536	14	1	0.75033	1
BSCL2	ENSSSCG00000020823	2	9052070	9064888	18	1	0.945933	1
BTBD11	ENSSSCG00000000162	5	12754537	13069527	13	0	0.375697	1
BTBD7	ENSSSCG00000002461	7	114617497	114707053	1	0	0.1163	1
BTD	ENSSSCG00000011193	13	2840456	2903680	6	1	0.114678	1
BTN2A2	ENSSSCG00000001131	7	20954173	20967794	3	1	0.0696514	1
BUB3	ENSSSCG00000010726	14	132703704	132832574	5	0	0.921368	1
BUD23	ENSSSCG00000007713	3	10960091	10973083	6	1	0.13067	1
C10orf143	ENSSSCG00000040426	14	139013252	139050019	2	0	0.297633	1
C11orf68	ENSSSCG00000012966	2	6409490	6414286	8	0	0.892991	1
C12orf29	ENSSSCG00000000925	5	94473172	94489661	5	0	0.936323	1
C12orf4	ENSSSCG00000000723	5	65897541	65944185	9	2	0.0295489	0.944384
C12orf45	ENSSSCG00000027792	5	79550028	79575998	4	0	0.504068	1
C14orf119	ENSSSCG00000002035	7	75947769	75950956	1	0	0.4224	1
C17orf75	ENSSSCG00000017733	12	42611777	42625292	15	0	0.969425	1
C17orf80	ENSSSCG00000017246	12	7710267	7727486	11	0	0.254217	1
C18orf21	ENSSSCG00000030002	6	119719559	119745738	8	1	0.0514448	1
C1QC	ENSSSCG00000038706	6	80592478	80597459	12	0	0.982517	1
C1orf174	ENSSSCG00000031102	6	65323756	65333886	4	0	0.46978	1
C1orf74	ENSSSCG00000015613	9	133187740	133253072	13	0	0.982484	1
C20orf27	ENSSSCG00000035666	17	31931675	31956750	11	0	0.949742	1
C2CD3	ENSSSCG00000014835	9	8393611	8512848	3	0	0.725959	1
C2CD5	ENSSSCG00000000570	5	51040514	51132288	1	1	0.0274	0.931083
C3orf38	ENSSSCG00000034645	13	167789609	167803735	12	0	0.839802	1
C4BPB	ENSSSCG00000015661	9	67698797	67725783	5	0	0.848204	1
C5orf15	ENSSSCG00000032323	2	136259843	136299109	13	1	0.789598	1
C5orf22	ENSSSCG00000016808	16	17848296	17872184	2	0	0.479292	1
C5orf24	ENSSSCG00000034954	2	136992799	137049449	11	0	0.97449	1
C6orf62	ENSSSCG00000038752	7	19509688	19524834	8	0	0.997844	1
C6orf89	ENSSSCG00000035341	7	32544113	32584310	12	0	0.7403	1
C7orf50	ENSSSCG00000038777	3	648140	745331	8	0	0.6905	1
C9orf78	ENSSSCG00000030426	1	269986383	269995395	11	0	0.942765	1
CAB39L	ENSSSCG00000009397	11	18298018	18400398	13	0	0.976747	1
CABLES2	ENSSSCG00000007540	17	61764937	61778418	8	0	0.705762	1
CACUL1	ENSSSCG00000038222	14	128679792	128749020	9	1	0.215663	1
CAD	ENSSSCG00000028978	3	111887020	111914495	8	0	0.677748	1
CALCOCO1	ENSSSCG00000028481	5	18910701	18930316	17	0	0.998439	1
CAMKK1	ENSSSCG00000017873	12	49922842	49950606	2	0	0.412999	1
CAMKK2	ENSSSCG00000009815	14	31312049	31366503	17	0	1	1
CAMLG	ENSSSCG00000038955	2	136957624	136968381	11	0	0.525257	1
CAMSAP2	ENSSSCG00000027314	10	23275321	23360168	10	0	0.921456	1
CAMTA2	ENSSSCG00000017902	12	51931802	51953585	11	0	0.806923	1
CANT1	ENSSSCG00000038130	12	3188644	3216577	13	1	0.482989	1
CAPG	ENSSSCG00000008239	3	59335465	59366846	13	0	1	1
CAPN1	ENSSSCG00000012999	2	6997516	7081432	8	0	0.762508	1
CAPN10	ENSSSCG00000037779	15	139557666	139570181	3	0	0.932221	1
CAPN2	ENSSSCG00000029411	10	19758762	19851989	17	1	0.979909	1
CARD11	ENSSSCG00000034390	3	2145177	2266356	11	1	0.873262	1
CARMIL2	ENSSSCG00000022722	6	28264320	28279703	3	0	0.829145	1
CASD1	ENSSSCG00000015327	9	74276610	74348426	11	2	0.620913	1
CASS4	ENSSSCG00000007495	17	56991161	57034470	9	1	0.626081	1
CAST	ENSSSCG00000014170	2	103255630	103378623	17	1	0.959339	1
CATSPERG	ENSSSCG00000002955	6	47251964	47282831	1	0	0.6554	1
CBFB	ENSSSCG00000033811	6	27684030	27776751	1	0	0.7678	1
CBL	ENSSSCG00000015115	9	46404999	46512834	6	0	0.844753	1
CBLB	ENSSSCG00000022486	13	153395978	153700064	16	0	0.987094	1
CBX5	ENSSSCG00000039191	5	19450008	19484463	2	0	0.992297	1
CBX6	ENSSSCG00000040334	5	9180675	9188652	2	0	0.0952685	1
CC2D1A	ENSSSCG00000013761	2	65235758	65252531	8	3	0.0609929	1
CC2D1B	ENSSSCG00000003862	6	159854592	159870220	16	0	0.917982	1
CCAR1	ENSSSCG00000010243	14	71827530	71894754	13	0	0.850005	1
CCAR2	ENSSSCG00000009628	14	6859663	6874331	16	0	0.970695	1
CCDC127	ENSSSCG00000036783	16	79862686	79870758	1	0	0.6061	1
CCDC149	ENSSSCG00000023001	8	18807730	18914080	4	0	0.493846	1
CCDC150	ENSSSCG00000016069	15	100539395	100634780	8	0	0.936427	1
CCDC167	ENSSSCG00000036178	7	33056699	33085750	3	0	0.641533	1
CCDC24	ENSSSCG00000034727	6	167301562	167305255	7	0	0.354411	1
CCDC25	ENSSSCG00000024972	14	11455957	11495075	8	0	0.92751	1
CCDC47	ENSSSCG00000028698	12	15165405	15204719	2	0	0.638203	1
CCDC50	ENSSSCG00000036423	13	128619372	128690655	7	0	0.275004	1
CCDC61	ENSSSCG00000003100	6	52294533	52318003	5	0	0.585922	1
CCDC66	ENSSSCG00000021439	13	38438701	38492439	2	0	0.892834	1
CCDC69	ENSSSCG00000040411	16	71778456	71821924	18	0	0.999562	1
CCDC82	ENSSSCG00000014972	9	28376726	28407774	15	0	0.959387	1
CCDC88C	ENSSSCG00000002440	7	112917448	113045686	10	0	0.945489	1
CCDC93	ENSSSCG00000015714	15	23492904	23593742	6	0	0.984357	1
CCL2	ENSSSCG00000017723	12	40798109	40800028	4	0	0.882894	1
CCL22	ENSSSCG00000002821	6	19296711	19302000	8	1	0.16936	1
CCL4	ENSSSCG00000032343	12	39478885	39557358	11	2	0.063427	1
CCL5	ENSSSCG00000017705	12	39648598	39659118	10	0	0.999991	1
CCNT2	ENSSSCG00000015697	15	16974771	17021294	6	0	0.183636	1
CCR1	ENSSSCG00000011322	13	29227220	29233960	14	0	0.999791	1
CCR6	ENSSSCG00000024562	1	2018608	2019821	7	0	0.349098	1
CCR7	ENSSSCG00000017466	12	21856467	21872535	13	0	1	1
CCR9	ENSSSCG00000011316	13	29033570	29054598	4	0	0.360748	1
CCT6A	ENSSSCG00000020808	3	16843625	16858819	13	1	0.607705	1
CCT8	ENSSSCG00000026761	13	192406280	192423413	11	0	0.999958	1
CD14	ENSSSCG00000014369	2	142346358	142349581	5	0	0.946289	1
CD163	ENSSSCG00000033146	5	63300146	63334498	14	0	1	1
CD180	ENSSSCG00000016957	16	45571117	45588066	8	0	0.622254	1
CD2	ENSSSCG00000006736	4	103962319	103977292	9	0	0.9734	1
CD244	ENSSSCG00000006374	4	89668239	89700972	2	0	0.0867307	1
CD2AP	ENSSSCG00000030197	7	42217588	42332518	13	1	0.513239	1
CD300C	ENSSSCG00000017236	12	6632117	6637555	16	0	0.999781	1
CD302	ENSSSCG00000036050	15	66696744	66732626	1	0	0.707	1
CD38	ENSSSCG00000008742	8	11083682	11130785	16	0	0.810975	1
CD3D	ENSSSCG00000015093	9	45637129	45644221	11	0	1	1
CD3E	ENSSSCG00000040140	9	45619481	45635379	16	0	0.999813	1
CD40	ENSSSCG00000035078	17	48286029	48298528	2	0	0.640596	1
CD5	ENSSSCG00000013115	2	10648974	10673919	19	0	1	1
CD53	ENSSSCG00000006800	4	109306554	109335802	11	0	0.0896704	1
CD58	ENSSSCG00000006738	4	104169883	104227917	6	0	0.487983	1
CD6	ENSSSCG00000013111	2	10738471	10785497	20	0	0.995743	1
CD79B	ENSSSCG00000017283	12	15053007	15056441	13	1	0.88573	1
CD81	ENSSSCG00000039243	2	1506652	1641667	4	0	0.205058	1
CD84	ENSSSCG00000006381	4	89932202	89969666	16	0	0.999873	1
CD8A	ENSSSCG00000008217	3	57998891	58037130	11	0	0.98633	1
CD9	ENSSSCG00000022230	5	64420182	64460304	1	1	0.0309	0.944384
CD96	ENSSSCG00000023993	13	148090629	148192231	1	1	0.0067	0.436703
CDC123	ENSSSCG00000011112	10	59718340	59765621	10	1	0.65176	1
CDC14A	ENSSSCG00000006864	4	117635861	117805254	9	2	0.241465	1
CDC73	ENSSSCG00000010801	10	575074	667434	14	1	0.723899	1
CDCA7L	ENSSSCG00000015380	9	90766767	90806865	8	0	0.640337	1
CDIPT	ENSSSCG00000027629	3	18084549	18091798	7	0	0.763052	1
CDK14	ENSSSCG00000015307	9	70499828	71310244	4	0	0.81547	1
CDK5RAP2	ENSSSCG00000028117	1	260467159	260635443	5	0	0.446864	1
CDK5RAP3	ENSSSCG00000017524	12	24224256	24234467	6	0	0.978012	1
CDK8	ENSSSCG00000009298	11	4054209	4181093	10	1	0.658696	1
CDR2	ENSSSCG00000032340	3	23796773	23835247	1	1	0.0177	0.793555
CEMIP2	ENSSSCG00000024257	1	224961059	225041575	13	0	0.910159	1
CENPM	ENSSSCG00000035991	5	6677716	6690308	13	0	0.839298	1
CEP104	ENSSSCG00000003362	6	65274486	65310728	16	0	0.908503	1
CEP120	ENSSSCG00000014239	2	126838294	126930483	13	0	0.636413	1
CEP152	ENSSSCG00000004657	1	122725903	122979848	8	0	0.513992	1
CEP295	ENSSSCG00000014946	9	26103283	26158759	9	0	0.63101	1
CEP43	ENSSSCG00000004023	1	2086925	2120778	8	0	0.136456	1
CEP85L	ENSSSCG00000004249	1	43392645	43563695	8	0	0.766193	1
CERK	ENSSSCG00000038763	5	2818784	2870200	13	0	0.999993	1
CERS4	ENSSSCG00000013595	2	71004417	71048250	5	0	0.808948	1
CERS5	ENSSSCG00000024932	5	16037704	16070007	11	1	0.54554	1
CFAP20	ENSSSCG00000002805	6	19854236	19969347	4	0	0.493954	1
CFDP1	ENSSSCG00000033842	6	12223747	12354177	11	0	0.50021	1
CHCHD4	ENSSSCG00000011604	13	70417326	70428922	8	0	0.899092	1
CHD1L	ENSSSCG00000006701	4	100264967	100436529	7	1	0.445983	1
CHD6	ENSSSCG00000007360	17	44047803	44265431	15	1	0.57021	1
CHD7	ENSSSCG00000006231	4	72571874	72754432	9	0	0.570649	1
CHID1	ENSSSCG00000012837	2	552323	571753	10	2	0.0741995	1
CHKA	ENSSSCG00000012889	2	4788412	4846667	13	1	0.628419	1
CHML	ENSSSCG00000031212	10	11835582	11845804	6	0	0.0369036	0.952841
CHMP1A	ENSSSCG00000023677	6	351922	358655	14	0	0.954982	1
CHMP2B	ENSSSCG00000011997	13	168533693	168569567	3	2	0.00022389	0.0474274
CHORDC1	ENSSSCG00000014934	9	23181850	23208683	14	4	0.0164375	0.793555
CHST10	ENSSSCG00000008175	3	53862215	53899244	2	1	0.128488	1
CHST11	ENSSSCG00000000837	5	79787995	80067816	19	2	0.11612	1
CHST15	ENSSSCG00000029482	14	133460167	133544018	1	0	0.9812	1
CHST2	ENSSSCG00000022031	13	83819416	83821780	4	0	0.233059	1
CIAO2B	ENSSSCG00000033027	6	27610470	27612592	1	0	0.8789	1
CIAO3	ENSSSCG00000008002	3	41042093	41050013	1	0	0.9875	1
CILK1	ENSSSCG00000002628	7	46658681	46723585	12	0	0.982239	1
CISH	ENSSSCG00000040581	13	33084873	33090615	1	0	0.415	1
CIZ1	ENSSSCG00000005640	1	268617087	268642058	5	0	0.236053	1
CLASP1	ENSSSCG00000039157	15	29782604	30042734	9	0	0.358109	1
CLASP2	ENSSSCG00000011236	13	19305180	19510585	9	0	0.93348	1
CLCC1	ENSSSCG00000006841	4	111080655	111101329	15	0	0.961717	1
CLCN6	ENSSSCG00000003429	6	71881972	71916032	14	1	0.751101	1
CLEC17A	ENSSSCG00000013777	2	64689041	64706131	10	0	0.876216	1
CLEC3B	ENSSSCG00000011299	13	28176793	28229096	1	0	0.0522	1
CLEC5A	ENSSSCG00000021933	18	8004448	8016318	18	0	0.999994	1
CLEC7A	ENSSSCG00000000648	5	61832944	61846438	6	0	0.999947	1
CLIP1	ENSSSCG00000009793	14	30320958	30467686	6	1	0.110423	1
CLN6	ENSSSCG00000004957	1	166107228	166126584	12	2	0.0511341	1
CLOCK	ENSSSCG00000008909	8	54788864	54910146	5	0	0.921126	1
CLP1	ENSSSCG00000031442	2	13282160	13289898	9	0	0.778816	1
CLU	ENSSSCG00000009668	14	11336590	11352475	3	1	0.105294	1
CMPK1	ENSSSCG00000003885	6	164162515	164197379	10	0	0.994823	1
CMPK2	ENSSSCG00000008647	3	128903616	128917871	2	0	0.186679	1
CMTM3	ENSSSCG00000038151	6	27308141	27317308	3	0	0.995766	1
CMTM7	ENSSSCG00000011234	13	18372194	18426964	6	0	0.92022	1
CMTR1	ENSSSCG00000001578	7	32931786	33063739	11	1	0.60349	1
CNN2	ENSSSCG00000039542	2	77357218	77385600	7	0	0.98842	1
CNNM3	ENSSSCG00000008201	3	56792388	56811790	17	1	0.971709	1
CNOT8	ENSSSCG00000017067	16	68313884	68350261	12	2	0.339583	1
CNP	ENSSSCG00000017420	12	20758081	20776868	6	2	0.0113989	0.629911
CNPY3	ENSSSCG00000001651	7	38014750	38025159	6	1	0.545664	1
CNST	ENSSSCG00000010882	10	19046380	19139658	1	0	0.5264	1
COASY	ENSSSCG00000017398	12	20257613	20262795	11	0	0.673821	1
COG1	ENSSSCG00000017248	12	7743060	7760504	5	0	0.964704	1
COG3	ENSSSCG00000023738	11	21759178	21872726	12	0	0.931555	1
COG5	ENSSSCG00000037556	9	106990573	107273607	12	0	0.615726	1
COG7	ENSSSCG00000010799	3	22740436	22826585	3	0	0.918099	1
COIL	ENSSSCG00000017613	12	33146921	33254336	4	0	0.364157	1
COLGALT1	ENSSSCG00000013883	2	60138303	60197611	1	0	0.9347	1
COMMD10	ENSSSCG00000014223	2	120238614	120445021	11	0	0.569949	1
COMMD2	ENSSSCG00000011705	13	89962623	90013830	9	0	0.82607	1
COMMD6	ENSSSCG00000009464	11	47543814	47818561	16	1	0.749046	1
COMMD8	ENSSSCG00000033373	8	37333572	37380253	1	0	0.4944	1
COMMD9	ENSSSCG00000013293	2	24819567	24839078	12	1	0.258029	1
COPS4	ENSSSCG00000009241	8	135280502	135314460	2	0	0.980424	1
COPS7B	ENSSSCG00000033334	15	132427041	132450690	7	1	0.626485	1
COPS8	ENSSSCG00000016323	15	136827862	136838048	7	1	0.629909	1
COX10	ENSSSCG00000018023	12	58011831	58117700	1	0	0.5641	1
COX20	ENSSSCG00000039618	10	17471908	17477392	4	1	0.24518	1
COX6A2	ENSSSCG00000036789	3	17113388	17135104	6	0	0.698554	1
COX7A2L	ENSSSCG00000008466	3	97951142	97984958	2	0	0.799976	1
COX7C	ENSSSCG00000040325	2	94345438	94353027	6	0	0.999958	1
CPM	ENSSSCG00000023630	5	33151388	33264317	4	1	0.282568	1
CPOX	ENSSSCG00000011978	13	160332436	160348232	2	0	0.198937	1
CPPED1	ENSSSCG00000024206	3	30362643	30489143	3	0	0.384171	1
CPQ	ENSSSCG00000006087	4	39480676	39967629	12	0	0.648769	1
CPT1A	ENSSSCG00000012880	2	4233099	4293984	17	0	0.949043	1
CRACDL	ENSSSCG00000008187	3	55351098	55489120	5	0	0.796467	1
CRAMP1	ENSSSCG00000008026	3	40257684	40308001	1	0	0.8555	1
CRAT	ENSSSCG00000005671	1	269386650	269401331	12	1	0.746851	1
CREB3	ENSSSCG00000005318	1	236450342	236456373	2	0	0.783509	1
CREBBP	ENSSSCG00000007951	3	38388547	38530230	11	0	0.996349	1
CRELD1	ENSSSCG00000011560	13	66194865	66203412	6	0	0.955903	1
CRELD2	ENSSSCG00000000981	5	709045	716927	10	0	0.709764	1
CRIM1	ENSSSCG00000008504	3	103612659	103815997	1	0	0.2864	1
CRTAM	ENSSSCG00000015137	9	49783731	49811313	11	0	0.733675	1
CRTC2	ENSSSCG00000006567	4	95734299	95745630	5	0	0.990546	1
CRY2	ENSSSCG00000013270	2	16585966	16620405	7	1	0.102025	1
CRYBG1	ENSSSCG00000004371	1	72515942	72826360	15	1	0.763413	1
CRYL1	ENSSSCG00000009268	11	845466	931649	5	0	0.445243	1
CSF1R	ENSSSCG00000014441	2	151102138	151147634	14	0	0.999434	1
CSF2RB	ENSSSCG00000000136	5	10816371	10840598	16	0	0.999997	1
CSGALNACT2	ENSSSCG00000010200	14	61372317	61415621	11	0	0.952286	1
CSK	ENSSSCG00000001900	7	58736529	58755260	1	1	0.0414	0.956782
CSNK1A1	ENSSSCG00000014435	2	150612844	150662351	6	1	0.687844	1
CSNK2A2	ENSSSCG00000002804	6	19976927	20016741	4	0	0.623217	1
CSRNP1	ENSSSCG00000011264	13	23833133	23845215	5	0	0.591582	1
CST3	ENSSSCG00000037360	17	30470855	30474590	8	2	0.00125679	0.150448
CSTB	ENSSSCG00000027357	13	206706063	206710646	11	1	0.970841	1
CTDNEP1	ENSSSCG00000017935	12	52599218	52606061	5	0	0.700166	1
CTDSPL2	ENSSSCG00000035827	1	127028887	127125392	3	1	0.0172337	0.793555
CTNNA1	ENSSSCG00000014339	2	140682371	140871334	13	1	0.0683849	1
CTNNBL1	ENSSSCG00000007337	17	40774719	40948945	4	0	0.928237	1
CTNND1	ENSSSCG00000013174	2	13143939	13209224	6	1	0.168371	1
CTNS	ENSSSCG00000017865	12	49730955	49753208	11	0	0.527972	1
CTSC	ENSSSCG00000014924	9	21722035	21761473	13	2	0	0
CTSF	ENSSSCG00000038918	2	5855111	5860253	4	0	0.997738	1
CTSH	ENSSSCG00000001770	7	48083569	48106041	19	0	0.999986	1
CTSL	ENSSSCG00000010948	10	27668264	27674618	18	0	1	1
CTSZ	ENSSSCG00000007522	17	59141501	59149298	14	0	1	1
CUL4A	ENSSSCG00000009556	11	78557070	78589194	13	1	0.817894	1
CUL5	ENSSSCG00000029198	9	36419913	36524637	3	0	0.368115	1
CUTC	ENSSSCG00000010542	14	110895067	110925428	9	1	0.335579	1
CUX1	ENSSSCG00000007681	3	9317114	9669998	13	1	0.810263	1
CWC22	ENSSSCG00000016008	15	85542004	85605614	6	0	0.709275	1
CWF19L2	ENSSSCG00000028201	9	35967044	36059749	10	0	0.344587	1
CXCL2	ENSSSCG00000008959	8	70054888	70159145	11	0	0.719753	1
CXCL8	ENSSSCG00000008953	8	69932643	69935861	2	0	0.814744	1
CXXC5	ENSSSCG00000037898	2	141480395	141514324	9	0	0.693512	1
CYB561A3	ENSSSCG00000013086	2	10142170	10161891	18	0	0.999985	1
CYB5B	ENSSSCG00000033944	6	17519289	17645386	14	0	0.771035	1
CYB5R3	ENSSSCG00000000038	5	6146279	6170202	14	0	0.997247	1
CYB5R4	ENSSSCG00000022994	1	53091419	53191212	8	0	0.663883	1
CYBA	ENSSSCG00000031493	6	1015154	1021418	12	1	0.275946	1
CYCS	ENSSSCG00000016714	18	47169866	47173866	14	0	0.950564	1
CYFIP2	ENSSSCG00000017054	16	65852588	66001559	11	0	1	1
CYHR1	ENSSSCG00000027076	4	332300	346537	13	0	0.949623	1
CYLD	ENSSSCG00000040286	6	34059941	34121272	14	0	0.934167	1
CYP1B1	ENSSSCG00000033844	3	102195741	102206750	16	1	0.958588	1
CYP2U1	ENSSSCG00000009151	8	114011304	114035357	5	0	0.356541	1
CYRIA	ENSSSCG00000008617	3	120968060	121069242	8	0	0.986778	1
CYTH1	ENSSSCG00000017167	12	3355954	3432644	16	0	0.999995	1
CYTH3	ENSSSCG00000034768	3	4900571	5002199	7	1	0.259801	1
CYTH4	ENSSSCG00000000130	5	10489286	10521736	19	0	1	1
D2HGDH	ENSSSCG00000034101	15	140282068	140322624	14	2	0.205075	1
DAGLB	ENSSSCG00000027288	3	4741877	4779205	14	0	0.423953	1
DAPK1	ENSSSCG00000010949	10	27724644	27954350	16	0	0.96746	1
DAXX	ENSSSCG00000001509	7	29676854	29681110	4	0	0.786268	1
DBNDD2	ENSSSCG00000033586	17	47686259	47729668	11	1	0.86756	1
DBNL	ENSSSCG00000016721	18	48713340	48725697	7	0	0.974514	1
DBT	ENSSSCG00000006866	4	117875002	117937561	9	1	0.133114	1
DCAF1	ENSSSCG00000011417	13	33670974	33750734	16	0	0.893461	1
DCAF7	ENSSSCG00000017294	12	15319593	15350978	11	0	0.984805	1
DCLRE1C	ENSSSCG00000011049	10	46820051	46868030	2	0	0.130162	1
DCP1A	ENSSSCG00000022616	13	35392510	35479703	5	1	0.184476	1
DCP2	ENSSSCG00000014204	2	116726243	116804648	18	0	0.997863	1
DCTN5	ENSSSCG00000040943	3	22558951	22586802	10	0	0.710311	1
DDB1	ENSSSCG00000013094	2	10171499	10201602	18	1	0.989598	1
DDOST	ENSSSCG00000003505	6	78885268	78895853	6	0	0.965604	1
DDRGK1	ENSSSCG00000007160	17	32479976	32491400	13	0	0.84847	1
DDX11	ENSSSCG00000000745	5	67321132	67397111	10	0	0.785906	1
DDX20	ENSSSCG00000006783	4	108624458	108647342	17	1	0.144932	1
DDX31	ENSSSCG00000005729	1	272383595	272454198	4	1	0.0787718	1
DDX5	ENSSSCG00000032092	12	14571310	14601576	13	1	0.915859	1
DDX56	ENSSSCG00000016745	18	50705391	50715037	3	1	0.0141086	0.731921
DDX6	ENSSSCG00000015097	9	46025445	46063814	9	0	0.999792	1
DECR1	ENSSSCG00000006126	4	46730461	46767427	3	0	0.852986	1
DEF8	ENSSSCG00000002640	6	140897	160884	10	0	0.826905	1
DENND11	ENSSSCG00000016491	18	8205524	8261702	9	2	0.0301145	0.944384
DENND1B	ENSSSCG00000010900	10	20395462	20636247	12	0	0.75741	1
DENND3	ENSSSCG00000030831	4	2530644	2578099	19	0	0.942565	1
DENND4A	ENSSSCG00000004938	1	163659936	163790196	13	0	0.37982	1
DENND4B	ENSSSCG00000006568	4	95747440	95761540	12	0	0.76052	1
DENND4C	ENSSSCG00000005170	1	203449834	203601295	2	0	0.261156	1
DENND5A	ENSSSCG00000014578	9	268383	357329	11	0	0.991612	1
DENND6B	ENSSSCG00000034272	5	376551	389332	4	0	0.659165	1
DERA	ENSSSCG00000000599	5	56590978	56706458	2	0	0.530954	1
DERL1	ENSSSCG00000033690	4	16310364	16346745	8	2	0.193705	1
DESI2	ENSSSCG00000010876	10	17365665	17416639	9	1	0.452571	1
DFFA	ENSSSCG00000003404	6	70724587	70736236	10	1	0.129324	1
DFFB	ENSSSCG00000021436	6	65310863	65323816	9	1	0.280498	1
DGKA	ENSSSCG00000000370	5	21331473	21355535	6	0	0.90718	1
DGKZ	ENSSSCG00000013259	2	16134046	16176239	7	1	0.421352	1
DHCR24	ENSSSCG00000027525	6	157483783	157579161	18	1	0.535085	1
DHRS3	ENSSSCG00000003439	6	72556235	72598815	5	1	0	0
DHRS7B	ENSSSCG00000031802	12	61318454	61352985	6	1	0.104878	1
DHX16	ENSSSCG00000001376	7	23189774	23208062	9	0	0.81142	1
DHX29	ENSSSCG00000016907	16	34425708	34478177	12	0	0.898247	1
DHX33	ENSSSCG00000039064	12	51527083	51546448	4	0	0.966244	1
DHX34	ENSSSCG00000003114	6	53131279	53161367	16	1	0.652206	1
DHX37	ENSSSCG00000009758	14	28206160	28243427	5	0	0.685354	1
DHX38	ENSSSCG00000002748	6	14998292	15016378	11	0	0.409399	1
DHX40	ENSSSCG00000017665	12	35781578	35828501	5	1	0.022216	0.855651
DHX8	ENSSSCG00000017378	12	19549285	19582112	16	1	0.427803	1
DIP2B	ENSSSCG00000029196	5	16373020	16603196	13	0	0.772677	1
DIPK1A	ENSSSCG00000006900	4	124229560	124360042	14	3	0.310113	1
DIS3	ENSSSCG00000009460	11	45044508	45075910	5	1	0.0356954	0.952841
DMTF1	ENSSSCG00000015393	9	93416454	93463042	1	0	0.5824	1
DNAAF5	ENSSSCG00000007543	3	417324	461817	1	0	0.9825	1
DNAJB1	ENSSSCG00000013784	2	64750820	64765485	1	0	0.425	1
DNAJB12	ENSSSCG00000010288	14	75169082	75329718	5	0	0.183976	1
DNAJB6	ENSSSCG00000033272	18	1444737	1630889	9	0	0.998878	1
DNAJC11	ENSSSCG00000003384	6	67463377	67529930	17	0	0.643715	1
DNAJC3	ENSSSCG00000026082	11	65230162	65303844	10	1	0.55797	1
DNASE2	ENSSSCG00000013731	2	66149862	66152855	1	0	0.6591	1
DNM2	ENSSSCG00000013630	2	69474031	69574424	3	1	0.0571453	1
DNTTIP2	ENSSSCG00000006892	4	123394761	123474519	15	0	0.879692	1
DOCK10	ENSSSCG00000016237	15	126435267	126711531	18	0	0.996253	1
DOCK4	ENSSSCG00000025602	18	33423218	33879368	6	0	0.75544	1
DOCK5	ENSSSCG00000009650	14	9197394	9434993	10	0	0.721187	1
DOCK7	ENSSSCG00000003818	6	149747529	149972158	3	0	0.443637	1
DOK2	ENSSSCG00000009612	14	6177009	6188708	17	0	0.992332	1
DONSON	ENSSSCG00000027089	13	197193656	197248406	2	0	0.886609	1
DOP1B	ENSSSCG00000012054	13	199848038	199982480	5	0	0.585342	1
DPH2	ENSSSCG00000036620	6	167322331	167328140	6	0	0.748273	1
DPH5	ENSSSCG00000006859	4	117269053	117304368	3	0	0.565933	1
DPP3	ENSSSCG00000030415	2	5907252	5946735	2	0	0.507433	1
DPY19L1	ENSSSCG00000027063	18	38800953	39084189	9	0	0.98077	1
DPY19L3	ENSSSCG00000022521	6	42282130	42414827	11	0	0.993943	1
DPYD	ENSSSCG00000006878	4	119931458	120712462	16	0	0.982636	1
DPYSL2	ENSSSCG00000030130	14	10427500	10545703	16	0	0.994934	1
DRAM2	ENSSSCG00000026922	4	109183345	109204970	3	0	0.835922	1
DRG2	ENSSSCG00000036328	12	60586209	60598284	12	1	0.369653	1
DTX2	ENSSSCG00000025430	3	9872935	9925933	4	1	0.227893	1
DTX4	ENSSSCG00000013145	2	12199229	12237615	13	0	0.37271	1
DUSP16	ENSSSCG00000032097	5	59753048	59961844	9	0	0.784207	1
DUSP28	ENSSSCG00000028180	15	139537324	139539438	4	0	0.932689	1
DUSP3	ENSSSCG00000020744	12	19336354	19349734	15	0	0.683829	1
DUSP6	ENSSSCG00000037910	5	93302975	93307504	1	0	0.8705	1
DYM	ENSSSCG00000004508	1	98638339	99024642	1	0	0.64	1
DYNC1LI1	ENSSSCG00000011233	13	18506194	18558007	13	0	0.997448	1
DYNLT1	ENSSSCG00000033107	1	8556059	8563679	11	0	0.966596	1
EAF1	ENSSSCG00000026622	13	2654251	2671132	9	0	0.98642	1
EAPP	ENSSSCG00000001960	7	65240123	65263198	1	0	0.8396	1
EBNA1BP2	ENSSSCG00000030177	6	168049673	168061787	6	0	0.666591	1
ECE1	ENSSSCG00000003513	6	79408328	79466106	13	0	0.993652	1
ECHDC1	ENSSSCG00000004216	1	35852934	35909956	3	0	0.263136	1
ECHS1	ENSSSCG00000038086	14	141335990	141349030	9	0	0.981628	1
ECI2	ENSSSCG00000001000	7	2421054	2446276	7	2	0.0187754	0.801137
ECPAS	ENSSSCG00000005459	1	252218819	252324923	14	0	0.860951	1
EDEM2	ENSSSCG00000007291	17	38480038	38515227	2	0	0.485754	1
EEA1	ENSSSCG00000044340	5	90168242	90257248	5	0	0.673791	1
EEF1A1	ENSSSCG00000004489	1	92421005	92488565	1	0	0.9479	1
EEF1D	ENSSSCG00000006954	4	969524	986750	9	0	0.777394	1
EEF2K	ENSSSCG00000007839	3	23887125	23956373	6	1	0.197013	1
EFCAB14	ENSSSCG00000003895	6	164777980	164820999	9	0	0.999004	1
EFL1	ENSSSCG00000001792	7	50839725	50977070	16	2	0.500619	1
EFR3A	ENSSSCG00000005955	4	9053089	9137244	14	0	0.933007	1
EHBP1L1	ENSSSCG00000012988	2	6662463	6679028	4	0	0.962953	1
EHD1	ENSSSCG00000013017	2	7298259	7321577	12	0	0.982808	1
EHD3	ENSSSCG00000035987	3	108103632	108134889	3	0	0.437925	1
EHMT2	ENSSSCG00000001420	7	23977683	23993478	17	1	0.931044	1
EIF2AK1	ENSSSCG00000007592	3	5075037	5113622	13	1	0.284348	1
EIF2AK3	ENSSSCG00000008208	3	57423875	57506247	17	0	0.996383	1
EIF2B4	ENSSSCG00000023140	3	111780332	111786377	15	0	0.96408	1
EIF3D	ENSSSCG00000000141	5	11213701	11233005	15	0	0.999999	1
EIF3F	ENSSSCG00000039647	9	1291661	1297972	10	1	0.502773	1
EIF4E2	ENSSSCG00000038466	15	133060280	133104194	6	1	0.327079	1
ELAC2	ENSSSCG00000028465	12	57206864	57238444	14	2	0.0322495	0.944384
ELMO2	ENSSSCG00000023306	17	48526698	48567660	7	0	0.932315	1
ELMOD3	ENSSSCG00000008238	3	59369820	59401151	15	0	0.639414	1
ELOVL1	ENSSSCG00000035238	6	167881352	167886124	10	0	0.807417	1
ELOVL5	ENSSSCG00000024149	7	46860780	47043818	5	0	0.770721	1
ELP1	ENSSSCG00000005441	1	249905472	249981641	11	1	0.77892	1
ELP3	ENSSSCG00000009674	14	11832134	11940069	9	0	0.544913	1
ELP5	ENSSSCG00000027514	12	52603833	52612275	2	0	0.851219	1
EMC10	ENSSSCG00000039372	6	55316471	55322250	1	0	0.3361	1
EMILIN2	ENSSSCG00000003694	6	103730622	103786929	12	0	0.999982	1
EMP1	ENSSSCG00000036723	5	59244691	59268025	6	0	0.996858	1
ENDOV	ENSSSCG00000030277	12	2076491	2098762	11	0	0.999366	1
ENG	ENSSSCG00000005625	1	268306120	268343827	13	0	1	1
ENO1	ENSSSCG00000022343	6	69385882	69401117	15	0	1	1
ENOPH1	ENSSSCG00000009246	8	135775745	135802388	11	2	0.384679	1
ENPP1	ENSSSCG00000004193	1	31722721	31796595	13	3	0.0282035	0.931083
ENPP4	ENSSSCG00000025788	7	40896501	40912417	9	0	0.825828	1
ENSSSCG00000000025	ENSSSCG00000000025	5	4873152	4898647	14	0	0.959561	1
ENSSSCG00000000148	ENSSSCG00000000148	5	11509984	11543032	6	0	0.697022	1
ENSSSCG00000000473	ENSSSCG00000000473	5	30488266	30511551	6	0	0.9821	1
ENSSSCG00000000500	ENSSSCG00000000500	5	33858572	34053897	11	0	0.578328	1
ENSSSCG00000000530	ENSSSCG00000000530	5	41570282	41879062	2	1	0.0569678	1
ENSSSCG00000000639	ENSSSCG00000000639	5	61584528	61596995	2	0	0.73342	1
ENSSSCG00000000657	ENSSSCG00000000657	5	62187297	62226133	13	0	1	1
ENSSSCG00000000703	ENSSSCG00000000703	5	64181831	64188275	1	0	0.3283	1
ENSSSCG00000001021	ENSSSCG00000001021	7	4621853	4638176	5	0	0.368487	1
ENSSSCG00000001038	ENSSSCG00000001038	7	7462212	7565369	9	0	0.99453	1
ENSSSCG00000001097	ENSSSCG00000001097	7	19587685	19838093	17	0	0.997745	1
ENSSSCG00000001229	ENSSSCG00000001229	7	22823841	22962547	1	0	0.079	1
ENSSSCG00000001341	ENSSSCG00000001341	7	23004251	23015415	17	0	0.999997	1
ENSSSCG00000001396	ENSSSCG00000001396	7	23622397	23628329	17	1	0.997225	1
ENSSSCG00000001398	ENSSSCG00000001398	7	23634639	23649314	16	0	0.99938	1
ENSSSCG00000001455	ENSSSCG00000001455	7	24881775	24914053	9	2	0	0
ENSSSCG00000001456	ENSSSCG00000001456	7	24951495	24995637	11	0	0.446345	1
ENSSSCG00000001458	ENSSSCG00000001458	7	24993416	25001394	1	1	0.0041	0.370285
ENSSSCG00000001924	ENSSSCG00000001924	7	60631913	60823865	1	0	0.905	1
ENSSSCG00000001970	ENSSSCG00000001970	7	68239324	68259804	2	0	0.547886	1
ENSSSCG00000002266	ENSSSCG00000002266	7	85980759	86107859	8	0	0.999005	1
ENSSSCG00000002646	ENSSSCG00000002646	6	863802	869226	4	1	0.293267	1
ENSSSCG00000002759	ENSSSCG00000002759	6	17645552	17654743	11	0	0.552625	1
ENSSSCG00000003079	ENSSSCG00000003079	6	51146434	51180731	1	1	0.0281	0.931083
ENSSSCG00000003236	ENSSSCG00000003236	6	58355212	58438572	2	0	0.601574	1
ENSSSCG00000003278	ENSSSCG00000003278	6	59167707	59175492	12	0	0.994222	1
ENSSSCG00000003421	ENSSSCG00000003421	6	71743261	71774223	10	0	0.575635	1
ENSSSCG00000003451	ENSSSCG00000003451	6	73019057	73049998	11	1	0.736575	1
ENSSSCG00000003554	ENSSSCG00000003554	6	83246934	83262746	10	0	0.549705	1
ENSSSCG00000004024	ENSSSCG00000004024	1	2144304	2164768	13	0	0.999934	1
ENSSSCG00000004082	ENSSSCG00000004082	1	14028858	14201706	10	0	0.99829	1
ENSSSCG00000004307	ENSSSCG00000004307	1	56043345	56070164	2	1	0.163725	1
ENSSSCG00000004387	ENSSSCG00000004387	1	74628217	74760328	11	0	0.953245	1
ENSSSCG00000004441	ENSSSCG00000004441	1	81934679	82063005	5	1	0.324824	1
ENSSSCG00000004670	ENSSSCG00000004670	1	126304056	126310749	3	0	0.433186	1
ENSSSCG00000005255	ENSSSCG00000005255	1	223560282	223653368	11	1	0.289724	1
ENSSSCG00000005311	ENSSSCG00000005311	1	236345913	236373054	13	0	0.998981	1
ENSSSCG00000005460	ENSSSCG00000005460	1	252426380	252447095	1	0	0.6939	1
ENSSSCG00000005478	ENSSSCG00000005478	1	254033378	254035978	5	0	0.525152	1
ENSSSCG00000005623	ENSSSCG00000005623	1	268371569	268384777	14	0	0.886037	1
ENSSSCG00000005715	ENSSSCG00000005715	1	271336821	271430936	8	0	0.989459	1
ENSSSCG00000005738	ENSSSCG00000005738	1	272776840	272824185	13	1	0.691388	1
ENSSSCG00000005916	ENSSSCG00000005916	4	588636	597695	4	0	0.703591	1
ENSSSCG00000005959	ENSSSCG00000005959	4	10475729	10645254	11	0	0.999662	1
ENSSSCG00000005982	ENSSSCG00000005982	4	15978764	15998799	15	0	0.997443	1
ENSSSCG00000006324	ENSSSCG00000006324	4	85029895	85057650	1	0	0.7858	1
ENSSSCG00000006376	ENSSSCG00000006376	4	89738378	89751602	11	0	0.937733	1
ENSSSCG00000006418	ENSSSCG00000006418	4	91374897	91402486	7	0	0.999762	1
ENSSSCG00000006452	ENSSSCG00000006452	4	92031709	92101187	7	0	0.970865	1
ENSSSCG00000006510	ENSSSCG00000006510	4	94163110	94248779	14	1	0.460979	1
ENSSSCG00000007004	ENSSSCG00000007004	17	12034062	12087884	9	0	0.753982	1
ENSSSCG00000007117	ENSSSCG00000007117	17	30351534	30359855	13	0	0.883842	1
ENSSSCG00000007264	ENSSSCG00000007264	17	36802766	36946225	1	0	0.0957	1
ENSSSCG00000007322	ENSSSCG00000007322	17	39875628	39987651	8	0	0.538446	1
ENSSSCG00000007512	ENSSSCG00000007512	17	58437584	58490700	11	0	0.992967	1
ENSSSCG00000007524	ENSSSCG00000007524	17	59170649	59176843	5	1	0.296514	1
ENSSSCG00000007617	ENSSSCG00000007617	3	6503921	6521844	6	0	0.659163	1
ENSSSCG00000007705	ENSSSCG00000007705	3	10609855	10633372	11	1	0.103641	1
ENSSSCG00000007719	ENSSSCG00000007719	3	11419396	11505407	1	0	0.6838	1
ENSSSCG00000007735	ENSSSCG00000007735	3	16308112	16376587	16	0	0.884802	1
ENSSSCG00000007738	ENSSSCG00000007738	3	16637481	16646869	8	2	0.349679	1
ENSSSCG00000007745	ENSSSCG00000007745	3	16830919	16843585	6	0	0.846794	1
ENSSSCG00000007749	ENSSSCG00000007749	3	16946006	16950793	2	0	0.206484	1
ENSSSCG00000007826	ENSSSCG00000007826	3	21548348	21593673	1	0	0.3652	1
ENSSSCG00000007973	ENSSSCG00000007973	3	41582098	41590485	1	0	0.5527	1
ENSSSCG00000008183	ENSSSCG00000008183	3	55032996	55108355	10	0	0.403415	1
ENSSSCG00000008240	ENSSSCG00000008240	3	59319981	59327062	10	0	0.883934	1
ENSSSCG00000008451	ENSSSCG00000008451	3	96221873	96317247	4	0	0.915646	1
ENSSSCG00000009208	ENSSSCG00000009208	8	130346214	130527451	17	0	0.996602	1
ENSSSCG00000009211	ENSSSCG00000009211	8	130527610	130532705	12	0	0.931895	1
ENSSSCG00000009240	ENSSSCG00000009240	8	135229598	135279045	2	2	0.00422434	0.370285
ENSSSCG00000009293	ENSSSCG00000009293	11	2806674	3047354	16	0	1	1
ENSSSCG00000009425	ENSSSCG00000009425	11	23141133	23159717	15	0	0.986488	1
ENSSSCG00000009625	ENSSSCG00000009625	14	6834779	6848531	16	0	0.998801	1
ENSSSCG00000009633	ENSSSCG00000009633	14	7257509	7359315	18	1	0.855118	1
ENSSSCG00000009683	ENSSSCG00000009683	14	12987818	13100165	3	1	0.0368324	0.952841
ENSSSCG00000009926	ENSSSCG00000009926	14	41061759	41075951	13	0	0.698642	1
ENSSSCG00000010006	ENSSSCG00000010006	14	47370058	47392500	1	0	0.2418	1
ENSSSCG00000010078	ENSSSCG00000010078	14	50020459	50037850	1	0	0.6031	1
ENSSSCG00000010525	ENSSSCG00000010525	14	109008137	109043516	12	0	0.975119	1
ENSSSCG00000010719	ENSSSCG00000010719	14	132482973	132495352	1	0	0.7636	1
ENSSSCG00000010734	ENSSSCG00000010734	14	133808191	133830499	17	0	0.986261	1
ENSSSCG00000010834	ENSSSCG00000010834	10	11362511	11429023	13	1	0.934456	1
ENSSSCG00000010855	ENSSSCG00000010855	10	13831228	13845894	11	0	0.586167	1
ENSSSCG00000010860	ENSSSCG00000010860	10	14532550	14561858	14	0	0.996049	1
ENSSSCG00000011068	ENSSSCG00000011068	10	48694806	48855155	8	0	0.873052	1
ENSSSCG00000011081	ENSSSCG00000011081	10	52586280	52596376	3	0	0.847077	1
ENSSSCG00000011162	ENSSSCG00000011162	10	68621827	68707893	7	0	0.629412	1
ENSSSCG00000011436	ENSSSCG00000011436	13	34349609	34357673	5	0	0.95147	1
ENSSSCG00000011553	ENSSSCG00000011553	13	66095817	66123979	1	0	0.8371	1
ENSSSCG00000012875	ENSSSCG00000012875	2	4069275	4105060	16	0	0.1024	1
ENSSSCG00000012878	ENSSSCG00000012878	2	4187004	4194525	7	0	0.819406	1
ENSSSCG00000012879	ENSSSCG00000012879	2	4193940	4206366	1	0	0.0824	1
ENSSSCG00000012886	ENSSSCG00000012886	2	4682315	4695960	7	1	0.160553	1
ENSSSCG00000012997	ENSSSCG00000012997	2	6922387	6950179	14	2	0.100127	1
ENSSSCG00000013042	ENSSSCG00000013042	2	7767633	7783813	15	0	0.698286	1
ENSSSCG00000013052	ENSSSCG00000013052	2	8290545	8354898	10	0	0.999682	1
ENSSSCG00000013063	ENSSSCG00000013063	2	9148560	9161915	2	0	0.0816176	1
ENSSSCG00000013082	ENSSSCG00000013082	2	10072917	10088172	16	4	0.00256135	0.2542
ENSSSCG00000013100	ENSSSCG00000013100	2	11226798	11385094	12	0	0.988432	1
ENSSSCG00000013720	ENSSSCG00000013720	2	66329039	66349095	7	0	0.971101	1
ENSSSCG00000014280	ENSSSCG00000014280	2	134660927	134939189	10	1	0.434114	1
ENSSSCG00000014343	ENSSSCG00000014343	2	141179564	141231016	7	0	0.97565	1
ENSSSCG00000014540	ENSSSCG00000014540	2	9535148	9537977	17	0	1	1
ENSSSCG00000014565	ENSSSCG00000014565	2	37934	154734	4	0	0.936369	1
ENSSSCG00000014600	ENSSSCG00000014600	9	2577487	3075812	12	0	0.923415	1
ENSSSCG00000014672	ENSSSCG00000014672	9	4174328	4188440	15	0	1	1
ENSSSCG00000014855	ENSSSCG00000014855	9	9616456	9630413	11	0	1	1
ENSSSCG00000014884	ENSSSCG00000014884	9	12310113	12432136	9	0	0.462144	1
ENSSSCG00000014909	ENSSSCG00000014909	9	19617291	19734636	15	1	0.3134	1
ENSSSCG00000014997	ENSSSCG00000014997	9	35167572	35185493	10	0	0.909674	1
ENSSSCG00000015664	ENSSSCG00000015664	9	67933220	67960372	17	0	0.927618	1
ENSSSCG00000015814	ENSSSCG00000015814	15	47730506	47861057	10	0	0.5862	1
ENSSSCG00000016226	ENSSSCG00000016226	15	124472235	124554991	14	0	0.850399	1
ENSSSCG00000016263	ENSSSCG00000016263	15	131299946	131383929	20	0	0.999996	1
ENSSSCG00000016411	ENSSSCG00000016411	18	1747217	1761684	18	0	0.885025	1
ENSSSCG00000016444	ENSSSCG00000016444	18	6329105	6358173	1	0	0.2352	1
ENSSSCG00000016451	ENSSSCG00000016451	18	6457604	6464373	8	0	0.980997	1
ENSSSCG00000016646	ENSSSCG00000016646	18	33165376	33248297	6	0	0.414619	1
ENSSSCG00000016687	ENSSSCG00000016687	18	43209189	43509420	14	0	0.613099	1
ENSSSCG00000016738	ENSSSCG00000016738	18	50533429	50556439	2	0	0.895413	1
ENSSSCG00000016755	ENSSSCG00000016755	18	51079344	51088784	12	1	0	0
ENSSSCG00000016970	ENSSSCG00000016970	16	47736098	47777561	4	0	0.420307	1
ENSSSCG00000017106	ENSSSCG00000017106	16	75517039	75524761	12	1	0.640795	1
ENSSSCG00000017114	ENSSSCG00000017114	16	78993912	79000007	9	0	0.627994	1
ENSSSCG00000017127	ENSSSCG00000017127	12	656347	662515	8	0	0.998396	1
ENSSSCG00000017128	ENSSSCG00000017128	12	661145	682433	1	0	0.4197	1
ENSSSCG00000017146	ENSSSCG00000017146	12	2093363	2209820	18	0	0.993918	1
ENSSSCG00000017164	ENSSSCG00000017164	12	3254493	3300835	15	0	1	1
ENSSSCG00000017165	ENSSSCG00000017165	12	3309237	3348525	16	0	0.994366	1
ENSSSCG00000017177	ENSSSCG00000017177	12	4937571	4954246	9	0	0.515445	1
ENSSSCG00000017516	ENSSSCG00000017516	12	24154144	24185893	6	0	0.460302	1
ENSSSCG00000017783	ENSSSCG00000017783	12	45282903	45429794	15	0	0.849941	1
ENSSSCG00000017868	ENSSSCG00000017868	12	49778797	49796107	8	0	0.998889	1
ENSSSCG00000017941	ENSSSCG00000017941	12	52667831	52680189	5	0	0.553439	1
ENSSSCG00000018039	ENSSSCG00000018039	12	59359517	59392572	15	0	0.992737	1
ENSSSCG00000018046	ENSSSCG00000018046	12	59977416	60005195	11	0	0.779511	1
ENSSSCG00000018050	ENSSSCG00000018050	12	60260981	60281884	14	0	1	1
ENSSSCG00000020790	ENSSSCG00000020790	15	139260476	139264212	2	0	0.590778	1
ENSSSCG00000020967	ENSSSCG00000020967	12	6620423	6630163	16	0	1	1
ENSSSCG00000021236	ENSSSCG00000021236	3	33857068	33893396	11	0	0.679633	1
ENSSSCG00000021663	ENSSSCG00000021663	5	10137361	10144140	14	0	0.837951	1
ENSSSCG00000021744	ENSSSCG00000021744	4	16137193	16158262	14	1	0.19834	1
ENSSSCG00000021891	ENSSSCG00000021891	2	5874219	5883522	5	0	0.703536	1
ENSSSCG00000021977	ENSSSCG00000021977	13	18126623	18176668	7	0	0.905376	1
ENSSSCG00000022032	ENSSSCG00000022032	4	129104596	129258379	3	0	0.491477	1
ENSSSCG00000022246	ENSSSCG00000022246	13	207106206	207115920	11	0	0.765276	1
ENSSSCG00000022773	ENSSSCG00000022773	13	24037419	24068426	1	0	0.3614	1
ENSSSCG00000022820	ENSSSCG00000022820	3	59189177	59264049	1	0	0.303	1
ENSSSCG00000023235	ENSSSCG00000023235	6	83089072	83228779	9	0	0.993805	1
ENSSSCG00000023324	ENSSSCG00000023324	9	45743431	45825195	17	1	0.992918	1
ENSSSCG00000023584	ENSSSCG00000023584	9	108678514	108693106	11	0	0.9424	1
ENSSSCG00000024791	ENSSSCG00000024791	2	27186673	27207233	9	0	0.959538	1
ENSSSCG00000025271	ENSSSCG00000025271	3	8045385	8061834	1	0	0.4203	1
ENSSSCG00000025485	ENSSSCG00000025485	4	108875243	108881679	4	1	0.372437	1
ENSSSCG00000025499	ENSSSCG00000025499	6	44682153	44697293	18	0	0.989499	1
ENSSSCG00000025525	ENSSSCG00000025525	13	207042942	207056771	2	0	0.254506	1
ENSSSCG00000025565	ENSSSCG00000025565	3	28197028	28258066	10	0	0.984731	1
ENSSSCG00000025582	ENSSSCG00000025582	7	2231288	2250028	8	0	0.585834	1
ENSSSCG00000025593	ENSSSCG00000025593	7	25043722	25057148	12	0	0.942029	1
ENSSSCG00000025644	ENSSSCG00000025644	4	91854058	91863710	9	0	0.998593	1
ENSSSCG00000025940	ENSSSCG00000025940	3	5191815	5228571	7	0	0.484174	1
ENSSSCG00000026043	ENSSSCG00000026043	17	33191908	33236609	4	1	0.0599067	1
ENSSSCG00000026064	ENSSSCG00000026064	18	40752452	40756438	2	0	0.494836	1
ENSSSCG00000026210	ENSSSCG00000026210	4	92591603	92631712	11	2	0.460988	1
ENSSSCG00000026217	ENSSSCG00000026217	5	61724751	61736614	13	0	0.651139	1
ENSSSCG00000026302	ENSSSCG00000026302	14	137266634	137295666	3	0	0.877062	1
ENSSSCG00000026981	ENSSSCG00000026981	13	197687783	197756787	7	0	0.933128	1
ENSSSCG00000026996	ENSSSCG00000026996	11	64089153	64309836	18	2	0.0206103	0.845021
ENSSSCG00000027098	ENSSSCG00000027098	3	39545187	39571298	1	0	0.2879	1
ENSSSCG00000027196	ENSSSCG00000027196	18	6418955	6420959	8	0	1	1
ENSSSCG00000027349	ENSSSCG00000027349	8	3816137	3929059	15	1	0.993523	1
ENSSSCG00000027677	ENSSSCG00000027677	12	25322041	25336753	1	0	0.2731	1
ENSSSCG00000027988	ENSSSCG00000027988	14	140335843	140357364	9	0	0.59261	1
ENSSSCG00000028195	ENSSSCG00000028195	15	32540877	32592810	7	0	0.742497	1
ENSSSCG00000028345	ENSSSCG00000028345	14	60884769	60905184	13	0	0.854236	1
ENSSSCG00000028464	ENSSSCG00000028464	6	12195135	12215744	9	1	0.263398	1
ENSSSCG00000028531	ENSSSCG00000028531	5	10172667	10187883	5	0	0.853408	1
ENSSSCG00000028571	ENSSSCG00000028571	13	207560581	207588502	4	0	0.521748	1
ENSSSCG00000028962	ENSSSCG00000028962	12	26595297	26606566	1	0	0.8362	1
ENSSSCG00000029596	ENSSSCG00000029596	9	108703896	108784398	13	0	1	1
ENSSSCG00000029627	ENSSSCG00000029627	13	207015133	207033142	5	0	0.655498	1
ENSSSCG00000029668	ENSSSCG00000029668	5	10610298	10650314	14	0	0.999995	1
ENSSSCG00000030183	ENSSSCG00000030183	12	17768111	17789315	11	0	0.983392	1
ENSSSCG00000030269	ENSSSCG00000030269	12	25270205	25301463	2	0	0.792162	1
ENSSSCG00000031278	ENSSSCG00000031278	11	68334573	68342794	3	0	0.402663	1
ENSSSCG00000031288	ENSSSCG00000031288	11	49105873	49129888	6	0	0.988221	1
ENSSSCG00000031462	ENSSSCG00000031462	6	12555664	12668998	7	0	1	1
ENSSSCG00000031640	ENSSSCG00000031640	6	150219173	150228121	4	0	0.621504	1
ENSSSCG00000031741	ENSSSCG00000031741	3	126340707	126365645	4	1	0.379182	1
ENSSSCG00000031838	ENSSSCG00000031838	4	95695809	95699447	8	0	0.872792	1
ENSSSCG00000031893	ENSSSCG00000031893	12	17432588	17447981	1	0	0.9278	1
ENSSSCG00000031991	ENSSSCG00000031991	10	679318	714793	10	0	0.725581	1
ENSSSCG00000032003	ENSSSCG00000032003	2	4975809	5009533	3	0	0.699761	1
ENSSSCG00000032046	ENSSSCG00000032046	11	71141798	71168321	18	1	0.824304	1
ENSSSCG00000032110	ENSSSCG00000032110	1	272743612	272760055	9	0	0.871753	1
ENSSSCG00000032134	ENSSSCG00000032134	7	117586195	117607570	13	0	0.503199	1
ENSSSCG00000032297	ENSSSCG00000032297	1	261133627	261228126	11	0	0.869896	1
ENSSSCG00000032422	ENSSSCG00000032422	18	6632983	6719123	1	1	0.0371	0.952841
ENSSSCG00000032552	ENSSSCG00000032552	12	40054150	40151043	14	1	0.258737	1
ENSSSCG00000032554	ENSSSCG00000032554	1	238637876	238667617	11	0	0.847364	1
ENSSSCG00000032626	ENSSSCG00000032626	3	4825986	4850934	14	0	0.921392	1
ENSSSCG00000032942	ENSSSCG00000032942	16	250217	322082	9	0	1	1
ENSSSCG00000032984	ENSSSCG00000032984	10	48177762	48264618	15	1	0.206549	1
ENSSSCG00000033104	ENSSSCG00000033104	7	76929133	77221300	1	0	0.6634	1
ENSSSCG00000033262	ENSSSCG00000033262	2	151402212	151433844	12	0	0.999958	1
ENSSSCG00000033385	ENSSSCG00000033385	14	43057893	43189763	1	0	0.235	1
ENSSSCG00000033421	ENSSSCG00000033421	12	16288597	16308548	9	0	0.603693	1
ENSSSCG00000033457	ENSSSCG00000033457	12	39590653	39595657	8	0	0.986227	1
ENSSSCG00000033497	ENSSSCG00000033497	6	68954771	69258631	17	0	1	1
ENSSSCG00000033601	ENSSSCG00000033601	6	62207997	62230942	12	0	0.764771	1
ENSSSCG00000033721	ENSSSCG00000033721	7	76468968	77058644	3	0	0.268329	1
ENSSSCG00000033744	ENSSSCG00000033744	3	18345692	18346453	2	0	0.635384	1
ENSSSCG00000033909	ENSSSCG00000033909	18	6372382	6386988	15	0	1	1
ENSSSCG00000033918	ENSSSCG00000033918	12	6665398	6681239	14	1	0.431579	1
ENSSSCG00000034387	ENSSSCG00000034387	2	7157963	7167329	1	1	0.002	0.221043
ENSSSCG00000034711	ENSSSCG00000034711	13	133625744	133659040	3	0	0.920812	1
ENSSSCG00000034844	ENSSSCG00000034844	14	55808639	55912219	8	0	0.322407	1
ENSSSCG00000034914	ENSSSCG00000034914	5	63429664	63514566	12	0	0.997437	1
ENSSSCG00000035037	ENSSSCG00000035037	13	206454718	206465807	1	0	0.4244	1
ENSSSCG00000035080	ENSSSCG00000035080	12	44957125	44960736	7	0	0.726675	1
ENSSSCG00000035224	ENSSSCG00000035224	12	25426124	25454659	1	0	0.6202	1
ENSSSCG00000035296	ENSSSCG00000035296	17	47763263	47768385	1	0	0.1208	1
ENSSSCG00000035650	ENSSSCG00000035650	2	57226972	57271406	1	0	0.3549	1
ENSSSCG00000035828	ENSSSCG00000035828	15	57115853	57374612	2	1	0.0265592	0.931083
ENSSSCG00000036013	ENSSSCG00000036013	18	7635871	7696814	4	0	0.319714	1
ENSSSCG00000036224	ENSSSCG00000036224	3	57214258	57323512	18	0	0.992706	1
ENSSSCG00000036257	ENSSSCG00000036257	7	5370967	5390619	9	0	0.981423	1
ENSSSCG00000036483	ENSSSCG00000036483	14	30793523	30822032	12	1	0.766613	1
ENSSSCG00000036529	ENSSSCG00000036529	2	103802049	103823553	14	0	0.0906022	1
ENSSSCG00000036595	ENSSSCG00000036595	17	62635018	62655865	1	0	0.8438	1
ENSSSCG00000036622	ENSSSCG00000036622	4	92712591	92741150	10	1	0.609707	1
ENSSSCG00000036669	ENSSSCG00000036669	2	9195763	9288391	16	0	1	1
ENSSSCG00000036812	ENSSSCG00000036812	12	61077628	61186129	6	1	0.0221141	0.855651
ENSSSCG00000037274	ENSSSCG00000037274	15	132355655	132361435	4	0	0.396086	1
ENSSSCG00000037351	ENSSSCG00000037351	15	131128450	131154896	6	0	0.903676	1
ENSSSCG00000037364	ENSSSCG00000037364	12	742739	747261	9	1	0.662894	1
ENSSSCG00000037566	ENSSSCG00000037566	6	88704560	88712853	8	0	0.750502	1
ENSSSCG00000037816	ENSSSCG00000037816	4	110965939	110971481	11	0	0.584608	1
ENSSSCG00000037885	ENSSSCG00000037885	18	7733566	7734341	3	0	0.616562	1
ENSSSCG00000038362	ENSSSCG00000038362	13	18464104	18485450	1	0	0.7641	1
ENSSSCG00000038506	ENSSSCG00000038506	9	135025439	135078913	16	0	1	1
ENSSSCG00000038594	ENSSSCG00000038594	17	47649381	47670486	1	0	0.9784	1
ENSSSCG00000038708	ENSSSCG00000038708	7	48666931	48873476	11	1	0.706012	1
ENSSSCG00000038825	ENSSSCG00000038825	6	56453731	56592351	18	2	0.35271	1
ENSSSCG00000038829	ENSSSCG00000038829	8	4106329	4108357	8	0	0.758216	1
ENSSSCG00000038960	ENSSSCG00000038960	17	11990214	12035815	10	0	0.867386	1
ENSSSCG00000038967	ENSSSCG00000038967	6	63846650	63863946	10	0	0.429554	1
ENSSSCG00000039222	ENSSSCG00000039222	16	6384350	6440503	8	0	0.997239	1
ENSSSCG00000039331	ENSSSCG00000039331	3	74133666	74153756	7	0	0.791015	1
ENSSSCG00000039368	ENSSSCG00000039368	10	25738226	25789522	13	1	0.610764	1
ENSSSCG00000039407	ENSSSCG00000039407	18	6363696	6370579	15	0	0.988474	1
ENSSSCG00000039523	ENSSSCG00000039523	3	45842831	45888345	16	0	0.955985	1
ENSSSCG00000039658	ENSSSCG00000039658	10	46935557	47223384	7	0	1	1
ENSSSCG00000039706	ENSSSCG00000039706	5	11544004	11565568	16	1	0.994986	1
ENSSSCG00000040056	ENSSSCG00000040056	5	89713777	89728263	6	0	0.398984	1
ENSSSCG00000040103	ENSSSCG00000040103	3	532966	547525	9	0	0.561239	1
ENSSSCG00000040109	ENSSSCG00000040109	6	138635225	138950293	4	1	0.238415	1
ENSSSCG00000040273	ENSSSCG00000040273	13	134588333	134647965	8	0	0.748537	1
ENSSSCG00000040586	ENSSSCG00000040586	14	141360510	141369642	9	0	0.85908	1
ENSSSCG00000040719	ENSSSCG00000040719	9	117253821	117287745	10	0	1	1
ENSSSCG00000040752	ENSSSCG00000040752	3	120013010	120022784	4	0	0.292455	1
ENSSSCG00000040857	ENSSSCG00000040857	17	33072098	33094603	9	0	0.999367	1
ENSSSCG00000041731	ENSSSCG00000041731	17	41467599	41479554	17	1	0.726365	1
ENSSSCG00000041954	ENSSSCG00000041954	2	2163309	2198760	5	2	0.0348939	0.952841
ENSSSCG00000042756	ENSSSCG00000042756	6	170608471	170612592	10	0	0.802512	1
ENSSSCG00000044640	ENSSSCG00000044640	3	110068909	110102823	2	0	0.268809	1
ENSSSCG00000046588	ENSSSCG00000046588	10	14363045	14371931	16	0	0.980647	1
ENSSSCG00000049158	ENSSSCG00000049158	1	13972615	14024472	8	0	0.65036	1
ENSSSCG00000049524	ENSSSCG00000049524	4	92775208	92791425	9	0	0.985409	1
ENSSSCG00000050244	ENSSSCG00000050244	12	59273169	59353895	14	2	0.668554	1
ENSSSCG00000050527	ENSSSCG00000050527	7	54175627	54182199	5	0	0.175313	1
ENSSSCG00000050627	ENSSSCG00000050627	3	59416728	59426435	13	0	1	1
ENTPD4	ENSSSCG00000031871	14	7565604	7594057	15	0	0.999988	1
EOGT	ENSSSCG00000011504	13	50396629	50436199	9	0	0.408915	1
EP400	ENSSSCG00000028018	14	23289244	23396457	16	0	0.994486	1
EPAS1	ENSSSCG00000008443	3	94165815	94254079	10	0	0.936016	1
EPB41L2	ENSSSCG00000004199	1	32418217	32630643	10	0	0.999975	1
EPG5	ENSSSCG00000021072	1	95498717	95616755	13	0	0.667614	1
EPM2AIP1	ENSSSCG00000030247	13	21878012	21887041	13	2	0.437216	1
EPN1	ENSSSCG00000039670	6	59789946	59802281	9	0	0.83799	1
EPRS1	ENSSSCG00000010821	10	9579301	9648414	14	0	0.993839	1
ERAL1	ENSSSCG00000017776	12	45083003	45088673	1	0	0.1626	1
ERAP1	ENSSSCG00000014171	2	103378429	103408759	9	0	0.783783	1
ERAP2	ENSSSCG00000027860	2	103510440	103564441	19	0	0.993284	1
ERC1	ENSSSCG00000000755	5	68223389	68608703	13	1	0.760633	1
ERCC3	ENSSSCG00000015721	15	25189663	25228066	13	1	0.60205	1
ERCC6L2	ENSSSCG00000010941	10	26112032	26264175	2	0	0.0642235	1
ERGIC3	ENSSSCG00000034045	17	38884524	38899140	1	0	0.2985	1
ERH	ENSSSCG00000002307	7	93068250	93083981	2	0	0.487176	1
ERMARD	ENSSSCG00000004010	1	512676	540898	15	0	0.819689	1
ESD	ENSSSCG00000009407	11	20651822	20672245	11	0	0.999997	1
ESRRA	ENSSSCG00000013028	2	7803510	7813836	1	0	0.6381	1
ESYT2	ENSSSCG00000016406	18	565132	643306	12	0	0.937794	1
ETS2	ENSSSCG00000038948	13	202468721	202484610	14	1	0.897832	1
ETV3	ENSSSCG00000024970	4	92964941	93012252	13	0	0.779976	1
ETV6	ENSSSCG00000024152	5	60394656	60776750	11	0	0.153199	1
EVL	ENSSSCG00000037105	7	120911220	121056558	17	0	1	1
EWSR1	ENSSSCG00000009974	14	46408053	46442086	11	0	0.998825	1
EXD2	ENSSSCG00000002305	7	92848116	92913771	1	1	0.0021	0.222425
EXOC4	ENSSSCG00000016543	18	15105138	15906707	9	0	0.946129	1
EXOC6B	ENSSSCG00000008310	3	69939173	70546702	2	0	0.980284	1
EXOC7	ENSSSCG00000017190	12	5325080	5356962	11	0	0.90921	1
EXOC8	ENSSSCG00000010174	14	59192431	59197541	5	0	0.359955	1
EXOSC2	ENSSSCG00000005704	1	270748537	270758130	13	0	0.547804	1
EXOSC4	ENSSSCG00000005925	4	618988	621343	8	0	0.608721	1
EXOSC9	ENSSSCG00000009096	8	102264470	102303842	3	0	0.559294	1
EYA3	ENSSSCG00000003580	6	85095409	85185799	6	0	0.847461	1
EZR	ENSSSCG00000004058	1	8403453	8452750	11	0	0.996917	1
F11R	ENSSSCG00000006369	4	89425039	89449932	13	1	0.797954	1
F13A1	ENSSSCG00000024310	7	3751291	3900765	16	0	1	1
FADD	ENSSSCG00000030888	2	3186744	3194792	11	2	0.00618341	0.431412
FADS1	ENSSSCG00000024015	2	9735293	9749671	11	0	0.883922	1
FADS3	ENSSSCG00000013073	2	9607530	9627317	16	1	0.951719	1
FAF2	ENSSSCG00000014057	2	81401862	81464727	5	1	0.271938	1
FAH	ENSSSCG00000001780	7	49047983	49105598	5	0	0.414611	1
FAM102B	ENSSSCG00000006850	4	111392320	111467293	9	0	0.752384	1
FAM110A	ENSSSCG00000007200	17	34424185	34437700	1	0	0.4788	1
FAM111A	ENSSSCG00000033703	2	12250155	12260985	3	1	0.284752	1
FAM111B	ENSSSCG00000013147	2	12268694	12279560	1	0	0.5311	1
FAM117A	ENSSSCG00000017551	12	25890771	25945442	16	0	0.940683	1
FAM120B	ENSSSCG00000029697	1	96128	186749	17	2	0.326375	1
FAM126A	ENSSSCG00000015386	9	91729054	91821619	8	1	0.66747	1
FAM13A	ENSSSCG00000026196	8	130021641	130327729	1	0	0.8443	1
FAM149B1	ENSSSCG00000026898	14	75992652	76097838	2	1	0.0337565	0.952841
FAM160B2	ENSSSCG00000009614	14	6360412	6376923	20	0	0.955858	1
FAM167A	ENSSSCG00000032852	14	14627225	14667458	2	0	0.172452	1
FAM204A	ENSSSCG00000010674	14	128365889	128402560	7	0	0.581698	1
FAM20A	ENSSSCG00000017258	12	11607233	11657738	10	0	0.909507	1
FAM20B	ENSSSCG00000015524	9	120809964	120854961	3	0	0.469324	1
FAM210B	ENSSSCG00000007492	17	56941687	56953361	9	1	0.253219	1
FAM217B	ENSSSCG00000007531	17	59967164	59974710	3	0	0.334117	1
FAM53B	ENSSSCG00000010732	14	134002216	134154604	13	0	0.999997	1
FAM89A	ENSSSCG00000038765	14	59367823	59388787	12	0	0.578102	1
FAM8A1	ENSSSCG00000001070	7	13378139	13390892	7	1	0	0
FAM91A1	ENSSSCG00000024424	4	15640293	15726846	9	0	0.999934	1
FAR1	ENSSSCG00000021170	2	45462209	45605107	3	1	0.0098012	0.598813
FASTK	ENSSSCG00000024184	18	6145184	6153023	11	0	0.333932	1
FASTKD2	ENSSSCG00000016134	15	110021448	110043121	5	0	0.223086	1
FBRSL1	ENSSSCG00000023569	14	22887227	22977450	13	1	0.386357	1
FBXL12	ENSSSCG00000013670	2	68692994	68706144	2	1	0.0152625	0.775946
FBXL17	ENSSSCG00000014190	2	112989145	113480210	15	0	0.796389	1
FBXL5	ENSSSCG00000008740	8	10913106	10961322	10	0	0.721213	1
FBXO21	ENSSSCG00000009858	14	35313652	35354844	8	0	0.924705	1
FBXO22	ENSSSCG00000027457	7	56084023	56186352	3	0	0.363533	1
FBXO28	ENSSSCG00000024618	10	19936244	19968960	8	0	0.904938	1
FBXO3	ENSSSCG00000013308	2	27145774	27184735	14	1	0.834071	1
FBXO32	ENSSSCG00000005981	4	15895351	15930940	11	0	0.537562	1
FBXO42	ENSSSCG00000024794	6	75364450	75446085	12	0	0.820745	1
FBXO48	ENSSSCG00000008347	3	73831336	73838559	4	0	0.815442	1
FBXO9	ENSSSCG00000002629	7	46723593	46761484	8	0	0.709672	1
FBXW4	ENSSSCG00000010566	14	112638204	112735857	1	0	0.1649	1
FCMR	ENSSSCG00000015656	9	67532083	67546403	12	0	0.999997	1
FCRL1	ENSSSCG00000006456	4	92415705	92451187	8	0	0.765216	1
FCRL3	ENSSSCG00000006457	4	92460859	92504038	11	0	0.983178	1
FCRL4	ENSSSCG00000006458	4	92543003	92567740	9	0	0.773889	1
FCRLA	ENSSSCG00000030246	4	88845460	88855286	9	0	0.982164	1
FDFT1	ENSSSCG00000026044	14	14967273	15104179	14	0	0.911705	1
FEN1	ENSSSCG00000028696	2	9752751	9753893	1	0	0.9121	1
FGD2	ENSSSCG00000001572	7	32648222	32674537	6	0	0.49143	1
FGD3	ENSSSCG00000028185	3	42540550	42622702	1	0	0.6533	1
FGG	ENSSSCG00000024314	8	74553105	74686118	7	1	0.401173	1
FGR	ENSSSCG00000003578	6	84809542	84830361	4	0	0.69226	1
FKBP5	ENSSSCG00000001549	7	31440821	31585350	9	0	0.996058	1
FLII	ENSSSCG00000039324	12	60475733	60487415	12	0	0.999915	1
FMNL1	ENSSSCG00000017333	12	18198767	18225621	12	0	1	1
FMO4	ENSSSCG00000015266	9	63908867	63934983	1	0	0.2273	1
FN1	ENSSSCG00000016174	15	117658099	117731014	19	0	1	1
FNBP4	ENSSSCG00000030610	2	14896175	14932185	15	0	0.999993	1
FNIP1	ENSSSCG00000014269	2	133958114	134093413	11	0	0.976599	1
FNTA	ENSSSCG00000031510	17	11928357	11978915	7	1	0.533865	1
FOLR1	ENSSSCG00000022236	9	6746007	6760433	11	0	1	1
FOSL2	ENSSSCG00000032527	3	110823666	110843068	4	0	0.423614	1
FOXJ2	ENSSSCG00000039580	5	63061978	63087686	16	0	0.925899	1
FOXK1	ENSSSCG00000007576	3	3556007	3621142	16	0	0.852467	1
FOXN3	ENSSSCG00000002429	7	111039633	111451893	4	0	0.99724	1
FOXO1	ENSSSCG00000009370	11	15317124	15410473	8	0	0.898624	1
FOXRED2	ENSSSCG00000000142	5	11233902	11254705	12	0	0.253952	1
FOXS1	ENSSSCG00000033613	17	35523409	35537513	12	0	0.860185	1
FPGS	ENSSSCG00000005626	1	268287729	268309411	12	1	0.298033	1
FRMD4B	ENSSSCG00000011511	13	50541410	50806260	3	0	0.551833	1
FRMD8	ENSSSCG00000012992	2	6822966	6843978	10	1	0.33063	1
FUBP3	ENSSSCG00000005702	1	270652398	270705033	9	1	0.173887	1
FUCA2	ENSSSCG00000004133	1	21742494	21762901	3	0	0.681637	1
FUOM	ENSSSCG00000010791	14	141331808	141336633	6	0	0.699423	1
FUT8	ENSSSCG00000002283	7	89211549	89692888	3	0	0.461073	1
FYCO1	ENSSSCG00000011317	13	29066986	29146755	12	1	0.665534	1
G3BP1	ENSSSCG00000035676	16	71236025	71276078	11	1	0.486416	1
G3BP2	ENSSSCG00000022940	8	71273126	71363429	6	0	0.768019	1
GAA	ENSSSCG00000017156	12	2314591	2336988	12	0	0.660965	1
GAB2	ENSSSCG00000014891	9	12656882	12851402	12	0	0.978296	1
GABARAPL1	ENSSSCG00000000645	5	61757488	61767593	19	1	0.531487	1
GABBR1	ENSSSCG00000001242	7	22540379	22579121	18	0	0.997198	1
GABPA	ENSSSCG00000037655	13	189278149	189327500	5	0	0.950047	1
GABPB1	ENSSSCG00000004645	1	121413506	121489806	8	0	0.999529	1
GAK	ENSSSCG00000021289	8	240821	296958	10	0	0.991196	1
GALC	ENSSSCG00000027865	7	109894188	109961407	7	2	0.103899	1
GALNS	ENSSSCG00000002645	6	869232	890135	5	0	0.883471	1
GALNT10	ENSSSCG00000017072	16	68723995	68961287	19	0	0.996225	1
GALNT7	ENSSSCG00000009705	14	16717173	16837975	15	0	0.982649	1
GAR1	ENSSSCG00000009137	8	112349104	112414282	2	1	0.0274799	0.931083
GATA3	ENSSSCG00000011125	10	63367660	63388859	18	0	0.979788	1
GATAD2B	ENSSSCG00000006562	4	95759073	95864458	4	2	0.0189096	0.801137
GCC1	ENSSSCG00000035211	18	20701737	20707138	6	1	0.491047	1
GCFC2	ENSSSCG00000021287	3	67547834	67612439	1	0	0.6723	1
GCLM	ENSSSCG00000037549	4	123371193	123390135	12	2	0.0584833	1
GCNT2	ENSSSCG00000033009	7	7328214	7422197	18	0	0.943449	1
GCNT4	ENSSSCG00000029710	2	84102514	84135729	11	2	0.212241	1
GDE1	ENSSSCG00000029212	3	26190287	26206222	7	1	0.723532	1
GDF9	ENSSSCG00000014288	2	135180104	135186389	1	1	0	0
GEMIN4	ENSSSCG00000017809	12	47087480	47133670	15	0	0.998364	1
GEMIN5	ENSSSCG00000017066	16	68279254	68329846	12	1	0.527772	1
GEMIN7	ENSSSCG00000033194	6	51507437	51520954	5	0	0.475857	1
GFI1	ENSSSCG00000006902	4	124621258	124629639	10	0	0.607453	1
GFPT1	ENSSSCG00000008339	3	72983188	73085319	12	3	0.0330646	0.944384
GGA1	ENSSSCG00000024895	5	10190367	10213741	9	1	0.24856	1
GGH	ENSSSCG00000037637	4	70961465	71021839	14	2	0.767238	1
GGNBP2	ENSSSCG00000017688	12	38074050	38111719	19	0	0.46756	1
GHITM	ENSSSCG00000010345	14	85385868	85401674	3	0	0.861012	1
GHSR	ENSSSCG00000020906	13	110981604	111107423	2	0	0.379055	1
GID8	ENSSSCG00000034173	17	62033014	62181480	3	0	0.438491	1
GIGYF2	ENSSSCG00000016291	15	133180663	133313320	13	0	0.821488	1
GIMAP4	ENSSSCG00000027826	18	6429886	6452969	8	0	0.999001	1
GIMAP8	ENSSSCG00000016452	18	6481080	6492071	14	0	0.998766	1
GIN1	ENSSSCG00000025287	2	108561378	108597262	1	0	0.0949	1
GINM1	ENSSSCG00000030067	1	16360370	16381864	11	0	0.81843	1
GINS4	ENSSSCG00000037513	17	10656884	10668664	3	1	0.0543673	1
GIPR	ENSSSCG00000021053	6	52022681	52033954	1	0	0.9668	1
GIT2	ENSSSCG00000009925	14	40995727	41051895	14	0	0.999839	1
GK5	ENSSSCG00000011677	13	82947341	83035531	1	0	0.2039	1
GLB1	ENSSSCG00000024119	13	18878612	18953146	11	0	0.999727	1
GLE1	ENSSSCG00000005652	1	268894276	268922742	10	1	0.290682	1
GLI4	ENSSSCG00000039881	4	1212546	1222032	2	0	0.339761	1
GLIPR2	ENSSSCG00000031236	1	236919877	236943823	4	1	0.183457	1
GLMN	ENSSSCG00000006904	4	124773979	124813337	17	1	0.518313	1
GLO1	ENSSSCG00000027778	7	34068806	34183528	10	0	0.997843	1
GLT8D1	ENSSSCG00000011448	13	34828601	34839844	15	1	0.467767	1
GLTP	ENSSSCG00000039012	14	41091628	41119986	11	0	0.928998	1
GLUL	ENSSSCG00000015545	9	123751548	123762547	2	0	0.991683	1
GM2A	ENSSSCG00000017087	16	71742090	71754884	2	0	0.916814	1
GMFG	ENSSSCG00000040981	6	47990237	48000590	1	0	0.9153	1
GMPS	ENSSSCG00000028855	13	95742383	95819762	9	0	0.997238	1
GNAI2	ENSSSCG00000011399	13	32705321	32733363	11	1	0.074851	1
GNAL	ENSSSCG00000022163	6	97342474	97429364	8	0	0.928053	1
GNL2	ENSSSCG00000031631	6	93619453	93645960	1	0	0.7871	1
GNPTAB	ENSSSCG00000000862	5	82361871	82460814	4	0	1	1
GNS	ENSSSCG00000023715	5	29128759	29190235	17	0	0.999971	1
GOLGA3	ENSSSCG00000009733	14	22689570	22739165	2	0	0.769403	1
GOLGA5	ENSSSCG00000002455	7	114237145	114273917	12	0	0.973475	1
GOLGA7	ENSSSCG00000020715	17	10623707	10644311	5	0	0.984606	1
GOLM1	ENSSSCG00000010955	10	29118314	29219018	10	0	0.999998	1
GOLM2	ENSSSCG00000023996	1	127131103	127238485	2	0	0.724588	1
GORASP2	ENSSSCG00000015943	15	77048136	77130621	12	1	0.658538	1
GOT2	ENSSSCG00000032985	6	20407198	20432068	7	0	0.383612	1
GPAA1	ENSSSCG00000005912	4	614601	618241	13	0	0.972259	1
GPAT4	ENSSSCG00000007019	17	10691751	10725005	12	0	0.918971	1
GPATCH1	ENSSSCG00000002865	6	42895510	42941560	9	1	0.478557	1
GPBP1L1	ENSSSCG00000028097	6	165671207	165762396	14	0	0.999945	1
GPC1	ENSSSCG00000016364	15	139457669	139484671	1	0	0.9915	1
GPNMB	ENSSSCG00000032241	9	92037423	92118040	1	0	0.9886	1
GPR107	ENSSSCG00000038868	1	270190509	270255494	9	0	0.985984	1
GPR137B	ENSSSCG00000038853	14	55125409	55181687	8	0	0.706293	1
GPR35	ENSSSCG00000040095	15	139571086	139591632	3	1	0.117698	1
GPR55	ENSSSCG00000035592	15	131655662	131673693	2	0	0.267738	1
GPS1	ENSSSCG00000033689	12	951866	958001	8	1	0.778377	1
GPSM3	ENSSSCG00000001439	7	24227573	24229985	1	0	0.4938	1
GPX3	ENSSSCG00000036438	16	71980475	71989026	1	0	0.9998	1
GRAMD1A	ENSSSCG00000002879	6	44569030	44594170	13	1	0.277957	1
GRAMD4	ENSSSCG00000031441	5	2873426	2947801	3	0	0.21688	1
GRB2	ENSSSCG00000017206	12	5940647	6010835	10	1	0.814688	1
GRK2	ENSSSCG00000012918	2	5209436	5227748	3	0	0.378225	1
GRK3	ENSSSCG00000009956	14	43224930	43442985	10	0	0.92289	1
GRK5	ENSSSCG00000010683	14	129113602	129347153	10	0	0.707024	1
GRWD1	ENSSSCG00000003134	6	53849850	53859385	1	0	0.307	1
GSAP	ENSSSCG00000036113	9	102694861	102787536	11	0	0.980148	1
GSN	ENSSSCG00000037508	1	261295713	261385287	18	0	1	1
GSTA4	ENSSSCG00000002627	7	46610467	46656451	7	1	0.409004	1
GTF2IRD1	ENSSSCG00000007720	3	11538243	11654789	3	0	0.569927	1
GTF3A	ENSSSCG00000009305	11	4857017	4869328	10	0	0.735846	1
GTF3C1	ENSSSCG00000007815	3	19368406	19476235	3	0	0.469483	1
GTF3C3	ENSSSCG00000016070	15	100667320	100701664	5	0	0.680532	1
GTPBP2	ENSSSCG00000001689	7	38603474	38613448	14	0	0.994021	1
GUCD1	ENSSSCG00000010059	14	49572812	49585748	10	0	0.772784	1
GXYLT1	ENSSSCG00000031701	5	73358764	73408366	1	1	0.0381	0.956782
GYPC	ENSSSCG00000040701	15	25569938	25606600	15	2	0.143952	1
GZMA	ENSSSCG00000016903	16	34282120	34290477	10	0	0.93346	1
H1-3	ENSSSCG00000001137	7	20862942	20882693	13	1	0.699297	1
H6PD	ENSSSCG00000034502	6	69666600	69714463	8	0	0.702717	1
HADH	ENSSSCG00000009150	8	113950033	114005512	6	0	0.990418	1
HADHB	ENSSSCG00000008569	3	112704023	112753086	11	0	0.998931	1
HAVCR2	ENSSSCG00000028875	16	66139535	66160562	1	1	0.0301	0.944384
HBEGF	ENSSSCG00000014362	2	142102456	142115344	12	0	0.844309	1
HDAC3	ENSSSCG00000014388	2	143273191	143287387	11	0	0.920239	1
HDAC4	ENSSSCG00000024777	15	138381627	138614301	2	0	0.819408	1
HDAC7	ENSSSCG00000027859	5	78150558	78186072	18	0	0.771166	1
HEATR5B	ENSSSCG00000008498	3	103112089	103230548	14	1	0.650191	1
HEBP1	ENSSSCG00000040275	5	59492817	59523810	14	0	0.998688	1
HECTD1	ENSSSCG00000001971	7	68318417	68422396	9	0	0.384974	1
HECTD4	ENSSSCG00000009885	14	39326671	39537916	6	0	0.30826	1
HELQ	ENSSSCG00000009236	8	135026315	135061162	12	1	0.256118	1
HELZ	ENSSSCG00000017272	12	13495016	13654931	14	1	0.89413	1
HERC1	ENSSSCG00000004561	1	108205580	108403885	8	0	0.66658	1
HERC2	ENSSSCG00000015853	15	56438107	56649796	10	0	0.382311	1
HERC4	ENSSSCG00000038913	14	71122787	71269415	2	0	0.1077	1
HERC6	ENSSSCG00000021712	8	130594939	130665145	9	0	0.590601	1
HES6	ENSSSCG00000016342	15	137785808	137787694	1	0	0.1966	1
HILPDA	ENSSSCG00000031109	18	19944930	19947080	5	0	0.994581	1
HINT1	ENSSSCG00000014264	2	133467137	133475734	12	0	0.999972	1
HIVEP2	ENSSSCG00000004138	1	22241840	22436089	12	0	0.900423	1
HLA-DOB	ENSSSCG00000001459	7	25030438	25037951	18	0	1	1
HLCS	ENSSSCG00000012059	13	200407540	200608129	9	0	0.597335	1
HLTF	ENSSSCG00000025293	13	89261192	89333000	6	0	0.813716	1
HM13	ENSSSCG00000007228	17	35248569	35288424	3	0	0.483003	1
HMBS	ENSSSCG00000015108	9	46300050	46313936	6	0	0.618776	1
HMCES	ENSSSCG00000011611	13	71732277	71753504	13	0	0.810338	1
HMGCR	ENSSSCG00000014080	2	84380225	84402956	7	1	0.436858	1
HNRNPA2B1	ENSSSCG00000036350	18	46205418	46215858	17	0	0.975149	1
HNRNPDL	ENSSSCG00000037245	8	135802894	135809866	16	0	0.999818	1
HNRNPH3	ENSSSCG00000010238	14	71486255	71497387	14	0	0.999966	1
HP1BP3	ENSSSCG00000003511	6	78975550	79007214	11	0	0.996851	1
HPS3	ENSSSCG00000011699	13	89360874	89410525	9	0	0.73328	1
HPS5	ENSSSCG00000037358	2	40904116	41025952	13	0	0.999919	1
HPSE	ENSSSCG00000009237	8	135081151	135120889	18	0	0.999999	1
HRH4	ENSSSCG00000003713	6	109235585	109319482	1	0	0.6346	1
HS1BP3	ENSSSCG00000030115	3	117609033	117648383	8	1	0.497211	1
HS6ST1	ENSSSCG00000022197	15	59066603	59108777	1	0	0.5504	1
HSBP1	ENSSSCG00000031892	6	4793920	4798191	6	0	0.998273	1
HSD17B12	ENSSSCG00000021739	2	18456019	18611782	11	0	0.733377	1
HSD17B7	ENSSSCG00000006337	4	87720118	87742992	2	1	0.0901194	1
HSD3B7	ENSSSCG00000032369	3	17459627	17463386	6	1	0.381569	1
HSDL1	ENSSSCG00000002681	6	4479932	4501237	8	1	0.0173758	0.793555
HSPB1	ENSSSCG00000039962	3	10037936	10039915	3	1	0.0422706	0.962811
HTT	ENSSSCG00000008697	8	1809785	1934024	13	1	0.650554	1
HUS1	ENSSSCG00000028523	18	48522997	48538788	12	2	0.172756	1
ICAM2	ENSSSCG00000039909	12	14881923	14997426	15	0	0.996371	1
ICOS	ENSSSCG00000025042	15	107350203	107370123	6	1	0.619429	1
IDH1	ENSSSCG00000023264	15	111341152	111362280	11	0	0.791224	1
IDH3A	ENSSSCG00000032498	7	47759431	47778956	17	1	0.240388	1
IDO1	ENSSSCG00000007007	17	9245196	9260491	13	0	0.959336	1
IER5	ENSSSCG00000015541	9	122633781	122635948	6	0	0.733248	1
IFI44	ENSSSCG00000003763	6	134612207	134650811	13	1	0.119241	1
IFI44L	ENSSSCG00000027660	6	134659633	134680050	14	0	0.999739	1
IFIH1	ENSSSCG00000015897	15	68928244	68985074	4	0	0.35895	1
IFNGR2	ENSSSCG00000034378	13	197007303	197035604	15	0	0.999483	1
IFT46	ENSSSCG00000029649	9	45844619	45861870	10	0	0.988323	1
IFT52	ENSSSCG00000007364	17	46202359	46247298	1	0	0.6423	1
IGF1	ENSSSCG00000000857	5	81775970	81848037	1	0	0.1422	1
IGF2R	ENSSSCG00000004044	1	7368103	7472548	9	0	0.990292	1
IKBKE	ENSSSCG00000015644	9	67123265	67147992	11	1	0.738226	1
IKZF1	ENSSSCG00000038345	9	136372724	136464942	12	0	0.999788	1
IKZF3	ENSSSCG00000017494	12	22466414	22562312	7	0	0.950572	1
IKZF5	ENSSSCG00000023565	14	132544591	132563124	9	0	0.679175	1
IL10	ENSSSCG00000015652	9	67400727	67405711	5	0	0.105717	1
IL10RA	ENSSSCG00000015085	9	45310553	45389323	14	0	1	1
IL10RB	ENSSSCG00000041289	13	196853469	196884932	10	0	0.998637	1
IL12RB2	ENSSSCG00000003799	6	145212973	145281792	4	0	0.2322	1
IL17B	ENSSSCG00000014434	2	150516617	150545581	8	0	0.845645	1
IL1R2	ENSSSCG00000028331	3	52367437	52406334	2	0	0.531808	1
IL4R	ENSSSCG00000007817	3	19523564	19576544	14	0	0.999996	1
IL6R	ENSSSCG00000027628	4	95322426	95381282	9	0	0.496468	1
IL6ST	ENSSSCG00000016916	16	35101304	35211982	10	0	0.985039	1
IL7R	ENSSSCG00000016832	16	21300111	21329585	16	0	0.999852	1
IMP4	ENSSSCG00000015734	15	31970188	31976376	9	1	0.29655	1
IMPA1	ENSSSCG00000033791	4	54935860	54984238	16	0	0.999334	1
ING5	ENSSSCG00000032505	15	140244006	140280190	13	0	0.418829	1
INIP	ENSSSCG00000026194	1	253375199	253393852	18	0	0.878908	1
INPP4B	ENSSSCG00000009050	8	84811772	85514518	14	1	0.478741	1
INPP5D	ENSSSCG00000016298	15	133501092	133626647	10	0	0.987237	1
INPPL1	ENSSSCG00000014811	9	6792884	6808028	13	0	0.69611	1
INSIG1	ENSSSCG00000016420	18	2885611	2898767	12	0	0.986315	1
INTS1	ENSSSCG00000007558	3	979404	1005566	6	1	0.124083	1
INTS6	ENSSSCG00000009384	11	16372805	16468252	6	0	0.804503	1
INTS8	ENSSSCG00000006096	4	41821764	41878868	12	1	0.315254	1
IPO5	ENSSSCG00000009509	11	67004076	67060552	10	0	0.945626	1
IQCE	ENSSSCG00000007568	3	1861200	1903036	4	0	0.778778	1
IQGAP2	ENSSSCG00000014088	2	85294434	85636317	13	1	0.605285	1
IQSEC1	ENSSSCG00000027812	13	71030878	71366685	13	0	0.211048	1
IRAK4	ENSSSCG00000000799	5	74834600	74882163	9	0	0.977801	1
IREB2	ENSSSCG00000001756	7	47479629	47529227	6	0	0.677957	1
IRF2	ENSSSCG00000015782	15	45546779	45656928	2	0	0.546409	1
IRF2BP2	ENSSSCG00000038132	14	56545189	56551125	13	0	0.999026	1
IRF3	ENSSSCG00000003178	6	54701668	54707151	5	0	0.966494	1
IRF5	ENSSSCG00000016573	18	19678686	19691154	2	0	0.510439	1
IRF8	ENSSSCG00000034980	6	3041645	3137549	16	0	0.999953	1
IRS2	ENSSSCG00000034763	11	76626179	76653881	9	2	0.0859316	1
ISCU	ENSSSCG00000023380	14	42215608	42222711	4	0	0.77643	1
ISG20L2	ENSSSCG00000006471	4	93366188	93372407	4	0	0.485602	1
ISOC1	ENSSSCG00000014258	2	131857168	131877638	1	0	0.656	1
IST1	ENSSSCG00000002743	6	14836749	14911313	9	0	0.999958	1
ITCH	ENSSSCG00000007280	17	37810183	37918208	9	1	0.0183937	0.801137
ITFG1	ENSSSCG00000033527	6	37193711	37432884	7	1	0.490003	1
ITFG2	ENSSSCG00000000742	5	67291771	67305758	9	1	0.0657342	1
ITGA4	ENSSSCG00000016009	15	86947021	87029777	1	0	0.7986	1
ITGA6	ENSSSCG00000015955	15	78504078	78591779	14	0	0.886277	1
ITGAM	ENSSSCG00000007754	3	17136161	17273657	17	1	0.989988	1
ITGB2	ENSSSCG00000025133	13	207512954	207544108	16	0	0.997216	1
ITGB5	ENSSSCG00000037905	13	135467798	135587483	16	1	0.756627	1
ITGB7	ENSSSCG00000000257	5	18419436	18434526	18	0	0.999899	1
ITGB8	ENSSSCG00000015375	9	89341141	89450679	2	0	0.186613	1
ITPK1	ENSSSCG00000002457	7	114361968	114520793	16	1	0.777735	1
ITPR3	ENSSSCG00000001518	7	29835898	29902160	15	2	0.1676	1
IVD	ENSSSCG00000004774	1	130893983	130940350	13	0	0.902904	1
IWS1	ENSSSCG00000035410	15	59822797	59879423	4	0	0.782747	1
JADE2	ENSSSCG00000014303	2	136788372	136832003	17	0	0.998872	1
JAZF1	ENSSSCG00000016691	18	44488511	44827091	1	0	0.3453	1
KARS1	ENSSSCG00000002704	6	12056571	12073749	12	0	1	1
KAT6B	ENSSSCG00000010316	14	77375758	77597674	1	0	0.5768	1
KATNAL1	ENSSSCG00000009326	11	7001314	7085318	8	1	0.0221046	0.855651
KATNB1	ENSSSCG00000002813	6	19630350	19667676	1	0	0.7936	1
KCNA3	ENSSSCG00000006802	4	109495186	109509774	8	0	0.385256	1
KCNAB2	ENSSSCG00000020749	6	66928444	67016836	11	0	0.789437	1
KCNE3	ENSSSCG00000029323	9	8810722	8821817	2	0	0.954331	1
KCNK6	ENSSSCG00000038902	6	47237573	47249153	2	0	0.386239	1
KCNQ1	ENSSSCG00000039556	2	1675360	1989111	1	0	0.125	1
KCTD12	ENSSSCG00000009468	11	48943477	49031093	15	0	1	1
KCTD13	ENSSSCG00000040888	3	18124573	18141565	9	0	0.830417	1
KCTD17	ENSSSCG00000000135	5	10707354	10718959	1	0	0.057	1
KCTD20	ENSSSCG00000001562	7	32115084	32195073	9	0	0.958594	1
KCTD3	ENSSSCG00000010811	10	5753831	5815086	16	0	0.930377	1
KCTD7	ENSSSCG00000040985	3	16382568	16393841	10	2	0.16315	1
KDM2A	ENSSSCG00000029637	2	5240287	5357164	12	1	0.662315	1
KDM3A	ENSSSCG00000008221	3	58299706	58354941	16	1	0.464781	1
KDM4B	ENSSSCG00000024570	2	73747641	73889865	7	1	0.294558	1
KDM5A	ENSSSCG00000029464	5	67629380	67716651	18	0	0.980878	1
KDM5B	ENSSSCG00000010928	10	24736834	24831447	9	0	0.995598	1
KDSR	ENSSSCG00000025744	1	158288544	158518879	3	1	0.00989384	0.598813
KHK	ENSSSCG00000008556	3	112017590	112031558	4	1	0.0192534	0.80233
KIAA0513	ENSSSCG00000002666	6	3724786	3786241	6	2	0.0535856	1
KIAA0930	ENSSSCG00000000018	5	4152072	4195613	13	0	0.973429	1
KIAA1109	ENSSSCG00000009090	8	101737086	101937156	12	0	0.455784	1
KIF13A	ENSSSCG00000020858	7	13498222	13716757	1	0	0.7637	1
KIF1A	ENSSSCG00000016401	15	139610626	139694826	3	0	0.64137	1
KIF1C	ENSSSCG00000017900	12	51897763	51924437	11	0	0.952454	1
KIF21B	ENSSSCG00000021706	10	23444998	23491185	19	1	0.978343	1
KIF3B	ENSSSCG00000007247	17	35914246	35995363	7	0	0.910338	1
KIF3C	ENSSSCG00000008574	3	112963492	113016950	1	0	0.7268	1
KIFC2	ENSSSCG00000026924	4	324623	332435	5	0	0.844094	1
KIN	ENSSSCG00000033095	10	63599632	63635969	17	0	0.9993	1
KLF11	ENSSSCG00000038643	3	126418996	126429904	11	1	0.255919	1
KLF13	ENSSSCG00000026006	1	143493527	143540563	4	0	0.995417	1
KLHDC4	ENSSSCG00000002652	6	1617651	1677132	13	0	0.9455	1
KLHL28	ENSSSCG00000004996	1	175164027	175198100	7	1	0.182876	1
KLHL36	ENSSSCG00000038285	6	4066714	4080160	7	0	0.718608	1
KLHL5	ENSSSCG00000008787	8	30361386	30440754	16	0	0.971237	1
KLHL8	ENSSSCG00000009226	8	131634162	131700096	11	1	0.644634	1
KLRD1	ENSSSCG00000000642	5	61646505	61672115	4	0	0.941944	1
KMO	ENSSSCG00000025686	10	12431982	12490409	6	0	0.609512	1
KNOP1	ENSSSCG00000025203	3	26021688	26035575	4	0	0.294369	1
KPNA6	ENSSSCG00000034017	6	88611462	88656278	10	0	0.999353	1
KSR1	ENSSSCG00000017753	12	43985740	44135833	13	1	0.752856	1
KYAT3	ENSSSCG00000006925	4	127451516	127507760	8	0	0.889897	1
KYNU	ENSSSCG00000015673	15	8850665	8982945	1	0	0.1564	1
LAMTOR1	ENSSSCG00000014804	9	6672475	6680053	3	0	0.609524	1
LANCL2	ENSSSCG00000023801	18	48550943	48593455	1	0	0.9394	1
LAP3	ENSSSCG00000023604	8	12590330	12619102	13	0	0.915505	1
LAPTM4A	ENSSSCG00000008602	3	118152586	118170279	1	0	0.1298	1
LARP4	ENSSSCG00000028516	5	16177243	16353548	12	1	0.563344	1
LASP1	ENSSSCG00000040642	12	23222708	23267855	12	0	1	1
LCP1	ENSSSCG00000009412	11	21130045	21222009	14	0	1	1
LCP2	ENSSSCG00000017006	16	53697020	53741726	15	0	0.999995	1
LDB1	ENSSSCG00000010574	14	113113177	113126819	5	0	0.88806	1
LDLRAD4	ENSSSCG00000027417	6	96401650	96577643	15	0	0.882533	1
LEMD2	ENSSSCG00000001520	7	29980395	29997356	17	2	0.732203	1
LEMD3	ENSSSCG00000000469	5	29596334	29673875	9	0	0.496805	1
LEPROTL1	ENSSSCG00000038085	15	54916038	54929762	7	0	0.986164	1
LETM1	ENSSSCG00000008675	8	898178	926607	2	0	0.867163	1
LGALS3BP	ENSSSCG00000036383	12	3212432	3222711	12	3	0.0489028	1
LGALS8	ENSSSCG00000010146	14	54867017	54892049	9	0	0.979959	1
LGMN	ENSSSCG00000002452	7	114173693	114217103	12	0	1	1
LHFPL2	ENSSSCG00000028536	2	87322934	87498724	19	0	0.997292	1
LIG1	ENSSSCG00000003128	6	53620483	53686562	5	1	0.112463	1
LIG3	ENSSSCG00000024770	12	40147681	40183622	10	0	0.616419	1
LIMD1	ENSSSCG00000011313	13	28730260	28811616	4	0	0.67576	1
LIMK2	ENSSSCG00000010025	14	47946396	48040822	7	0	0.980849	1
LIN37	ENSSSCG00000002898	6	45175500	45181391	3	0	0.792565	1
LIN7C	ENSSSCG00000022806	2	32734691	32856322	10	0	0.975521	1
LIPA	ENSSSCG00000010450	14	101123381	101254725	10	0	1	1
LLGL1	ENSSSCG00000040859	12	60487341	60500451	1	0	0.5382	1
LMAN1	ENSSSCG00000004908	1	161607139	161631650	7	1	0.598167	1
LMAN2L	ENSSSCG00000026939	3	56878940	56936319	15	1	0.636385	1
LMBR1L	ENSSSCG00000000189	5	15121550	15135252	17	1	0.778217	1
LMNB1	ENSSSCG00000014248	2	129807318	129871725	12	2	0.528598	1
LMTK2	ENSSSCG00000007599	3	5322255	5409178	4	0	0.820385	1
LNPEP	ENSSSCG00000014173	2	103567601	103661079	15	0	0.998794	1
LPGAT1	ENSSSCG00000015603	9	131313694	131504473	12	0	0.827312	1
LPIN1	ENSSSCG00000008624	3	124940548	125074123	11	2	0.351985	1
LPIN2	ENSSSCG00000038494	6	103578549	103728151	11	0	0.893083	1
LPL	ENSSSCG00000040631	14	4104772	4135814	1	0	0.3407	1
LRBA	ENSSSCG00000009021	8	77970069	78680275	7	1	0.459267	1
LRCH1	ENSSSCG00000009408	11	20688596	20906608	13	0	0.740089	1
LRMDA	ENSSSCG00000034308	14	77957851	79051453	2	1	0.00628642	0.431412
LRPAP1	ENSSSCG00000008701	8	2125405	2145647	12	0	0.998675	1
LRRC41	ENSSSCG00000003904	6	165134690	165156915	3	0	0.635105	1
LRRC47	ENSSSCG00000039516	6	65260793	65271729	14	0	0.66343	1
LRRC58	ENSSSCG00000034616	13	139927781	139948702	4	0	0.396612	1
LRRC59	ENSSSCG00000028019	12	26675054	26694271	4	0	0.582935	1
LRRC8C	ENSSSCG00000006917	4	126931849	127079843	13	2	0.226946	1
LRRC8D	ENSSSCG00000038417	4	126766211	126874275	10	0	0.848315	1
LRRFIP2	ENSSSCG00000027738	13	21670424	21790343	11	0	0.38279	1
LSM14B	ENSSSCG00000026052	17	61553712	61564431	14	1	0.98029	1
LTN1	ENSSSCG00000030528	13	192295763	192373946	13	1	0.559424	1
LUC7L	ENSSSCG00000007979	3	41437262	41473112	1	0	0.9228	1
LY86	ENSSSCG00000032355	7	4108118	4156625	12	2	0.459926	1
LY9	ENSSSCG00000006375	4	89701357	89729878	15	0	0.99297	1
LZIC	ENSSSCG00000033257	6	70259151	70271940	10	0	0.414018	1
LZTS1	ENSSSCG00000028559	14	4344496	4404208	9	1	0.0518777	1
MACROH2A1	ENSSSCG00000014307	2	137535131	137623889	13	2	0.128153	1
MAD2L2	ENSSSCG00000003419	6	71773681	71779183	9	1	0.506213	1
MAF	ENSSSCG00000040607	6	8468112	8485223	9	0	0.995691	1
MALT1	ENSSSCG00000004917	1	162076951	162144880	4	0	0.316153	1
MAML2	ENSSSCG00000034879	9	27997887	28371198	6	1	0.23383	1
MAN1A1	ENSSSCG00000004244	1	42729112	42896283	7	0	0.914944	1
MAN1A2	ENSSSCG00000006730	4	103214934	103376507	2	0	0.26289	1
MAN2A1	ENSSSCG00000014195	2	114675916	114856055	15	0	0.86784	1
MAN2A2	ENSSSCG00000001819	7	53498963	53519688	3	0	0.236376	1
MAN2C1	ENSSSCG00000001881	7	58248384	58261203	1	0	0.2943	1
MANBA	ENSSSCG00000009166	8	118251236	118364856	17	0	0.998617	1
MANEA	ENSSSCG00000035648	1	62887881	62945583	5	0	0.671037	1
MAP2K3	ENSSSCG00000034379	12	61396331	61421579	4	0	0.797364	1
MAP3K11	ENSSSCG00000037531	2	6640056	6657713	6	0	0.912728	1
MAP3K4	ENSSSCG00000004037	1	6891255	7050374	2	0	0.709766	1
MAP3K5	ENSSSCG00000026041	1	27380142	27600495	7	0	0.532844	1
MAP3K7	ENSSSCG00000004334	1	58481956	58548057	13	1	0.397834	1
MAP4K1	ENSSSCG00000002962	6	47458539	47475815	6	0	0.451118	1
MAP4K2	ENSSSCG00000013020	2	7365231	7378998	19	0	0.77522	1
MAP4K4	ENSSSCG00000008164	3	52484274	52649410	9	0	0.922926	1
MAPK1	ENSSSCG00000010081	14	50082896	50165523	7	0	0.999852	1
MAPKAPK2	ENSSSCG00000015650	9	67314484	67365061	11	0	0.905893	1
MAPKAPK5	ENSSSCG00000009890	14	39846606	39886455	6	0	0.598537	1
MAPKBP1	ENSSSCG00000004738	1	129533534	129588095	1	0	0.1581	1
MARCHF10	ENSSSCG00000017299	12	15969848	16052680	6	0	0.358172	1
MAVS	ENSSSCG00000007143	17	31850155	31869187	13	0	0.569435	1
MBD4	ENSSSCG00000033303	13	68814823	68828580	6	1	0.113767	1
MBOAT1	ENSSSCG00000001078	7	15532747	15643692	3	0	0.407259	1
MBOAT2	ENSSSCG00000023539	3	127243275	127360560	3	0	0.696097	1
MCCC2	ENSSSCG00000016971	16	47917291	47996540	10	0	0.347792	1
MCM6	ENSSSCG00000035564	15	15917042	15985405	9	0	0.504722	1
MCUR1	ENSSSCG00000001057	7	10116004	10142909	13	2	0.324883	1
MDC1	ENSSSCG00000001362	7	23229508	23247641	16	1	0.911572	1
MDH2	ENSSSCG00000025486	3	10120084	10132830	10	0	1	1
MDM1	ENSSSCG00000000483	5	32640945	32673638	2	0	0.479165	1
MDM4	ENSSSCG00000015284	9	65175377	65223132	14	0	0.999865	1
MDN1	ENSSSCG00000004328	1	57660224	57826368	11	0	0.911477	1
MED13L	ENSSSCG00000009864	14	36064067	36384562	15	1	0.753411	1
MED21	ENSSSCG00000041972	5	46725564	46736389	2	0	0.168783	1
MED24	ENSSSCG00000029102	12	22296146	22332199	15	1	0.627814	1
MED25	ENSSSCG00000003197	6	54817236	54851834	4	0	0.333562	1
MED27	ENSSSCG00000005720	1	271724910	271928367	2	1	0.105471	1
MED7	ENSSSCG00000017058	16	66000010	66123781	8	1	0.940921	1
MED9	ENSSSCG00000018053	12	60906718	60933945	4	0	0.54845	1
MEF2D	ENSSSCG00000006482	4	93581598	93651639	16	1	0.856877	1
MERTK	ENSSSCG00000008103	3	44349380	44483402	4	0	0.933872	1
METRNL	ENSSSCG00000017137	12	228503	241496	5	0	0.323406	1
METTL14	ENSSSCG00000009113	8	105015420	105053563	14	2	0.475135	1
METTL17	ENSSSCG00000021718	7	78127629	78145331	4	0	0.562681	1
METTL25	ENSSSCG00000000941	5	99226017	99358587	1	0	0.8979	1
METTL6	ENSSSCG00000011190	13	2638384	2654795	5	0	0.393171	1
MFAP3	ENSSSCG00000034706	16	69099971	69121447	18	0	0.742835	1
MFN2	ENSSSCG00000003434	6	72026722	72056439	10	1	0.425246	1
MFSD11	ENSSSCG00000029343	12	4774678	4801456	15	0	0.988932	1
MFSD3	ENSSSCG00000005899	4	293708	295789	11	1	0.714283	1
MFSD5	ENSSSCG00000000264	5	18476365	18478741	4	0	0.382503	1
MFSD9	ENSSSCG00000038714	3	51511436	51528050	2	0	0.309804	1
MGAT1	ENSSSCG00000014538	2	57900216	57920977	1	0	0.9119	1
MIB1	ENSSSCG00000025478	6	106914006	107040106	7	0	0.0940542	1
MIEN1	ENSSSCG00000017496	12	22588118	22590251	9	0	0.954344	1
MIIP	ENSSSCG00000003435	6	72064675	72076299	3	0	0.262167	1
MINK1	ENSSSCG00000017917	12	52016299	52066861	4	1	0.0695912	1
MIS12	ENSSSCG00000034958	12	51505381	51507943	6	0	0.821363	1
MKLN1	ENSSSCG00000016549	18	17501855	17832503	5	0	0.665758	1
MKNK1	ENSSSCG00000003898	6	164887764	164933522	12	0	0.979664	1
MKNK2	ENSSSCG00000013448	2	76510303	76522885	7	0	0.7545	1
MLF2	ENSSSCG00000000690	5	63951676	64009668	9	0	0.972225	1
MLXIP	ENSSSCG00000009794	14	30577661	30646243	12	0	0.999817	1
MMD	ENSSSCG00000017605	12	31695849	31723726	7	1	0.428489	1
MMP9	ENSSSCG00000007436	17	48175056	48188264	7	0	1	1
MMUT	ENSSSCG00000001732	7	43597292	43624609	16	0	0.637882	1
MOB3C	ENSSSCG00000003897	6	164875674	164887492	9	1	0.346954	1
MON1B	ENSSSCG00000002701	6	10714147	10725444	11	0	0.995973	1
MORF4L1	ENSSSCG00000001769	7	48050045	48075796	11	0	0.767572	1
MOV10	ENSSSCG00000006776	4	107738112	107763596	14	0	0.992718	1
MPDU1	ENSSSCG00000017955	12	52878764	52882863	10	0	0.542322	1
MPHOSPH8	ENSSSCG00000009570	11	447052	480121	10	0	0.888101	1
MPP7	ENSSSCG00000011070	10	39532377	39798356	1	0	0.4292	1
MPV17L2	ENSSSCG00000013896	2	59609818	59613161	10	0	0.999249	1
MRAS	ENSSSCG00000027443	13	79139820	79211136	1	1	0.0026	0.2542
MRC1	ENSSSCG00000011038	10	44107072	44244410	14	0	0.785599	1
MRC2	ENSSSCG00000017300	12	16059778	16119702	6	0	0.810243	1
MREG	ENSSSCG00000016175	15	118208684	118273680	7	1	0.238304	1
MROH1	ENSSSCG00000005924	4	507227	577132	11	0	0.884068	1
MRPL13	ENSSSCG00000005996	4	18608883	18671519	9	1	0.53585	1
MRPL15	ENSSSCG00000030578	4	77068334	77083723	4	1	0.14737	1
MRPL18	ENSSSCG00000004047	1	7581763	7590032	6	0	0.968019	1
MRPL22	ENSSSCG00000017065	16	68228632	68279218	9	1	0.564106	1
MRPL33	ENSSSCG00000034129	3	111428856	111438707	1	0	0.5764	1
MRPL39	ENSSSCG00000012021	13	189148714	189167880	11	0	0.430801	1
MRPL4	ENSSSCG00000013656	2	69063626	69082692	8	0	0.897619	1
MRPL44	ENSSSCG00000016232	15	125732383	125740085	4	0	0.515327	1
MRPL45	ENSSSCG00000023263	12	23751926	23766459	6	0	0.950182	1
MRPL9	ENSSSCG00000028343	4	97448169	97474061	6	0	0.980772	1
MRPS12	ENSSSCG00000031860	6	47728552	47736050	7	0	0.761328	1
MRPS23	ENSSSCG00000035193	12	34016994	34132840	18	0	0.995995	1
MRPS33	ENSSSCG00000013470	18	8883458	8897975	5	0	0.722965	1
MRPS9	ENSSSCG00000028020	3	49625248	49681440	14	0	0.882016	1
MRRF	ENSSSCG00000005532	1	262353032	262418243	6	1	0.0829181	1
MRS2	ENSSSCG00000001087	7	19244660	19296516	9	0	0.825846	1
MRTFA	ENSSSCG00000000075	5	7757950	7975926	13	0	0.998799	1
MRTO4	ENSSSCG00000034814	6	77747567	77757721	9	0	0.887307	1
MSH2	ENSSSCG00000008428	3	93081219	93163628	7	0	0.345671	1
MSR1	ENSSSCG00000006979	17	3857171	3939726	15	0	0.999648	1
MTAP	ENSSSCG00000005135	1	200882955	200934639	3	0	0.745281	1
MTFR1L	ENSSSCG00000003553	6	83265420	83280250	3	0	0.30646	1
MTG1	ENSSSCG00000029088	14	141372233	141384315	9	0	0.787045	1
MTHFR	ENSSSCG00000003428	6	71863636	71881820	11	1	0.206022	1
MTMR12	ENSSSCG00000031509	16	18461129	18537908	6	0	0.717485	1
MTMR3	ENSSSCG00000009994	14	46875032	47023505	7	0	0.938689	1
MTMR9	ENSSSCG00000035133	14	14458042	14504449	5	0	0.57786	1
MTPAP	ENSSSCG00000011018	10	40764362	40872854	6	0	0.89211	1
MTPN	ENSSSCG00000039290	18	13330091	13400046	11	0	0.999793	1
MTR	ENSSSCG00000010143	14	54546981	54652759	1	0	0.9585	1
MTRF1	ENSSSCG00000009436	11	25603826	25638603	2	0	0.386863	1
MTRF1L	ENSSSCG00000004076	1	13446490	13458288	3	1	0.0156219	0.778644
MTRR	ENSSSCG00000017100	16	74245224	74270802	13	0	0.985145	1
MTX3	ENSSSCG00000014116	2	88664517	88680340	4	0	0.968723	1
MUS81	ENSSSCG00000012973	2	6463413	6469112	5	1	0.125525	1
MVP	ENSSSCG00000027946	3	18052935	18081155	16	2	0.358809	1
MX1	ENSSSCG00000012077	13	204843754	204868922	3	1	0.0912337	1
MXD1	ENSSSCG00000008334	3	72517832	72545247	3	0	0.561345	1
MXD4	ENSSSCG00000008687	8	1203172	1216725	11	0	0.176794	1
MYBL2	ENSSSCG00000007366	17	46256257	46287929	14	1	0.619282	1
MYLIP	ENSSSCG00000001063	7	12117240	12137929	15	0	0.992055	1
MYNN	ENSSSCG00000026829	13	108435324	108457255	4	0	0.793304	1
MYO1G	ENSSSCG00000016742	18	50466449	50483518	3	0	0.870041	1
MYO9B	ENSSSCG00000013876	2	60455605	60567505	11	0	0.975441	1
MZB1	ENSSSCG00000029239	2	141277544	141279641	10	3	0.0329099	0.944384
N4BP2	ENSSSCG00000008792	8	31207754	31287944	8	0	0.949186	1
NAA25	ENSSSCG00000009887	14	39606881	39682485	6	1	0.0134021	0.709751
NAAA	ENSSSCG00000008973	8	71573783	71603338	19	0	0.999744	1
NABP1	ENSSSCG00000016062	15	96313903	96335191	11	0	0.745733	1
NAGA	ENSSSCG00000000050	5	6571037	6590546	15	0	0.995313	1
NAMPT	ENSSSCG00000015435	9	106119899	106294587	3	0	0.915585	1
NANS	ENSSSCG00000005373	1	239842063	239919984	11	1	0.0803081	1
NAP1L4	ENSSSCG00000012856	2	2067870	2117487	4	1	0.214056	1
NAPA	ENSSSCG00000003120	6	53238678	53275230	10	0	0.972284	1
NAPB	ENSSSCG00000031219	17	30359420	30396078	8	0	0.472669	1
NAPSA	ENSSSCG00000003212	6	55221204	55230449	5	0	0.937286	1
NARF	ENSSSCG00000017126	12	632362	651817	12	0	0.784372	1
NAT10	ENSSSCG00000013304	2	26786172	26826992	10	0	0.854905	1
NAV3	ENSSSCG00000029249	5	103013798	103368021	18	0	0.807764	1
NAXD	ENSSSCG00000029502	11	77210228	77230681	7	0	0.992024	1
NCF1	ENSSSCG00000007722	3	11820285	11839426	6	0	0.434377	1
NCF2	ENSSSCG00000015559	9	124773498	124812928	16	0	1	1
NCF4	ENSSSCG00000000137	5	10874953	10994015	14	0	0.998543	1
NCK2	ENSSSCG00000008144	3	49063988	49198664	19	0	0.933743	1
NCKAP1L	ENSSSCG00000000295	5	19677875	19723132	16	0	0.999997	1
NCMAP	ENSSSCG00000003547	6	82186368	82281641	1	0	0.0856	1
NCOA1	ENSSSCG00000008581	3	113997236	114251078	8	1	0.141081	1
NCOA2	ENSSSCG00000006194	4	64954120	65246572	9	0	0.42046	1
NCOR2	ENSSSCG00000009761	14	28624702	28819404	14	2	0.625701	1
NDE1	ENSSSCG00000040479	3	7125936	7180623	2	0	0.872141	1
NDST1	ENSSSCG00000032731	2	151489521	151522751	3	0	0.154284	1
NDUFA2	ENSSSCG00000014371	2	142359007	142361131	5	0	0.448094	1
NDUFA6	ENSSSCG00000000045	5	6562011	6567647	1	0	0.1194	1
NDUFAB1	ENSSSCG00000010795	3	22619492	22635288	1	0	0.1866	1
NECAP1	ENSSSCG00000025179	5	63122325	63188981	6	0	0.64046	1
NECAP2	ENSSSCG00000003477	6	75527064	75546843	12	0	1	1
NEDD1	ENSSSCG00000000890	5	86693815	86737229	13	0	0.669781	1
NEDD9	ENSSSCG00000023956	7	7807044	8093553	7	0	0.77263	1
NEIL1	ENSSSCG00000001882	7	58261761	58283092	1	0	0.6397	1
NEK4	ENSSSCG00000011446	13	34841365	34896565	1	0	0.868	1
NELFA	ENSSSCG00000008681	8	1018444	1039127	4	0	0.563674	1
NELFCD	ENSSSCG00000007521	17	59128694	59143205	8	0	0.421853	1
NELFE	ENSSSCG00000001423	7	24036981	24046983	8	0	0.539165	1
NEMP2	ENSSSCG00000016053	15	95097132	95140479	5	0	0.614291	1
NET1	ENSSSCG00000023105	10	65426516	65459754	15	0	0.998595	1
NEU1	ENSSSCG00000001418	7	23947061	23958666	11	0	0.962173	1
NF2	ENSSSCG00000028707	14	46653902	46731999	2	0	0.423493	1
NFAM1	ENSSSCG00000037425	5	6298573	6336731	1	0	0.2689	1
NFATC2IP	ENSSSCG00000007808	3	18609911	18622665	13	2	0.685386	1
NFE2L1	ENSSSCG00000017525	12	24303399	24316763	13	0	0.978392	1
NFKB2	ENSSSCG00000010580	14	113406004	113414173	5	0	0.711728	1
NFKBIB	ENSSSCG00000026904	6	47703636	47712664	6	0	0.744532	1
NFKBIE	ENSSSCG00000001703	7	39255075	39263339	4	0	0.26988	1
NFKBIL1	ENSSSCG00000001402	7	23669593	23685088	1	0	0.3462	1
NFRKB	ENSSSCG00000015242	9	56614227	56656057	14	0	0.498517	1
NFX1	ENSSSCG00000010994	10	33055408	33200680	5	0	0.943114	1
NIN	ENSSSCG00000005022	1	180479588	180621895	10	0	0.99537	1
NINJ1	ENSSSCG00000040061	3	42642101	42673002	1	0	0.5919	1
NIPA2	ENSSSCG00000036898	15	32175104	32202335	9	0	0.966025	1
NIPSNAP2	ENSSSCG00000036659	3	16882643	16941739	4	0	0.960163	1
NISCH	ENSSSCG00000011442	13	34595891	34630303	5	0	0.843987	1
NIT2	ENSSSCG00000011968	13	158630743	158653095	6	0	0.8534	1
NKAPD1	ENSSSCG00000015044	9	39775676	39787969	10	0	0.477777	1
NKTR	ENSSSCG00000011284	13	26125072	26174540	11	0	0.70788	1
NLRC3	ENSSSCG00000007956	3	38673622	38717451	10	1	0.144102	1
NLRC5	ENSSSCG00000039751	6	18937665	19036820	15	0	0.998555	1
NLRX1	ENSSSCG00000044952	9	46384375	46400750	4	0	0.182114	1
NME6	ENSSSCG00000011347	13	31046906	31053130	11	0	0.843461	1
NMI	ENSSSCG00000022011	15	941505	965443	14	2	0.597335	1
NMUR1	ENSSSCG00000016277	15	132216968	132228645	3	0	0.52207	1
NOL10	ENSSSCG00000008635	3	125861432	125956887	2	1	0.144178	1
NOL9	ENSSSCG00000030253	6	67375192	67396431	17	0	0.997954	1
NOP56	ENSSSCG00000027676	17	32960099	32965370	13	0	0.877802	1
NOS3	ENSSSCG00000016450	18	6209156	6228938	6	0	0.715975	1
NOTCH2	ENSSSCG00000006709	4	100951507	101150198	8	0	0.999718	1
NPC1	ENSSSCG00000003707	6	108402877	108450990	14	0	0.999967	1
NR1H2	ENSSSCG00000003211	6	55237953	55245456	7	0	0.918533	1
NR2C1	ENSSSCG00000000902	5	88231264	88277997	1	0	0.3627	1
NR3C1	ENSSSCG00000014401	2	144822937	144956095	9	0	0.739492	1
NRBP1	ENSSSCG00000022454	3	111718580	111733304	2	0	0.55746	1
NRBP2	ENSSSCG00000038025	4	800059	808024	6	1	0.0463037	0.997491
NRDE2	ENSSSCG00000002434	7	112038234	112090511	7	1	0.435848	1
NRIP1	ENSSSCG00000021038	13	179824862	179915177	2	0	0.640186	1
NRP1	ENSSSCG00000011102	10	56280363	56430777	9	0	0.999975	1
NRP2	ENSSSCG00000026383	15	108974816	109092309	16	1	0.508888	1
NSD1	ENSSSCG00000014044	2	80654378	80809059	6	0	0.818157	1
NSD2	ENSSSCG00000008682	8	963884	1018025	2	0	0.249967	1
NSF	ENSSSCG00000017316	12	17458990	17708903	15	2	0.00570969	0.426883
NSL1	ENSSSCG00000015593	9	130622331	130668936	8	1	0.426233	1
NSMAF	ENSSSCG00000006236	4	74236830	74298193	2	0	0.984714	1
NSUN2	ENSSSCG00000017104	16	75335246	75367184	13	1	0.418312	1
NUAK1	ENSSSCG00000032861	5	14102205	14177588	1	0	0.9325	1
NUB1	ENSSSCG00000016438	18	5899567	5928884	5	0	0.75891	1
NUBP2	ENSSSCG00000008014	3	40178417	40186352	2	0	0.286053	1
NUDT15	ENSSSCG00000027551	11	19572644	19584538	1	0	0.8039	1
NUDT18	ENSSSCG00000009615	14	6377815	6381596	7	2	0.167699	1
NUDT22	ENSSSCG00000013039	2	7880258	7883945	1	0	0.677	1
NUDT3	ENSSSCG00000031593	7	30320307	30443535	9	2	0.0851768	1
NUMA1	ENSSSCG00000014802	9	6591943	6662842	6	1	0.308871	1
NUP133	ENSSSCG00000010189	14	60353466	60408828	11	1	0.349362	1
NUP155	ENSSSCG00000016845	16	22516990	22589838	3	1	0.0371091	0.952841
NUP188	ENSSSCG00000005667	1	269259519	269313650	6	1	0.245057	1
NUP210	ENSSSCG00000011610	13	70917452	71007271	14	0	0.998236	1
NUP214	ENSSSCG00000005711	1	271103833	271210290	12	1	0.538418	1
NUP54	ENSSSCG00000008979	8	71792155	71833159	5	0	0.417712	1
NUP98	ENSSSCG00000014794	9	6319586	6419660	10	0	0.999675	1
NVL	ENSSSCG00000026705	10	12556060	12670625	8	0	0.701636	1
NYNRIN	ENSSSCG00000032473	7	74877919	74898667	1	0	0.6448	1
OARD1	ENSSSCG00000023366	7	36379543	36386353	1	0	0.9307	1
OAS2	ENSSSCG00000009881	14	38827660	38860820	13	1	0.329477	1
OCIAD2	ENSSSCG00000008829	8	38732820	38793234	9	0	0.731739	1
ODR4	ENSSSCG00000015577	9	127540542	127826882	11	2	0.0404609	0.956782
OGDH	ENSSSCG00000016743	18	50609418	50684964	2	0	0.417832	1
OGFOD1	ENSSSCG00000025953	6	29312744	29339669	3	0	0.546971	1
OGFRL1	ENSSSCG00000004279	1	51313003	51332328	11	0	0.735711	1
OLA1	ENSSSCG00000015963	15	80078924	80253741	5	0	0.661404	1
OLFM1	ENSSSCG00000029715	1	274224454	274261328	8	0	0.920918	1
OLR1	ENSSSCG00000000647	5	61799286	61810624	11	4	0.000108209	0.0250062
OPA1	ENSSSCG00000011822	13	130624823	130719083	2	0	0.709356	1
OPRM1	ENSSSCG00000004074	1	12528672	12702443	11	1	0.969211	1
OR51E1	ENSSSCG00000014766	9	5473111	5484469	11	1	0.00305874	0.287975
ORAI2	ENSSSCG00000023912	3	9784077	9796758	5	0	0.790646	1
ORC5	ENSSSCG00000015427	9	103708728	104166724	1	0	0.2257	1
OSBPL11	ENSSSCG00000026753	13	134718450	134807146	7	0	0.697961	1
OSBPL1A	ENSSSCG00000003712	6	108997730	109221010	11	1	0.305692	1
OSBPL7	ENSSSCG00000017518	12	24059932	24083036	8	2	0.0556243	1
OSER1	ENSSSCG00000022714	17	46673560	46686088	10	0	0.49666	1
OSM	ENSSSCG00000009997	14	47243743	47266595	2	0	0.413514	1
OTUB1	ENSSSCG00000013045	2	8087828	8095609	1	0	0.1442	1
OTUD3	ENSSSCG00000039652	6	78241599	78273542	12	1	0.839933	1
OTULIN	ENSSSCG00000034714	16	4063071	4097095	10	0	0.924237	1
OTULINL	ENSSSCG00000016782	16	3954244	3999778	14	0	1	1
OXCT1	ENSSSCG00000016863	16	26512396	26659845	16	0	0.887653	1
OXR1	ENSSSCG00000006037	4	30734514	31400997	13	1	0.480314	1
OXSR1	ENSSSCG00000011253	13	23020530	23116958	13	2	0.0483173	1
P2RX4	ENSSSCG00000051205	14	31368303	31387905	2	0	0.879353	1
P2RY1	ENSSSCG00000011721	13	92991043	92997700	2	0	0.16306	1
P3H1	ENSSSCG00000023920	6	168534655	168690095	15	0	0.928123	1
P4HA1	ENSSSCG00000010292	14	75825140	75918917	1	0	0.5685	1
PABPC4	ENSSSCG00000003660	6	95382295	95399081	11	0	0.985606	1
PACC1	ENSSSCG00000015598	9	130835317	131001480	10	0	0.676108	1
PACS1	ENSSSCG00000012956	2	6138348	6211684	12	1	0.127549	1
PACSIN2	ENSSSCG00000000036	5	5853377	5985171	18	0	1	1
PAFAH2	ENSSSCG00000038619	6	83411553	83446834	9	0	0.99762	1
PAG1	ENSSSCG00000040208	4	55450848	55619219	10	0	0.847322	1
PAK1IP1	ENSSSCG00000001041	7	7444789	7456716	13	0	0.923411	1
PAMR1	ENSSSCG00000028338	2	25423361	25591617	10	1	0.298474	1
PAN3	ENSSSCG00000009319	11	5486889	5614454	8	0	0.892259	1
PANK2	ENSSSCG00000007142	17	31798776	31828627	8	1	0.0633413	1
PANK4	ENSSSCG00000027299	6	64393100	64407449	7	0	0.321438	1
PAPSS1	ENSSSCG00000031901	8	114251528	114373427	7	2	0.0326799	0.944384
PAQR8	ENSSSCG00000001750	7	46104677	46234480	8	1	0.534111	1
PARN	ENSSSCG00000007878	3	28612269	28802505	2	0	0.865632	1
PARP1	ENSSSCG00000023660	10	14203159	14241197	10	0	0.535326	1
PARP12	ENSSSCG00000016502	18	9674944	9716743	11	0	0.545323	1
PARP4	ENSSSCG00000022957	11	359476	442436	8	2	0.0174833	0.793555
PARP8	ENSSSCG00000016882	16	30304760	30486414	11	0	0.907456	1
PARVB	ENSSSCG00000000024	5	4906684	5015441	14	0	0.915933	1
PBXIP1	ENSSSCG00000006540	4	94832270	94847648	10	1	0.657334	1
PCDHGA4	ENSSSCG00000027371	2	142983077	143156558	1	0	0.7285	1
PCED1A	ENSSSCG00000007168	17	32825998	32831044	10	0	0.447712	1
PCED1B	ENSSSCG00000000811	5	77645175	77795179	12	0	0.856733	1
PCGF3	ENSSSCG00000029983	8	140446	182261	7	1	0.229298	1
PCM1	ENSSSCG00000006994	17	5597039	5690265	11	1	0.45037	1
PCNX1	ENSSSCG00000002330	7	94445001	94618521	6	0	0.109719	1
PCNX3	ENSSSCG00000012983	2	6619214	6639953	15	0	0.638461	1
PCYT1A	ENSSSCG00000011845	13	133774574	133850999	8	1	0.706887	1
PDCD5	ENSSSCG00000002860	6	42482931	42491591	7	0	0.783806	1
PDCL3	ENSSSCG00000033885	3	53674509	53692928	8	1	0.141039	1
PDE1B	ENSSSCG00000000297	5	19725415	19752890	14	1	0.602423	1
PDE3B	ENSSSCG00000013388	2	44416175	44614028	3	0	0.994396	1
PDE8A	ENSSSCG00000001810	7	52410779	52556884	6	0	0.57215	1
PDGFB	ENSSSCG00000033327	5	8986461	9007446	7	0	0.829232	1
PDIA6	ENSSSCG00000008633	3	125751970	125776955	12	0	0.999802	1
PDK1	ENSSSCG00000015958	15	78608360	78652962	14	0	1	1
PDLIM1	ENSSSCG00000010493	14	106735492	106794777	1	0	0.5263	1
PDP1	ENSSSCG00000006107	4	42764432	42777904	2	1	0.0245392	0.913646
PDPR	ENSSSCG00000002724	6	13187424	13230599	15	0	0.966865	1
PDS5B	ENSSSCG00000009345	11	9014377	9223035	3	0	0.259541	1
PDXK	ENSSSCG00000034758	13	206676730	206703327	3	0	0.957619	1
PEA15	ENSSSCG00000032164	4	90263584	90274144	15	0	0.999971	1
PECAM1	ENSSSCG00000017277	12	14582481	14723336	15	0	0.9999	1
PELP1	ENSSSCG00000017924	12	52177228	52232425	5	0	0.707263	1
PEPD	ENSSSCG00000002868	6	43177065	43290369	12	0	0.931293	1
PER1	ENSSSCG00000017983	12	53361868	53376611	12	0	0.610182	1
PEX6	ENSSSCG00000001653	7	38039858	38052370	6	0	0.873564	1
PFKFB3	ENSSSCG00000011133	10	64776315	64859051	14	0	1	1
PFKFB4	ENSSSCG00000011353	13	31212550	31259749	7	0	0.710112	1
PFKL	ENSSSCG00000028197	13	207167372	207191690	7	1	0.236021	1
PFKP	ENSSSCG00000011158	10	67022652	67082451	8	0	0.444029	1
PGAM2	ENSSSCG00000016720	18	48693882	48713862	1	0	0.4435	1
PGAM5	ENSSSCG00000035618	14	22773143	22780884	8	0	0.880124	1
PGD	ENSSSCG00000003402	6	70675815	70692679	10	0	1	1
PGGT1B	ENSSSCG00000014215	2	119385398	119440345	14	0	0.427789	1
PGM2	ENSSSCG00000008773	8	29307685	29381571	20	1	0.776135	1
PGM2L1	ENSSSCG00000014838	9	8636801	8761709	1	0	0.812	1
PGM3	ENSSSCG00000004456	1	83003655	83029899	3	0	0.756605	1
PHACTR1	ENSSSCG00000001052	7	9105802	9675230	12	0	0.999928	1
PHB	ENSSSCG00000017549	12	25584443	25609656	14	0	0.949657	1
PHC3	ENSSSCG00000030467	13	108776220	108883574	8	0	0.999753	1
PHF10	ENSSSCG00000030155	1	555355	576713	14	0	0.914759	1
PHF11	ENSSSCG00000009396	11	18205072	18251949	13	1	0.494557	1
PHF13	ENSSSCG00000027869	6	67445977	67454191	2	0	0.60865	1
PHF19	ENSSSCG00000005510	1	260899450	260920111	1	0	0.8017	1
PHKG2	ENSSSCG00000007788	3	17639996	17656618	7	0	0.587369	1
PHLDB1	ENSSSCG00000024578	9	45902105	45949417	1	0	0.6726	1
PHTF1	ENSSSCG00000006766	4	106808989	106885947	2	1	0.0564396	1
PHYKPL	ENSSSCG00000014030	2	80137982	80191957	2	0	0.329518	1
PI4K2B	ENSSSCG00000027340	8	19201352	19238335	11	1	0.398492	1
PI4KB	ENSSSCG00000006626	4	97918245	97949924	14	2	0.233031	1
PID1	ENSSSCG00000035058	15	130075040	130332689	5	0	0.550493	1
PIGF	ENSSSCG00000008440	3	93925881	93973528	9	0	0.983251	1
PIGK	ENSSSCG00000038329	6	136057985	136180637	5	0	0.249463	1
PIGT	ENSSSCG00000021861	17	47734803	47751909	1	0	0.0689	1
PIGU	ENSSSCG00000007282	17	37942707	38082181	1	0	0.3166	1
PIGV	ENSSSCG00000040007	6	84129965	84139241	1	0	0.3217	1
PIK3C2B	ENSSSCG00000015283	9	65073738	65154538	11	1	0.882901	1
PIK3C3	ENSSSCG00000003749	6	125890708	126043161	14	1	0.06979	1
PIK3R1	ENSSSCG00000016958	16	46434873	46523609	10	0	0.485164	1
PIK3R5	ENSSSCG00000017991	12	53979215	54055377	12	0	0.95165	1
PIP5K1A	ENSSSCG00000030547	4	98012944	98056815	11	1	0.305409	1
PIP5K1B	ENSSSCG00000027161	1	222038914	222379122	8	1	0.248152	1
PIP5K1C	ENSSSCG00000013490	2	74977274	75046896	6	0	0.550444	1
PITPNM1	ENSSSCG00000012903	2	5028935	5044295	13	1	0.989786	1
PITRM1	ENSSSCG00000011157	10	66996924	67049946	3	0	0.646047	1
PLA1A	ENSSSCG00000011895	13	140636946	140665961	2	0	0.789814	1
PLA2G4A	ENSSSCG00000023351	9	127859051	128162636	3	0	0.17384	1
PLA2G4B	ENSSSCG00000004737	1	129514341	129533398	5	0	0.458681	1
PLA2G7	ENSSSCG00000001723	7	41486843	41531331	8	2	0.127416	1
PLAC9	ENSSSCG00000010332	14	81889283	81901817	1	0	0.6857	1
PLAGL2	ENSSSCG00000007243	17	35840633	35856440	3	0	0.593252	1
PLBD2	ENSSSCG00000009872	14	38515846	38543561	12	0	0.990504	1
PLCD1	ENSSSCG00000027550	13	22851584	22865175	12	2	0.415546	1
PLCG1	ENSSSCG00000007356	17	43809677	43844555	16	0	0.962958	1
PLEC	ENSSSCG00000039094	4	685456	753859	10	0	0.973746	1
PLEKHA1	ENSSSCG00000010702	14	131946792	132016660	2	0	0.727085	1
PLEKHA8	ENSSSCG00000016682	18	42820921	42926059	14	1	0.90387	1
PLEKHH1	ENSSSCG00000002292	7	91247866	91370481	5	1	0.0857619	1
PLEKHM1	ENSSSCG00000017325	12	17984184	18035375	17	0	0.987407	1
PLEKHM2	ENSSSCG00000003468	6	74864230	74907768	9	0	0.944743	1
PLEKHO1	ENSSSCG00000022784	4	98923996	98934371	1	0	0.6513	1
PLOD1	ENSSSCG00000003433	6	71988459	72021804	4	1	0.0601409	1
PLVAP	ENSSSCG00000037025	2	60324560	60344448	2	0	0.162813	1
PLXDC2	ENSSSCG00000032444	10	54268440	54675927	1	0	0.1551	1
PLXNA2	ENSSSCG00000026412	9	134584406	134796064	3	0	0.607946	1
PLXNC1	ENSSSCG00000000907	5	88900234	89055764	16	0	0.96206	1
PLXND1	ENSSSCG00000011592	13	68946661	68996618	12	0	0.999964	1
PMEPA1	ENSSSCG00000034259	17	57999287	58054118	8	0	0.491867	1
PMPCB	ENSSSCG00000015422	9	103316189	103330293	4	1	0.332144	1
PMS2	ENSSSCG00000007590	3	5113230	5145634	10	0	0.543145	1
PNISR	ENSSSCG00000037594	1	66321459	66381451	9	0	0.792925	1
PNPLA2	ENSSSCG00000012841	2	513076	518187	9	0	0.70209	1
POC1A	ENSSSCG00000011426	13	34199409	34313073	9	1	0.326432	1
POC1B	ENSSSCG00000000920	5	93132017	93222552	12	0	0.464725	1
POFUT1	ENSSSCG00000007244	17	35856574	35883001	3	1	0.103602	1
POGLUT1	ENSSSCG00000032313	13	140764185	140793596	11	0	0.477695	1
POLB	ENSSSCG00000007031	17	11356129	11388821	12	0	0.957016	1
POLD3	ENSSSCG00000027506	9	8906459	8958323	11	1	0.659875	1
POLK	ENSSSCG00000014082	2	84538050	84656234	1	0	0.7779	1
POLR1A	ENSSSCG00000008226	3	58667971	58750421	17	1	0.27608	1
POLR1C	ENSSSCG00000028007	7	38507073	38537943	4	0	0.78577	1
POLR1D	ENSSSCG00000009310	11	5044329	5089833	10	0	0.94491	1
POLR1F	ENSSSCG00000025298	9	88760398	88785802	2	0	0.878084	1
POLR1G	ENSSSCG00000020754	6	51781347	51785106	3	1	0.135123	1
POLR2G	ENSSSCG00000025571	2	9003781	9017779	12	0	0.965489	1
POLR3D	ENSSSCG00000009622	14	6521035	6532182	20	0	0.992149	1
POLR3E	ENSSSCG00000007840	3	23846080	23880914	5	0	0.969754	1
POMGNT1	ENSSSCG00000029145	6	165212833	165222409	13	0	0.581397	1
POP4	ENSSSCG00000002854	6	39734542	39760953	13	0	0.991131	1
POR	ENSSSCG00000038320	3	10212735	10281833	6	0	0.999583	1
POT1	ENSSSCG00000016597	18	22827029	22981890	12	2	0.383262	1
POU2AF1	ENSSSCG00000015016	9	39119012	39144606	9	1	0.450695	1
PPAN	ENSSSCG00000013662	2	68958906	68962657	1	0	0.5709	1
PPBP	ENSSSCG00000037579	8	70021433	70029998	5	0	0.972207	1
PPCS	ENSSSCG00000003966	6	168831543	168876760	14	0	0.843327	1
PPIF	ENSSSCG00000010330	14	81667671	81690597	6	1	0.142264	1
PPIH	ENSSSCG00000003964	6	168742005	168760289	7	1	0.458363	1
PPIP5K2	ENSSSCG00000024999	2	108585959	108690869	1	1	0.0008	0.112978
PPM1F	ENSSSCG00000010079	14	50040663	50063326	7	0	0.632145	1
PPM1K	ENSSSCG00000038867	8	130748259	130772931	13	0	0.87524	1
PPME1	ENSSSCG00000020856	9	8513141	8605270	4	1	0.0304853	0.944384
PPOX	ENSSSCG00000006361	4	89277117	89288902	10	0	0.856237	1
PPP1R10	ENSSSCG00000001347	7	23147478	23165689	15	0	0.740646	1
PPP1R11	ENSSSCG00000024259	7	22633888	22636973	17	0	0.711229	1
PPP1R12C	ENSSSCG00000027189	6	59325532	59347176	15	0	0.801058	1
PPP1R9B	ENSSSCG00000017584	12	26319124	26336562	16	0	1	1
PPP2R5A	ENSSSCG00000015599	9	131003899	131076561	6	0	0.776298	1
PPP3CA	ENSSSCG00000009172	8	119428743	119754650	10	0	0.202737	1
PPP4C	ENSSSCG00000036817	3	18262823	18271586	9	0	0.53618	1
PPP4R1	ENSSSCG00000003679	6	98462827	98544477	3	0	0.3585	1
PPP4R3A	ENSSSCG00000002441	7	113111300	113148954	2	0	0.708975	1
PPP6R1	ENSSSCG00000003301	6	59427572	59450341	15	1	0.826075	1
PPRC1	ENSSSCG00000010575	14	113137037	113152834	8	0	0.758715	1
PPT1	ENSSSCG00000036673	6	95840905	95860837	11	0	1	1
PPTC7	ENSSSCG00000009825	14	31905379	31946549	14	1	0.565506	1
PRCC	ENSSSCG00000006467	4	93286541	93325232	1	0	0.5584	1
PRCP	ENSSSCG00000014899	9	17002699	17076284	14	0	0.981483	1
PRDM2	ENSSSCG00000020710	6	73117221	73239452	16	0	0.949173	1
PRDX5	ENSSSCG00000013030	2	7798665	7806510	3	0	0.167218	1
PREPL	ENSSSCG00000008448	3	96092334	96159531	3	1	0.1042	1
PREX1	ENSSSCG00000031118	17	50353145	50550404	19	0	0.999643	1
PRIM2	ENSSSCG00000001493	7	28274626	28631514	4	0	0.648379	1
PRKAA1	ENSSSCG00000024598	16	25745321	25783610	8	0	0.873425	1
PRKACB	ENSSSCG00000040920	6	129519962	129635517	10	0	0.991402	1
PRKAG2	ENSSSCG00000016432	18	5475077	5744658	13	0	0.497797	1
PRKAR2A	ENSSSCG00000011363	13	31426213	31517122	1	0	0.3838	1
PRKAR2B	ENSSSCG00000037706	9	106851018	106957519	11	0	0.727869	1
PRKCA	ENSSSCG00000017268	12	12882064	13263554	10	1	0.364192	1
PRKCB	ENSSSCG00000033674	3	21995231	22383264	4	0	0.992159	1
PRKCH	ENSSSCG00000005095	1	190205678	190439433	2	0	0.129505	1
PRKCQ	ENSSSCG00000011131	10	64443251	64600339	12	1	0.666829	1
PRKD2	ENSSSCG00000026152	6	52559393	52599132	5	0	0.81411	1
PRMT3	ENSSSCG00000013347	2	38884361	39032916	1	0	0.2284	1
PRMT7	ENSSSCG00000002763	6	28883158	28945906	3	0	0.675478	1
PRPF19	ENSSSCG00000013107	2	10851579	10860838	12	0	0.998607	1
PRPF40A	ENSSSCG00000015867	15	60386596	60440523	12	0	0.937376	1
PRPF4B	ENSSSCG00000001002	7	2360481	2415386	14	0	0.999857	1
PRRC1	ENSSSCG00000014252	2	130443617	130494985	12	1	0.169072	1
PRRG4	ENSSSCG00000013313	2	28062626	28081249	2	0	0.260639	1
PRSS12	ENSSSCG00000009114	8	105121388	105197142	10	0	0.739395	1
PRXL2A	ENSSSCG00000010340	14	82249473	82271223	4	0	0.173639	1
PSAP	ENSSSCG00000010281	14	74734189	74887763	15	0	1	1
PSKH1	ENSSSCG00000040313	6	28508823	28544062	7	0	0.869434	1
PSMA6	ENSSSCG00000001950	7	64578241	64763281	1	0	0.4805	1
PSMA7	ENSSSCG00000033332	17	61566373	61572438	11	0	0.341878	1
PSMB10	ENSSSCG00000031781	6	28540807	28548152	6	0	0.96335	1
PSMD11	ENSSSCG00000017731	12	42498939	42529809	13	0	0.996862	1
PSMD2	ENSSSCG00000046387	13	122157036	122199464	5	0	0.703214	1
PSMF1	ENSSSCG00000038854	17	34098991	34169230	11	0	0.532114	1
PSTPIP1	ENSSSCG00000001867	7	57102756	57146754	4	0	0.623798	1
PTAR1	ENSSSCG00000005252	1	223032847	223089668	11	2	0.0360033	0.952841
PTBP3	ENSSSCG00000005466	1	252986719	253093050	14	0	0.998421	1
PTDSS1	ENSSSCG00000006089	4	40297885	40376076	1	0	0.7688	1
PTGER4	ENSSSCG00000024439	16	25670862	25686552	7	0	0.655332	1
PTK2	ENSSSCG00000038397	4	2656613	2896060	1	0	0.9236	1
PTP4A2	ENSSSCG00000039885	6	88419387	88452589	6	0	0.997005	1
PTPN7	ENSSSCG00000037669	10	24324436	24336419	16	0	0.928776	1
PTPRC	ENSSSCG00000010908	10	21466373	21764560	18	0	1	1
PTPRE	ENSSSCG00000010755	14	137101410	137264239	17	0	0.94394	1
PUS1	ENSSSCG00000009741	14	23400578	23418133	2	0	0.246338	1
PUS7L	ENSSSCG00000000800	5	74782814	74834428	5	0	0.450207	1
PXN	ENSSSCG00000040546	14	40227894	40278766	10	2	0.0398061	0.956782
PYM1	ENSSSCG00000040825	5	21308134	21329201	3	0	0.394434	1
QDPR	ENSSSCG00000034811	8	12335252	12549603	11	1	0.562637	1
QKI	ENSSSCG00000004029	1	4735513	4883768	8	0	0.865586	1
QPCT	ENSSSCG00000008491	3	102792720	102823026	1	0	0.8405	1
RAB10	ENSSSCG00000008573	3	112828879	112924269	11	0	0.999531	1
RAB11B	ENSSSCG00000013600	2	70884457	70896175	5	0	0.867084	1
RAB1B	ENSSSCG00000012955	2	6102353	6126951	6	0	0.990021	1
RAB23	ENSSSCG00000029539	7	28632082	28658953	2	0	0.379857	1
RAB27A	ENSSSCG00000004612	1	116533024	116605199	17	0	0.999988	1
RAB31	ENSSSCG00000037264	6	98278647	98423203	9	0	0.9926	1
RAB32	ENSSSCG00000004114	1	18870875	19097892	6	0	0.957574	1
RAB3GAP1	ENSSSCG00000015695	15	16753877	16816754	16	1	0.476711	1
RAB3IL1	ENSSSCG00000013074	2	9554226	9602217	1	0	0.8816	1
RAB43	ENSSSCG00000037568	13	71562350	71596249	12	1	0.127323	1
RAB4A	ENSSSCG00000036039	14	60478235	60529095	1	0	0.6005	1
RAB7B	ENSSSCG00000036352	9	66635637	66666037	7	0	0.361052	1
RABEP1	ENSSSCG00000017895	12	51602227	51858233	9	0	0.955136	1
RABEP2	ENSSSCG00000007806	3	18568264	18585926	10	1	0.701539	1
RABIF	ENSSSCG00000022787	10	24860358	24902093	7	3	0.000318229	0.0539293
RAC1	ENSSSCG00000035090	3	4781771	4803687	14	0	0.999992	1
RAC2	ENSSSCG00000021944	5	10553433	10573017	18	1	0.999979	1
RAD52	ENSSSCG00000000754	5	68133699	68223662	5	0	0.465699	1
RALB	ENSSSCG00000025455	15	31064355	31122621	15	0	0.99984	1
RALBP1	ENSSSCG00000003680	6	98550933	98598206	6	1	0.155789	1
RALGAPA2	ENSSSCG00000026506	17	28394827	28679231	5	1	0.488531	1
RALGAPB	ENSSSCG00000007345	17	41507806	41606898	9	0	0.829456	1
RALGPS2	ENSSSCG00000015523	9	120398944	120723312	9	0	0.903936	1
RAP2A	ENSSSCG00000039812	11	66679252	66720063	14	0	0.10359	1
RAPGEF1	ENSSSCG00000005719	1	271494248	271600879	9	0	0.333238	1
RARRES1	ENSSSCG00000028623	13	98461316	98586030	6	0	0.868939	1
RASGEF1B	ENSSSCG00000029507	8	136071354	136600317	17	0	0.917267	1
RASGRP1	ENSSSCG00000004791	1	132702541	132786532	11	0	0.915109	1
RASGRP2	ENSSSCG00000013023	2	7422845	7440413	15	0	0.963344	1
RASGRP3	ENSSSCG00000008509	3	106099821	106213728	5	1	0.191118	1
RBL2	ENSSSCG00000032648	6	31748739	31802022	9	0	0.580682	1
RBM15B	ENSSSCG00000011420	13	33664472	33669456	16	0	0.905613	1
RBM17	ENSSSCG00000011134	10	64885866	64908964	13	1	0.84592	1
RBM19	ENSSSCG00000009868	14	38082077	38204754	13	0	0.904033	1
RBM26	ENSSSCG00000009479	11	51337488	51420865	2	0	0.702411	1
RBM28	ENSSSCG00000031847	18	20034334	20072966	2	0	0.478046	1
RBM38	ENSSSCG00000007504	17	57783154	57797997	10	0	0.270019	1
RBM47	ENSSSCG00000008796	8	31508508	31810359	6	0	0.97023	1
RBPJ	ENSSSCG00000022155	8	19922779	20166755	4	0	0.642104	1
RCBTB1	ENSSSCG00000021060	11	18040110	18197751	13	0	0.989887	1
RCBTB2	ENSSSCG00000009400	11	19105305	19182488	12	0	0.417934	1
RCC2	ENSSSCG00000003485	6	75988271	76014160	15	0	0.982546	1
RCHY1	ENSSSCG00000008969	8	71162839	71181919	1	0	0.117	1
RCN2	ENSSSCG00000001866	7	57041003	57059331	1	0	0.9938	1
RDH14	ENSSSCG00000008608	3	119453995	119458778	1	0	0.4447	1
RECQL5	ENSSSCG00000023978	12	5732348	5770136	1	0	0.7376	1
REEP3	ENSSSCG00000036476	14	66966407	67071196	7	0	0.614886	1
REEP4	ENSSSCG00000009617	14	6411511	6415590	3	1	0.0776387	1
RELA	ENSSSCG00000012981	2	6593969	6603471	1	0	0.9869	1
RELL1	ENSSSCG00000008772	8	29118514	29190565	17	2	0.11102	1
REPS1	ENSSSCG00000004146	1	25481342	25565278	14	0	0.96469	1
RER1	ENSSSCG00000026626	6	64301199	64311784	5	0	0.634418	1
RETREG1	ENSSSCG00000016792	16	5726494	5879515	14	0	0.779787	1
REX1BD	ENSSSCG00000040666	2	59234320	59237219	1	0	0.4677	1
RFC1	ENSSSCG00000008788	8	30552375	30635880	17	0	0.945624	1
RFC3	ENSSSCG00000009349	11	10145974	10527268	1	0	0.9496	1
RFLNB	ENSSSCG00000038618	12	47307699	47313937	12	0	0.979965	1
RFTN1	ENSSSCG00000011198	13	3454448	3675021	17	0	0.999999	1
RFWD3	ENSSSCG00000002715	6	12952350	12994050	7	1	0	0
RGCC	ENSSSCG00000009434	11	25478877	25496519	7	1	0.109929	1
RGS16	ENSSSCG00000015550	9	123913172	123956800	4	0	0.0609735	1
RGS18	ENSSSCG00000033945	10	1520872	1539663	13	0	0.730186	1
RGS3	ENSSSCG00000005480	1	254067492	254211805	4	0	0.890241	1
RGS9	ENSSSCG00000035402	12	11996417	12089466	11	1	0.23035	1
RHBDF2	ENSSSCG00000023362	12	5017443	5036261	4	0	0.34781	1
RHEX	ENSSSCG00000015638	9	66745910	66759393	13	0	1	1
RHOB	ENSSSCG00000043781	3	117773405	117777574	9	1	0.63046	1
RHOH	ENSSSCG00000008794	8	31321113	31372364	13	0	0.999556	1
RHOT1	ENSSSCG00000017735	12	42711231	42783421	10	1	0.643279	1
RICTOR	ENSSSCG00000016853	16	24109934	24311231	9	1	0.276443	1
RIDA	ENSSSCG00000006079	4	38656319	38670999	6	1	0.416196	1
RIF1	ENSSSCG00000016395	15	774189	832010	14	1	0	0
RIN2	ENSSSCG00000028004	17	27807244	28058135	12	0	0.967587	1
RING1	ENSSSCG00000001477	7	25251486	25255526	1	0	0.2442	1
RINL	ENSSSCG00000022692	6	47672621	47682121	12	0	0.940696	1
RIOK1	ENSSSCG00000001024	7	4750759	4780002	13	0	0.886614	1
RIPK1	ENSSSCG00000001009	7	1841236	1880699	12	0	0.970184	1
RMC1	ENSSSCG00000026851	6	108376775	108403175	12	1	0.479869	1
RMDN1	ENSSSCG00000006136	4	50344893	50389087	1	0	0.3494	1
RMND5B	ENSSSCG00000014033	2	80225496	80246945	2	0	0.48886	1
RNASE4	ENSSSCG00000031538	7	78243687	78262866	9	0	0.403238	1
RNASEK	ENSSSCG00000017929	12	52417135	52418873	1	0	0.4171	1
RNF103	ENSSSCG00000008218	3	58161304	58186858	8	1	0.129904	1
RNF123	ENSSSCG00000011387	13	32208342	32250745	13	3	0.307323	1
RNF135	ENSSSCG00000017737	12	42790187	42808919	3	0	0.519894	1
RNF145	ENSSSCG00000017043	16	64251182	64314119	4	0	0.781619	1
RNF149	ENSSSCG00000008168	3	53032639	53067345	11	0	0.999872	1
RNF166	ENSSSCG00000034455	6	976977	983198	9	0	0.999617	1
RNF216	ENSSSCG00000021285	3	4158448	4329386	17	0	0.396457	1
RNF4	ENSSSCG00000008690	8	1353236	1380637	18	0	0.999501	1
RNF41	ENSSSCG00000000383	5	21596306	21624569	1	0	0.2334	1
RNF6	ENSSSCG00000024064	11	4017443	4032164	15	0	0.796235	1
RNMT	ENSSSCG00000025855	6	96338284	96360169	11	0	0.860305	1
RO60	ENSSSCG00000032055	10	694445	725340	5	0	0.89511	1
ROCK2	ENSSSCG00000008629	3	125353119	125491963	2	0	0.981341	1
RPA1	ENSSSCG00000017822	12	48009724	48048734	4	0	0.974192	1
RPAIN	ENSSSCG00000036311	12	51553130	51562743	4	0	0.468755	1
RPAP2	ENSSSCG00000006903	4	124690309	124773887	17	2	0.330549	1
RPAP3	ENSSSCG00000021166	5	77968135	78066253	4	0	0.355513	1
RPIA	ENSSSCG00000008207	3	57355979	57386946	17	0	0.997214	1
RPL22	ENSSSCG00000003369	6	67092517	67126639	17	0	0.89716	1
RPL23	ENSSSCG00000038880	12	23279967	23290192	11	1	0.814769	1
RPL27A	ENSSSCG00000014569	9	707693	712189	10	1	0.202172	1
RPL32	ENSSSCG00000035811	13	68786854	68793204	2	0	0.967687	1
RPL7L1	ENSSSCG00000026472	7	37933535	37953078	2	0	0.920652	1
RPRD1A	ENSSSCG00000027700	6	119762812	119834019	7	1	0.351782	1
RPRD2	ENSSSCG00000030291	4	98640930	98734298	11	0	0.206393	1
RPS11	ENSSSCG00000003165	6	54577414	54579797	5	0	0.708384	1
RPS18	ENSSSCG00000001502	7	29638833	29642918	11	0	0.814954	1
RPS25	ENSSSCG00000036296	9	46235727	46242432	14	0	1	1
RPS6KC1	ENSSSCG00000015586	9	130172639	130435315	3	0	0.248948	1
RPUSD4	ENSSSCG00000015233	9	53296538	53309180	14	2	0.216245	1
RRBP1	ENSSSCG00000024692	17	26054777	26120347	9	0	0.476427	1
RRM1	ENSSSCG00000014791	9	6025063	6065116	4	0	0.716303	1
RRNAD1	ENSSSCG00000006470	4	93358143	93366082	2	0	0.111808	1
RRP1	ENSSSCG00000037061	13	206722595	206735997	6	0	0.424934	1
RRP12	ENSSSCG00000010514	14	108772175	108805509	4	0	0.28465	1
RRP15	ENSSSCG00000027846	10	8253821	8303860	8	0	0.738968	1
RSF1	ENSSSCG00000014882	9	12121825	12278120	16	0	0.984291	1
RSPRY1	ENSSSCG00000002820	6	19154416	19204825	7	2	0.0411505	0.956782
RSU1	ENSSSCG00000011042	10	45079047	45289422	13	0	0.979549	1
RTCA	ENSSSCG00000006865	4	117852764	117875684	1	1	0.0248	0.913646
RTF2	ENSSSCG00000007496	17	57040967	57084668	9	0	0.802593	1
RTL6	ENSSSCG00000000022	5	4649183	4655230	11	1	0.505737	1
RUBCNL	ENSSSCG00000009410	11	20995898	21036417	11	1	0.654364	1
RUFY2	ENSSSCG00000010239	14	71498649	71547311	7	0	0.894783	1
RUFY3	ENSSSCG00000025514	8	67495033	67582143	12	1	0.352064	1
RUNX1	ENSSSCG00000035537	13	198371835	198638189	1	0	0.1232	1
RUNX3	ENSSSCG00000032686	6	82531215	82595026	10	0	0.996657	1
RUSF1	ENSSSCG00000007753	3	17065818	17082664	5	0	0.819765	1
RUVBL2	ENSSSCG00000003152	6	54250515	54266893	4	0	0.921337	1
RXRA	ENSSSCG00000038220	1	273705503	273797622	12	0	0.341007	1
RXRB	ENSSSCG00000001474	7	25236007	25242875	16	2	0.478239	1
S100A11	ENSSSCG00000006610	4	97233499	97243423	6	0	0.998541	1
S100A12	ENSSSCG00000032857	4	96225693	96227137	2	0	0.754747	1
S100A4	ENSSSCG00000006578	4	96088201	96091156	6	0	0.999848	1
S100A6	ENSSSCG00000021084	4	96098283	96099685	4	0	0.997166	1
SACS	ENSSSCG00000035493	11	2379695	2456664	1	0	0.295	1
SAMD3	ENSSSCG00000004202	1	33146531	33195550	1	0	0.7241	1
SAMD9	ENSSSCG00000027372	9	72963815	72999258	11	0	0.881089	1
SAMHD1	ENSSSCG00000027806	17	40112978	40171895	8	0	0.801396	1
SAMSN1	ENSSSCG00000038062	13	179428694	179562929	2	0	0.381664	1
SAP30BP	ENSSSCG00000017205	12	5695257	5732226	10	1	0.195593	1
SAP30L	ENSSSCG00000033176	16	68695894	68709852	13	1	0.924233	1
SAR1B	ENSSSCG00000014305	2	136843965	136874222	10	0	0.659799	1
SARM1	ENSSSCG00000030358	12	44655811	44676945	8	0	0.908349	1
SART3	ENSSSCG00000009946	14	42223725	42297113	12	1	0.240814	1
SATB1	ENSSSCG00000011201	13	5314358	5417591	16	0	0.996246	1
SBF1	ENSSSCG00000000968	5	260786	287455	2	0	0.537562	1
SBK1	ENSSSCG00000038038	3	18672752	18703461	13	0	0.665183	1
SBNO1	ENSSSCG00000009776	14	29570471	29620091	10	1	0.572903	1
SCAF1	ENSSSCG00000038807	6	54686336	54700162	3	0	0.515069	1
SCAF8	ENSSSCG00000004070	1	11767640	12122348	14	0	0.953231	1
SCAMP2	ENSSSCG00000001892	7	58672664	58699142	1	0	0.4106	1
SCAMP4	ENSSSCG00000013446	2	76615000	76634264	7	0	0.980375	1
SCAND1	ENSSSCG00000007312	17	39244459	39245633	2	0	0.411212	1
SCARF1	ENSSSCG00000024071	12	47845602	47860343	5	0	0.955079	1
SCMH1	ENSSSCG00000003971	6	169999818	170189354	2	0	0.429581	1
SCML4	ENSSSCG00000033392	1	73838813	73968699	15	0	1	1
SCP2	ENSSSCG00000027114	6	159155254	159480588	5	0	0.981727	1
SCPEP1	ENSSSCG00000017617	12	33265529	33299630	14	0	0.999989	1
SCYL1	ENSSSCG00000012984	2	6716115	6733449	6	1	0.00498489	0.408761
SDC3	ENSSSCG00000003592	6	87495041	87535845	8	1	0.0554472	1
SDCCAG8	ENSSSCG00000035136	10	16191156	16441819	9	0	0.934156	1
SDE2	ENSSSCG00000010858	10	13879728	13897862	7	0	0.901839	1
SDF2	ENSSSCG00000017772	12	44896721	44907090	14	0	0.99765	1
SDF4	ENSSSCG00000003332	6	63529853	63545235	13	1	0.674157	1
SDHB	ENSSSCG00000020926	6	75648215	75678378	11	1	0.340601	1
SEC31A	ENSSSCG00000009244	8	135420884	135495121	12	0	0.823063	1
SEC61B	ENSSSCG00000038914	1	240985160	240992977	13	1	0.9733	1
SEC62	ENSSSCG00000029608	13	108660450	108691597	6	0	0.230936	1
SEL1L	ENSSSCG00000002414	7	104218301	104283244	1	0	0.09	1
SELENOH	ENSSSCG00000032364	2	13228312	13230076	6	0	0.844525	1
SELENOI	ENSSSCG00000030643	3	112628746	112671085	7	1	0.0315909	0.944384
SELENOP	ENSSSCG00000021208	16	27537885	27631130	14	0	0.999398	1
SELENOS	ENSSSCG00000004826	1	139828791	139836914	5	0	0.226877	1
SEMA4D	ENSSSCG00000009584	14	957081	1078509	13	0	0.887454	1
SEMA4F	ENSSSCG00000008262	3	68379322	68404595	6	1	0.256424	1
SENP7	ENSSSCG00000021791	13	157521781	157672818	3	0	0.752426	1
SEPTIN1	ENSSSCG00000007800	3	17924651	17937953	4	0	0.355666	1
SEPTIN11	ENSSSCG00000008986	8	72543620	72679173	7	0	0.486408	1
SEPTIN3	ENSSSCG00000000040	5	6589864	6662432	9	0	0.994933	1
SEPTIN7	ENSSSCG00000016661	18	38068303	38284645	11	0	0.962983	1
SEPTIN8	ENSSSCG00000014285	2	135076634	135104478	7	0	0.858317	1
SEPTIN9	ENSSSCG00000017168	12	4254775	4405628	7	0	0.999408	1
SERAC1	ENSSSCG00000012314	1	8935091	9002770	12	0	0.934694	1
SERHL2	ENSSSCG00000034350	5	6216326	6230464	5	0	0.740269	1
SERINC1	ENSSSCG00000004237	1	40099339	40141540	13	0	0.998106	1
SERINC3	ENSSSCG00000039591	17	46895401	46924792	6	0	0.972023	1
SERPINB6	ENSSSCG00000038404	7	1752674	1776086	13	1	0.446838	1
SERPINB9	ENSSSCG00000031615	7	1721065	1736074	9	0	1	1
SERPING1	ENSSSCG00000013181	2	13324158	13338663	2	0	0.444518	1
SERPINI1	ENSSSCG00000011740	13	106559735	106658119	3	0	0.32493	1
SESN3	ENSSSCG00000037015	9	27207236	27298628	16	1	0.914279	1
SETDB2	ENSSSCG00000009395	11	18252527	18297826	13	0	0.665195	1
SETX	ENSSSCG00000005724	1	272095358	272170750	6	0	0.978027	1
SFMBT2	ENSSSCG00000024480	10	63877025	64070772	15	0	0.994585	1
SFT2D1	ENSSSCG00000004020	1	2576729	2593511	4	1	0.374246	1
SFXN3	ENSSSCG00000022005	14	112111567	112119162	5	0	0.682367	1
SGF29	ENSSSCG00000022778	3	18354798	18387858	1	0	0.1788	1
SGK1	ENSSSCG00000021443	1	29625781	29753607	16	1	0.214334	1
SGPL1	ENSSSCG00000010274	14	73723800	73781830	4	0	0.878104	1
SGSM3	ENSSSCG00000000076	5	7968097	8017768	1	0	0.5029	1
SH2B1	ENSSSCG00000007804	3	18524820	18543136	3	0	0.227032	1
SH2D2A	ENSSSCG00000006466	4	93282413	93293205	4	1	0.357443	1
SH3BP2	ENSSSCG00000022004	8	1583193	1619037	15	2	0.359191	1
SH3BP4	ENSSSCG00000034692	15	135003511	135106622	9	0	0.619692	1
SH3BP5	ENSSSCG00000024938	13	2506135	2585550	9	0	0.977105	1
SH3GLB1	ENSSSCG00000006930	4	129357548	129395583	14	0	0.630308	1
[truncated: 544 more rows]

## Sheet: C vs LD
Table S5c: Results of gene-wise analysis of cd-ASE depending on LPS+DEX
ENSEMBL Gene	ENSEMBL Gene ID	Chrom	Pos Start	Pos End	n testable	n nom significant	Meta p-value	BH FDR
A4GALT	ENSSSCG00000026962	5	6083444	6105924	4	1	0.00732643	0.367543
AACS	ENSSSCG00000009755	14	28109841	28169609	4	0	0.225678	1
AAMP	ENSSSCG00000016189	15	120339766	120346197	12	1	0.703545	1
AAR2	ENSSSCG00000007315	17	39498738	39569160	4	0	0.32731	1
AARS1	ENSSSCG00000002723	6	13298348	13321364	13	0	0.999999	1
ABCB10	ENSSSCG00000010188	14	60309919	60346281	2	0	0.289306	1
ABCC1	ENSSSCG00000007874	3	28360868	28485477	8	0	0.98516	1
ABCC10	ENSSSCG00000001680	7	38432732	38452686	4	0	0.903428	1
ABCD3	ENSSSCG00000028620	4	122837525	122953257	6	0	0.721877	1
ABCD4	ENSSSCG00000038231	7	97567712	97585679	1	1	0.0182	0.62608
ABCF1	ENSSSCG00000001346	7	23126283	23143993	9	0	0.991529	1
ABCG2	ENSSSCG00000009215	8	130775472	130998660	1	0	0.0578	1
ABCG4	ENSSSCG00000015113	9	46336155	46380544	17	0	0.815506	1
ABHD12	ENSSSCG00000040449	17	30997480	31056312	4	0	0.931669	1
ABHD17C	ENSSSCG00000001782	7	49540602	49599321	1	0	0.35	1
ABHD2	ENSSSCG00000001835	7	54655726	54837484	6	1	0.146903	1
ABI1	ENSSSCG00000024127	10	48939445	49069445	15	0	0.89127	1
ABL2	ENSSSCG00000024674	9	120892926	120985119	4	0	0.562885	1
ABLIM1	ENSSSCG00000010651	14	124760398	125010892	10	0	1	1
ABLIM3	ENSSSCG00000014430	2	150260217	150423211	7	0	0.528845	1
ABR	ENSSSCG00000017804	12	46709880	46895815	14	0	1	1
ABRAXAS2	ENSSSCG00000010737	14	134155730	134188615	10	0	0.854194	1
ACAD9	ENSSSCG00000023354	13	71374961	71427131	14	1	0.675359	1
ACADS	ENSSSCG00000009916	14	40624213	40659928	12	1	0.60025	1
ACAP1	ENSSSCG00000017943	12	52681624	52697459	6	0	0.993913	1
ACAP2	ENSSSCG00000031147	13	132273874	132431442	5	0	0.944346	1
ACAT1	ENSSSCG00000026153	9	36525261	36545633	1	1	0.0198	0.653129
ACCS	ENSSSCG00000013282	2	18099793	18264064	2	0	0.220591	1
ACE	ENSSSCG00000017296	12	15394487	15414639	1	0	0.9543	1
ACER3	ENSSSCG00000032723	9	10951561	11165493	10	0	0.392518	1
ACO1	ENSSSCG00000023807	10	33937833	34001900	9	0	0.975423	1
ACOX3	ENSSSCG00000008724	8	2716914	2775333	4	1	0.455864	1
ACP5	ENSSSCG00000032282	2	70206159	70208328	5	0	0.94703	1
ACRBP	ENSSSCG00000000700	5	64027876	64047847	4	0	0.518984	1
ACSF2	ENSSSCG00000017566	12	26713785	26765578	11	0	0.793083	1
ACSL1	ENSSSCG00000015784	15	45866851	46090099	3	0	0.305418	1
ACSL5	ENSSSCG00000031789	14	122777130	122828051	4	0	0.483145	1
ACSS1	ENSSSCG00000007133	17	30800426	30839742	14	0	0.989962	1
ACSS2	ENSSSCG00000007286	17	38260147	38315758	1	0	0.2732	1
ACTR1B	ENSSSCG00000008194	3	56610304	56620164	9	1	0.576702	1
ACVRL1	ENSSSCG00000000232	5	17263907	17286276	16	2	0.405598	1
ADA2	ENSSSCG00000035218	5	69526434	69554661	15	0	0.773828	1
ADAM15	ENSSSCG00000006533	4	94736643	94748117	5	0	0.448769	1
ADAM28	ENSSSCG00000009644	14	8375212	8438615	10	0	0.641281	1
ADAMTS10	ENSSSCG00000026994	2	70730172	70751837	5	0	0.599092	1
ADAMTSL4	ENSSSCG00000006651	4	98577820	98589175	1	0	0.5877	1
ADAP1	ENSSSCG00000007547	3	547367	634437	3	0	0.483983	1
ADAR	ENSSSCG00000006543	4	95154358	95197305	9	0	0.964358	1
ADAT1	ENSSSCG00000002706	6	12076356	12142488	2	0	0.33826	1
ADCY7	ENSSSCG00000039408	6	34519180	34585779	19	2	0.630642	1
ADGRG1	ENSSSCG00000002815	6	19527648	19570893	6	1	0.270385	1
ADGRG5	ENSSSCG00000025503	6	19463018	19488795	7	1	0.254432	1
ADGRG6	ENSSSCG00000004139	1	22662020	22801864	4	0	0.229697	1
ADNP2	ENSSSCG00000038632	6	128030715	128113288	7	0	0.737621	1
ADORA3	ENSSSCG00000006788	4	108814405	108873927	3	1	0.0574588	1
ADRM1	ENSSSCG00000038718	17	61692945	61698146	1	0	0.6456	1
ADSL	ENSSSCG00000000077	5	7985700	8045510	14	1	0.941904	1
ADSS2	ENSSSCG00000010874	10	17220208	17259166	14	0	0.961662	1
AFF1	ENSSSCG00000023593	8	131728873	131924826	5	0	0.95568	1
AGPAT3	ENSSSCG00000038081	13	206751103	206906353	4	0	0.407487	1
AGPAT5	ENSSSCG00000015755	15	37801116	37853472	13	0	0.712216	1
AHI1	ENSSSCG00000004166	1	28566266	28760468	12	0	0.537534	1
AHR	ENSSSCG00000030484	9	86511369	86555943	18	0	0.999998	1
AKAP10	ENSSSCG00000024030	12	59732123	59789131	4	0	0.682202	1
AKAP11	ENSSSCG00000009430	11	24704881	24752244	18	1	0.591026	1
AKAP3	ENSSSCG00000000720	5	65656289	65842142	5	0	0.359885	1
AKAP7	ENSSSCG00000036790	1	32221065	32362001	2	0	0.732876	1
AKNA	ENSSSCG00000023894	1	254941598	254994201	15	0	1	1
AKR1A1	ENSSSCG00000029256	6	165811246	165824896	10	0	0.425959	1
AKR1B1	ENSSSCG00000040608	18	14593548	14752310	10	0	0.613004	1
ALAS1	ENSSSCG00000011437	13	34333113	34347590	2	0	0.766679	1
ALDH3A2	ENSSSCG00000018041	12	59936848	59954596	12	0	0.995461	1
ALDH4A1	ENSSSCG00000024752	6	77373999	77393651	8	0	0.997024	1
ALDH7A1	ENSSSCG00000014247	2	129662296	129713729	12	0	0.698574	1
ALG12	ENSSSCG00000000980	5	717024	727241	2	0	0.668101	1
ALKBH1	ENSSSCG00000025906	7	100676629	100710788	1	0	0.6718	1
AMBN	ENSSSCG00000008937	8	67381121	67394394	12	0	0.988719	1
AMBRA1	ENSSSCG00000013262	2	15917698	16119082	2	0	0.243345	1
AMPD3	ENSSSCG00000022492	2	49028923	49083590	2	0	0.176539	1
ANAPC1	ENSSSCG00000008105	3	44509692	44605014	2	0	0.74801	1
ANAPC13	ENSSSCG00000033057	13	75599800	75605140	5	0	0.568905	1
ANKIB1	ENSSSCG00000015314	9	72184818	72328763	11	1	0.318175	1
ANKLE2	ENSSSCG00000026781	14	22745630	22771726	8	0	0.672657	1
ANKRA2	ENSSSCG00000014070	2	82702179	82715341	6	0	0.774195	1
ANKRD10	ENSSSCG00000033732	11	77323357	77356113	13	1	0.989047	1
ANKRD11	ENSSSCG00000039541	6	455851	616199	7	0	0.820829	1
ANKRD27	ENSSSCG00000002859	6	42501165	42559912	14	2	0.566109	1
ANO6	ENSSSCG00000000804	5	76113243	76337073	12	0	0.919313	1
ANO9	ENSSSCG00000024569	2	232197	250935	4	1	0.0559744	1
ANTXR2	ENSSSCG00000009256	8	137618616	137926894	12	0	0.998854	1
ANXA6	ENSSSCG00000017089	16	71857258	71913723	19	0	0.992789	1
AOPEP	ENSSSCG00000010943	10	27078113	27472310	10	0	0.777801	1
AP1M1	ENSSSCG00000013856	2	61355541	61386169	11	0	0.753275	1
AP5Z1	ENSSSCG00000007577	3	3622696	3642415	12	1	0.616619	1
APAF1	ENSSSCG00000000884	5	85166628	85258364	15	0	0.998669	1
APBB1	ENSSSCG00000014628	9	3303019	3323828	1	0	0.5789	1
APIP	ENSSSCG00000013299	2	26095038	26115464	7	2	0.0545977	0.995995
APLP2	ENSSSCG00000015244	9	56798827	56872643	16	1	0.754927	1
APMAP	ENSSSCG00000036286	17	30768485	30795556	14	1	0.985059	1
APOE	ENSSSCG00000003088	6	51372259	51377794	3	0	0.789388	1
APPL2	ENSSSCG00000000841	5	79356047	79412233	11	0	0.267683	1
ARAP1	ENSSSCG00000014817	9	7233911	7301086	6	0	0.459315	1
ARAP2	ENSSSCG00000008768	8	27771331	27960496	19	0	0.999998	1
ARFIP1	ENSSSCG00000009010	8	76168388	76270787	11	0	0.899892	1
ARHGAP12	ENSSSCG00000011026	10	42458051	42577345	12	0	0.470903	1
ARHGAP18	ENSSSCG00000004205	1	33527734	33717977	15	1	0.366282	1
ARHGAP21	ENSSSCG00000011074	10	50540556	50680154	2	0	0.642463	1
ARHGAP24	ENSSSCG00000009229	8	132761689	133242298	5	0	0.947795	1
ARHGAP25	ENSSSCG00000008344	3	73556565	73650078	13	0	0.999743	1
ARHGAP26	ENSSSCG00000014399	2	144301335	144778086	2	1	0.027754	0.768179
ARHGAP27	ENSSSCG00000017328	12	18037138	18082348	17	0	0.897917	1
ARHGAP30	ENSSSCG00000006372	4	89375545	89394187	15	0	1	1
ARHGAP31	ENSSSCG00000026224	13	140837081	140948253	1	0	0.0601	1
ARHGAP35	ENSSSCG00000003107	6	52711901	52841288	5	0	0.633461	1
ARHGEF10L	ENSSSCG00000003486	6	76064311	76229306	14	1	0.374412	1
ARHGEF16	ENSSSCG00000024223	6	65026521	65048512	1	0	0.7621	1
ARID1B	ENSSSCG00000004064	1	9791629	10227947	9	0	0.870124	1
ARID5A	ENSSSCG00000008123	3	46701630	46714122	8	0	0.790236	1
ARL1	ENSSSCG00000000870	5	82796120	82815963	7	0	0.820573	1
ARL10	ENSSSCG00000029985	2	81496823	81506329	4	0	0.78347	1
ARL14EP	ENSSSCG00000039889	2	30295034	30311472	5	1	0.181179	1
ARL4C	ENSSSCG00000034293	15	134618492	134622025	8	0	0.261749	1
ARL5B	ENSSSCG00000031456	10	55675138	55700305	12	0	0.830513	1
ARL6IP1	ENSSSCG00000025281	3	26722193	26770322	9	0	0.991571	1
ARL8A	ENSSSCG00000036967	10	24314932	24324229	2	0	0.866289	1
ARMT1	ENSSSCG00000004088	1	14772575	14795318	2	1	0.0319392	0.819745
ARPC1B	ENSSSCG00000007625	3	6220939	6342637	9	0	0.999933	1
ARRB1	ENSSSCG00000014852	9	9513856	9597959	15	0	0.999746	1
ARRB2	ENSSSCG00000017918	12	52161776	52170344	7	0	0.993492	1
ARSB	ENSSSCG00000038535	2	87614952	87828552	8	0	0.465146	1
ARSG	ENSSSCG00000017261	12	11751937	11843055	1	0	0.5494	1
ARV1	ENSSSCG00000010179	14	59396961	59408958	6	1	0.234304	1
ASAH1	ENSSSCG00000006995	17	5712056	5758830	9	0	0.99956	1
ASAP1	ENSSSCG00000028759	4	10140124	10451929	13	0	0.97596	1
ASB1	ENSSSCG00000016340	15	137931239	137952050	10	1	0.416151	1
ASB13	ENSSSCG00000011145	10	65267731	65303243	5	0	0.786405	1
ASCC1	ENSSSCG00000023130	14	74970236	75158889	3	0	0.674008	1
ASH1L	ENSSSCG00000006508	4	94297635	94484991	8	0	0.295537	1
ASNS	ENSSSCG00000015340	9	77318213	77509020	4	1	0.292555	1
ASPDH	ENSSSCG00000003217	6	55325451	55343745	7	0	0.308668	1
ASRGL1	ENSSSCG00000013065	2	9328269	9353340	8	0	0.955489	1
ATF3	ENSSSCG00000015595	9	130770428	130787462	12	0	0.478242	1
ATF6	ENSSSCG00000006346	4	88591280	88818372	11	1	0.592016	1
ATF6B	ENSSSCG00000001430	7	24153572	24171840	11	0	0.463655	1
ATG12	ENSSSCG00000033912	2	119941997	119965510	18	0	0.821736	1
ATG16L2	ENSSSCG00000014819	9	7347001	7365627	6	0	0.600955	1
ATG2B	ENSSSCG00000002502	7	117506301	117586357	6	1	0.204528	1
ATG3	ENSSSCG00000011930	13	147279437	147338439	1	0	0.3258	1
ATG4C	ENSSSCG00000003816	6	149557730	149691927	5	0	0.240682	1
ATG9B	ENSSSCG00000024431	18	6200639	6208286	1	0	0.2752	1
ATIC	ENSSSCG00000016173	15	117617502	117649107	3	0	0.992933	1
ATL3	ENSSSCG00000013054	2	8361774	8408917	8	1	0.365416	1
ATP10D	ENSSSCG00000008812	8	37407703	37533075	9	1	0.266814	1
ATP11A	ENSSSCG00000037561	11	78291007	78402085	10	0	0.999987	1
ATP13A2	ENSSSCG00000031082	6	75618416	75638591	12	1	0.448663	1
ATP2B4	ENSSSCG00000015273	9	64336499	64445663	11	0	0.88994	1
ATP5F1C	ENSSSCG00000034086	10	63583693	63599453	11	0	0.863295	1
ATP5PB	ENSSSCG00000037772	4	108896056	108907805	15	0	0.992215	1
ATP5PO	ENSSSCG00000012042	13	197509325	197519589	14	0	1	1
ATP6V0A1	ENSSSCG00000017401	12	20288409	20344128	3	0	0.829512	1
ATP6V0D1	ENSSSCG00000002776	6	28090181	28131985	7	0	0.311252	1
ATP6V1A	ENSSSCG00000011916	13	146121759	146192442	2	0	0.937527	1
ATP6V1B2	ENSSSCG00000028694	14	4289340	4318579	12	0	0.999506	1
ATP6V1G1	ENSSSCG00000032835	1	255151913	255195278	13	0	0.999849	1
ATP8A1	ENSSSCG00000008803	8	33387590	33638841	18	2	0.277299	1
ATP8B2	ENSSSCG00000006550	4	95427943	95449188	8	1	0.159181	1
ATPAF1	ENSSSCG00000038657	6	164830617	164862218	10	2	0.112288	1
ATXN10	ENSSSCG00000024864	5	3637076	3798230	11	0	0.937386	1
ATXN2L	ENSSSCG00000021845	3	18506052	18519060	13	0	0.998924	1
ATXN3	ENSSSCG00000002446	7	113608783	113645784	7	0	0.951293	1
AUH	ENSSSCG00000009591	14	2398462	2546320	4	0	0.579846	1
AVL9	ENSSSCG00000023445	18	40656660	40739088	10	1	0.397981	1
AZI2	ENSSSCG00000028258	13	14757279	14785419	8	0	0.430785	1
B3GALNT1	ENSSSCG00000021774	13	100772530	100807993	3	1	0.0174561	0.618152
B3GAT3	ENSSSCG00000020809	2	9119656	9125062	12	0	0.158607	1
B3GLCT	ENSSSCG00000009335	11	7792367	7907052	8	0	0.566598	1
B3GNT3	ENSSSCG00000013886	2	59934958	59952859	1	0	0.4279	1
B3GNTL1	ENSSSCG00000027229	12	259916	326418	2	1	0.098878	1
B4GALT5	ENSSSCG00000007465	17	51259786	51356803	9	0	0.988782	1
BABAM1	ENSSSCG00000031073	2	60398191	60407557	12	0	0.582591	1
BACH1	ENSSSCG00000012029	13	192656322	192697537	18	1	0	0
BACH2	ENSSSCG00000004332	1	57899789	58204839	10	0	0.926903	1
BAG1	ENSSSCG00000010996	10	33227338	33240724	5	0	0.832722	1
BAHD1	ENSSSCG00000004772	1	130849835	130878321	14	1	0.590218	1
BANK1	ENSSSCG00000022361	8	118814053	119157504	15	1	0.193137	1
BANP	ENSSSCG00000020678	6	1421461	1495487	2	0	0.269277	1
BCAR3	ENSSSCG00000006893	4	123440571	123666598	8	2	0.0272919	0.768179
BCAT2	ENSSSCG00000003139	6	54107681	54143602	5	0	0.981478	1
BCKDK	ENSSSCG00000007763	3	17375352	17402204	9	0	0.856649	1
BCL9L	ENSSSCG00000015099	9	46146514	46174589	14	0	0.908563	1
BDP1	ENSSSCG00000016968	16	47801315	47908852	8	2	0.0172876	0.618152
BHLHE40	ENSSSCG00000036136	13	61526197	61533686	14	0	0.989025	1
BICD2	ENSSSCG00000027166	3	42368445	42456791	1	0	0.561	1
BIN1	ENSSSCG00000015720	15	25328674	25383652	15	0	0.999228	1
BLK	ENSSSCG00000027568	14	14688123	14746414	17	0	1	1
BLOC1S4	ENSSSCG00000030673	8	4095094	4096059	7	0	0.998397	1
BLOC1S5	ENSSSCG00000040593	7	5321648	5364268	14	4	0.0105527	0.474637
BMP2K	ENSSSCG00000027722	8	138675326	138790126	7	0	0.466691	1
BORCS6	ENSSSCG00000028788	12	53404339	53406207	2	0	0.319634	1
BPGM	ENSSSCG00000039425	18	14539739	14593253	10	1	0.403385	1
BPHL	ENSSSCG00000001008	7	1882719	1909858	13	2	0.067056	1
BPNT2	ENSSSCG00000032846	4	75191257	75215907	7	0	0.979923	1
BPTF	ENSSSCG00000033528	12	14112643	14255408	7	0	0.880969	1
BRAF	ENSSSCG00000016494	18	8957959	9132553	13	1	0.195681	1
BRAP	ENSSSCG00000040595	14	32798925	32841811	9	0	0.573331	1
BROX	ENSSSCG00000010836	10	11466004	11486974	11	1	0.967819	1
BRWD1	ENSSSCG00000021042	13	202762509	202896536	14	0	0.912741	1
BSCL2	ENSSSCG00000020823	2	9052070	9064888	18	0	0.903064	1
BTBD11	ENSSSCG00000000162	5	12754537	13069527	13	0	0.818288	1
BTD	ENSSSCG00000011193	13	2840456	2903680	5	0	0.817523	1
BTN2A2	ENSSSCG00000001131	7	20954173	20967794	2	1	0.0409806	0.889021
BUB3	ENSSSCG00000010726	14	132703704	132832574	5	0	0.319201	1
BUD23	ENSSSCG00000007713	3	10960091	10973083	6	0	0.263818	1
C10orf143	ENSSSCG00000040426	14	139013252	139050019	2	0	0.497662	1
C11orf68	ENSSSCG00000012966	2	6409490	6414286	8	0	0.528907	1
C12orf29	ENSSSCG00000000925	5	94473172	94489661	3	1	0.167225	1
C12orf4	ENSSSCG00000000723	5	65897541	65944185	7	1	0.150476	1
C12orf45	ENSSSCG00000027792	5	79550028	79575998	4	0	0.881695	1
C14orf119	ENSSSCG00000002035	7	75947769	75950956	1	0	0.5332	1
C17orf75	ENSSSCG00000017733	12	42611777	42625292	15	1	0.365683	1
C17orf80	ENSSSCG00000017246	12	7710267	7727486	11	0	0.671506	1
C18orf21	ENSSSCG00000030002	6	119719559	119745738	8	1	0.108829	1
C1QC	ENSSSCG00000038706	6	80592478	80597459	12	0	0.958941	1
C1orf174	ENSSSCG00000031102	6	65323756	65333886	4	0	0.26086	1
C1orf74	ENSSSCG00000015613	9	133187740	133253072	11	1	0.442692	1
C20orf27	ENSSSCG00000035666	17	31931675	31956750	10	0	0.653621	1
C2CD3	ENSSSCG00000014835	9	8393611	8512848	3	0	0.736847	1
C2CD5	ENSSSCG00000000570	5	51040514	51132288	1	0	0.2258	1
C3orf38	ENSSSCG00000034645	13	167789609	167803735	12	0	0.829634	1
C4BPB	ENSSSCG00000015661	9	67698797	67725783	6	1	0.0964988	1
C5orf15	ENSSSCG00000032323	2	136259843	136299109	13	1	0.533671	1
C5orf22	ENSSSCG00000016808	16	17848296	17872184	1	0	0.3488	1
C5orf24	ENSSSCG00000034954	2	136992799	137049449	11	1	0.645351	1
C6orf62	ENSSSCG00000038752	7	19509688	19524834	8	0	0.943881	1
C6orf89	ENSSSCG00000035341	7	32544113	32584310	11	1	0.558883	1
C7orf50	ENSSSCG00000038777	3	648140	745331	8	0	0.775694	1
C9orf78	ENSSSCG00000030426	1	269986383	269995395	11	0	0.347969	1
CAB39L	ENSSSCG00000009397	11	18298018	18400398	13	0	0.972397	1
CABLES2	ENSSSCG00000007540	17	61764937	61778418	8	0	0.799441	1
CACUL1	ENSSSCG00000038222	14	128679792	128749020	8	0	0.511172	1
CAD	ENSSSCG00000028978	3	111887020	111914495	8	1	0.234495	1
CALCOCO1	ENSSSCG00000028481	5	18910701	18930316	17	3	0.13274	1
CAMKK2	ENSSSCG00000009815	14	31312049	31366503	17	0	0.999932	1
CAMLG	ENSSSCG00000038955	2	136957624	136968381	9	0	0.894188	1
CAMSAP2	ENSSSCG00000027314	10	23275321	23360168	7	0	0.117732	1
CAMTA2	ENSSSCG00000017902	12	51931802	51953585	11	0	0.830616	1
CANT1	ENSSSCG00000038130	12	3188644	3216577	13	0	0.887275	1
CAPG	ENSSSCG00000008239	3	59335465	59366846	13	0	1	1
CAPN1	ENSSSCG00000012999	2	6997516	7081432	7	0	0.992867	1
CAPN10	ENSSSCG00000037779	15	139557666	139570181	3	0	0.364479	1
CAPN2	ENSSSCG00000029411	10	19758762	19851989	16	0	0.969695	1
CARD11	ENSSSCG00000034390	3	2145177	2266356	11	1	0.812519	1
CARMIL2	ENSSSCG00000022722	6	28264320	28279703	3	0	0.445562	1
CASD1	ENSSSCG00000015327	9	74276610	74348426	10	0	0.900846	1
CASS4	ENSSSCG00000007495	17	56991161	57034470	9	0	0.643679	1
CAST	ENSSSCG00000014170	2	103255630	103378623	17	0	0.999798	1
CATSPERG	ENSSSCG00000002955	6	47251964	47282831	2	0	0.522926	1
CBL	ENSSSCG00000015115	9	46404999	46512834	6	0	0.0454165	0.919015
CBLB	ENSSSCG00000022486	13	153395978	153700064	16	1	0.406576	1
CBX5	ENSSSCG00000039191	5	19450008	19484463	2	0	0.317973	1
CBX6	ENSSSCG00000040334	5	9180675	9188652	1	0	0.1379	1
CC2D1A	ENSSSCG00000013761	2	65235758	65252531	8	0	0.904169	1
CC2D1B	ENSSSCG00000003862	6	159854592	159870220	14	0	0.708424	1
CCAR1	ENSSSCG00000010243	14	71827530	71894754	12	0	0.315585	1
CCAR2	ENSSSCG00000009628	14	6859663	6874331	16	0	0.720238	1
CCDC149	ENSSSCG00000023001	8	18807730	18914080	2	0	0.817963	1
CCDC150	ENSSSCG00000016069	15	100539395	100634780	5	0	0.708143	1
CCDC167	ENSSSCG00000036178	7	33056699	33085750	1	0	0.5081	1
CCDC24	ENSSSCG00000034727	6	167301562	167305255	6	0	0.686004	1
CCDC25	ENSSSCG00000024972	14	11455957	11495075	8	0	0.817214	1
CCDC47	ENSSSCG00000028698	12	15165405	15204719	1	0	0.4891	1
CCDC50	ENSSSCG00000036423	13	128619372	128690655	7	0	0.930698	1
CCDC61	ENSSSCG00000003100	6	52294533	52318003	4	0	0.537596	1
CCDC66	ENSSSCG00000021439	13	38438701	38492439	3	0	0.637026	1
CCDC69	ENSSSCG00000040411	16	71778456	71821924	18	0	0.999244	1
CCDC82	ENSSSCG00000014972	9	28376726	28407774	15	0	0.899198	1
CCDC88C	ENSSSCG00000002440	7	112917448	113045686	9	0	0.821484	1
CCDC93	ENSSSCG00000015714	15	23492904	23593742	5	0	0.99129	1
CCL2	ENSSSCG00000017723	12	40798109	40800028	4	0	0.271406	1
CCL22	ENSSSCG00000002821	6	19296711	19302000	9	1	0.233637	1
CCL4	ENSSSCG00000032343	12	39478885	39557358	13	0	0.997735	1
CCL5	ENSSSCG00000017705	12	39648598	39659118	10	0	0.999999	1
CCNT2	ENSSSCG00000015697	15	16974771	17021294	4	0	0.434061	1
CCR1	ENSSSCG00000011322	13	29227220	29233960	14	2	0.0193427	0.646904
CCR6	ENSSSCG00000024562	1	2018608	2019821	5	1	0.124792	1
CCR7	ENSSSCG00000017466	12	21856467	21872535	13	0	0.99646	1
CCR9	ENSSSCG00000011316	13	29033570	29054598	1	1	0	0
CCT6A	ENSSSCG00000020808	3	16843625	16858819	13	0	0.91066	1
CCT8	ENSSSCG00000026761	13	192406280	192423413	11	0	0.996175	1
CD14	ENSSSCG00000014369	2	142346358	142349581	5	0	0.965758	1
CD163	ENSSSCG00000033146	5	63300146	63334498	14	1	0.955249	1
CD180	ENSSSCG00000016957	16	45571117	45588066	7	0	0.59899	1
CD2	ENSSSCG00000006736	4	103962319	103977292	8	0	0.992716	1
CD2AP	ENSSSCG00000030197	7	42217588	42332518	13	1	0.410384	1
CD300C	ENSSSCG00000017236	12	6632117	6637555	16	1	0.718719	1
CD302	ENSSSCG00000036050	15	66696744	66732626	1	0	0.2859	1
CD38	ENSSSCG00000008742	8	11083682	11130785	16	2	0.955569	1
CD3D	ENSSSCG00000015093	9	45637129	45644221	11	0	1	1
CD3E	ENSSSCG00000040140	9	45619481	45635379	16	0	1	1
CD40	ENSSSCG00000035078	17	48286029	48298528	5	1	0.137139	1
CD5	ENSSSCG00000013115	2	10648974	10673919	19	0	1	1
CD53	ENSSSCG00000006800	4	109306554	109335802	11	2	0.00728538	0.367543
CD58	ENSSSCG00000006738	4	104169883	104227917	6	0	0.771636	1
CD6	ENSSSCG00000013111	2	10738471	10785497	20	0	0.991023	1
CD79B	ENSSSCG00000017283	12	15053007	15056441	14	0	0.95869	1
CD81	ENSSSCG00000039243	2	1506652	1641667	4	0	0.986707	1
CD84	ENSSSCG00000006381	4	89932202	89969666	16	0	0.993262	1
CD8A	ENSSSCG00000008217	3	57998891	58037130	11	0	0.955072	1
CD96	ENSSSCG00000023993	13	148090629	148192231	1	0	0.2086	1
CDC123	ENSSSCG00000011112	10	59718340	59765621	8	0	0.987721	1
CDC14A	ENSSSCG00000006864	4	117635861	117805254	9	1	0.581608	1
CDC73	ENSSSCG00000010801	10	575074	667434	13	0	0.611889	1
CDCA7L	ENSSSCG00000015380	9	90766767	90806865	8	0	0.742456	1
CDIPT	ENSSSCG00000027629	3	18084549	18091798	6	0	0.97401	1
CDK14	ENSSSCG00000015307	9	70499828	71310244	2	0	0.876767	1
CDK5RAP2	ENSSSCG00000028117	1	260467159	260635443	2	0	0.739419	1
CDK5RAP3	ENSSSCG00000017524	12	24224256	24234467	6	1	0.46551	1
CDK8	ENSSSCG00000009298	11	4054209	4181093	6	0	0.850849	1
CDR2	ENSSSCG00000032340	3	23796773	23835247	1	0	0.1567	1
CEMIP2	ENSSSCG00000024257	1	224961059	225041575	13	0	0.992526	1
CENPM	ENSSSCG00000035991	5	6677716	6690308	14	1	0.409017	1
CEP104	ENSSSCG00000003362	6	65274486	65310728	16	1	0.909453	1
CEP120	ENSSSCG00000014239	2	126838294	126930483	13	0	0.857676	1
CEP152	ENSSSCG00000004657	1	122725903	122979848	8	0	0.390299	1
CEP295	ENSSSCG00000014946	9	26103283	26158759	8	0	0.820081	1
CEP43	ENSSSCG00000004023	1	2086925	2120778	2	1	0.00117298	0.104612
CEP85L	ENSSSCG00000004249	1	43392645	43563695	5	1	0.100285	1
CERK	ENSSSCG00000038763	5	2818784	2870200	12	0	0.999989	1
CERS4	ENSSSCG00000013595	2	71004417	71048250	4	0	0.994698	1
CERS5	ENSSSCG00000024932	5	16037704	16070007	11	0	0.991654	1
CFAP20	ENSSSCG00000002805	6	19854236	19969347	3	0	0.748427	1
CFDP1	ENSSSCG00000033842	6	12223747	12354177	11	0	0.999683	1
CHCHD4	ENSSSCG00000011604	13	70417326	70428922	7	1	0.151716	1
CHD1L	ENSSSCG00000006701	4	100264967	100436529	3	1	0.00187811	0.161518
CHD6	ENSSSCG00000007360	17	44047803	44265431	15	2	0	0
CHD7	ENSSSCG00000006231	4	72571874	72754432	8	1	0.393333	1
CHID1	ENSSSCG00000012837	2	552323	571753	9	0	0.795294	1
CHKA	ENSSSCG00000012889	2	4788412	4846667	12	1	0.443363	1
CHML	ENSSSCG00000031212	10	11835582	11845804	3	0	0.601677	1
CHMP1A	ENSSSCG00000023677	6	351922	358655	14	2	0.0772051	1
CHMP2B	ENSSSCG00000011997	13	168533693	168569567	4	0	0.0583675	1
CHORDC1	ENSSSCG00000014934	9	23181850	23208683	14	0	0.936245	1
CHST10	ENSSSCG00000008175	3	53862215	53899244	2	1	0.00091172	0.0878169
CHST11	ENSSSCG00000000837	5	79787995	80067816	19	1	0.660308	1
CHST2	ENSSSCG00000022031	13	83819416	83821780	4	0	0.959287	1
CIAO3	ENSSSCG00000008002	3	41042093	41050013	1	0	0.8623	1
CILK1	ENSSSCG00000002628	7	46658681	46723585	11	0	0.876377	1
CISH	ENSSSCG00000040581	13	33084873	33090615	7	1	0.408947	1
CIZ1	ENSSSCG00000005640	1	268617087	268642058	5	0	0.866278	1
CLASP1	ENSSSCG00000039157	15	29782604	30042734	6	0	0.104712	1
CLASP2	ENSSSCG00000011236	13	19305180	19510585	9	0	0.920836	1
CLCC1	ENSSSCG00000006841	4	111080655	111101329	14	0	0.991664	1
CLCN6	ENSSSCG00000003429	6	71881972	71916032	13	1	0.246696	1
CLEC17A	ENSSSCG00000013777	2	64689041	64706131	10	0	0.800515	1
CLEC5A	ENSSSCG00000021933	18	8004448	8016318	18	1	0.782371	1
CLEC7A	ENSSSCG00000000648	5	61832944	61846438	6	1	0.138996	1
CLIP1	ENSSSCG00000009793	14	30320958	30467686	8	0	0.594734	1
CLN6	ENSSSCG00000004957	1	166107228	166126584	12	0	0.951365	1
CLOCK	ENSSSCG00000008909	8	54788864	54910146	3	0	0.460993	1
CLP1	ENSSSCG00000031442	2	13282160	13289898	9	1	0.54437	1
CLU	ENSSSCG00000009668	14	11336590	11352475	4	0	0.979923	1
CMPK1	ENSSSCG00000003885	6	164162515	164197379	10	0	0.852778	1
CMPK2	ENSSSCG00000008647	3	128903616	128917871	5	4	2.10641e-06	0.000281791
CMTM3	ENSSSCG00000038151	6	27308141	27317308	3	1	0.144545	1
CMTM7	ENSSSCG00000011234	13	18372194	18426964	6	0	0.820957	1
CMTR1	ENSSSCG00000001578	7	32931786	33063739	11	0	0.951596	1
CNN2	ENSSSCG00000039542	2	77357218	77385600	7	0	0.999781	1
CNNM3	ENSSSCG00000008201	3	56792388	56811790	17	0	0.79647	1
CNOT8	ENSSSCG00000017067	16	68313884	68350261	11	1	0.213807	1
CNP	ENSSSCG00000017420	12	20758081	20776868	9	2	0.0395452	0.881712
CNPY3	ENSSSCG00000001651	7	38014750	38025159	6	1	0.708279	1
COASY	ENSSSCG00000017398	12	20257613	20262795	11	0	0.904362	1
COG1	ENSSSCG00000017248	12	7743060	7760504	5	0	0.816298	1
COG3	ENSSSCG00000023738	11	21759178	21872726	12	1	0.338356	1
COG5	ENSSSCG00000037556	9	106990573	107273607	10	0	0.932589	1
COG7	ENSSSCG00000010799	3	22740436	22826585	1	0	0.7093	1
COIL	ENSSSCG00000017613	12	33146921	33254336	6	0	0.536176	1
COLGALT1	ENSSSCG00000013883	2	60138303	60197611	1	0	0.7163	1
COMMD10	ENSSSCG00000014223	2	120238614	120445021	10	0	0.5073	1
COMMD2	ENSSSCG00000011705	13	89962623	90013830	9	1	0.209883	1
COMMD6	ENSSSCG00000009464	11	47543814	47818561	16	1	0.309874	1
COMMD8	ENSSSCG00000033373	8	37333572	37380253	1	0	0.4546	1
COMMD9	ENSSSCG00000013293	2	24819567	24839078	12	2	0.160517	1
COPS4	ENSSSCG00000009241	8	135280502	135314460	2	0	0.287487	1
COPS7B	ENSSSCG00000033334	15	132427041	132450690	4	1	0.103986	1
COPS8	ENSSSCG00000016323	15	136827862	136838048	7	0	0.803786	1
COX20	ENSSSCG00000039618	10	17471908	17477392	2	0	0.294422	1
COX6A2	ENSSSCG00000036789	3	17113388	17135104	6	1	0.0190703	0.646779
COX7A2L	ENSSSCG00000008466	3	97951142	97984958	2	0	0.863128	1
COX7C	ENSSSCG00000040325	2	94345438	94353027	6	0	0.998348	1
CPM	ENSSSCG00000023630	5	33151388	33264317	4	0	0.837792	1
CPOX	ENSSSCG00000011978	13	160332436	160348232	2	0	0.800995	1
CPPED1	ENSSSCG00000024206	3	30362643	30489143	4	0	0.823186	1
CPQ	ENSSSCG00000006087	4	39480676	39967629	12	1	0.326207	1
CPT1A	ENSSSCG00000012880	2	4233099	4293984	17	0	0.977664	1
CRACDL	ENSSSCG00000008187	3	55351098	55489120	5	0	0.531307	1
CRAMP1	ENSSSCG00000008026	3	40257684	40308001	1	0	0.5359	1
CRAT	ENSSSCG00000005671	1	269386650	269401331	10	0	0.759655	1
CREB3	ENSSSCG00000005318	1	236450342	236456373	2	0	0.364321	1
CREBBP	ENSSSCG00000007951	3	38388547	38530230	11	0	0.995243	1
CRELD1	ENSSSCG00000011560	13	66194865	66203412	4	0	0.376636	1
CRELD2	ENSSSCG00000000981	5	709045	716927	11	0	0.842641	1
CRIM1	ENSSSCG00000008504	3	103612659	103815997	1	0	0.466	1
CRTAM	ENSSSCG00000015137	9	49783731	49811313	14	1	0.177033	1
CRTC2	ENSSSCG00000006567	4	95734299	95745630	6	0	0.701396	1
CRY2	ENSSSCG00000013270	2	16585966	16620405	8	1	0.252294	1
CRYBG1	ENSSSCG00000004371	1	72515942	72826360	15	1	0.340209	1
CRYL1	ENSSSCG00000009268	11	845466	931649	4	0	0.518362	1
CSF1R	ENSSSCG00000014441	2	151102138	151147634	14	1	0.99201	1
CSF2RB	ENSSSCG00000000136	5	10816371	10840598	16	0	0.999993	1
CSGALNACT2	ENSSSCG00000010200	14	61372317	61415621	11	0	0.886997	1
CSK	ENSSSCG00000001900	7	58736529	58755260	1	0	0.12	1
CSNK1A1	ENSSSCG00000014435	2	150612844	150662351	7	1	0.371367	1
CSNK2A2	ENSSSCG00000002804	6	19976927	20016741	4	0	0.844115	1
CSRNP1	ENSSSCG00000011264	13	23833133	23845215	6	1	0.102699	1
CST3	ENSSSCG00000037360	17	30470855	30474590	8	0	0.725926	1
CSTB	ENSSSCG00000027357	13	206706063	206710646	11	0	0.930671	1
CTDNEP1	ENSSSCG00000017935	12	52599218	52606061	3	0	0.602743	1
CTDSPL2	ENSSSCG00000035827	1	127028887	127125392	3	0	0.362105	1
CTNNA1	ENSSSCG00000014339	2	140682371	140871334	13	2	0.253694	1
CTNNBL1	ENSSSCG00000007337	17	40774719	40948945	5	0	0.954001	1
CTNND1	ENSSSCG00000013174	2	13143939	13209224	5	0	0.846821	1
CTNS	ENSSSCG00000017865	12	49730955	49753208	10	0	0.858795	1
CTSC	ENSSSCG00000014924	9	21722035	21761473	13	0	0.995134	1
CTSF	ENSSSCG00000038918	2	5855111	5860253	4	0	0.819787	1
CTSH	ENSSSCG00000001770	7	48083569	48106041	19	0	0.999996	1
CTSL	ENSSSCG00000010948	10	27668264	27674618	18	1	0.991622	1
CTSZ	ENSSSCG00000007522	17	59141501	59149298	10	0	0.999904	1
CUL4A	ENSSSCG00000009556	11	78557070	78589194	14	0	0.879846	1
CUL5	ENSSSCG00000029198	9	36419913	36524637	1	0	0.9471	1
CUTC	ENSSSCG00000010542	14	110895067	110925428	7	0	0.919136	1
CUX1	ENSSSCG00000007681	3	9317114	9669998	11	2	0.181494	1
CWC22	ENSSSCG00000016008	15	85542004	85605614	6	1	0.469711	1
CWF19L2	ENSSSCG00000028201	9	35967044	36059749	10	0	0.485472	1
CXCL2	ENSSSCG00000008959	8	70054888	70159145	11	1	0.451482	1
CXCL8	ENSSSCG00000008953	8	69932643	69935861	3	0	0.19067	1
CXXC5	ENSSSCG00000037898	2	141480395	141514324	7	1	0.472074	1
CYB561A3	ENSSSCG00000013086	2	10142170	10161891	18	0	1	1
CYB5B	ENSSSCG00000033944	6	17519289	17645386	14	0	0.971985	1
CYB5R3	ENSSSCG00000000038	5	6146279	6170202	14	0	0.999926	1
CYB5R4	ENSSSCG00000022994	1	53091419	53191212	6	1	0.281015	1
CYBA	ENSSSCG00000031493	6	1015154	1021418	12	0	0.738104	1
CYCS	ENSSSCG00000016714	18	47169866	47173866	14	1	0.966263	1
CYFIP2	ENSSSCG00000017054	16	65852588	66001559	11	0	1	1
CYHR1	ENSSSCG00000027076	4	332300	346537	13	0	0.486879	1
CYLD	ENSSSCG00000040286	6	34059941	34121272	14	0	0.827669	1
CYP1B1	ENSSSCG00000033844	3	102195741	102206750	16	0	0.99603	1
CYP2U1	ENSSSCG00000009151	8	114011304	114035357	5	0	0.999895	1
CYRIA	ENSSSCG00000008617	3	120968060	121069242	10	1	0.550834	1
CYTH1	ENSSSCG00000017167	12	3355954	3432644	16	0	0.999997	1
CYTH3	ENSSSCG00000034768	3	4900571	5002199	6	0	0.303689	1
CYTH4	ENSSSCG00000000130	5	10489286	10521736	19	0	1	1
D2HGDH	ENSSSCG00000034101	15	140282068	140322624	13	1	0.0937453	1
DAGLB	ENSSSCG00000027288	3	4741877	4779205	13	1	0.586702	1
DAPK1	ENSSSCG00000010949	10	27724644	27954350	17	3	0.0665081	1
DAXX	ENSSSCG00000001509	7	29676854	29681110	4	0	0.238572	1
DBNDD2	ENSSSCG00000033586	17	47686259	47729668	11	2	0.513858	1
DBNL	ENSSSCG00000016721	18	48713340	48725697	6	0	0.887117	1
DBT	ENSSSCG00000006866	4	117875002	117937561	8	1	0.150723	1
DCAF1	ENSSSCG00000011417	13	33670974	33750734	16	0	0.876582	1
DCAF7	ENSSSCG00000017294	12	15319593	15350978	11	0	0.996025	1
DCP1A	ENSSSCG00000022616	13	35392510	35479703	5	0	0.906787	1
DCP2	ENSSSCG00000014204	2	116726243	116804648	18	0	0.994282	1
DCTN5	ENSSSCG00000040943	3	22558951	22586802	10	0	0.875826	1
DDB1	ENSSSCG00000013094	2	10171499	10201602	18	0	0.998332	1
DDOST	ENSSSCG00000003505	6	78885268	78895853	4	1	0.122477	1
DDRGK1	ENSSSCG00000007160	17	32479976	32491400	13	0	0.994833	1
DDX11	ENSSSCG00000000745	5	67321132	67397111	9	1	0.432152	1
DDX20	ENSSSCG00000006783	4	108624458	108647342	17	1	0.250723	1
DDX31	ENSSSCG00000005729	1	272383595	272454198	1	0	0.0941	1
DDX5	ENSSSCG00000032092	12	14571310	14601576	13	0	0.994474	1
DDX56	ENSSSCG00000016745	18	50705391	50715037	3	0	0.0873038	1
DDX6	ENSSSCG00000015097	9	46025445	46063814	9	0	0.999457	1
DEF8	ENSSSCG00000002640	6	140897	160884	6	0	0.730534	1
DENND11	ENSSSCG00000016491	18	8205524	8261702	9	5	0.000182461	0.0199712
DENND1B	ENSSSCG00000010900	10	20395462	20636247	12	0	0.295871	1
DENND3	ENSSSCG00000030831	4	2530644	2578099	19	0	0.806747	1
DENND4A	ENSSSCG00000004938	1	163659936	163790196	12	1	0.483912	1
DENND4B	ENSSSCG00000006568	4	95747440	95761540	11	0	0.814544	1
DENND5A	ENSSSCG00000014578	9	268383	357329	11	0	0.921349	1
DENND6B	ENSSSCG00000034272	5	376551	389332	3	0	0.431425	1
DERA	ENSSSCG00000000599	5	56590978	56706458	2	1	0.0388443	0.881712
DERL1	ENSSSCG00000033690	4	16310364	16346745	8	0	0.995373	1
DESI2	ENSSSCG00000010876	10	17365665	17416639	8	1	0.0695199	1
DFFA	ENSSSCG00000003404	6	70724587	70736236	10	0	0.945003	1
DFFB	ENSSSCG00000021436	6	65310863	65323816	5	0	0.527812	1
DGKA	ENSSSCG00000000370	5	21331473	21355535	6	0	0.813235	1
DGKZ	ENSSSCG00000013259	2	16134046	16176239	6	1	0.570739	1
DHCR24	ENSSSCG00000027525	6	157483783	157579161	18	0	0.979135	1
DHRS3	ENSSSCG00000003439	6	72556235	72598815	1	0	0.2082	1
DHRS7B	ENSSSCG00000031802	12	61318454	61352985	5	0	0.312386	1
DHX16	ENSSSCG00000001376	7	23189774	23208062	9	1	0.242796	1
DHX29	ENSSSCG00000016907	16	34425708	34478177	10	1	0.526081	1
DHX33	ENSSSCG00000039064	12	51527083	51546448	4	0	0.670367	1
DHX34	ENSSSCG00000003114	6	53131279	53161367	5	0	0.739118	1
DHX37	ENSSSCG00000009758	14	28206160	28243427	5	1	0.301174	1
DHX38	ENSSSCG00000002748	6	14998292	15016378	10	1	0.502669	1
DHX40	ENSSSCG00000017665	12	35781578	35828501	5	0	0.349494	1
DHX8	ENSSSCG00000017378	12	19549285	19582112	16	0	0.426623	1
DIP2B	ENSSSCG00000029196	5	16373020	16603196	13	0	0.986398	1
DIPK1A	ENSSSCG00000006900	4	124229560	124360042	14	0	0.761067	1
DIS3	ENSSSCG00000009460	11	45044508	45075910	4	0	0.128588	1
DLGAP1	ENSSSCG00000003690	6	102333403	103199838	1	0	0.0902	1
DMTF1	ENSSSCG00000015393	9	93416454	93463042	1	0	0.2416	1
DNAAF5	ENSSSCG00000007543	3	417324	461817	1	0	0.9218	1
DNAJB1	ENSSSCG00000013784	2	64750820	64765485	1	0	0.0538	0.994179
DNAJB12	ENSSSCG00000010288	14	75169082	75329718	5	0	0.903811	1
DNAJB6	ENSSSCG00000033272	18	1444737	1630889	9	0	0.891779	1
DNAJC11	ENSSSCG00000003384	6	67463377	67529930	17	1	0.59778	1
DNAJC3	ENSSSCG00000026082	11	65230162	65303844	10	0	0.222669	1
DNASE2	ENSSSCG00000013731	2	66149862	66152855	1	0	0.7605	1
DNM2	ENSSSCG00000013630	2	69474031	69574424	1	0	0.1808	1
DNTTIP2	ENSSSCG00000006892	4	123394761	123474519	15	1	0.817748	1
DOCK10	ENSSSCG00000016237	15	126435267	126711531	18	1	0.97433	1
DOCK4	ENSSSCG00000025602	18	33423218	33879368	6	0	0.944675	1
DOCK5	ENSSSCG00000009650	14	9197394	9434993	12	0	0.740911	1
DOK2	ENSSSCG00000009612	14	6177009	6188708	15	0	0.753046	1
DONSON	ENSSSCG00000027089	13	197193656	197248406	2	0	0.90813	1
DOP1B	ENSSSCG00000012054	13	199848038	199982480	1	0	0.2043	1
DPH2	ENSSSCG00000036620	6	167322331	167328140	6	0	0.707037	1
DPH5	ENSSSCG00000006859	4	117269053	117304368	2	0	0.32955	1
DPP3	ENSSSCG00000030415	2	5907252	5946735	1	0	0.3008	1
DPY19L1	ENSSSCG00000027063	18	38800953	39084189	8	0	0.222806	1
DPY19L3	ENSSSCG00000022521	6	42282130	42414827	10	0	0.926686	1
DPYD	ENSSSCG00000006878	4	119931458	120712462	16	2	0.270785	1
DPYSL2	ENSSSCG00000030130	14	10427500	10545703	15	1	0.317448	1
DRAM2	ENSSSCG00000026922	4	109183345	109204970	3	0	0.98897	1
DRG2	ENSSSCG00000036328	12	60586209	60598284	11	0	0.978458	1
DTX2	ENSSSCG00000025430	3	9872935	9925933	4	0	0.301896	1
DTX4	ENSSSCG00000013145	2	12199229	12237615	5	1	0.182686	1
DUSP16	ENSSSCG00000032097	5	59753048	59961844	9	1	0.255565	1
DUSP28	ENSSSCG00000028180	15	139537324	139539438	3	0	0.447824	1
DUSP3	ENSSSCG00000020744	12	19336354	19349734	14	0	0.973058	1
DUSP6	ENSSSCG00000037910	5	93302975	93307504	5	0	0.137855	1
DYNC1LI1	ENSSSCG00000011233	13	18506194	18558007	12	0	0.867759	1
DYNLT1	ENSSSCG00000033107	1	8556059	8563679	11	0	0.806104	1
EAF1	ENSSSCG00000026622	13	2654251	2671132	9	0	0.769654	1
EAPP	ENSSSCG00000001960	7	65240123	65263198	1	0	0.2434	1
EBNA1BP2	ENSSSCG00000030177	6	168049673	168061787	6	0	0.678707	1
ECE1	ENSSSCG00000003513	6	79408328	79466106	13	1	0.788526	1
ECHDC1	ENSSSCG00000004216	1	35852934	35909956	4	0	0.804436	1
ECHS1	ENSSSCG00000038086	14	141335990	141349030	9	0	0.757021	1
ECI2	ENSSSCG00000001000	7	2421054	2446276	4	2	0.00492597	0.293975
ECPAS	ENSSSCG00000005459	1	252218819	252324923	14	0	0.932533	1
EDEM2	ENSSSCG00000007291	17	38480038	38515227	2	0	0.962798	1
EEA1	ENSSSCG00000044340	5	90168242	90257248	6	0	0.483718	1
EEF1A1	ENSSSCG00000004489	1	92421005	92488565	2	0	0.754921	1
EEF1D	ENSSSCG00000006954	4	969524	986750	8	1	0.564995	1
EEF2K	ENSSSCG00000007839	3	23887125	23956373	1	0	0.9263	1
EFCAB14	ENSSSCG00000003895	6	164777980	164820999	9	0	0.518653	1
EFL1	ENSSSCG00000001792	7	50839725	50977070	16	1	0.7063	1
EFR3A	ENSSSCG00000005955	4	9053089	9137244	14	0	0.968683	1
EHBP1L1	ENSSSCG00000012988	2	6662463	6679028	2	0	0.969192	1
EHD1	ENSSSCG00000013017	2	7298259	7321577	12	0	0.7724	1
EHD3	ENSSSCG00000035987	3	108103632	108134889	3	0	0.427321	1
EHMT2	ENSSSCG00000001420	7	23977683	23993478	17	0	0.97294	1
EIF2AK1	ENSSSCG00000007592	3	5075037	5113622	13	0	0.98394	1
EIF2AK3	ENSSSCG00000008208	3	57423875	57506247	17	0	0.999914	1
EIF2B4	ENSSSCG00000023140	3	111780332	111786377	15	0	0.993275	1
EIF3D	ENSSSCG00000000141	5	11213701	11233005	15	0	1	1
EIF3F	ENSSSCG00000039647	9	1291661	1297972	10	0	0.975811	1
EIF4E2	ENSSSCG00000038466	15	133060280	133104194	6	0	0.758483	1
ELAC2	ENSSSCG00000028465	12	57206864	57238444	9	1	0.416876	1
ELMO2	ENSSSCG00000023306	17	48526698	48567660	7	0	0.872925	1
ELMOD3	ENSSSCG00000008238	3	59369820	59401151	10	0	0.71766	1
ELOVL1	ENSSSCG00000035238	6	167881352	167886124	7	0	0.995828	1
ELOVL5	ENSSSCG00000024149	7	46860780	47043818	4	0	0.932408	1
ELP1	ENSSSCG00000005441	1	249905472	249981641	6	0	0.440702	1
ELP3	ENSSSCG00000009674	14	11832134	11940069	4	1	0.0528454	0.994179
ELP5	ENSSSCG00000027514	12	52603833	52612275	1	0	0.1659	1
EMC10	ENSSSCG00000039372	6	55316471	55322250	1	0	0.2219	1
EMILIN2	ENSSSCG00000003694	6	103730622	103786929	12	0	0.999966	1
EMP1	ENSSSCG00000036723	5	59244691	59268025	6	1	0.607724	1
ENDOV	ENSSSCG00000030277	12	2076491	2098762	11	0	0.811368	1
ENG	ENSSSCG00000005625	1	268306120	268343827	13	0	0.999067	1
ENO1	ENSSSCG00000022343	6	69385882	69401117	15	0	1	1
ENOPH1	ENSSSCG00000009246	8	135775745	135802388	7	1	0.167165	1
ENPP1	ENSSSCG00000004193	1	31722721	31796595	10	2	0.00500539	0.293975
ENPP4	ENSSSCG00000025788	7	40896501	40912417	9	1	0.130347	1
ENSSSCG00000000025	ENSSSCG00000000025	5	4873152	4898647	14	0	0.99892	1
ENSSSCG00000000148	ENSSSCG00000000148	5	11509984	11543032	7	1	0.0931042	1
ENSSSCG00000000473	ENSSSCG00000000473	5	30488266	30511551	6	0	0.471649	1
ENSSSCG00000000500	ENSSSCG00000000500	5	33858572	34053897	9	1	0.207407	1
ENSSSCG00000000639	ENSSSCG00000000639	5	61584528	61596995	2	0	0.993003	1
ENSSSCG00000000657	ENSSSCG00000000657	5	62187297	62226133	13	0	1	1
ENSSSCG00000000703	ENSSSCG00000000703	5	64181831	64188275	1	0	0.7538	1
ENSSSCG00000001021	ENSSSCG00000001021	7	4621853	4638176	2	0	0.681146	1
ENSSSCG00000001038	ENSSSCG00000001038	7	7462212	7565369	9	0	0.999971	1
ENSSSCG00000001097	ENSSSCG00000001097	7	19587685	19838093	17	0	0.999999	1
ENSSSCG00000001229	ENSSSCG00000001229	7	22823841	22962547	2	0	0.31917	1
ENSSSCG00000001341	ENSSSCG00000001341	7	23004251	23015415	17	0	0.991536	1
ENSSSCG00000001396	ENSSSCG00000001396	7	23622397	23628329	17	0	0.998659	1
ENSSSCG00000001398	ENSSSCG00000001398	7	23634639	23649314	16	0	0.99051	1
ENSSSCG00000001455	ENSSSCG00000001455	7	24881775	24914053	10	2	0	0
ENSSSCG00000001456	ENSSSCG00000001456	7	24951495	24995637	8	0	0.979017	1
ENSSSCG00000001924	ENSSSCG00000001924	7	60631913	60823865	1	0	0.3607	1
ENSSSCG00000002266	ENSSSCG00000002266	7	85980759	86107859	8	0	0.999747	1
ENSSSCG00000002646	ENSSSCG00000002646	6	863802	869226	4	0	0.2884	1
ENSSSCG00000002759	ENSSSCG00000002759	6	17645552	17654743	8	0	0.59684	1
ENSSSCG00000003079	ENSSSCG00000003079	6	51146434	51180731	1	0	0.6196	1
ENSSSCG00000003278	ENSSSCG00000003278	6	59167707	59175492	12	0	0.969417	1
ENSSSCG00000003421	ENSSSCG00000003421	6	71743261	71774223	10	0	0.909113	1
ENSSSCG00000003451	ENSSSCG00000003451	6	73019057	73049998	11	0	0.623701	1
ENSSSCG00000003554	ENSSSCG00000003554	6	83246934	83262746	10	0	0.896688	1
ENSSSCG00000004024	ENSSSCG00000004024	1	2144304	2164768	13	0	0.999969	1
ENSSSCG00000004082	ENSSSCG00000004082	1	14028858	14201706	10	0	0.986812	1
ENSSSCG00000004307	ENSSSCG00000004307	1	56043345	56070164	1	0	0.1776	1
ENSSSCG00000004387	ENSSSCG00000004387	1	74628217	74760328	4	0	0.996885	1
ENSSSCG00000004441	ENSSSCG00000004441	1	81934679	82063005	4	1	0.143855	1
ENSSSCG00000004670	ENSSSCG00000004670	1	126304056	126310749	3	0	0.707223	1
ENSSSCG00000005255	ENSSSCG00000005255	1	223560282	223653368	10	1	0.0923785	1
ENSSSCG00000005311	ENSSSCG00000005311	1	236345913	236373054	13	0	0.999945	1
ENSSSCG00000005460	ENSSSCG00000005460	1	252426380	252447095	1	0	0.5122	1
ENSSSCG00000005478	ENSSSCG00000005478	1	254033378	254035978	5	0	0.986031	1
ENSSSCG00000005623	ENSSSCG00000005623	1	268371569	268384777	9	0	0.671407	1
ENSSSCG00000005715	ENSSSCG00000005715	1	271336821	271430936	7	0	0.989599	1
ENSSSCG00000005738	ENSSSCG00000005738	1	272776840	272824185	13	0	0.995938	1
ENSSSCG00000005916	ENSSSCG00000005916	4	588636	597695	4	0	0.870207	1
ENSSSCG00000005959	ENSSSCG00000005959	4	10475729	10645254	10	0	0.999165	1
ENSSSCG00000005982	ENSSSCG00000005982	4	15978764	15998799	12	0	0.786842	1
ENSSSCG00000006063	ENSSSCG00000006063	4	36137639	36227690	1	0	0.8444	1
ENSSSCG00000006324	ENSSSCG00000006324	4	85029895	85057650	1	0	0.468	1
ENSSSCG00000006376	ENSSSCG00000006376	4	89738378	89751602	8	1	0.844832	1
ENSSSCG00000006418	ENSSSCG00000006418	4	91374897	91402486	7	0	0.999825	1
ENSSSCG00000006452	ENSSSCG00000006452	4	92031709	92101187	8	0	0.73189	1
ENSSSCG00000006510	ENSSSCG00000006510	4	94163110	94248779	12	0	0.980821	1
ENSSSCG00000007004	ENSSSCG00000007004	17	12034062	12087884	7	0	0.656128	1
ENSSSCG00000007117	ENSSSCG00000007117	17	30351534	30359855	7	0	0.566691	1
ENSSSCG00000007322	ENSSSCG00000007322	17	39875628	39987651	8	0	0.957569	1
ENSSSCG00000007512	ENSSSCG00000007512	17	58437584	58490700	11	0	0.999946	1
ENSSSCG00000007524	ENSSSCG00000007524	17	59170649	59176843	5	0	0.602027	1
ENSSSCG00000007617	ENSSSCG00000007617	3	6503921	6521844	5	0	0.429827	1
ENSSSCG00000007705	ENSSSCG00000007705	3	10609855	10633372	11	1	0.205797	1
ENSSSCG00000007719	ENSSSCG00000007719	3	11419396	11505407	2	0	0.648696	1
ENSSSCG00000007735	ENSSSCG00000007735	3	16308112	16376587	15	1	0.881081	1
ENSSSCG00000007738	ENSSSCG00000007738	3	16637481	16646869	7	0	0.808716	1
ENSSSCG00000007745	ENSSSCG00000007745	3	16830919	16843585	6	0	0.112455	1
ENSSSCG00000007749	ENSSSCG00000007749	3	16946006	16950793	1	0	0.2771	1
ENSSSCG00000007826	ENSSSCG00000007826	3	21548348	21593673	1	0	0.1741	1
ENSSSCG00000007973	ENSSSCG00000007973	3	41582098	41590485	1	0	0.0738	1
ENSSSCG00000008183	ENSSSCG00000008183	3	55032996	55108355	10	0	0.822984	1
ENSSSCG00000008240	ENSSSCG00000008240	3	59319981	59327062	1	0	0.0863	1
ENSSSCG00000008451	ENSSSCG00000008451	3	96221873	96317247	4	0	0.635162	1
ENSSSCG00000008576	ENSSSCG00000008576	3	113229175	113476825	1	0	0.1603	1
ENSSSCG00000009208	ENSSSCG00000009208	8	130346214	130527451	17	0	0.996551	1
ENSSSCG00000009211	ENSSSCG00000009211	8	130527610	130532705	10	0	0.961841	1
ENSSSCG00000009240	ENSSSCG00000009240	8	135229598	135279045	2	2	0	0
ENSSSCG00000009293	ENSSSCG00000009293	11	2806674	3047354	16	1	0.999988	1
ENSSSCG00000009425	ENSSSCG00000009425	11	23141133	23159717	14	0	0.533073	1
ENSSSCG00000009625	ENSSSCG00000009625	14	6834779	6848531	16	0	0.920155	1
ENSSSCG00000009633	ENSSSCG00000009633	14	7257509	7359315	18	0	0.954481	1
ENSSSCG00000009683	ENSSSCG00000009683	14	12987818	13100165	4	2	0.0332658	0.830515
ENSSSCG00000009926	ENSSSCG00000009926	14	41061759	41075951	13	0	0.293985	1
ENSSSCG00000010006	ENSSSCG00000010006	14	47370058	47392500	1	0	0.8205	1
ENSSSCG00000010078	ENSSSCG00000010078	14	50020459	50037850	2	0	0.948075	1
ENSSSCG00000010525	ENSSSCG00000010525	14	109008137	109043516	12	1	0.28088	1
ENSSSCG00000010719	ENSSSCG00000010719	14	132482973	132495352	1	1	0.032	0.819745
ENSSSCG00000010734	ENSSSCG00000010734	14	133808191	133830499	17	0	0.997054	1
ENSSSCG00000010834	ENSSSCG00000010834	10	11362511	11429023	13	0	0.997308	1
ENSSSCG00000010855	ENSSSCG00000010855	10	13831228	13845894	8	0	0.747432	1
ENSSSCG00000010860	ENSSSCG00000010860	10	14532550	14561858	13	0	0.806425	1
ENSSSCG00000011068	ENSSSCG00000011068	10	48694806	48855155	7	0	0.718078	1
ENSSSCG00000011081	ENSSSCG00000011081	10	52586280	52596376	3	0	0.578672	1
ENSSSCG00000011162	ENSSSCG00000011162	10	68621827	68707893	6	1	0.44858	1
ENSSSCG00000011436	ENSSSCG00000011436	13	34349609	34357673	2	0	0.267659	1
ENSSSCG00000012875	ENSSSCG00000012875	2	4069275	4105060	13	2	0.0764525	1
ENSSSCG00000012878	ENSSSCG00000012878	2	4187004	4194525	6	0	0.989053	1
ENSSSCG00000012879	ENSSSCG00000012879	2	4193940	4206366	1	0	0.9606	1
ENSSSCG00000012886	ENSSSCG00000012886	2	4682315	4695960	7	0	0.95206	1
ENSSSCG00000012997	ENSSSCG00000012997	2	6922387	6950179	15	1	0.026935	0.768179
ENSSSCG00000013042	ENSSSCG00000013042	2	7767633	7783813	15	1	0.598905	1
ENSSSCG00000013052	ENSSSCG00000013052	2	8290545	8354898	10	0	0.988884	1
ENSSSCG00000013082	ENSSSCG00000013082	2	10072917	10088172	14	1	0.246521	1
ENSSSCG00000013100	ENSSSCG00000013100	2	11226798	11385094	12	1	0.2347	1
ENSSSCG00000013720	ENSSSCG00000013720	2	66329039	66349095	3	0	0.280702	1
ENSSSCG00000014280	ENSSSCG00000014280	2	134660927	134939189	10	0	0.948487	1
ENSSSCG00000014343	ENSSSCG00000014343	2	141179564	141231016	7	0	0.836725	1
ENSSSCG00000014540	ENSSSCG00000014540	2	9535148	9537977	17	0	0.999988	1
ENSSSCG00000014565	ENSSSCG00000014565	2	37934	154734	4	0	0.983675	1
ENSSSCG00000014600	ENSSSCG00000014600	9	2577487	3075812	13	0	0.959183	1
ENSSSCG00000014672	ENSSSCG00000014672	9	4174328	4188440	15	0	0.999974	1
ENSSSCG00000014855	ENSSSCG00000014855	9	9616456	9630413	11	0	1	1
ENSSSCG00000014884	ENSSSCG00000014884	9	12310113	12432136	6	1	0.272999	1
ENSSSCG00000014909	ENSSSCG00000014909	9	19617291	19734636	13	0	0.911607	1
ENSSSCG00000014997	ENSSSCG00000014997	9	35167572	35185493	10	0	0.243991	1
ENSSSCG00000015664	ENSSSCG00000015664	9	67933220	67960372	17	1	0.876835	1
ENSSSCG00000015814	ENSSSCG00000015814	15	47730506	47861057	10	1	0.377159	1
ENSSSCG00000016226	ENSSSCG00000016226	15	124472235	124554991	14	0	0.964988	1
ENSSSCG00000016263	ENSSSCG00000016263	15	131299946	131383929	20	0	0.998971	1
ENSSSCG00000016411	ENSSSCG00000016411	18	1747217	1761684	18	1	0.913414	1
ENSSSCG00000016451	ENSSSCG00000016451	18	6457604	6464373	8	0	0.948299	1
ENSSSCG00000016646	ENSSSCG00000016646	18	33165376	33248297	6	0	0.984292	1
ENSSSCG00000016687	ENSSSCG00000016687	18	43209189	43509420	12	0	0.984889	1
ENSSSCG00000016738	ENSSSCG00000016738	18	50533429	50556439	2	0	0.866711	1
ENSSSCG00000016755	ENSSSCG00000016755	18	51079344	51088784	12	0	0.685164	1
ENSSSCG00000016970	ENSSSCG00000016970	16	47736098	47777561	4	0	0.285709	1
ENSSSCG00000017106	ENSSSCG00000017106	16	75517039	75524761	12	0	0.905404	1
ENSSSCG00000017114	ENSSSCG00000017114	16	78993912	79000007	8	2	0.12787	1
ENSSSCG00000017127	ENSSSCG00000017127	12	656347	662515	8	0	0.759454	1
ENSSSCG00000017146	ENSSSCG00000017146	12	2093363	2209820	18	1	0.767999	1
ENSSSCG00000017164	ENSSSCG00000017164	12	3254493	3300835	15	0	0.999971	1
ENSSSCG00000017165	ENSSSCG00000017165	12	3309237	3348525	16	0	0.793108	1
ENSSSCG00000017177	ENSSSCG00000017177	12	4937571	4954246	9	0	0.922108	1
ENSSSCG00000017516	ENSSSCG00000017516	12	24154144	24185893	5	1	0.0268172	0.768179
ENSSSCG00000017754	ENSSSCG00000017754	12	44140471	44173634	1	0	0.4188	1
ENSSSCG00000017783	ENSSSCG00000017783	12	45282903	45429794	14	1	0.168773	1
ENSSSCG00000017868	ENSSSCG00000017868	12	49778797	49796107	8	0	0.996192	1
ENSSSCG00000017941	ENSSSCG00000017941	12	52667831	52680189	2	0	0.450861	1
ENSSSCG00000018039	ENSSSCG00000018039	12	59359517	59392572	14	0	0.969438	1
ENSSSCG00000018046	ENSSSCG00000018046	12	59977416	60005195	9	1	0.635784	1
ENSSSCG00000018050	ENSSSCG00000018050	12	60260981	60281884	14	0	0.999995	1
ENSSSCG00000020790	ENSSSCG00000020790	15	139260476	139264212	1	0	0.8827	1
ENSSSCG00000020967	ENSSSCG00000020967	12	6620423	6630163	16	5	4.55009e-07	6.44507e-05
ENSSSCG00000021236	ENSSSCG00000021236	3	33857068	33893396	11	0	0.959808	1
ENSSSCG00000021663	ENSSSCG00000021663	5	10137361	10144140	13	0	0.790567	1
ENSSSCG00000021744	ENSSSCG00000021744	4	16137193	16158262	14	1	0.445924	1
ENSSSCG00000021891	ENSSSCG00000021891	2	5874219	5883522	2	0	0.791973	1
ENSSSCG00000021977	ENSSSCG00000021977	13	18126623	18176668	2	1	0.0540853	0.994179
ENSSSCG00000022032	ENSSSCG00000022032	4	129104596	129258379	2	0	0.339965	1
ENSSSCG00000022246	ENSSSCG00000022246	13	207106206	207115920	12	0	0.975014	1
ENSSSCG00000022820	ENSSSCG00000022820	3	59189177	59264049	2	0	0.552224	1
ENSSSCG00000023235	ENSSSCG00000023235	6	83089072	83228779	9	0	0.697872	1
ENSSSCG00000023324	ENSSSCG00000023324	9	45743431	45825195	17	0	0.981652	1
ENSSSCG00000023584	ENSSSCG00000023584	9	108678514	108693106	11	0	0.793021	1
ENSSSCG00000024791	ENSSSCG00000024791	2	27186673	27207233	9	0	0.980736	1
ENSSSCG00000025271	ENSSSCG00000025271	3	8045385	8061834	1	1	0.0426	0.899832
ENSSSCG00000025485	ENSSSCG00000025485	4	108875243	108881679	5	1	0.418231	1
ENSSSCG00000025499	ENSSSCG00000025499	6	44682153	44697293	18	0	0.999998	1
ENSSSCG00000025525	ENSSSCG00000025525	13	207042942	207056771	1	0	0.6686	1
ENSSSCG00000025565	ENSSSCG00000025565	3	28197028	28258066	10	1	0.453681	1
ENSSSCG00000025582	ENSSSCG00000025582	7	2231288	2250028	8	2	0.0953374	1
ENSSSCG00000025593	ENSSSCG00000025593	7	25043722	25057148	12	0	0.952094	1
ENSSSCG00000025644	ENSSSCG00000025644	4	91854058	91863710	8	0	0.993492	1
ENSSSCG00000025940	ENSSSCG00000025940	3	5191815	5228571	6	0	0.398523	1
ENSSSCG00000026043	ENSSSCG00000026043	17	33191908	33236609	4	2	0.0974336	1
ENSSSCG00000026064	ENSSSCG00000026064	18	40752452	40756438	1	1	0.0395	0.881712
ENSSSCG00000026210	ENSSSCG00000026210	4	92591603	92631712	11	2	0.524384	1
ENSSSCG00000026217	ENSSSCG00000026217	5	61724751	61736614	13	0	0.953447	1
ENSSSCG00000026302	ENSSSCG00000026302	14	137266634	137295666	3	0	0.237466	1
ENSSSCG00000026981	ENSSSCG00000026981	13	197687783	197756787	7	1	0.72747	1
ENSSSCG00000026996	ENSSSCG00000026996	11	64089153	64309836	16	1	0.235773	1
ENSSSCG00000027098	ENSSSCG00000027098	3	39545187	39571298	1	0	0.6237	1
ENSSSCG00000027196	ENSSSCG00000027196	18	6418955	6420959	8	0	1	1
ENSSSCG00000027349	ENSSSCG00000027349	8	3816137	3929059	15	0	0.991783	1
ENSSSCG00000027677	ENSSSCG00000027677	12	25322041	25336753	2	0	0.726682	1
ENSSSCG00000027988	ENSSSCG00000027988	14	140335843	140357364	9	0	0.990651	1
ENSSSCG00000028195	ENSSSCG00000028195	15	32540877	32592810	3	0	0.646785	1
ENSSSCG00000028345	ENSSSCG00000028345	14	60884769	60905184	12	0	0.996498	1
ENSSSCG00000028464	ENSSSCG00000028464	6	12195135	12215744	9	1	0.258774	1
ENSSSCG00000028531	ENSSSCG00000028531	5	10172667	10187883	5	0	0.904971	1
ENSSSCG00000028571	ENSSSCG00000028571	13	207560581	207588502	4	0	0.914192	1
ENSSSCG00000029596	ENSSSCG00000029596	9	108703896	108784398	13	0	0.999999	1
ENSSSCG00000029627	ENSSSCG00000029627	13	207015133	207033142	5	0	0.664474	1
ENSSSCG00000029668	ENSSSCG00000029668	5	10610298	10650314	14	0	1	1
ENSSSCG00000030183	ENSSSCG00000030183	12	17768111	17789315	11	0	0.797979	1
ENSSSCG00000031278	ENSSSCG00000031278	11	68334573	68342794	2	0	0.944619	1
ENSSSCG00000031288	ENSSSCG00000031288	11	49105873	49129888	7	0	0.999257	1
ENSSSCG00000031462	ENSSSCG00000031462	6	12555664	12668998	7	0	0.998777	1
ENSSSCG00000031640	ENSSSCG00000031640	6	150219173	150228121	2	0	0.883453	1
ENSSSCG00000031741	ENSSSCG00000031741	3	126340707	126365645	4	1	0.342459	1
ENSSSCG00000031838	ENSSSCG00000031838	4	95695809	95699447	4	0	0.795345	1
ENSSSCG00000031991	ENSSSCG00000031991	10	679318	714793	10	0	0.646359	1
ENSSSCG00000032003	ENSSSCG00000032003	2	4975809	5009533	1	0	0.3359	1
ENSSSCG00000032046	ENSSSCG00000032046	11	71141798	71168321	18	0	0.672934	1
ENSSSCG00000032110	ENSSSCG00000032110	1	272743612	272760055	9	0	0.991061	1
ENSSSCG00000032134	ENSSSCG00000032134	7	117586195	117607570	11	2	0.0663368	1
ENSSSCG00000032297	ENSSSCG00000032297	1	261133627	261228126	8	0	0.949972	1
ENSSSCG00000032422	ENSSSCG00000032422	18	6632983	6719123	1	0	0.0842	1
ENSSSCG00000032552	ENSSSCG00000032552	12	40054150	40151043	14	2	0.510754	1
ENSSSCG00000032554	ENSSSCG00000032554	1	238637876	238667617	11	0	0.984537	1
ENSSSCG00000032626	ENSSSCG00000032626	3	4825986	4850934	14	2	0.302697	1
ENSSSCG00000032942	ENSSSCG00000032942	16	250217	322082	9	0	1	1
ENSSSCG00000032984	ENSSSCG00000032984	10	48177762	48264618	14	0	0.81953	1
ENSSSCG00000033262	ENSSSCG00000033262	2	151402212	151433844	12	0	0.999999	1
ENSSSCG00000033421	ENSSSCG00000033421	12	16288597	16308548	9	0	0.897711	1
ENSSSCG00000033457	ENSSSCG00000033457	12	39590653	39595657	8	1	0.50895	1
ENSSSCG00000033497	ENSSSCG00000033497	6	68954771	69258631	17	0	1	1
ENSSSCG00000033601	ENSSSCG00000033601	6	62207997	62230942	13	1	0.584652	1
ENSSSCG00000033721	ENSSSCG00000033721	7	76468968	77058644	3	0	0.977197	1
ENSSSCG00000033909	ENSSSCG00000033909	18	6372382	6386988	15	0	1	1
ENSSSCG00000033918	ENSSSCG00000033918	12	6665398	6681239	13	1	0.597203	1
ENSSSCG00000034387	ENSSSCG00000034387	2	7157963	7167329	3	0	0.4405	1
ENSSSCG00000034711	ENSSSCG00000034711	13	133625744	133659040	2	0	0.478626	1
ENSSSCG00000034802	ENSSSCG00000034802	13	125098786	125102765	2	0	0.661151	1
ENSSSCG00000034844	ENSSSCG00000034844	14	55808639	55912219	8	0	0.684271	1
ENSSSCG00000034870	ENSSSCG00000034870	8	71214949	71227019	1	1	0.0059	0.3304
ENSSSCG00000034914	ENSSSCG00000034914	5	63429664	63514566	12	0	0.99975	1
ENSSSCG00000035080	ENSSSCG00000035080	12	44957125	44960736	7	1	0.192501	1
ENSSSCG00000035296	ENSSSCG00000035296	17	47763263	47768385	1	0	0.085	1
ENSSSCG00000035650	ENSSSCG00000035650	2	57226972	57271406	1	0	0.4164	1
ENSSSCG00000036224	ENSSSCG00000036224	3	57214258	57323512	18	0	0.999777	1
ENSSSCG00000036257	ENSSSCG00000036257	7	5370967	5390619	9	0	0.999491	1
ENSSSCG00000036483	ENSSSCG00000036483	14	30793523	30822032	12	0	0.985167	1
ENSSSCG00000036529	ENSSSCG00000036529	2	103802049	103823553	13	0	0.807491	1
ENSSSCG00000036595	ENSSSCG00000036595	17	62635018	62655865	1	0	0.0976	1
ENSSSCG00000036622	ENSSSCG00000036622	4	92712591	92741150	10	0	0.799911	1
ENSSSCG00000036669	ENSSSCG00000036669	2	9195763	9288391	16	0	0.999967	1
ENSSSCG00000036812	ENSSSCG00000036812	12	61077628	61186129	1	0	0.7955	1
ENSSSCG00000037274	ENSSSCG00000037274	15	132355655	132361435	4	0	0.843125	1
ENSSSCG00000037351	ENSSSCG00000037351	15	131128450	131154896	2	0	0.178595	1
ENSSSCG00000037364	ENSSSCG00000037364	12	742739	747261	10	1	0.272282	1
ENSSSCG00000037566	ENSSSCG00000037566	6	88704560	88712853	6	0	0.821952	1
ENSSSCG00000037816	ENSSSCG00000037816	4	110965939	110971481	12	0	0.888459	1
ENSSSCG00000037885	ENSSSCG00000037885	18	7733566	7734341	3	0	0.144117	1
ENSSSCG00000038362	ENSSSCG00000038362	13	18464104	18485450	1	0	0.9934	1
ENSSSCG00000038506	ENSSSCG00000038506	9	135025439	135078913	16	0	1	1
ENSSSCG00000038594	ENSSSCG00000038594	17	47649381	47670486	1	0	0.9312	1
ENSSSCG00000038708	ENSSSCG00000038708	7	48666931	48873476	11	0	0.905517	1
ENSSSCG00000038825	ENSSSCG00000038825	6	56453731	56592351	19	0	0.709859	1
ENSSSCG00000038829	ENSSSCG00000038829	8	4106329	4108357	8	2	0.121543	1
ENSSSCG00000038960	ENSSSCG00000038960	17	11990214	12035815	9	0	0.591512	1
ENSSSCG00000038967	ENSSSCG00000038967	6	63846650	63863946	10	0	0.496096	1
ENSSSCG00000039222	ENSSSCG00000039222	16	6384350	6440503	8	0	0.974845	1
ENSSSCG00000039331	ENSSSCG00000039331	3	74133666	74153756	7	1	0.416926	1
ENSSSCG00000039368	ENSSSCG00000039368	10	25738226	25789522	10	0	0.144406	1
ENSSSCG00000039407	ENSSSCG00000039407	18	6363696	6370579	16	1	0.886698	1
ENSSSCG00000039523	ENSSSCG00000039523	3	45842831	45888345	15	0	0.963636	1
ENSSSCG00000039658	ENSSSCG00000039658	10	46935557	47223384	7	1	0	0
ENSSSCG00000039706	ENSSSCG00000039706	5	11544004	11565568	17	0	0.734237	1
ENSSSCG00000040056	ENSSSCG00000040056	5	89713777	89728263	3	0	0.801416	1
ENSSSCG00000040103	ENSSSCG00000040103	3	532966	547525	9	1	0.0180529	0.62608
ENSSSCG00000040109	ENSSSCG00000040109	6	138635225	138950293	3	0	0.104075	1
ENSSSCG00000040273	ENSSSCG00000040273	13	134588333	134647965	7	0	0.965905	1
ENSSSCG00000040586	ENSSSCG00000040586	14	141360510	141369642	9	0	0.967886	1
ENSSSCG00000040719	ENSSSCG00000040719	9	117253821	117287745	10	0	0.999991	1
ENSSSCG00000040752	ENSSSCG00000040752	3	120013010	120022784	4	0	0.455939	1
ENSSSCG00000040857	ENSSSCG00000040857	17	33072098	33094603	9	1	0.988538	1
ENSSSCG00000041731	ENSSSCG00000041731	17	41467599	41479554	16	0	0.950125	1
ENSSSCG00000041954	ENSSSCG00000041954	2	2163309	2198760	5	1	0.430997	1
ENSSSCG00000042756	ENSSSCG00000042756	6	170608471	170612592	10	1	0.64713	1
ENSSSCG00000044640	ENSSSCG00000044640	3	110068909	110102823	2	1	0.107282	1
ENSSSCG00000046588	ENSSSCG00000046588	10	14363045	14371931	16	0	0.907232	1
ENSSSCG00000049158	ENSSSCG00000049158	1	13972615	14024472	7	2	0.002342	0.176235
ENSSSCG00000049524	ENSSSCG00000049524	4	92775208	92791425	8	0	0.960427	1
ENSSSCG00000050244	ENSSSCG00000050244	12	59273169	59353895	13	1	0.606888	1
ENSSSCG00000050527	ENSSSCG00000050527	7	54175627	54182199	4	0	0.795769	1
ENSSSCG00000050627	ENSSSCG00000050627	3	59416728	59426435	13	0	1	1
ENTPD4	ENSSSCG00000031871	14	7565604	7594057	15	0	0.736826	1
EOGT	ENSSSCG00000011504	13	50396629	50436199	9	0	0.646313	1
EP400	ENSSSCG00000028018	14	23289244	23396457	16	0	0.928221	1
EPAS1	ENSSSCG00000008443	3	94165815	94254079	9	1	0.194823	1
EPB41L2	ENSSSCG00000004199	1	32418217	32630643	10	0	0.994925	1
EPG5	ENSSSCG00000021072	1	95498717	95616755	11	0	0.803907	1
EPM2AIP1	ENSSSCG00000030247	13	21878012	21887041	11	1	0.132653	1
EPN1	ENSSSCG00000039670	6	59789946	59802281	8	1	0.637971	1
EPRS1	ENSSSCG00000010821	10	9579301	9648414	14	0	0.729285	1
ERAP1	ENSSSCG00000014171	2	103378429	103408759	8	0	0.984315	1
ERAP2	ENSSSCG00000027860	2	103510440	103564441	18	0	0.999969	1
ERC1	ENSSSCG00000000755	5	68223389	68608703	10	1	0.486288	1
ERCC3	ENSSSCG00000015721	15	25189663	25228066	13	0	0.976656	1
ERGIC3	ENSSSCG00000034045	17	38884524	38899140	1	0	0.8883	1
ERH	ENSSSCG00000002307	7	93068250	93083981	3	0	0.690213	1
ERMARD	ENSSSCG00000004010	1	512676	540898	15	1	0.962808	1
ESD	ENSSSCG00000009407	11	20651822	20672245	11	0	0.999283	1
ESYT2	ENSSSCG00000016406	18	565132	643306	13	1	0.76084	1
ETS2	ENSSSCG00000038948	13	202468721	202484610	15	0	0.992534	1
ETV3	ENSSSCG00000024970	4	92964941	93012252	13	0	0.761492	1
ETV6	ENSSSCG00000024152	5	60394656	60776750	10	2	0.0142481	0.56245
EVL	ENSSSCG00000037105	7	120911220	121056558	17	0	0.999856	1
EWSR1	ENSSSCG00000009974	14	46408053	46442086	11	0	0.983924	1
EXOC4	ENSSSCG00000016543	18	15105138	15906707	5	1	0.0275859	0.768179
EXOC7	ENSSSCG00000017190	12	5325080	5356962	10	0	0.972122	1
EXOC8	ENSSSCG00000010174	14	59192431	59197541	2	0	0.196768	1
EXOSC2	ENSSSCG00000005704	1	270748537	270758130	13	0	0.820555	1
EXOSC4	ENSSSCG00000005925	4	618988	621343	8	0	0.292123	1
EXOSC9	ENSSSCG00000009096	8	102264470	102303842	3	0	0.25979	1
EYA3	ENSSSCG00000003580	6	85095409	85185799	6	0	0.856995	1
EZR	ENSSSCG00000004058	1	8403453	8452750	12	0	1	1
F11R	ENSSSCG00000006369	4	89425039	89449932	13	0	0.733125	1
F13A1	ENSSSCG00000024310	7	3751291	3900765	16	0	1	1
FADD	ENSSSCG00000030888	2	3186744	3194792	11	2	0.130914	1
FADS1	ENSSSCG00000024015	2	9735293	9749671	15	1	0.486973	1
FADS3	ENSSSCG00000013073	2	9607530	9627317	16	0	0.98719	1
FAF2	ENSSSCG00000014057	2	81401862	81464727	4	0	0.46124	1
FAH	ENSSSCG00000001780	7	49047983	49105598	3	0	0.883055	1
FAM102B	ENSSSCG00000006850	4	111392320	111467293	5	3	0.000555227	0.0581299
FAM110A	ENSSSCG00000007200	17	34424185	34437700	2	0	0.202436	1
FAM111A	ENSSSCG00000033703	2	12250155	12260985	7	1	0.45448	1
FAM111B	ENSSSCG00000013147	2	12268694	12279560	4	1	0.445796	1
FAM117A	ENSSSCG00000017551	12	25890771	25945442	14	0	0.824002	1
FAM120B	ENSSSCG00000029697	1	96128	186749	16	0	0.921403	1
FAM126A	ENSSSCG00000015386	9	91729054	91821619	5	0	0.436042	1
FAM149B1	ENSSSCG00000026898	14	75992652	76097838	2	0	0.15351	1
FAM160B2	ENSSSCG00000009614	14	6360412	6376923	20	1	0.844903	1
FAM204A	ENSSSCG00000010674	14	128365889	128402560	6	0	0.865481	1
FAM20A	ENSSSCG00000017258	12	11607233	11657738	3	1	0.0530486	0.994179
FAM20B	ENSSSCG00000015524	9	120809964	120854961	1	0	0.7933	1
FAM210B	ENSSSCG00000007492	17	56941687	56953361	4	1	0.0134766	0.554922
FAM217B	ENSSSCG00000007531	17	59967164	59974710	1	0	0.327	1
FAM53B	ENSSSCG00000010732	14	134002216	134154604	14	0	0.998967	1
FAM89A	ENSSSCG00000038765	14	59367823	59388787	10	0	0.497188	1
FAM8A1	ENSSSCG00000001070	7	13378139	13390892	5	1	0.0025727	0.182208
FAM91A1	ENSSSCG00000024424	4	15640293	15726846	9	0	0.999971	1
FAR1	ENSSSCG00000021170	2	45462209	45605107	3	0	0.0661738	1
FASTK	ENSSSCG00000024184	18	6145184	6153023	11	0	0.708279	1
FASTKD2	ENSSSCG00000016134	15	110021448	110043121	5	0	0.456509	1
FBRSL1	ENSSSCG00000023569	14	22887227	22977450	13	2	0.0719084	1
FBXL12	ENSSSCG00000013670	2	68692994	68706144	1	1	0.0135	0.554922
FBXL17	ENSSSCG00000014190	2	112989145	113480210	15	0	0.646743	1
FBXL5	ENSSSCG00000008740	8	10913106	10961322	10	2	0.101576	1
FBXO21	ENSSSCG00000009858	14	35313652	35354844	8	0	0.838293	1
FBXO28	ENSSSCG00000024618	10	19936244	19968960	8	1	0.200784	1
FBXO3	ENSSSCG00000013308	2	27145774	27184735	14	0	0.870841	1
FBXO32	ENSSSCG00000005981	4	15895351	15930940	5	0	0.827408	1
FBXO42	ENSSSCG00000024794	6	75364450	75446085	10	0	0.617167	1
FBXO48	ENSSSCG00000008347	3	73831336	73838559	4	0	0.148311	1
FBXO9	ENSSSCG00000002629	7	46723593	46761484	9	2	0.276055	1
FCMR	ENSSSCG00000015656	9	67532083	67546403	12	0	0.999999	1
FCRL1	ENSSSCG00000006456	4	92415705	92451187	7	1	0.705207	1
FCRL3	ENSSSCG00000006457	4	92460859	92504038	10	0	0.933442	1
FCRL4	ENSSSCG00000006458	4	92543003	92567740	10	2	0.233692	1
FCRLA	ENSSSCG00000030246	4	88845460	88855286	7	0	0.839244	1
FDFT1	ENSSSCG00000026044	14	14967273	15104179	14	0	0.918138	1
FEN1	ENSSSCG00000028696	2	9752751	9753893	1	0	0.5127	1
FGD2	ENSSSCG00000001572	7	32648222	32674537	4	0	0.351538	1
FGD3	ENSSSCG00000028185	3	42540550	42622702	1	0	0.5696	1
FGG	ENSSSCG00000024314	8	74553105	74686118	6	0	0.756729	1
FGR	ENSSSCG00000003578	6	84809542	84830361	4	0	0.96479	1
FKBP5	ENSSSCG00000001549	7	31440821	31585350	9	0	0.990171	1
FLII	ENSSSCG00000039324	12	60475733	60487415	12	0	0.999862	1
FMNL1	ENSSSCG00000017333	12	18198767	18225621	11	0	0.999993	1
FMO4	ENSSSCG00000015266	9	63908867	63934983	2	1	0.0155032	0.592567
FN1	ENSSSCG00000016174	15	117658099	117731014	18	0	1	1
FNBP4	ENSSSCG00000030610	2	14896175	14932185	16	0	0.999832	1
FNIP1	ENSSSCG00000014269	2	133958114	134093413	11	0	0.921764	1
FNTA	ENSSSCG00000031510	17	11928357	11978915	5	0	0.825044	1
FOLR1	ENSSSCG00000022236	9	6746007	6760433	11	0	0.999999	1
FOSL2	ENSSSCG00000032527	3	110823666	110843068	4	0	0.705737	1
FOXJ2	ENSSSCG00000039580	5	63061978	63087686	17	3	0.0658445	1
FOXK1	ENSSSCG00000007576	3	3556007	3621142	15	0	0.928652	1
FOXN3	ENSSSCG00000002429	7	111039633	111451893	4	0	0.693874	1
FOXO1	ENSSSCG00000009370	11	15317124	15410473	8	0	0.89616	1
FOXRED2	ENSSSCG00000000142	5	11233902	11254705	9	0	0.919433	1
FOXS1	ENSSSCG00000033613	17	35523409	35537513	11	0	0.685983	1
FPGS	ENSSSCG00000005626	1	268287729	268309411	11	2	0.0957891	1
FRMD4B	ENSSSCG00000011511	13	50541410	50806260	3	1	0.102948	1
FRMD8	ENSSSCG00000012992	2	6822966	6843978	9	0	0.910422	1
FUBP3	ENSSSCG00000005702	1	270652398	270705033	9	1	0.11272	1
FUOM	ENSSSCG00000010791	14	141331808	141336633	4	1	0.0821874	1
FUT8	ENSSSCG00000002283	7	89211549	89692888	3	0	0.307107	1
FYCO1	ENSSSCG00000011317	13	29066986	29146755	12	0	0.999901	1
G3BP1	ENSSSCG00000035676	16	71236025	71276078	11	0	0.940982	1
G3BP2	ENSSSCG00000022940	8	71273126	71363429	5	0	0.860282	1
GAA	ENSSSCG00000017156	12	2314591	2336988	11	0	0.822709	1
GAB2	ENSSSCG00000014891	9	12656882	12851402	12	0	0.917844	1
GABARAPL1	ENSSSCG00000000645	5	61757488	61767593	19	1	0.697734	1
GABBR1	ENSSSCG00000001242	7	22540379	22579121	17	1	0.980905	1
GABPA	ENSSSCG00000037655	13	189278149	189327500	5	1	0.192714	1
GABPB1	ENSSSCG00000004645	1	121413506	121489806	8	0	0.978317	1
GAK	ENSSSCG00000021289	8	240821	296958	10	0	0.692372	1
GALC	ENSSSCG00000027865	7	109894188	109961407	7	0	0.790356	1
GALNS	ENSSSCG00000002645	6	869232	890135	6	0	0.945138	1
GALNT10	ENSSSCG00000017072	16	68723995	68961287	19	1	0.834419	1
GALNT7	ENSSSCG00000009705	14	16717173	16837975	15	0	0.624464	1
GAR1	ENSSSCG00000009137	8	112349104	112414282	2	0	0.152484	1
GATA3	ENSSSCG00000011125	10	63367660	63388859	18	2	0.20423	1
GATAD2B	ENSSSCG00000006562	4	95759073	95864458	3	0	0.095291	1
GCC1	ENSSSCG00000035211	18	20701737	20707138	6	0	0.796384	1
GCLM	ENSSSCG00000037549	4	123371193	123390135	11	1	0.140388	1
GCNT2	ENSSSCG00000033009	7	7328214	7422197	18	0	0.494458	1
GCNT4	ENSSSCG00000029710	2	84102514	84135729	10	0	0.70579	1
GDE1	ENSSSCG00000029212	3	26190287	26206222	7	0	0.328137	1
GDF9	ENSSSCG00000014288	2	135180104	135186389	1	0	0.1499	1
GEMIN4	ENSSSCG00000017809	12	47087480	47133670	15	0	0.988827	1
GEMIN5	ENSSSCG00000017066	16	68279254	68329846	10	0	0.144126	1
GEMIN7	ENSSSCG00000033194	6	51507437	51520954	5	0	0.608513	1
GET1	ENSSSCG00000037381	13	202962664	202988859	1	1	0.0244	0.766646
GFI1	ENSSSCG00000006902	4	124621258	124629639	13	0	0.654488	1
GFPT1	ENSSSCG00000008339	3	72983188	73085319	11	1	0.762777	1
GGA1	ENSSSCG00000024895	5	10190367	10213741	8	1	0.19384	1
GGH	ENSSSCG00000037637	4	70961465	71021839	14	0	0.999343	1
GGNBP2	ENSSSCG00000017688	12	38074050	38111719	18	0	0.501169	1
GHITM	ENSSSCG00000010345	14	85385868	85401674	3	1	0.239173	1
GHSR	ENSSSCG00000020906	13	110981604	111107423	2	0	0.392064	1
GID8	ENSSSCG00000034173	17	62033014	62181480	5	0	0.959653	1
GIGYF2	ENSSSCG00000016291	15	133180663	133313320	13	0	0.591156	1
GIMAP4	ENSSSCG00000027826	18	6429886	6452969	8	0	0.989002	1
GIMAP8	ENSSSCG00000016452	18	6481080	6492071	14	0	0.999866	1
GINM1	ENSSSCG00000030067	1	16360370	16381864	11	1	0.710628	1
GIPR	ENSSSCG00000021053	6	52022681	52033954	1	0	0.4339	1
GIT2	ENSSSCG00000009925	14	40995727	41051895	13	0	0.999476	1
GLB1	ENSSSCG00000024119	13	18878612	18953146	11	0	0.99614	1
GLE1	ENSSSCG00000005652	1	268894276	268922742	10	1	0.0534148	0.994179
GLIPR2	ENSSSCG00000031236	1	236919877	236943823	4	0	0.989459	1
GLMN	ENSSSCG00000006904	4	124773979	124813337	15	0	0.969573	1
GLO1	ENSSSCG00000027778	7	34068806	34183528	10	0	0.973196	1
GLT8D1	ENSSSCG00000011448	13	34828601	34839844	15	0	0.995214	1
GLTP	ENSSSCG00000039012	14	41091628	41119986	9	1	0.575232	1
GLUL	ENSSSCG00000015545	9	123751548	123762547	2	0	0.93237	1
GM2A	ENSSSCG00000017087	16	71742090	71754884	2	0	0.606675	1
GMFG	ENSSSCG00000040981	6	47990237	48000590	1	0	0.8949	1
GMPS	ENSSSCG00000028855	13	95742383	95819762	9	0	0.956318	1
GNAI2	ENSSSCG00000011399	13	32705321	32733363	11	0	0.931676	1
GNAL	ENSSSCG00000022163	6	97342474	97429364	8	0	0.826435	1
GNL2	ENSSSCG00000031631	6	93619453	93645960	1	0	0.7109	1
GNPTAB	ENSSSCG00000000862	5	82361871	82460814	4	0	0.99971	1
GNS	ENSSSCG00000023715	5	29128759	29190235	16	0	0.999904	1
GOLGA5	ENSSSCG00000002455	7	114237145	114273917	12	0	0.999872	1
GOLGA7	ENSSSCG00000020715	17	10623707	10644311	5	0	0.622647	1
GOLM1	ENSSSCG00000010955	10	29118314	29219018	10	1	0.55875	1
GOLM2	ENSSSCG00000023996	1	127131103	127238485	3	0	0.365752	1
GORASP2	ENSSSCG00000015943	15	77048136	77130621	12	0	0.833684	1
GOT2	ENSSSCG00000032985	6	20407198	20432068	7	0	0.915188	1
GPAA1	ENSSSCG00000005912	4	614601	618241	11	0	0.574647	1
GPAT4	ENSSSCG00000007019	17	10691751	10725005	12	0	0.9943	1
GPATCH1	ENSSSCG00000002865	6	42895510	42941560	6	0	0.547399	1
GPBP1L1	ENSSSCG00000028097	6	165671207	165762396	14	1	0.992266	1
GPC1	ENSSSCG00000016364	15	139457669	139484671	1	0	0.973	1
GPNMB	ENSSSCG00000032241	9	92037423	92118040	1	0	0.9986	1
GPR107	ENSSSCG00000038868	1	270190509	270255494	9	1	0.810458	1
GPR137B	ENSSSCG00000038853	14	55125409	55181687	9	1	0.474521	1
GPR35	ENSSSCG00000040095	15	139571086	139591632	3	0	0.613279	1
GPS1	ENSSSCG00000033689	12	951866	958001	8	0	0.282579	1
GPX3	ENSSSCG00000036438	16	71980475	71989026	1	0	0.6346	1
GRAMD1A	ENSSSCG00000002879	6	44569030	44594170	12	1	0.142621	1
GRAMD4	ENSSSCG00000031441	5	2873426	2947801	1	0	0.7337	1
GRB2	ENSSSCG00000017206	12	5940647	6010835	10	0	0.994612	1
GRK2	ENSSSCG00000012918	2	5209436	5227748	3	0	0.832047	1
GRK3	ENSSSCG00000009956	14	43224930	43442985	9	0	0.9111	1
GRK5	ENSSSCG00000010683	14	129113602	129347153	10	0	0.98374	1
GRWD1	ENSSSCG00000003134	6	53849850	53859385	1	1	0	0
GSAP	ENSSSCG00000036113	9	102694861	102787536	11	0	0.980931	1
GSN	ENSSSCG00000037508	1	261295713	261385287	18	0	1	1
GSTA4	ENSSSCG00000002627	7	46610467	46656451	5	0	0.819548	1
GTF3A	ENSSSCG00000009305	11	4857017	4869328	5	0	0.736682	1
GTF3C1	ENSSSCG00000007815	3	19368406	19476235	3	1	0.158323	1
GTF3C3	ENSSSCG00000016070	15	100667320	100701664	3	1	0	0
GTPBP2	ENSSSCG00000001689	7	38603474	38613448	14	1	0.353406	1
GUCD1	ENSSSCG00000010059	14	49572812	49585748	10	0	0.746322	1
GYPC	ENSSSCG00000040701	15	25569938	25606600	15	1	0.707206	1
GZMA	ENSSSCG00000016903	16	34282120	34290477	10	0	0.95863	1
GZMK	ENSSSCG00000016901	16	34217303	34226338	1	0	0.4955	1
H1-3	ENSSSCG00000001137	7	20862942	20882693	11	1	0	0
HADH	ENSSSCG00000009150	8	113950033	114005512	6	0	0.959323	1
HADHB	ENSSSCG00000008569	3	112704023	112753086	11	0	0.860454	1
HBEGF	ENSSSCG00000014362	2	142102456	142115344	12	0	0.785818	1
HDAC3	ENSSSCG00000014388	2	143273191	143287387	11	0	0.756428	1
HDAC4	ENSSSCG00000024777	15	138381627	138614301	2	0	0.380754	1
HDAC7	ENSSSCG00000027859	5	78150558	78186072	18	1	0.396633	1
HEATR5B	ENSSSCG00000008498	3	103112089	103230548	14	2	0.253577	1
HEBP1	ENSSSCG00000040275	5	59492817	59523810	14	2	0.189488	1
HECTD1	ENSSSCG00000001971	7	68318417	68422396	9	0	0.720628	1
HECTD4	ENSSSCG00000009885	14	39326671	39537916	6	0	0.678515	1
HELQ	ENSSSCG00000009236	8	135026315	135061162	9	0	0.774577	1
HELZ	ENSSSCG00000017272	12	13495016	13654931	14	0	0.793182	1
HERC1	ENSSSCG00000004561	1	108205580	108403885	8	2	0.104546	1
HERC2	ENSSSCG00000015853	15	56438107	56649796	10	1	0.495489	1
HERC4	ENSSSCG00000038913	14	71122787	71269415	1	0	0.0846	1
HERC6	ENSSSCG00000021712	8	130594939	130665145	13	0	0.619601	1
HILPDA	ENSSSCG00000031109	18	19944930	19947080	5	0	0.907378	1
HINT1	ENSSSCG00000014264	2	133467137	133475734	12	0	0.971356	1
HIVEP2	ENSSSCG00000004138	1	22241840	22436089	12	0	0.401129	1
HLA-DOB	ENSSSCG00000001459	7	25030438	25037951	18	1	0.957887	1
HLCS	ENSSSCG00000012059	13	200407540	200608129	4	0	0.460741	1
HLTF	ENSSSCG00000025293	13	89261192	89333000	7	0	0.263581	1
HM13	ENSSSCG00000007228	17	35248569	35288424	3	0	0.999791	1
HMBS	ENSSSCG00000015108	9	46300050	46313936	1	0	0.1006	1
HMCES	ENSSSCG00000011611	13	71732277	71753504	12	0	0.698925	1
HMGCR	ENSSSCG00000014080	2	84380225	84402956	7	0	0.943799	1
HNRNPA2B1	ENSSSCG00000036350	18	46205418	46215858	17	1	0.501508	1
HNRNPDL	ENSSSCG00000037245	8	135802894	135809866	16	0	1	1
HNRNPH3	ENSSSCG00000010238	14	71486255	71497387	14	0	0.978269	1
HP1BP3	ENSSSCG00000003511	6	78975550	79007214	11	0	0.927293	1
HPS3	ENSSSCG00000011699	13	89360874	89410525	9	0	0.868342	1
HPS5	ENSSSCG00000037358	2	40904116	41025952	13	0	0.998625	1
HPSE	ENSSSCG00000009237	8	135081151	135120889	18	0	0.999999	1
HS1BP3	ENSSSCG00000030115	3	117609033	117648383	1	0	0.5748	1
HS6ST1	ENSSSCG00000022197	15	59066603	59108777	1	1	0.0209	0.680097
HSBP1	ENSSSCG00000031892	6	4793920	4798191	7	0	0.892674	1
HSD17B12	ENSSSCG00000021739	2	18456019	18611782	11	0	0.660465	1
HSD17B7	ENSSSCG00000006337	4	87720118	87742992	1	0	0.6051	1
HSD3B7	ENSSSCG00000032369	3	17459627	17463386	5	0	0.967601	1
HSDL1	ENSSSCG00000002681	6	4479932	4501237	8	1	0.619859	1
HSPB1	ENSSSCG00000039962	3	10037936	10039915	2	0	0.783343	1
HTT	ENSSSCG00000008697	8	1809785	1934024	12	0	0.306614	1
HUS1	ENSSSCG00000028523	18	48522997	48538788	12	0	0.83341	1
ICAM2	ENSSSCG00000039909	12	14881923	14997426	15	0	0.999999	1
ICE2	ENSSSCG00000004577	1	111489760	111561910	1	0	0.0848	1
ICOS	ENSSSCG00000025042	15	107350203	107370123	6	0	0.861532	1
IDH1	ENSSSCG00000023264	15	111341152	111362280	11	2	0.324366	1
IDH3A	ENSSSCG00000032498	7	47759431	47778956	17	3	0.152368	1
IDO1	ENSSSCG00000007007	17	9245196	9260491	16	6	0	0
IER5	ENSSSCG00000015541	9	122633781	122635948	7	1	0.392524	1
IFI44	ENSSSCG00000003763	6	134612207	134650811	14	1	0.665029	1
IFI44L	ENSSSCG00000027660	6	134659633	134680050	14	0	1	1
IFIH1	ENSSSCG00000015897	15	68928244	68985074	4	0	0.0272595	0.768179
IFNGR2	ENSSSCG00000034378	13	197007303	197035604	15	1	0.644501	1
IFT46	ENSSSCG00000029649	9	45844619	45861870	10	0	0.589287	1
IFT52	ENSSSCG00000007364	17	46202359	46247298	1	0	0.3837	1
IGF1	ENSSSCG00000000857	5	81775970	81848037	1	0	0.1289	1
IGF2R	ENSSSCG00000004044	1	7368103	7472548	11	0	0.964508	1
IKBKE	ENSSSCG00000015644	9	67123265	67147992	12	0	0.991426	1
IKZF1	ENSSSCG00000038345	9	136372724	136464942	13	0	0.747235	1
IKZF3	ENSSSCG00000017494	12	22466414	22562312	8	0	0.999809	1
IKZF5	ENSSSCG00000023565	14	132544591	132563124	9	1	0.256045	1
IL10	ENSSSCG00000015652	9	67400727	67405711	8	0	0.885235	1
IL10RA	ENSSSCG00000015085	9	45310553	45389323	14	0	1	1
IL10RB	ENSSSCG00000041289	13	196853469	196884932	10	0	0.847391	1
IL12RB2	ENSSSCG00000003799	6	145212973	145281792	4	0	0.119556	1
IL17B	ENSSSCG00000014434	2	150516617	150545581	7	0	0.978433	1
IL1R2	ENSSSCG00000028331	3	52367437	52406334	2	0	0.934273	1
IL4R	ENSSSCG00000007817	3	19523564	19576544	13	0	0.999999	1
IL6R	ENSSSCG00000027628	4	95322426	95381282	9	0	0.512126	1
IL6ST	ENSSSCG00000016916	16	35101304	35211982	10	0	0.980733	1
IL7R	ENSSSCG00000016832	16	21300111	21329585	16	0	0.999889	1
IMP4	ENSSSCG00000015734	15	31970188	31976376	8	1	0.666763	1
IMPA1	ENSSSCG00000033791	4	54935860	54984238	16	0	0.418371	1
ING5	ENSSSCG00000032505	15	140244006	140280190	11	1	0.395489	1
INIP	ENSSSCG00000026194	1	253375199	253393852	17	0	0.9249	1
INPP4B	ENSSSCG00000009050	8	84811772	85514518	12	1	0.312807	1
INPP5D	ENSSSCG00000016298	15	133501092	133626647	9	0	0.989714	1
INPPL1	ENSSSCG00000014811	9	6792884	6808028	13	0	0.997409	1
INSIG1	ENSSSCG00000016420	18	2885611	2898767	11	1	0.830774	1
INTS1	ENSSSCG00000007558	3	979404	1005566	5	2	0.00636589	0.340646
INTS6	ENSSSCG00000009384	11	16372805	16468252	5	1	0.352732	1
INTS8	ENSSSCG00000006096	4	41821764	41878868	12	0	0.870599	1
IPO5	ENSSSCG00000009509	11	67004076	67060552	10	0	0.986076	1
IQCE	ENSSSCG00000007568	3	1861200	1903036	1	0	0.2068	1
IQGAP2	ENSSSCG00000014088	2	85294434	85636317	13	0	0.89008	1
IQSEC1	ENSSSCG00000027812	13	71030878	71366685	14	2	0.373059	1
IRAK3	ENSSSCG00000000475	5	30525948	30609922	1	0	0.4785	1
IRAK4	ENSSSCG00000000799	5	74834600	74882163	8	0	0.810975	1
IREB2	ENSSSCG00000001756	7	47479629	47529227	5	0	0.670463	1
IRF2	ENSSSCG00000015782	15	45546779	45656928	1	0	0.909	1
IRF2BP2	ENSSSCG00000038132	14	56545189	56551125	13	0	0.988283	1
IRF3	ENSSSCG00000003178	6	54701668	54707151	5	0	0.865497	1
IRF5	ENSSSCG00000016573	18	19678686	19691154	1	0	0.5839	1
IRF7	ENSSSCG00000012853	2	371606	375381	1	0	0.5255	1
IRF8	ENSSSCG00000034980	6	3041645	3137549	16	0	0.999998	1
IRS2	ENSSSCG00000034763	11	76626179	76653881	5	0	0.675772	1
ISCU	ENSSSCG00000023380	14	42215608	42222711	4	0	0.850826	1
ISG15	ENSSSCG00000040575	6	63363173	63364208	1	0	0.3664	1
ISG20L2	ENSSSCG00000006471	4	93366188	93372407	4	0	0.417873	1
IST1	ENSSSCG00000002743	6	14836749	14911313	9	0	0.999999	1
ITCH	ENSSSCG00000007280	17	37810183	37918208	9	0	0.558168	1
ITFG1	ENSSSCG00000033527	6	37193711	37432884	8	2	0.0588768	1
ITFG2	ENSSSCG00000000742	5	67291771	67305758	9	1	0.348174	1
ITGA6	ENSSSCG00000015955	15	78504078	78591779	14	0	0.932146	1
ITGAM	ENSSSCG00000007754	3	17136161	17273657	17	0	0.990672	1
ITGB2	ENSSSCG00000025133	13	207512954	207544108	15	0	0.997399	1
ITGB5	ENSSSCG00000037905	13	135467798	135587483	16	2	0.340699	1
ITGB7	ENSSSCG00000000257	5	18419436	18434526	18	0	0.838078	1
ITGB8	ENSSSCG00000015375	9	89341141	89450679	3	0	0.825297	1
ITPK1	ENSSSCG00000002457	7	114361968	114520793	15	1	0.439918	1
ITPR3	ENSSSCG00000001518	7	29835898	29902160	15	0	0.681698	1
IVD	ENSSSCG00000004774	1	130893983	130940350	11	1	0.261283	1
IWS1	ENSSSCG00000035410	15	59822797	59879423	4	0	0.57121	1
JADE2	ENSSSCG00000014303	2	136788372	136832003	17	1	0.842093	1
JAZF1	ENSSSCG00000016691	18	44488511	44827091	3	0	0.897109	1
KARS1	ENSSSCG00000002704	6	12056571	12073749	12	0	1	1
KAT6B	ENSSSCG00000010316	14	77375758	77597674	1	0	0.1107	1
KATNAL1	ENSSSCG00000009326	11	7001314	7085318	5	0	0.520929	1
KCNA3	ENSSSCG00000006802	4	109495186	109509774	12	1	0.707717	1
KCNAB2	ENSSSCG00000020749	6	66928444	67016836	11	0	0.800535	1
KCNK6	ENSSSCG00000038902	6	47237573	47249153	1	0	0.5742	1
KCTD12	ENSSSCG00000009468	11	48943477	49031093	15	0	0.988219	1
KCTD13	ENSSSCG00000040888	3	18124573	18141565	9	1	0.223985	1
KCTD20	ENSSSCG00000001562	7	32115084	32195073	9	0	0.999642	1
KCTD3	ENSSSCG00000010811	10	5753831	5815086	16	1	0.37527	1
KCTD7	ENSSSCG00000040985	3	16382568	16393841	6	0	0.918748	1
KDM2A	ENSSSCG00000029637	2	5240287	5357164	13	0	0.800454	1
KDM3A	ENSSSCG00000008221	3	58299706	58354941	15	1	0.839082	1
KDM4B	ENSSSCG00000024570	2	73747641	73889865	3	1	0.0619347	1
KDM5A	ENSSSCG00000029464	5	67629380	67716651	18	0	0.95463	1
KDM5B	ENSSSCG00000010928	10	24736834	24831447	9	0	0.806518	1
KDSR	ENSSSCG00000025744	1	158288544	158518879	2	1	0.0640816	1
KHK	ENSSSCG00000008556	3	112017590	112031558	5	2	0	0
KIAA0930	ENSSSCG00000000018	5	4152072	4195613	13	1	0.549719	1
KIAA1109	ENSSSCG00000009090	8	101737086	101937156	12	0	0.973865	1
KIF1A	ENSSSCG00000016401	15	139610626	139694826	1	0	0.4742	1
KIF1C	ENSSSCG00000017900	12	51897763	51924437	1	0	0.4403	1
KIF21B	ENSSSCG00000021706	10	23444998	23491185	19	0	0.998902	1
KIF3B	ENSSSCG00000007247	17	35914246	35995363	7	0	0.97889	1
KIFC2	ENSSSCG00000026924	4	324623	332435	6	0	0.861115	1
KIN	ENSSSCG00000033095	10	63599632	63635969	17	0	0.966111	1
KIZ	ENSSSCG00000007108	17	28980328	29082392	1	0	0.8653	1
KLF11	ENSSSCG00000038643	3	126418996	126429904	10	3	0.0409637	0.889021
KLF13	ENSSSCG00000026006	1	143493527	143540563	4	0	0.999368	1
KLHDC4	ENSSSCG00000002652	6	1617651	1677132	12	0	0.906414	1
KLHL28	ENSSSCG00000004996	1	175164027	175198100	5	0	0.622326	1
KLHL36	ENSSSCG00000038285	6	4066714	4080160	7	0	0.627233	1
KLHL5	ENSSSCG00000008787	8	30361386	30440754	16	0	0.995953	1
KLHL8	ENSSSCG00000009226	8	131634162	131700096	10	0	0.773465	1
KLRD1	ENSSSCG00000000642	5	61646505	61672115	5	0	0.611624	1
KMO	ENSSSCG00000025686	10	12431982	12490409	6	0	0.978253	1
KNOP1	ENSSSCG00000025203	3	26021688	26035575	1	0	0.8191	1
KPNA6	ENSSSCG00000034017	6	88611462	88656278	10	1	0.857491	1
KSR1	ENSSSCG00000017753	12	43985740	44135833	12	0	0.640733	1
KYAT3	ENSSSCG00000006925	4	127451516	127507760	8	2	0.0139651	0.560464
KYNU	ENSSSCG00000015673	15	8850665	8982945	2	1	0.00939258	0.443477
LAMTOR1	ENSSSCG00000014804	9	6672475	6680053	3	0	0.848742	1
LANCL2	ENSSSCG00000023801	18	48550943	48593455	1	0	0.5024	1
LAP3	ENSSSCG00000023604	8	12590330	12619102	13	0	0.810231	1
LAPTM4A	ENSSSCG00000008602	3	118152586	118170279	1	0	0.3482	1
LARP4	ENSSSCG00000028516	5	16177243	16353548	12	1	0.620914	1
LASP1	ENSSSCG00000040642	12	23222708	23267855	12	0	1	1
LCP1	ENSSSCG00000009412	11	21130045	21222009	14	0	1	1
LCP2	ENSSSCG00000017006	16	53697020	53741726	15	0	0.998877	1
LDB1	ENSSSCG00000010574	14	113113177	113126819	3	0	0.910587	1
LDLRAD4	ENSSSCG00000027417	6	96401650	96577643	15	0	0.804102	1
LEMD2	ENSSSCG00000001520	7	29980395	29997356	17	0	0.932693	1
LEMD3	ENSSSCG00000000469	5	29596334	29673875	9	0	0.95085	1
LEPROTL1	ENSSSCG00000038085	15	54916038	54929762	7	0	0.905372	1
LETM1	ENSSSCG00000008675	8	898178	926607	2	0	0.517541	1
LGALS3BP	ENSSSCG00000036383	12	3212432	3222711	13	1	0.248373	1
LGALS8	ENSSSCG00000010146	14	54867017	54892049	9	0	0.752555	1
LGMN	ENSSSCG00000002452	7	114173693	114217103	12	0	1	1
LHFPL2	ENSSSCG00000028536	2	87322934	87498724	19	0	0.98967	1
LIG1	ENSSSCG00000003128	6	53620483	53686562	5	0	0.957814	1
LIG3	ENSSSCG00000024770	12	40147681	40183622	10	0	0.872859	1
LIMD1	ENSSSCG00000011313	13	28730260	28811616	4	0	0.998195	1
LIMK2	ENSSSCG00000010025	14	47946396	48040822	7	0	0.123614	1
LIN37	ENSSSCG00000002898	6	45175500	45181391	2	0	0.594341	1
LIN7C	ENSSSCG00000022806	2	32734691	32856322	10	1	0.224422	1
LIPA	ENSSSCG00000010450	14	101123381	101254725	10	0	1	1
LLGL1	ENSSSCG00000040859	12	60487341	60500451	1	0	0.7802	1
LMAN1	ENSSSCG00000004908	1	161607139	161631650	7	0	0.343957	1
LMAN2L	ENSSSCG00000026939	3	56878940	56936319	14	0	0.406497	1
LMBR1L	ENSSSCG00000000189	5	15121550	15135252	16	0	0.975737	1
LMNB1	ENSSSCG00000014248	2	129807318	129871725	12	0	0.490189	1
LMTK2	ENSSSCG00000007599	3	5322255	5409178	1	0	0.5924	1
LNPEP	ENSSSCG00000014173	2	103567601	103661079	15	0	0.999256	1
LPGAT1	ENSSSCG00000015603	9	131313694	131504473	12	2	0.251854	1
LPIN1	ENSSSCG00000008624	3	124940548	125074123	9	1	0.530381	1
LPIN2	ENSSSCG00000038494	6	103578549	103728151	11	0	0.999531	1
LPL	ENSSSCG00000040631	14	4104772	4135814	1	0	0.5292	1
LRBA	ENSSSCG00000009021	8	77970069	78680275	5	0	0.544096	1
LRCH1	ENSSSCG00000009408	11	20688596	20906608	14	3	0.0529315	0.994179
LRMDA	ENSSSCG00000034308	14	77957851	79051453	3	0	0.128156	1
LRPAP1	ENSSSCG00000008701	8	2125405	2145647	12	0	0.986364	1
LRRC41	ENSSSCG00000003904	6	165134690	165156915	2	1	0.00478971	0.293975
LRRC47	ENSSSCG00000039516	6	65260793	65271729	14	0	0.708026	1
LRRC58	ENSSSCG00000034616	13	139927781	139948702	2	0	0.754113	1
LRRC59	ENSSSCG00000028019	12	26675054	26694271	4	1	0.158846	1
LRRC8C	ENSSSCG00000006917	4	126931849	127079843	13	1	0.794274	1
LRRC8D	ENSSSCG00000038417	4	126766211	126874275	10	0	0.715017	1
LRRFIP2	ENSSSCG00000027738	13	21670424	21790343	11	0	0.949564	1
LSM14B	ENSSSCG00000026052	17	61553712	61564431	14	0	0.998793	1
LTN1	ENSSSCG00000030528	13	192295763	192373946	11	0	0.837346	1
LUC7L	ENSSSCG00000007979	3	41437262	41473112	1	0	0.1907	1
LY86	ENSSSCG00000032355	7	4108118	4156625	12	0	0.997961	1
LY9	ENSSSCG00000006375	4	89701357	89729878	15	0	0.981796	1
LZIC	ENSSSCG00000033257	6	70259151	70271940	10	1	0.541562	1
LZTS1	ENSSSCG00000028559	14	4344496	4404208	6	0	0.899614	1
MACROH2A1	ENSSSCG00000014307	2	137535131	137623889	4	0	0.937291	1
MAD1L1	ENSSSCG00000038766	3	1236066	1559041	1	0	0.2601	1
MAD2L2	ENSSSCG00000003419	6	71773681	71779183	11	0	0.259448	1
MAF	ENSSSCG00000040607	6	8468112	8485223	9	1	0.311728	1
MALT1	ENSSSCG00000004917	1	162076951	162144880	1	0	0.4755	1
MAML2	ENSSSCG00000034879	9	27997887	28371198	5	1	0.338248	1
MAN1A1	ENSSSCG00000004244	1	42729112	42896283	6	0	0.761538	1
MAN2A1	ENSSSCG00000014195	2	114675916	114856055	14	0	0.981342	1
MAN2C1	ENSSSCG00000001881	7	58248384	58261203	1	0	0.2354	1
MANBA	ENSSSCG00000009166	8	118251236	118364856	17	0	0.949623	1
MANEA	ENSSSCG00000035648	1	62887881	62945583	3	0	0.382969	1
MAP2K3	ENSSSCG00000034379	12	61396331	61421579	5	0	0.340535	1
MAP3K11	ENSSSCG00000037531	2	6640056	6657713	4	1	0.0585408	1
MAP3K5	ENSSSCG00000026041	1	27380142	27600495	7	0	0.391374	1
MAP3K7	ENSSSCG00000004334	1	58481956	58548057	12	0	0.506633	1
MAP4K1	ENSSSCG00000002962	6	47458539	47475815	4	0	0.327619	1
MAP4K2	ENSSSCG00000013020	2	7365231	7378998	18	0	0.835226	1
MAP4K4	ENSSSCG00000008164	3	52484274	52649410	9	0	0.990682	1
MAPK1	ENSSSCG00000010081	14	50082896	50165523	7	0	0.979368	1
MAPKAPK2	ENSSSCG00000015650	9	67314484	67365061	11	0	0.999525	1
MAPKAPK5	ENSSSCG00000009890	14	39846606	39886455	6	0	0.874799	1
MARCHF10	ENSSSCG00000017299	12	15969848	16052680	3	1	0.049293	0.980971
MAVS	ENSSSCG00000007143	17	31850155	31869187	10	1	0.490143	1
MBD4	ENSSSCG00000033303	13	68814823	68828580	1	0	0.7112	1
MBOAT2	ENSSSCG00000023539	3	127243275	127360560	1	0	0.8782	1
MCCC2	ENSSSCG00000016971	16	47917291	47996540	10	0	0.28895	1
MCM6	ENSSSCG00000035564	15	15917042	15985405	9	0	0.914389	1
MCUR1	ENSSSCG00000001057	7	10116004	10142909	13	1	0.937492	1
MDC1	ENSSSCG00000001362	7	23229508	23247641	12	1	0.332224	1
MDH2	ENSSSCG00000025486	3	10120084	10132830	10	0	0.999991	1
MDM1	ENSSSCG00000000483	5	32640945	32673638	1	1	0.0114	0.4902
MDM4	ENSSSCG00000015284	9	65175377	65223132	14	0	0.950663	1
MDN1	ENSSSCG00000004328	1	57660224	57826368	11	0	0.657729	1
MED13L	ENSSSCG00000009864	14	36064067	36384562	15	1	0.204613	1
MED21	ENSSSCG00000041972	5	46725564	46736389	1	0	0.4323	1
MED24	ENSSSCG00000029102	12	22296146	22332199	15	1	0.32866	1
MED25	ENSSSCG00000003197	6	54817236	54851834	4	1	0.0293115	0.802068
MED27	ENSSSCG00000005720	1	271724910	271928367	1	0	0.7019	1
MED7	ENSSSCG00000017058	16	66000010	66123781	7	0	0.412752	1
MED9	ENSSSCG00000018053	12	60906718	60933945	6	0	0.221758	1
MEF2D	ENSSSCG00000006482	4	93581598	93651639	16	0	0.983808	1
METRNL	ENSSSCG00000017137	12	228503	241496	5	0	0.951855	1
METTL1	ENSSSCG00000025027	5	23053150	23062991	2	0	0.302136	1
METTL14	ENSSSCG00000009113	8	105015420	105053563	14	0	0.948919	1
METTL17	ENSSSCG00000021718	7	78127629	78145331	4	0	0.645548	1
METTL25	ENSSSCG00000000941	5	99226017	99358587	1	0	0.5713	1
METTL6	ENSSSCG00000011190	13	2638384	2654795	2	1	0.0153644	0.592567
MFAP3	ENSSSCG00000034706	16	69099971	69121447	18	1	0.230461	1
MFN2	ENSSSCG00000003434	6	72026722	72056439	11	2	0.0338	0.830515
MFSD11	ENSSSCG00000029343	12	4774678	4801456	13	0	0.816696	1
MFSD3	ENSSSCG00000005899	4	293708	295789	9	1	0.131451	1
MFSD5	ENSSSCG00000000264	5	18476365	18478741	4	0	0.115832	1
MFSD9	ENSSSCG00000038714	3	51511436	51528050	1	0	0.1216	1
MGAT1	ENSSSCG00000014538	2	57900216	57920977	1	0	0.5529	1
MIB1	ENSSSCG00000025478	6	106914006	107040106	5	0	0.915833	1
MIEN1	ENSSSCG00000017496	12	22588118	22590251	9	0	0.958682	1
MIIP	ENSSSCG00000003435	6	72064675	72076299	2	0	0.819876	1
MINK1	ENSSSCG00000017917	12	52016299	52066861	4	1	0.0376364	0.881712
MIS12	ENSSSCG00000034958	12	51505381	51507943	6	1	0.191164	1
MKLN1	ENSSSCG00000016549	18	17501855	17832503	5	1	0.215211	1
MKNK1	ENSSSCG00000003898	6	164887764	164933522	12	0	0.816757	1
MKNK2	ENSSSCG00000013448	2	76510303	76522885	7	0	0.310307	1
MLF2	ENSSSCG00000000690	5	63951676	64009668	9	0	0.945941	1
MLXIP	ENSSSCG00000009794	14	30577661	30646243	12	0	0.870127	1
MMD	ENSSSCG00000017605	12	31695849	31723726	7	0	0.71522	1
MMP19	ENSSSCG00000000368	5	21280130	21285774	1	0	0.5904	1
MMP9	ENSSSCG00000007436	17	48175056	48188264	7	0	0.999989	1
MMUT	ENSSSCG00000001732	7	43597292	43624609	16	1	0.492671	1
MOB3C	ENSSSCG00000003897	6	164875674	164887492	12	1	0.32642	1
MON1B	ENSSSCG00000002701	6	10714147	10725444	11	0	0.995652	1
MORF4L1	ENSSSCG00000001769	7	48050045	48075796	10	0	0.740958	1
MOV10	ENSSSCG00000006776	4	107738112	107763596	14	1	0.980061	1
MPDU1	ENSSSCG00000017955	12	52878764	52882863	10	0	0.261586	1
MPHOSPH8	ENSSSCG00000009570	11	447052	480121	10	0	0.966332	1
MPV17L2	ENSSSCG00000013896	2	59609818	59613161	10	0	0.893236	1
MRC1	ENSSSCG00000011038	10	44107072	44244410	14	0	0.549547	1
MRC2	ENSSSCG00000017300	12	16059778	16119702	1	0	0.0937	1
MREG	ENSSSCG00000016175	15	118208684	118273680	9	2	0.0070489	0.367543
MROH1	ENSSSCG00000005924	4	507227	577132	11	0	0.608047	1
MRPL13	ENSSSCG00000005996	4	18608883	18671519	8	1	0.699503	1
MRPL15	ENSSSCG00000030578	4	77068334	77083723	5	0	0.911704	1
MRPL18	ENSSSCG00000004047	1	7581763	7590032	6	0	0.739464	1
MRPL22	ENSSSCG00000017065	16	68228632	68279218	7	0	0.464875	1
MRPL39	ENSSSCG00000012021	13	189148714	189167880	12	0	0.891478	1
MRPL4	ENSSSCG00000013656	2	69063626	69082692	7	2	0.0766667	1
MRPL44	ENSSSCG00000016232	15	125732383	125740085	4	0	0.894179	1
MRPL45	ENSSSCG00000023263	12	23751926	23766459	6	1	0.0825789	1
MRPL9	ENSSSCG00000028343	4	97448169	97474061	6	1	0.182402	1
MRPS12	ENSSSCG00000031860	6	47728552	47736050	7	0	0.583442	1
MRPS23	ENSSSCG00000035193	12	34016994	34132840	18	1	0.997408	1
MRPS33	ENSSSCG00000013470	18	8883458	8897975	8	0	0.783468	1
MRPS9	ENSSSCG00000028020	3	49625248	49681440	13	1	0.162216	1
MRRF	ENSSSCG00000005532	1	262353032	262418243	6	0	0.371728	1
MRS2	ENSSSCG00000001087	7	19244660	19296516	6	0	0.386983	1
MRTFA	ENSSSCG00000000075	5	7757950	7975926	13	0	0.851218	1
MRTO4	ENSSSCG00000034814	6	77747567	77757721	8	1	0.25974	1
MSH2	ENSSSCG00000008428	3	93081219	93163628	6	0	0.79196	1
MSR1	ENSSSCG00000006979	17	3857171	3939726	15	1	0.752656	1
MTAP	ENSSSCG00000005135	1	200882955	200934639	3	0	0.782778	1
MTFR1L	ENSSSCG00000003553	6	83265420	83280250	3	1	0.00295672	0.197772
MTG1	ENSSSCG00000029088	14	141372233	141384315	6	0	0.369649	1
MTHFR	ENSSSCG00000003428	6	71863636	71881820	6	0	0.452546	1
MTMR12	ENSSSCG00000031509	16	18461129	18537908	3	0	0.437328	1
MTMR3	ENSSSCG00000009994	14	46875032	47023505	7	0	0.970755	1
MTMR9	ENSSSCG00000035133	14	14458042	14504449	3	1	0.0298375	0.80729
MTPAP	ENSSSCG00000011018	10	40764362	40872854	6	0	0.375404	1
MTPN	ENSSSCG00000039290	18	13330091	13400046	11	0	0.999972	1
MTR	ENSSSCG00000010143	14	54546981	54652759	2	0	0.861923	1
MTRF1L	ENSSSCG00000004076	1	13446490	13458288	3	1	0.300838	1
MTRR	ENSSSCG00000017100	16	74245224	74270802	13	0	0.982169	1
MTX3	ENSSSCG00000014116	2	88664517	88680340	2	0	0.119978	1
MUS81	ENSSSCG00000012973	2	6463413	6469112	2	0	0.236522	1
MVP	ENSSSCG00000027946	3	18052935	18081155	16	1	0.957286	1
MX1	ENSSSCG00000012077	13	204843754	204868922	3	0	0.417185	1
MXD1	ENSSSCG00000008334	3	72517832	72545247	3	0	0.893299	1
MXD4	ENSSSCG00000008687	8	1203172	1216725	11	0	0.53959	1
MYBL2	ENSSSCG00000007366	17	46256257	46287929	15	0	0.497584	1
MYLIP	ENSSSCG00000001063	7	12117240	12137929	15	1	0.752321	1
MYNN	ENSSSCG00000026829	13	108435324	108457255	4	0	0.481925	1
MYO9B	ENSSSCG00000013876	2	60455605	60567505	10	1	0.265731	1
MZB1	ENSSSCG00000029239	2	141277544	141279641	10	1	0.326991	1
N4BP2	ENSSSCG00000008792	8	31207754	31287944	8	0	0.148907	1
NAA25	ENSSSCG00000009887	14	39606881	39682485	6	0	0.508242	1
NAAA	ENSSSCG00000008973	8	71573783	71603338	19	0	0.969359	1
NABP1	ENSSSCG00000016062	15	96313903	96335191	11	0	0.581882	1
NADK2	ENSSSCG00000016836	16	21506769	21557274	1	0	0.6138	1
NAGA	ENSSSCG00000000050	5	6571037	6590546	15	3	0.157746	1
NAMPT	ENSSSCG00000015435	9	106119899	106294587	4	0	0.731268	1
NANS	ENSSSCG00000005373	1	239842063	239919984	13	1	0.470973	1
NAP1L4	ENSSSCG00000012856	2	2067870	2117487	5	1	0.391696	1
NAPA	ENSSSCG00000003120	6	53238678	53275230	10	1	0.578584	1
NAPB	ENSSSCG00000031219	17	30359420	30396078	4	1	0.203686	1
NAPSA	ENSSSCG00000003212	6	55221204	55230449	4	0	0.430492	1
NARF	ENSSSCG00000017126	12	632362	651817	12	2	0.335511	1
NAT10	ENSSSCG00000013304	2	26786172	26826992	10	0	0.414571	1
NAV3	ENSSSCG00000029249	5	103013798	103368021	17	2	0.320387	1
NAXD	ENSSSCG00000029502	11	77210228	77230681	7	1	0.78108	1
NCF1	ENSSSCG00000007722	3	11820285	11839426	6	0	0.896138	1
NCF2	ENSSSCG00000015559	9	124773498	124812928	15	0	0.986582	1
NCF4	ENSSSCG00000000137	5	10874953	10994015	14	0	0.991294	1
NCK2	ENSSSCG00000008144	3	49063988	49198664	19	2	0.603011	1
NCKAP1L	ENSSSCG00000000295	5	19677875	19723132	16	0	0.998485	1
NCOA1	ENSSSCG00000008581	3	113997236	114251078	6	0	0.921524	1
NCOA2	ENSSSCG00000006194	4	64954120	65246572	9	1	0.408369	1
NCOR2	ENSSSCG00000009761	14	28624702	28819404	13	2	0.20408	1
NDE1	ENSSSCG00000040479	3	7125936	7180623	2	0	0.386498	1
NDST1	ENSSSCG00000032731	2	151489521	151522751	5	0	0.809631	1
NDUFA2	ENSSSCG00000014371	2	142359007	142361131	5	0	0.822555	1
NECAP1	ENSSSCG00000025179	5	63122325	63188981	6	2	0.00197224	0.163764
NECAP2	ENSSSCG00000003477	6	75527064	75546843	12	0	0.999999	1
NEDD1	ENSSSCG00000000890	5	86693815	86737229	12	1	0.911796	1
NEDD9	ENSSSCG00000023956	7	7807044	8093553	6	1	0.348228	1
NEIL1	ENSSSCG00000001882	7	58261761	58283092	1	0	0.106	1
NELFA	ENSSSCG00000008681	8	1018444	1039127	4	0	0.305769	1
NELFCD	ENSSSCG00000007521	17	59128694	59143205	8	0	0.893778	1
NELFE	ENSSSCG00000001423	7	24036981	24046983	8	0	0.45387	1
NEMP2	ENSSSCG00000016053	15	95097132	95140479	4	0	0.157034	1
NET1	ENSSSCG00000023105	10	65426516	65459754	15	1	0.781301	1
NEU1	ENSSSCG00000001418	7	23947061	23958666	11	1	0.854948	1
NF2	ENSSSCG00000028707	14	46653902	46731999	1	0	0.9324	1
NFATC2IP	ENSSSCG00000007808	3	18609911	18622665	12	1	0.261944	1
NFE2L1	ENSSSCG00000017525	12	24303399	24316763	13	0	0.838117	1
NFKB2	ENSSSCG00000010580	14	113406004	113414173	5	0	0.997367	1
NFKBIB	ENSSSCG00000026904	6	47703636	47712664	8	0	0.467167	1
NFKBIE	ENSSSCG00000001703	7	39255075	39263339	4	0	0.833273	1
NFRKB	ENSSSCG00000015242	9	56614227	56656057	14	2	0.402442	1
NFX1	ENSSSCG00000010994	10	33055408	33200680	5	0	0.663937	1
NIN	ENSSSCG00000005022	1	180479588	180621895	10	0	0.830516	1
NINJ1	ENSSSCG00000040061	3	42642101	42673002	2	0	0.695071	1
NIPA2	ENSSSCG00000036898	15	32175104	32202335	9	0	0.827138	1
NIPSNAP2	ENSSSCG00000036659	3	16882643	16941739	4	0	0.966862	1
NISCH	ENSSSCG00000011442	13	34595891	34630303	5	0	0.989446	1
NIT2	ENSSSCG00000011968	13	158630743	158653095	5	0	0.73867	1
NKAPD1	ENSSSCG00000015044	9	39775676	39787969	7	0	0.203124	1
NKTR	ENSSSCG00000011284	13	26125072	26174540	12	0	0.620122	1
NLRC3	ENSSSCG00000007956	3	38673622	38717451	8	0	0.828115	1
NLRC5	ENSSSCG00000039751	6	18937665	19036820	15	1	0.928588	1
NLRX1	ENSSSCG00000044952	9	46384375	46400750	1	0	0.1621	1
NME6	ENSSSCG00000011347	13	31046906	31053130	8	0	0.673349	1
NMI	ENSSSCG00000022011	15	941505	965443	15	0	0.999692	1
NMUR1	ENSSSCG00000016277	15	132216968	132228645	1	0	0.3785	1
NOL10	ENSSSCG00000008635	3	125861432	125956887	1	0	0.9783	1
NOL9	ENSSSCG00000030253	6	67375192	67396431	17	0	0.999689	1
NOP56	ENSSSCG00000027676	17	32960099	32965370	15	2	0.173179	1
NOS3	ENSSSCG00000016450	18	6209156	6228938	7	0	0.674422	1
NOTCH2	ENSSSCG00000006709	4	100951507	101150198	8	0	0.908371	1
NPC1	ENSSSCG00000003707	6	108402877	108450990	14	0	0.984436	1
NR1H2	ENSSSCG00000003211	6	55237953	55245456	7	0	0.726778	1
NR2C1	ENSSSCG00000000902	5	88231264	88277997	1	0	0.6339	1
NR3C1	ENSSSCG00000014401	2	144822937	144956095	9	1	0.926277	1
NRBP1	ENSSSCG00000022454	3	111718580	111733304	1	0	0.5714	1
NRBP2	ENSSSCG00000038025	4	800059	808024	6	0	0.170151	1
NRDE2	ENSSSCG00000002434	7	112038234	112090511	7	1	0.0330347	0.830515
NRIP1	ENSSSCG00000021038	13	179824862	179915177	1	0	0.7049	1
NRP1	ENSSSCG00000011102	10	56280363	56430777	9	0	0.999989	1
NRP2	ENSSSCG00000026383	15	108974816	109092309	16	1	0.0862909	1
NSD1	ENSSSCG00000014044	2	80654378	80809059	4	0	0.564674	1
NSD2	ENSSSCG00000008682	8	963884	1018025	2	0	0.643477	1
NSF	ENSSSCG00000017316	12	17458990	17708903	13	1	0.147142	1
NSL1	ENSSSCG00000015593	9	130622331	130668936	8	1	0.360693	1
NSMAF	ENSSSCG00000006236	4	74236830	74298193	2	0	0.313949	1
NSUN2	ENSSSCG00000017104	16	75335246	75367184	13	0	0.696263	1
NUB1	ENSSSCG00000016438	18	5899567	5928884	5	0	0.649741	1
NUBP2	ENSSSCG00000008014	3	40178417	40186352	2	0	0.558296	1
NUDT15	ENSSSCG00000027551	11	19572644	19584538	1	0	0.8209	1
NUDT18	ENSSSCG00000009615	14	6377815	6381596	3	0	0.326351	1
NUDT3	ENSSSCG00000031593	7	30320307	30443535	9	2	0	0
NUMA1	ENSSSCG00000014802	9	6591943	6662842	4	0	0.835236	1
NUP133	ENSSSCG00000010189	14	60353466	60408828	11	0	0.369603	1
NUP155	ENSSSCG00000016845	16	22516990	22589838	2	0	0.599272	1
NUP188	ENSSSCG00000005667	1	269259519	269313650	6	0	0.400298	1
NUP210	ENSSSCG00000011610	13	70917452	71007271	14	0	0.999997	1
NUP214	ENSSSCG00000005711	1	271103833	271210290	13	1	0.746061	1
NUP54	ENSSSCG00000008979	8	71792155	71833159	2	0	0.42145	1
NUP98	ENSSSCG00000014794	9	6319586	6419660	10	0	0.998153	1
NVL	ENSSSCG00000026705	10	12556060	12670625	8	0	0.0728729	1
OAS2	ENSSSCG00000009881	14	38827660	38860820	14	2	0.252524	1
OCIAD2	ENSSSCG00000008829	8	38732820	38793234	9	0	0.991617	1
ODR4	ENSSSCG00000015577	9	127540542	127826882	11	1	0.333721	1
OGDH	ENSSSCG00000016743	18	50609418	50684964	1	0	0.0506	0.990608
OGFOD1	ENSSSCG00000025953	6	29312744	29339669	3	1	0.120391	1
OGFRL1	ENSSSCG00000004279	1	51313003	51332328	11	2	0.125485	1
OLA1	ENSSSCG00000015963	15	80078924	80253741	5	0	0.366292	1
OLR1	ENSSSCG00000000647	5	61799286	61810624	12	0	0.951084	1
OPA1	ENSSSCG00000011822	13	130624823	130719083	2	0	0.409818	1
OPRM1	ENSSSCG00000004074	1	12528672	12702443	11	0	0.903711	1
OR51E1	ENSSSCG00000014766	9	5473111	5484469	10	1	0.0450735	0.919015
ORAI2	ENSSSCG00000023912	3	9784077	9796758	2	0	0.401449	1
OSBPL1A	ENSSSCG00000003712	6	108997730	109221010	8	1	0.230085	1
OSBPL7	ENSSSCG00000017518	12	24059932	24083036	1	0	0.097	1
OSER1	ENSSSCG00000022714	17	46673560	46686088	11	0	0.767721	1
OSM	ENSSSCG00000009997	14	47243743	47266595	1	0	0.5754	1
OTUB1	ENSSSCG00000013045	2	8087828	8095609	2	1	0.0368111	0.881712
OTUD3	ENSSSCG00000039652	6	78241599	78273542	12	2	0.00781295	0.376271
OTULIN	ENSSSCG00000034714	16	4063071	4097095	10	0	0.852401	1
OTULINL	ENSSSCG00000016782	16	3954244	3999778	14	0	0.843377	1
OXCT1	ENSSSCG00000016863	16	26512396	26659845	16	1	0.270553	1
OXNAD1	ENSSSCG00000011197	13	3395790	3437076	1	0	0.1945	1
OXR1	ENSSSCG00000006037	4	30734514	31400997	13	0	0.643653	1
OXSR1	ENSSSCG00000011253	13	23020530	23116958	10	2	0.14716	1
P2RX4	ENSSSCG00000051205	14	31368303	31387905	1	0	0.6751	1
P3H1	ENSSSCG00000023920	6	168534655	168690095	15	0	0.612956	1
P4HA1	ENSSSCG00000010292	14	75825140	75918917	1	0	0.5762	1
PABPC4	ENSSSCG00000003660	6	95382295	95399081	11	1	0.715561	1
PACC1	ENSSSCG00000015598	9	130835317	131001480	5	0	0.673921	1
PACS1	ENSSSCG00000012956	2	6138348	6211684	12	0	0.997359	1
PACSIN2	ENSSSCG00000000036	5	5853377	5985171	18	0	1	1
PAFAH2	ENSSSCG00000038619	6	83411553	83446834	9	0	0.995685	1
PAG1	ENSSSCG00000040208	4	55450848	55619219	10	2	0.0742528	1
PAK1IP1	ENSSSCG00000001041	7	7444789	7456716	14	1	0.156844	1
PAMR1	ENSSSCG00000028338	2	25423361	25591617	8	0	0.662873	1
PAN3	ENSSSCG00000009319	11	5486889	5614454	8	0	0.34058	1
PANK2	ENSSSCG00000007142	17	31798776	31828627	2	0	0.166665	1
PANK4	ENSSSCG00000027299	6	64393100	64407449	3	0	0.284064	1
PANX1	ENSSSCG00000032360	9	26443815	26491002	1	0	0.7736	1
PAPSS1	ENSSSCG00000031901	8	114251528	114373427	6	0	0.303657	1
PAQR8	ENSSSCG00000001750	7	46104677	46234480	8	0	0.771578	1
PARN	ENSSSCG00000007878	3	28612269	28802505	2	0	0.626245	1
PARP1	ENSSSCG00000023660	10	14203159	14241197	10	1	0.935679	1
PARP12	ENSSSCG00000016502	18	9674944	9716743	11	0	0.89305	1
PARP4	ENSSSCG00000022957	11	359476	442436	8	2	0.0135965	0.554922
PARP8	ENSSSCG00000016882	16	30304760	30486414	11	2	0.171167	1
PARVB	ENSSSCG00000000024	5	4906684	5015441	12	1	0.525823	1
PBXIP1	ENSSSCG00000006540	4	94832270	94847648	10	0	0.934123	1
PCDHGA4	ENSSSCG00000027371	2	142983077	143156558	1	0	0.733	1
PCED1A	ENSSSCG00000007168	17	32825998	32831044	8	0	0.52701	1
PCED1B	ENSSSCG00000000811	5	77645175	77795179	12	0	0.873861	1
PCGF3	ENSSSCG00000029983	8	140446	182261	5	0	0.897443	1
PCM1	ENSSSCG00000006994	17	5597039	5690265	11	1	0.345468	1
PCNX1	ENSSSCG00000002330	7	94445001	94618521	8	0	0.065869	1
PCNX3	ENSSSCG00000012983	2	6619214	6639953	15	1	0.362608	1
PCYT1A	ENSSSCG00000011845	13	133774574	133850999	8	0	0.992747	1
PDCD5	ENSSSCG00000002860	6	42482931	42491591	6	0	0.837605	1
PDCL3	ENSSSCG00000033885	3	53674509	53692928	7	0	0.773054	1
PDE1B	ENSSSCG00000000297	5	19725415	19752890	14	1	0.483557	1
PDE3B	ENSSSCG00000013388	2	44416175	44614028	3	0	0.568064	1
PDE8A	ENSSSCG00000001810	7	52410779	52556884	7	0	0.933255	1
PDGFB	ENSSSCG00000033327	5	8986461	9007446	6	0	0.245739	1
PDIA6	ENSSSCG00000008633	3	125751970	125776955	12	0	0.991212	1
PDK1	ENSSSCG00000015958	15	78608360	78652962	14	0	0.999995	1
PDLIM1	ENSSSCG00000010493	14	106735492	106794777	1	0	0.5009	1
PDP1	ENSSSCG00000006107	4	42764432	42777904	1	0	0.1734	1
PDPR	ENSSSCG00000002724	6	13187424	13230599	15	0	0.97519	1
PDS5B	ENSSSCG00000009345	11	9014377	9223035	3	1	0.313812	1
PDXK	ENSSSCG00000034758	13	206676730	206703327	5	1	0.0649253	1
PEA15	ENSSSCG00000032164	4	90263584	90274144	15	0	0.999895	1
PECAM1	ENSSSCG00000017277	12	14582481	14723336	15	0	0.983344	1
PELP1	ENSSSCG00000017924	12	52177228	52232425	5	0	0.378377	1
PEPD	ENSSSCG00000002868	6	43177065	43290369	12	0	0.986275	1
PER1	ENSSSCG00000017983	12	53361868	53376611	10	1	0.0106439	0.474637
PEX6	ENSSSCG00000001653	7	38039858	38052370	4	0	0.938991	1
PFKFB3	ENSSSCG00000011133	10	64776315	64859051	14	0	1	1
PFKFB4	ENSSSCG00000011353	13	31212550	31259749	8	2	0.23094	1
PFKL	ENSSSCG00000028197	13	207167372	207191690	3	0	0.218251	1
PFKP	ENSSSCG00000011158	10	67022652	67082451	7	0	0.965649	1
PFN1	ENSSSCG00000017907	12	51961696	51973660	1	0	0.5445	1
PGAM2	ENSSSCG00000016720	18	48693882	48713862	1	0	0.8767	1
PGAM5	ENSSSCG00000035618	14	22773143	22780884	8	0	0.979204	1
PGD	ENSSSCG00000003402	6	70675815	70692679	10	0	0.993358	1
PGGT1B	ENSSSCG00000014215	2	119385398	119440345	11	1	0.87274	1
PGM2	ENSSSCG00000008773	8	29307685	29381571	20	1	0.457928	1
PGM3	ENSSSCG00000004456	1	83003655	83029899	1	0	0.255	1
PHACTR1	ENSSSCG00000001052	7	9105802	9675230	12	0	0.999998	1
PHB	ENSSSCG00000017549	12	25584443	25609656	13	0	0.983557	1
PHC3	ENSSSCG00000030467	13	108776220	108883574	8	0	0.999957	1
PHF10	ENSSSCG00000030155	1	555355	576713	13	1	0.366125	1
PHF11	ENSSSCG00000009396	11	18205072	18251949	13	0	0.599844	1
PHF19	ENSSSCG00000005510	1	260899450	260920111	1	0	0.3481	1
PHKG2	ENSSSCG00000007788	3	17639996	17656618	7	0	0.887079	1
PHTF1	ENSSSCG00000006766	4	106808989	106885947	2	0	0.617482	1
PHYKPL	ENSSSCG00000014030	2	80137982	80191957	2	0	0.382728	1
PI4K2B	ENSSSCG00000027340	8	19201352	19238335	12	0	0.701504	1
PI4KB	ENSSSCG00000006626	4	97918245	97949924	13	2	0.116189	1
PID1	ENSSSCG00000035058	15	130075040	130332689	3	0	0.802482	1
PIGF	ENSSSCG00000008440	3	93925881	93973528	9	0	0.999823	1
PIGK	ENSSSCG00000038329	6	136057985	136180637	3	0	0.490698	1
PIGL	ENSSSCG00000035103	12	59201556	59256824	1	0	0.6302	1
PIGT	ENSSSCG00000021861	17	47734803	47751909	1	0	0.7102	1
PIGV	ENSSSCG00000040007	6	84129965	84139241	1	0	0.927	1
PIK3C2B	ENSSSCG00000015283	9	65073738	65154538	11	0	0.985025	1
PIK3C3	ENSSSCG00000003749	6	125890708	126043161	13	1	0.400982	1
PIK3R1	ENSSSCG00000016958	16	46434873	46523609	10	0	0.487621	1
PIK3R5	ENSSSCG00000017991	12	53979215	54055377	12	0	0.999977	1
PIP5K1A	ENSSSCG00000030547	4	98012944	98056815	11	0	0.960403	1
PIP5K1B	ENSSSCG00000027161	1	222038914	222379122	6	0	0.448996	1
PIP5K1C	ENSSSCG00000013490	2	74977274	75046896	4	1	0.0435178	0.906708
PITPNM1	ENSSSCG00000012903	2	5028935	5044295	13	2	0.422048	1
PITRM1	ENSSSCG00000011157	10	66996924	67049946	1	0	0.6779	1
PLA1A	ENSSSCG00000011895	13	140636946	140665961	1	0	0.5163	1
PLA2G4A	ENSSSCG00000023351	9	127859051	128162636	2	0	0.48017	1
PLA2G4B	ENSSSCG00000004737	1	129514341	129533398	3	0	0.409597	1
PLA2G7	ENSSSCG00000001723	7	41486843	41531331	9	1	0.654105	1
PLAC9	ENSSSCG00000010332	14	81889283	81901817	1	0	0.4956	1
PLAGL2	ENSSSCG00000007243	17	35840633	35856440	3	0	0.935176	1
PLBD2	ENSSSCG00000009872	14	38515846	38543561	12	0	0.952035	1
PLCD1	ENSSSCG00000027550	13	22851584	22865175	6	0	0.772113	1
PLCG1	ENSSSCG00000007356	17	43809677	43844555	16	0	0.999018	1
PLEC	ENSSSCG00000039094	4	685456	753859	9	0	0.528861	1
PLEKHA1	ENSSSCG00000010702	14	131946792	132016660	2	0	0.3193	1
PLEKHA8	ENSSSCG00000016682	18	42820921	42926059	14	0	0.298726	1
PLEKHH1	ENSSSCG00000002292	7	91247866	91370481	5	0	0.558095	1
PLEKHM1	ENSSSCG00000017325	12	17984184	18035375	16	3	0.112479	1
PLEKHM2	ENSSSCG00000003468	6	74864230	74907768	9	0	0.997535	1
PLEKHO1	ENSSSCG00000022784	4	98923996	98934371	1	0	0.2954	1
PLOD1	ENSSSCG00000003433	6	71988459	72021804	2	0	0.974305	1
PLVAP	ENSSSCG00000037025	2	60324560	60344448	2	0	0.515585	1
PLXNC1	ENSSSCG00000000907	5	88900234	89055764	16	0	0.992257	1
PLXND1	ENSSSCG00000011592	13	68946661	68996618	12	0	0.998346	1
PMEPA1	ENSSSCG00000034259	17	57999287	58054118	8	1	0.175296	1
PMPCB	ENSSSCG00000015422	9	103316189	103330293	4	1	0.323474	1
PMS2	ENSSSCG00000007590	3	5113230	5145634	9	1	0.522559	1
PNISR	ENSSSCG00000037594	1	66321459	66381451	9	0	0.774157	1
PNPLA2	ENSSSCG00000012841	2	513076	518187	6	0	0.987509	1
POC1A	ENSSSCG00000011426	13	34199409	34313073	7	0	0.236257	1
POC1B	ENSSSCG00000000920	5	93132017	93222552	11	0	0.36217	1
POFUT1	ENSSSCG00000007244	17	35856574	35883001	2	0	0.424074	1
POGLUT1	ENSSSCG00000032313	13	140764185	140793596	10	0	0.287479	1
POLB	ENSSSCG00000007031	17	11356129	11388821	11	0	0.661481	1
POLD3	ENSSSCG00000027506	9	8906459	8958323	11	1	0.684238	1
POLK	ENSSSCG00000014082	2	84538050	84656234	2	1	0.133397	1
POLR1A	ENSSSCG00000008226	3	58667971	58750421	14	2	0.050015	0.987182
POLR1C	ENSSSCG00000028007	7	38507073	38537943	4	0	0.978683	1
POLR1D	ENSSSCG00000009310	11	5044329	5089833	10	1	0.694748	1
POLR1F	ENSSSCG00000025298	9	88760398	88785802	1	0	0.6915	1
POLR1G	ENSSSCG00000020754	6	51781347	51785106	2	0	0.26628	1
POLR2G	ENSSSCG00000025571	2	9003781	9017779	12	1	0.739119	1
POLR3D	ENSSSCG00000009622	14	6521035	6532182	20	1	0.927383	1
POLR3E	ENSSSCG00000007840	3	23846080	23880914	5	0	0.655633	1
POMGNT1	ENSSSCG00000029145	6	165212833	165222409	13	2	0.603904	1
POP4	ENSSSCG00000002854	6	39734542	39760953	13	3	0.0623621	1
POR	ENSSSCG00000038320	3	10212735	10281833	6	0	0.412855	1
POT1	ENSSSCG00000016597	18	22827029	22981890	10	0	0.831714	1
POU2AF1	ENSSSCG00000015016	9	39119012	39144606	9	1	0.232125	1
PPAN	ENSSSCG00000013662	2	68958906	68962657	1	0	0.5329	1
PPBP	ENSSSCG00000037579	8	70021433	70029998	5	0	0.763914	1
PPCS	ENSSSCG00000003966	6	168831543	168876760	14	0	0.518727	1
PPIF	ENSSSCG00000010330	14	81667671	81690597	6	0	0.194009	1
PPIH	ENSSSCG00000003964	6	168742005	168760289	4	0	0.839915	1
PPM1F	ENSSSCG00000010079	14	50040663	50063326	7	0	0.50604	1
PPM1K	ENSSSCG00000038867	8	130748259	130772931	14	1	0.659867	1
PPME1	ENSSSCG00000020856	9	8513141	8605270	2	1	0.00573131	0.328595
PPOX	ENSSSCG00000006361	4	89277117	89288902	5	0	0.717546	1
PPP1R10	ENSSSCG00000001347	7	23147478	23165689	15	1	0.953767	1
PPP1R11	ENSSSCG00000024259	7	22633888	22636973	17	1	0.471779	1
PPP1R12C	ENSSSCG00000027189	6	59325532	59347176	15	0	0.716008	1
PPP1R9B	ENSSSCG00000017584	12	26319124	26336562	16	0	1	1
PPP2R5A	ENSSSCG00000015599	9	131003899	131076561	6	0	0.695342	1
PPP3CA	ENSSSCG00000009172	8	119428743	119754650	11	0	0.923475	1
PPP4C	ENSSSCG00000036817	3	18262823	18271586	9	0	0.981814	1
PPP4R1	ENSSSCG00000003679	6	98462827	98544477	3	0	0.441405	1
PPP4R3A	ENSSSCG00000002441	7	113111300	113148954	2	0	0.80324	1
PPP6R1	ENSSSCG00000003301	6	59427572	59450341	15	0	0.893692	1
PPRC1	ENSSSCG00000010575	14	113137037	113152834	8	0	0.822492	1
PPT1	ENSSSCG00000036673	6	95840905	95860837	11	0	0.999584	1
PPTC7	ENSSSCG00000009825	14	31905379	31946549	14	0	0.806598	1
PRCC	ENSSSCG00000006467	4	93286541	93325232	1	0	0.7328	1
PRCP	ENSSSCG00000014899	9	17002699	17076284	14	0	0.982922	1
PRDM2	ENSSSCG00000020710	6	73117221	73239452	16	1	0.508151	1
PRDX5	ENSSSCG00000013030	2	7798665	7806510	3	0	0.55313	1
PREPL	ENSSSCG00000008448	3	96092334	96159531	2	1	0.00012743	0.014612
PREX1	ENSSSCG00000031118	17	50353145	50550404	19	0	0.999962	1
PRIM2	ENSSSCG00000001493	7	28274626	28631514	1	0	0.9724	1
PRKAA1	ENSSSCG00000024598	16	25745321	25783610	7	0	0.230316	1
PRKACB	ENSSSCG00000040920	6	129519962	129635517	10	0	0.99997	1
PRKAG2	ENSSSCG00000016432	18	5475077	5744658	10	0	0.734551	1
PRKAR2A	ENSSSCG00000011363	13	31426213	31517122	1	0	0.6987	1
PRKAR2B	ENSSSCG00000037706	9	106851018	106957519	10	0	0.958936	1
PRKCA	ENSSSCG00000017268	12	12882064	13263554	10	0	0.717643	1
PRKCB	ENSSSCG00000033674	3	21995231	22383264	4	0	0.960276	1
PRKCH	ENSSSCG00000005095	1	190205678	190439433	2	1	0.00775637	0.376271
PRKCQ	ENSSSCG00000011131	10	64443251	64600339	12	0	0.998307	1
PRKD2	ENSSSCG00000026152	6	52559393	52599132	5	1	0.569816	1
PRMT7	ENSSSCG00000002763	6	28883158	28945906	3	1	0.150784	1
PRPF19	ENSSSCG00000013107	2	10851579	10860838	12	0	0.97486	1
PRPF40A	ENSSSCG00000015867	15	60386596	60440523	12	1	0.680888	1
PRPF4B	ENSSSCG00000001002	7	2360481	2415386	13	0	0.961512	1
PRRC1	ENSSSCG00000014252	2	130443617	130494985	12	1	0.0731536	1
PRRG4	ENSSSCG00000013313	2	28062626	28081249	2	0	0.166532	1
PRSS12	ENSSSCG00000009114	8	105121388	105197142	6	0	0.764521	1
PRXL2A	ENSSSCG00000010340	14	82249473	82271223	4	0	0.101009	1
PSAP	ENSSSCG00000010281	14	74734189	74887763	15	0	1	1
PSKH1	ENSSSCG00000040313	6	28508823	28544062	6	0	0.522033	1
PSMA6	ENSSSCG00000001950	7	64578241	64763281	1	0	0.6178	1
PSMA7	ENSSSCG00000033332	17	61566373	61572438	11	1	0.494023	1
PSMB10	ENSSSCG00000031781	6	28540807	28548152	6	0	0.867032	1
PSMD11	ENSSSCG00000017731	12	42498939	42529809	13	0	0.966676	1
PSMD2	ENSSSCG00000046387	13	122157036	122199464	3	0	0.15715	1
PSMF1	ENSSSCG00000038854	17	34098991	34169230	14	0	0.973919	1
PSTPIP1	ENSSSCG00000001867	7	57102756	57146754	4	0	0.710882	1
PTAR1	ENSSSCG00000005252	1	223032847	223089668	10	0	0.897492	1
PTBP3	ENSSSCG00000005466	1	252986719	253093050	15	0	0.991709	1
PTDSS1	ENSSSCG00000006089	4	40297885	40376076	1	0	0.9075	1
PTGER4	ENSSSCG00000024439	16	25670862	25686552	8	1	0.309768	1
PTK2	ENSSSCG00000038397	4	2656613	2896060	1	0	0.8533	1
PTP4A2	ENSSSCG00000039885	6	88419387	88452589	6	0	0.997689	1
PTPN7	ENSSSCG00000037669	10	24324436	24336419	16	0	0.982914	1
PTPRC	ENSSSCG00000010908	10	21466373	21764560	18	0	1	1
PTPRE	ENSSSCG00000010755	14	137101410	137264239	17	1	0.89872	1
PUS1	ENSSSCG00000009741	14	23400578	23418133	1	0	0.749	1
PUS7L	ENSSSCG00000000800	5	74782814	74834428	1	0	0.2389	1
PXN	ENSSSCG00000040546	14	40227894	40278766	6	0	0.357331	1
PXYLP1	ENSSSCG00000011670	13	81970447	82046032	1	0	0.1971	1
PYM1	ENSSSCG00000040825	5	21308134	21329201	3	0	0.204139	1
QDPR	ENSSSCG00000034811	8	12335252	12549603	11	0	0.98066	1
QKI	ENSSSCG00000004029	1	4735513	4883768	8	0	0.979184	1
QPCT	ENSSSCG00000008491	3	102792720	102823026	1	0	0.9826	1
RAB10	ENSSSCG00000008573	3	112828879	112924269	10	1	0.218229	1
RAB11B	ENSSSCG00000013600	2	70884457	70896175	5	0	0.528182	1
RAB1B	ENSSSCG00000012955	2	6102353	6126951	6	0	0.734556	1
RAB27A	ENSSSCG00000004612	1	116533024	116605199	17	1	0.99279	1
RAB31	ENSSSCG00000037264	6	98278647	98423203	9	0	0.999814	1
RAB32	ENSSSCG00000004114	1	18870875	19097892	5	0	0.9155	1
RAB3GAP1	ENSSSCG00000015695	15	16753877	16816754	15	1	0.568228	1
RAB43	ENSSSCG00000037568	13	71562350	71596249	10	0	0.950272	1
RAB4A	ENSSSCG00000036039	14	60478235	60529095	1	0	0.2189	1
RAB7B	ENSSSCG00000036352	9	66635637	66666037	7	0	0.979968	1
RABEP1	ENSSSCG00000017895	12	51602227	51858233	9	0	0.897191	1
RABEP2	ENSSSCG00000007806	3	18568264	18585926	10	1	0.399676	1
RABIF	ENSSSCG00000022787	10	24860358	24902093	7	0	0.429475	1
RAC1	ENSSSCG00000035090	3	4781771	4803687	13	0	0.99997	1
RAC2	ENSSSCG00000021944	5	10553433	10573017	18	0	1	1
RAD52	ENSSSCG00000000754	5	68133699	68223662	2	1	0.00222336	0.172705
RALB	ENSSSCG00000025455	15	31064355	31122621	15	0	0.999848	1
RALBP1	ENSSSCG00000003680	6	98550933	98598206	6	1	0.209876	1
RALGAPA2	ENSSSCG00000026506	17	28394827	28679231	4	0	0.773967	1
RALGAPB	ENSSSCG00000007345	17	41507806	41606898	8	0	0.968492	1
RALGPS2	ENSSSCG00000015523	9	120398944	120723312	9	2	0.0711178	1
RAP2A	ENSSSCG00000039812	11	66679252	66720063	10	2	0.0761377	1
RAPGEF1	ENSSSCG00000005719	1	271494248	271600879	7	0	0.70444	1
RARRES1	ENSSSCG00000028623	13	98461316	98586030	4	0	0.891916	1
RASGEF1B	ENSSSCG00000029507	8	136071354	136600317	16	0	0.978208	1
RASGRP1	ENSSSCG00000004791	1	132702541	132786532	11	0	0.800246	1
RASGRP2	ENSSSCG00000013023	2	7422845	7440413	15	1	0.621797	1
RASGRP3	ENSSSCG00000008509	3	106099821	106213728	1	0	0.7816	1
RBL2	ENSSSCG00000032648	6	31748739	31802022	8	0	0.89345	1
RBM15B	ENSSSCG00000011420	13	33664472	33669456	16	1	0.6245	1
RBM17	ENSSSCG00000011134	10	64885866	64908964	12	1	0.538693	1
RBM19	ENSSSCG00000009868	14	38082077	38204754	13	0	0.711477	1
RBM26	ENSSSCG00000009479	11	51337488	51420865	2	0	0.609078	1
RBM28	ENSSSCG00000031847	18	20034334	20072966	1	0	0.7049	1
RBM38	ENSSSCG00000007504	17	57783154	57797997	10	1	0.526919	1
RBM47	ENSSSCG00000008796	8	31508508	31810359	7	0	0.268238	1
RBPJ	ENSSSCG00000022155	8	19922779	20166755	4	0	0.170285	1
RCBTB1	ENSSSCG00000021060	11	18040110	18197751	13	0	0.999644	1
RCBTB2	ENSSSCG00000009400	11	19105305	19182488	13	2	0.615725	1
RCC2	ENSSSCG00000003485	6	75988271	76014160	15	0	0.87925	1
RCHY1	ENSSSCG00000008969	8	71162839	71181919	2	0	0.313408	1
RCN2	ENSSSCG00000001866	7	57041003	57059331	1	0	0.659	1
RDH14	ENSSSCG00000008608	3	119453995	119458778	1	0	0.0731	1
REEP3	ENSSSCG00000036476	14	66966407	67071196	6	0	0.528394	1
REEP4	ENSSSCG00000009617	14	6411511	6415590	1	0	0.6989	1
RELA	ENSSSCG00000012981	2	6593969	6603471	1	0	0.4996	1
RELL1	ENSSSCG00000008772	8	29118514	29190565	14	5	1.9466e-05	0.00246706
REPS1	ENSSSCG00000004146	1	25481342	25565278	14	0	0.876613	1
RER1	ENSSSCG00000026626	6	64301199	64311784	5	0	0.87166	1
RETREG1	ENSSSCG00000016792	16	5726494	5879515	13	0	0.991241	1
REX1BD	ENSSSCG00000040666	2	59234320	59237219	1	0	0.08	1
RFC1	ENSSSCG00000008788	8	30552375	30635880	17	0	0.37194	1
RFC3	ENSSSCG00000009349	11	10145974	10527268	1	0	0.8851	1
RFLNB	ENSSSCG00000038618	12	47307699	47313937	12	0	0.95787	1
RFTN1	ENSSSCG00000011198	13	3454448	3675021	17	0	0.999998	1
RFWD3	ENSSSCG00000002715	6	12952350	12994050	7	0	0.774228	1
RGCC	ENSSSCG00000009434	11	25478877	25496519	8	1	0.641308	1
RGS16	ENSSSCG00000015550	9	123913172	123956800	10	0	0.917274	1
RGS18	ENSSSCG00000033945	10	1520872	1539663	13	0	0.921844	1
RGS3	ENSSSCG00000005480	1	254067492	254211805	3	0	0.771019	1
RGS9	ENSSSCG00000035402	12	11996417	12089466	11	1	0.593091	1
RHBDF2	ENSSSCG00000023362	12	5017443	5036261	3	0	0.194345	1
RHEX	ENSSSCG00000015638	9	66745910	66759393	13	0	1	1
RHOB	ENSSSCG00000043781	3	117773405	117777574	8	1	0.0381529	0.881712
RHOH	ENSSSCG00000008794	8	31321113	31372364	13	0	0.992132	1
RHOT1	ENSSSCG00000017735	12	42711231	42783421	8	0	0.482934	1
RICTOR	ENSSSCG00000016853	16	24109934	24311231	8	1	0.627583	1
RIDA	ENSSSCG00000006079	4	38656319	38670999	6	0	0.948099	1
RIF1	ENSSSCG00000016395	15	774189	832010	14	0	0.98025	1
RIN2	ENSSSCG00000028004	17	27807244	28058135	6	0	0.97628	1
RING1	ENSSSCG00000001477	7	25251486	25255526	1	0	0.5017	1
RINL	ENSSSCG00000022692	6	47672621	47682121	11	0	0.887513	1
RIOK1	ENSSSCG00000001024	7	4750759	4780002	13	0	0.43645	1
RIPK1	ENSSSCG00000001009	7	1841236	1880699	12	0	0.979149	1
RMC1	ENSSSCG00000026851	6	108376775	108403175	12	0	0.79302	1
RMDN1	ENSSSCG00000006136	4	50344893	50389087	3	0	0.336936	1
RMND5B	ENSSSCG00000014033	2	80225496	80246945	3	0	0.373339	1
RNASE4	ENSSSCG00000031538	7	78243687	78262866	9	2	0.179628	1
RNASEK	ENSSSCG00000017929	12	52417135	52418873	1	0	0.9118	1
RNF103	ENSSSCG00000008218	3	58161304	58186858	8	0	0.34217	1
RNF123	ENSSSCG00000011387	13	32208342	32250745	13	0	0.950292	1
RNF135	ENSSSCG00000017737	12	42790187	42808919	3	0	0.97916	1
RNF145	ENSSSCG00000017043	16	64251182	64314119	4	0	0.480986	1
RNF149	ENSSSCG00000008168	3	53032639	53067345	11	0	0.992426	1
RNF166	ENSSSCG00000034455	6	976977	983198	4	1	0.176279	1
RNF216	ENSSSCG00000021285	3	4158448	4329386	16	0	0.907242	1
RNF4	ENSSSCG00000008690	8	1353236	1380637	16	0	0.999898	1
RNF41	ENSSSCG00000000383	5	21596306	21624569	2	0	0.73457	1
RNF6	ENSSSCG00000024064	11	4017443	4032164	12	1	0.528536	1
RNMT	ENSSSCG00000025855	6	96338284	96360169	11	0	0.700201	1
RO60	ENSSSCG00000032055	10	694445	725340	5	1	0.314522	1
ROCK2	ENSSSCG00000008629	3	125353119	125491963	2	1	0.0881208	1
RPA1	ENSSSCG00000017822	12	48009724	48048734	4	0	0.802336	1
RPAIN	ENSSSCG00000036311	12	51553130	51562743	4	1	0.0239726	0.766646
RPAP2	ENSSSCG00000006903	4	124690309	124773887	16	1	0.305794	1
RPAP3	ENSSSCG00000021166	5	77968135	78066253	4	0	0.314565	1
RPIA	ENSSSCG00000008207	3	57355979	57386946	17	0	0.999998	1
RPL22	ENSSSCG00000003369	6	67092517	67126639	11	0	0.843057	1
RPL23	ENSSSCG00000038880	12	23279967	23290192	11	2	0.0881955	1
RPL27A	ENSSSCG00000014569	9	707693	712189	10	0	0.648764	1
RPL32	ENSSSCG00000035811	13	68786854	68793204	3	0	0.993099	1
RPL7L1	ENSSSCG00000026472	7	37933535	37953078	2	0	0.793849	1
RPRD1A	ENSSSCG00000027700	6	119762812	119834019	4	0	0.438544	1
RPRD2	ENSSSCG00000030291	4	98640930	98734298	11	0	0.810317	1
RPS11	ENSSSCG00000003165	6	54577414	54579797	5	0	0.985932	1
RPS18	ENSSSCG00000001502	7	29638833	29642918	10	0	0.889723	1
RPS25	ENSSSCG00000036296	9	46235727	46242432	14	0	1	1
RPS6KC1	ENSSSCG00000015586	9	130172639	130435315	4	1	0.0649772	1
RPS9	ENSSSCG00000029785	6	55920930	55927280	1	0	0.4918	1
RPUSD4	ENSSSCG00000015233	9	53296538	53309180	14	1	0.20031	1
RRBP1	ENSSSCG00000024692	17	26054777	26120347	9	0	0.99745	1
RRM1	ENSSSCG00000014791	9	6025063	6065116	4	0	0.82099	1
RRNAD1	ENSSSCG00000006470	4	93358143	93366082	2	0	0.293922	1
RRP1	ENSSSCG00000037061	13	206722595	206735997	7	0	0.24313	1
RRP12	ENSSSCG00000010514	14	108772175	108805509	5	0	0.79987	1
RRP15	ENSSSCG00000027846	10	8253821	8303860	8	1	0.389949	1
RSF1	ENSSSCG00000014882	9	12121825	12278120	14	0	0.970319	1
RSPRY1	ENSSSCG00000002820	6	19154416	19204825	7	0	0.772448	1
RSU1	ENSSSCG00000011042	10	45079047	45289422	13	0	0.988046	1
RTCA	ENSSSCG00000006865	4	117852764	117875684	1	0	0.9604	1
RTF2	ENSSSCG00000007496	17	57040967	57084668	9	1	0.67891	1
RTL6	ENSSSCG00000000022	5	4649183	4655230	12	3	0.0163056	0.60406
RUBCNL	ENSSSCG00000009410	11	20995898	21036417	11	1	0.0726112	1
RUFY2	ENSSSCG00000010239	14	71498649	71547311	7	0	0.852733	1
RUFY3	ENSSSCG00000025514	8	67495033	67582143	9	1	0.121246	1
RUNX1	ENSSSCG00000035537	13	198371835	198638189	1	1	0.0307	0.816399
RUNX3	ENSSSCG00000032686	6	82531215	82595026	10	0	0.999716	1
RUSF1	ENSSSCG00000007753	3	17065818	17082664	1	0	0.4061	1
RUVBL2	ENSSSCG00000003152	6	54250515	54266893	5	0	0.544882	1
RXRA	ENSSSCG00000038220	1	273705503	273797622	10	0	0.947787	1
RXRB	ENSSSCG00000001474	7	25236007	25242875	16	0	0.604729	1
S100A11	ENSSSCG00000006610	4	97233499	97243423	6	0	0.996759	1
S100A12	ENSSSCG00000032857	4	96225693	96227137	2	0	0.426311	1
S100A4	ENSSSCG00000006578	4	96088201	96091156	6	0	0.997643	1
S100A6	ENSSSCG00000021084	4	96098283	96099685	3	0	0.420276	1
SACS	ENSSSCG00000035493	11	2379695	2456664	1	0	0.5883	1
SAMD3	ENSSSCG00000004202	1	33146531	33195550	1	0	0.1964	1
SAMD9	ENSSSCG00000027372	9	72963815	72999258	11	0	0.979854	1
SAMHD1	ENSSSCG00000027806	17	40112978	40171895	8	0	0.806323	1
SAMSN1	ENSSSCG00000038062	13	179428694	179562929	2	0	0.737757	1
SAP30BP	ENSSSCG00000017205	12	5695257	5732226	10	0	0.463542	1
SAP30L	ENSSSCG00000033176	16	68695894	68709852	12	0	0.897843	1
SAR1B	ENSSSCG00000014305	2	136843965	136874222	10	1	0.0436786	0.906708
SARM1	ENSSSCG00000030358	12	44655811	44676945	8	0	0.949728	1
SART3	ENSSSCG00000009946	14	42223725	42297113	12	0	0.997109	1
SATB1	ENSSSCG00000011201	13	5314358	5417591	16	1	0.81612	1
SBF1	ENSSSCG00000000968	5	260786	287455	1	0	0.9398	1
SBK1	ENSSSCG00000038038	3	18672752	18703461	14	0	0.909067	1
SBNO1	ENSSSCG00000009776	14	29570471	29620091	10	2	0.153687	1
SCAF1	ENSSSCG00000038807	6	54686336	54700162	3	0	0.377274	1
SCAF8	ENSSSCG00000004070	1	11767640	12122348	14	0	0.784001	1
SCAMP2	ENSSSCG00000001892	7	58672664	58699142	1	0	0.2515	1
SCAMP4	ENSSSCG00000013446	2	76615000	76634264	7	0	0.607927	1
SCAND1	ENSSSCG00000007312	17	39244459	39245633	2	1	0.134301	1
SCARF1	ENSSSCG00000024071	12	47845602	47860343	10	2	0.341842	1
SCMH1	ENSSSCG00000003971	6	169999818	170189354	2	0	0.812951	1
SCML4	ENSSSCG00000033392	1	73838813	73968699	15	0	1	1
SCP2	ENSSSCG00000027114	6	159155254	159480588	5	0	0.964716	1
SCPEP1	ENSSSCG00000017617	12	33265529	33299630	13	0	0.999962	1
SCYL1	ENSSSCG00000012984	2	6716115	6733449	7	0	0.456462	1
SDCCAG8	ENSSSCG00000035136	10	16191156	16441819	5	1	0.421641	1
SDE2	ENSSSCG00000010858	10	13879728	13897862	7	0	0.404557	1
SDF2	ENSSSCG00000017772	12	44896721	44907090	14	0	0.999695	1
SDF4	ENSSSCG00000003332	6	63529853	63545235	13	0	0.691132	1
SDHB	ENSSSCG00000020926	6	75648215	75678378	3	0	0.907425	1
SEC31A	ENSSSCG00000009244	8	135420884	135495121	12	0	0.782126	1
SEC61B	ENSSSCG00000038914	1	240985160	240992977	13	0	0.996957	1
SEC62	ENSSSCG00000029608	13	108660450	108691597	5	0	0.590719	1
SEL1L	ENSSSCG00000002414	7	104218301	104283244	1	0	0.1643	1
SELENOH	ENSSSCG00000032364	2	13228312	13230076	5	0	0.825565	1
SELENOI	ENSSSCG00000030643	3	112628746	112671085	7	1	0.0421688	0.898606
SELENOP	ENSSSCG00000021208	16	27537885	27631130	14	0	0.911144	1
SELENOS	ENSSSCG00000004826	1	139828791	139836914	6	0	0.683118	1
SEMA4D	ENSSSCG00000009584	14	957081	1078509	13	0	0.891036	1
SEMA4F	ENSSSCG00000008262	3	68379322	68404595	2	0	0.30713	1
SENP7	ENSSSCG00000021791	13	157521781	157672818	2	0	0.619796	1
SEPTIN1	ENSSSCG00000007800	3	17924651	17937953	4	0	0.200596	1
SEPTIN11	ENSSSCG00000008986	8	72543620	72679173	6	1	0.038949	0.881712
SEPTIN3	ENSSSCG00000000040	5	6589864	6662432	11	0	0.997398	1
SEPTIN7	ENSSSCG00000016661	18	38068303	38284645	11	0	0.94209	1
SEPTIN8	ENSSSCG00000014285	2	135076634	135104478	6	1	0.0174537	0.618152
SEPTIN9	ENSSSCG00000017168	12	4254775	4405628	7	0	0.994536	1
SERAC1	ENSSSCG00000012314	1	8935091	9002770	8	1	0.502595	1
SERHL2	ENSSSCG00000034350	5	6216326	6230464	4	1	0.0678853	1
SERINC1	ENSSSCG00000004237	1	40099339	40141540	13	0	0.999671	1
SERINC3	ENSSSCG00000039591	17	46895401	46924792	2	0	0.696505	1
SERPINB6	ENSSSCG00000038404	7	1752674	1776086	13	1	0.499194	1
SERPINB9	ENSSSCG00000031615	7	1721065	1736074	9	0	1	1
SERPING1	ENSSSCG00000013181	2	13324158	13338663	2	0	0.524901	1
SERPINI1	ENSSSCG00000011740	13	106559735	106658119	3	0	0.514105	1
SESN3	ENSSSCG00000037015	9	27207236	27298628	14	0	0.168164	1
SETDB2	ENSSSCG00000009395	11	18252527	18297826	12	1	0.807972	1
SETX	ENSSSCG00000005724	1	272095358	272170750	6	0	0.918749	1
SFMBT2	ENSSSCG00000024480	10	63877025	64070772	15	1	0.562202	1
SFT2D1	ENSSSCG00000004020	1	2576729	2593511	3	0	0.967897	1
SGF29	ENSSSCG00000022778	3	18354798	18387858	3	0	0.562123	1
SGK1	ENSSSCG00000021443	1	29625781	29753607	16	1	0.983462	1
SGPL1	ENSSSCG00000010274	14	73723800	73781830	4	0	0.868094	1
SH2B1	ENSSSCG00000007804	3	18524820	18543136	2	0	0.728221	1
SH2D2A	ENSSSCG00000006466	4	93282413	93293205	3	0	0.571167	1
SH3BP2	ENSSSCG00000022004	8	1583193	1619037	15	2	0.644792	1
SH3BP4	ENSSSCG00000034692	15	135003511	135106622	8	0	0.119024	1
SH3BP5	ENSSSCG00000024938	13	2506135	2585550	9	0	0.997321	1
SH3GLB1	ENSSSCG00000006930	4	129357548	129395583	14	0	0.874462	1
SH3GLB2	ENSSSCG00000005668	1	269312801	269332344	5	0	0.285363	1
SH3TC1	ENSSSCG00000008722	8	2846004	2883958	1	0	0.835	1
SHARPIN	ENSSSCG00000005914	4	600698	605702	9	0	0.977887	1
SHKBP1	ENSSSCG00000033836	6	48813128	48826461	1	0	0.3193	1
SIGIRR	ENSSSCG00000024389	2	223532	230741	11	0	0.700101	1
SIGMAR1	ENSSSCG00000037000	10	32160805	32164718	2	0	0.762802	1
SIK3	ENSSSCG00000015071	9	44223227	44513822	14	0	0.206945	1
SIN3A	ENSSSCG00000001880	7	58176166	58245762	1	0	0.729	1
SKI	ENSSSCG00000040944	6	64188029	64241556	5	0	0.252407	1
SKIL	ENSSSCG00000011746	13	109029952	109059176	7	0	0.966187	1
SKP1	ENSSSCG00000038628	2	136458949	136476005	10	0	1	1
SLA-DMA	ENSSSCG00000001470	7	25133214	25138348	17	0	0.999151	1
SLA-DOA	ENSSSCG00000001472	7	25178086	25182954	14	0	0.999081	1
SLAMF6	ENSSSCG00000006382	4	89980786	90003647	16	1	0.943674	1
SLAMF7	ENSSSCG00000006378	4	89759848	89785816	18	2	0.675293	1
SLC11A1	ENSSSCG00000039798	15	120433952	120446396	18	0	0.94861	1
SLC12A4	ENSSSCG00000028609	6	28550356	28576505	1	0	0.4769	1
SLC12A9	ENSSSCG00000023619	3	8697439	8712918	6	0	0.650497	1
SLC15A2	ENSSSCG00000030305	13	138595954	138681573	2	0	0.623512	1
SLC15A3	ENSSSCG00000013114	2	10800547	10816519	13	1	0.989019	1
SLC16A7	ENSSSCG00000000456	5	24713267	24875003	12	0	0.856986	1
SLC18A1	ENSSSCG00000009601	14	4243557	4278989	7	0	0.438079	1
SLC1A4	ENSSSCG00000028282	3	76938105	76970508	3	0	0.736241	1
SLC22A17	ENSSSCG00000002025	7	75734867	75741112	4	1	0.454527	1
SLC25A13	ENSSSCG00000015336	9	75754392	76349242	1	0	0.9095	1
SLC25A17	ENSSSCG00000000072	5	7622645	7741541	12	2	0.150248	1
SLC25A24	ENSSSCG00000006848	4	111579200	111634271	18	0	0.99881	1
SLC25A28	ENSSSCG00000037536	14	110795307	110805570	7	0	0.586797	1
SLC25A3	ENSSSCG00000000886	5	85284311	85292451	2	1	0.132511	1
SLC25A36	ENSSSCG00000036855	13	81750031	81791891	11	2	0.0834715	1
SLC26A11	ENSSSCG00000021040	12	2220683	2242290	2	0	0.79471	1
SLC26A2	ENSSSCG00000039045	2	150996727	151022148	4	0	0.604562	1
SLC26A6	ENSSSCG00000011361	13	31317877	31330602	7	0	0.139548	1
SLC30A1	ENSSSCG00000039472	9	131633585	131640675	6	0	0.380758	1
SLC30A4	ENSSSCG00000004668	1	126237032	126268102	3	0	0.923627	1
SLC30A6	ENSSSCG00000008518	3	107387860	107426337	9	2	0.0518717	0.994179
SLC30A7	ENSSSCG00000006860	4	117314845	117396496	11	1	0.47958	1
SLC35B3	ENSSSCG00000001033	7	5539702	5606553	8	0	0.720378	1
SLC35C2	ENSSSCG00000022777	17	48509578	48525150	1	0	0.8359	1
SLC35D1	ENSSSCG00000032043	6	145533537	145596066	2	0	0.558128	1
SLC35F6	ENSSSCG00000008562	3	112280658	112296866	10	0	0.975806	1
SLC36A1	ENSSSCG00000035442	16	71540642	71607421	12	2	0.0512428	0.994179
SLC36A4	ENSSSCG00000024933	9	25639387	25689028	3	1	0.00620057	0.33934
SLC37A2	ENSSSCG00000022536	9	52237420	52272692	16	0	0.999491	1
SLC37A3	ENSSSCG00000032266	18	9383792	9452593	12	0	0.506955	1
SLC38A10	ENSSSCG00000022317	12	1476996	1514497	15	2	0.500523	1
SLC38A7	ENSSSCG00000040881	6	20337137	20401684	12	3	0.00443068	0.280765
SLC38A9	ENSSSCG00000030343	16	34738194	34858735	5	0	0.399832	1
SLC39A1	ENSSSCG00000006561	4	95728999	95733824	11	0	0.989037	1
SLC39A14	ENSSSCG00000032622	14	6639206	6803670	9	0	0.996729	1
SLC43A2	ENSSSCG00000024108	12	47791911	47838946	19	1	0.958004	1
SLC44A1	ENSSSCG00000005425	1	246548497	246760515	2	0	0.733252	1
SLC48A1	ENSSSCG00000036775	5	78141255	78150584	7	2	0.0161032	0.60406
SLC4A11	ENSSSCG00000007157	17	32446471	32459398	15	1	0.906047	1
SLC4A7	ENSSSCG00000011218	13	13933711	14043068	16	2	0.538147	1
SLC5A10	ENSSSCG00000018049	12	60281878	60396630	11	0	0.975977	1
SLC5A6	ENSSSCG00000008550	3	111920176	111976474	8	0	0.923703	1
SLC66A3	ENSSSCG00000008631	3	125494417	125507239	9	0	0.999885	1
SLC6A3	ENSSSCG00000017121	16	79186108	79220297	1	0	0.9492	1
SLC6A6	ENSSSCG00000011600	13	70094079	70173547	16	1	0.543324	1
SLC7A11	ENSSSCG00000022649	8	88607884	88940100	13	1	0.917338	1
SLC7A5	ENSSSCG00000032996	6	1545940	1574288	10	0	0.3289	1
SLC8B1	ENSSSCG00000009880	14	38773398	38808233	14	0	0.89285	1
SLC9A1	ENSSSCG00000003569	6	84372649	84426997	10	0	0.861007	1
SLC9A3R1	ENSSSCG00000017232	12	6466120	6493428	10	0	0.994406	1
SLC9B2	ENSSSCG00000028101	8	117997127	118049423	5	0	0.18043	1
SLCO3A1	ENSSSCG00000002263	7	86777920	87103309	8	0	0.40817	1
SLF1	ENSSSCG00000014163	2	101313091	101375607	1	0	0.9692	1
SLK	ENSSSCG00000010606	14	114899147	114954824	10	1	0.569342	1
SLTM	ENSSSCG00000004592	1	113084864	113136625	9	0	0.877514	1
SMAD3	ENSSSCG00000004952	1	164998083	165124454	8	0	0.903344	1
SMAD5	ENSSSCG00000014319	2	138287443	138344769	1	0	0.5667	1
SMARCAD1	ENSSSCG00000009193	8	125409507	125488436	1	0	0.8139	1
SMARCAL1	ENSSSCG00000035501	15	118629238	118687940	8	1	0.079854	1
SMARCC2	ENSSSCG00000000382	5	21563402	21586727	6	0	0.769603	1
SMC6	ENSSSCG00000008614	3	120097379	120170972	9	0	0.983612	1
SMG9	ENSSSCG00000003068	6	50524527	50569738	8	1	0.134108	1
SMIM14	ENSSSCG00000021793	8	30765418	30840363	12	0	0.996738	1
SMIM15	ENSSSCG00000033814	16	39954360	39958522	10	0	0.998964	1
SMIM19	ENSSSCG00000031857	17	11549937	11566898	15	0	0.766643	1
SMIM7	ENSSSCG00000013863	2	60961363	60976448	1	0	0.596	1
SMPD1	ENSSSCG00000014627	9	3324091	3328373	15	1	0.314832	1
SMPDL3A	ENSSSCG00000004233	1	39848641	39868731	16	0	1	1
SMPDL3B	ENSSSCG00000003582	6	85060317	85084483	7	0	0.770785	1
SMUG1	ENSSSCG00000024221	5	19398248	19412606	15	2	0.503493	1
SMURF1	ENSSSCG00000030153	3	6037737	6142576	14	1	0.775352	1
SNF8	ENSSSCG00000021461	12	25136232	25153016	1	0	0.3094	1
SNRNP48	ENSSSCG00000046358	7	4919351	4936039	15	0	0.918252	1
SNRNP70	ENSSSCG00000023792	6	54288354	54304270	6	0	0.99959	1
SNRPA	ENSSSCG00000002998	6	48971339	48999605	1	1	0.025	0.766646
SNTB1	ENSSSCG00000005994	4	18288843	18526219	7	0	0.673945	1
SNU13	ENSSSCG00000000058	5	6885067	6900023	1	0	0.7156	1
SNX10	ENSSSCG00000037598	18	46064579	46142945	7	1	0.712015	1
SNX24	ENSSSCG00000039373	2	126349973	126552304	1	0	0.3002	1
SNX27	ENSSSCG00000006619	4	97525151	97620789	16	0	0.90905	1
SNX29	ENSSSCG00000037232	3	30584912	31133317	5	0	0.530563	1
SNX4	ENSSSCG00000036828	13	134824043	134905359	4	0	0.334163	1
SNX8	ENSSSCG00000040977	3	1559400	1720818	8	1	0.158406	1
SNX9	ENSSSCG00000030535	1	9130334	9239343	10	0	0.400178	1
SOAT1	ENSSSCG00000021464	9	121045232	121113693	2	0	0.0309018	0.816399
SOCS4	ENSSSCG00000032332	1	184379086	184398902	3	0	0.630735	1
SOD2	ENSSSCG00000040317	1	7651280	7691723	14	2	0.628912	1
SORBS3	ENSSSCG00000009626	14	6808166	6828975	4	0	0.335413	1
SORL1	ENSSSCG00000015135	9	48435016	48653655	18	1	0	0
[truncated: 410 more rows]
