# Supplementary material for: Exploration of genotype-by-environment interactions affecting gene expression responses in porcine immune cells
Source: Front Genet. 2023 Mar 16;14:1157267. doi: 10.3389/fgene.2023.1157267 (PMC10061014; doi:10.3389/fgene.2023.1157267)
Supplement: Supplementary file 7 [file Table7.XLSX]

## Sheet: C vs L
Table S7a. Predicted upstream regulators of genes showing cd-ASE depending on LPS
Upstream Regulator	Molecule Type	p-value of overlap	Target Molecules in Dataset
IL2	cytokine	3.09e-17	CAPG,CCL2,CCL4,CCL5,CCR1,CD3D,CD47,CD58,CD86,CSF2RB,CTSC,CTSL,CXCL8,CYP51A1,DAPK1,DUSP6,EMP1,ETS1,FCER1G,FOSL2,GFI1,HLA-DRA,IDO1,IL10RA,IL4R,ISG15,ITGB1,LAPTM5,LCP2,MAPKAPK3,MMP9,PDK1,PECAM1,PTPN7,PTPRC,RFTN1,SLAMF7,TNFAIP3,TNFRSF1B,TNFRSF21,UMPS
IL4	cytokine	3.23e-16	ABLIM1,APP,ARG1,ARID5A,CAPG,CCL2,CCL4,CCL5,CCR1,CD58,CD86,CSF2RB,CSTB,CTSC,CTSL,CXCL2,CXCL8,DOCK10,FCER1G,GFI1,HLA-DRA,IDO1,IL10RA,IL4R,IRF8,ISG15,ITGB1,KCTD12,KDM5A,KIDINS220,LCP2,MAPKAPK3,MMP9,NCL,NFKBIA,NFKBIE,NR3C1,OAS2,OPRM1,PDK1,PTPN7,SLAMF7,SLC4A7,STK4,TGFBI,TMEM131,TNFAIP3,TNFSF8,TNIP1
CSF1	cytokine	2.62e-15	APP,ARG1,CCL2,CCL5,CCR1,CD86,CXCL2,CYP51A1,DOK2,ETS2,FCER1G,GOT2,IDO1,IKBKE,IL10RA,IRF8,ITGB1,MMP9,OAS2,PFKFB3,PTPRC,STX3,THBS1,TNFAIP3,TNFRSF1B
Immunoglobulin	complex	8.77e-15	APP,ARG1,CAPG,CCL2,CCL4,CCL5,CD86,COX8A,CSF2RB,CXCL2,CXCL8,CYP1B1,DUSP6,EIF2AK3,ETS2,FCER1G,GFI1,HLA-DRA,IDO1,IL10RA,IL10RB,IL4R,IRF8,ISG15,KCTD12,MGAT4A,MMP9,NFKBIA,OAS2,OLR1,PDK1,PDPR,PECAM1,PTPRC,RPIA,RRBP1,SERPINB1,SOD2,TNFRSF1B,TNFSF8,TSPO,USP38,YBX3
CCL5	cytokine	1.25e-13	ALCAM,CCL2,CCL4,CCL5,CCR1,CXCL2,CXCL8,CYP1B1,DUSP6,EMP1,GFI1,MMP9,OLR1,THBS1
IL33	cytokine	1.74e-13	APP,ARG1,ARRB1,CCL2,CCL4,CCL5,CCR1,CD86,CSF2RB,CSTB,CXCL2,CXCL8,ETS1,FOSL2,GFI1,IKBKE,IL10RA,IL4R,MMP9,NFKBIA,NFKBIE,NR3C1,PTPRC,SERPINB1,SOD2,TNFAIP3,TNFRSF1B
Interferon alpha	group	2.53e-13	ANKRD10,CCL2,CCL5,CCR1,CD86,CRELD2,CXCL2,CXCL8,CYP1B1,DOCK10,DUSP6,FOSL2,GIMAP4,IDO1,IKBKE,IL10RA,IL4R,IRF8,ISG15,ITGB1,NFKBIA,OAS2,PARP12,SERPINB1,SLAMF7,TRANK1,TRIM22,UNC93B1,WARS1,WDFY1
CD40LG	cytokine	2.66e-13	A4GALT,ALCAM,ARID4B,CCL2,CCL4,CCL5,CCR1,CD86,CTSC,CXCL2,CXCL8,CYP1B1,FOSL2,IDO1,IL10RA,IL4R,ISG15,NFKBIA,NFKBIE,PTPN7,SOD2,STK4,TNFAIP3,TNFSF8,TNIP1,YBX3
KLF6	transcription regulator	1.33e-11	ARG1,CCL2,CCL5,CCR1,CD86,CLEC5A,CSF2RB,CXCL2,CXCL8,ETS2,LCP2,MMP9,NFKBIA,NFKBIE,PFKFB3,SLAMF7,SOD2,TNFAIP3,TNFRSF1B,TNIP1
CD3	complex	1.4e-11	ARHGDIB,CCL4,CCL5,CCR1,CD86,CXCL8,DUSP11,ETS1,ETS2,FCER1G,GFI1,ICAM2,IL10RB,IL4R,IRF8,KATNA1,LCP1,LNPEP,LTN1,NCL,NFKBIA,PSAP,PTPN7,PTPRC,SLC7A1,SRGN,TARDBP,THBS1,TNFAIP3,UBE2V1
TNF	cytokine	1.65e-11	ALCAM,APP,ARG1,ARHGDIB,ARHGEF10L,CCL2,CCL4,CCL5,CCR1,CD47,CD86,CLEC5A,CSF2RB,CTSC,CXCL2,CXCL8,CYP1B1,DUSP6,EMP1,ETS1,ETS2,FCER1G,HLA-DRA,HUS1,ICAM2,IDO1,IKBKB,IKBKE,IL10RA,IL4R,IRF8,ISG15,ITGB1,MMP9,NFKBIA,NFKBIE,NR3C1,OAS2,OLR1,OPRM1,PECAM1,PTPRC,RFTN1,SERPINB1,SGPL1,SLC43A2,SLC7A1,SMURF1,SOD2,THBS1,TNFAIP3,TNFRSF1B,TNFSF8,TNIP1,UGCG,WTAP
IFNG	cytokine	1.71e-11	ADCY7,ALDH7A1,APP,ARG1,BACH1,CCL2,CCL4,CCL5,CCR1,CD86,CLEC5A,CSF2RB,CTSC,CXCL2,CXCL8,DAPK1,DDB1,ECE1,EIF2AK3,FCER1G,HLA-DRA,IDO1,IKBKE,IL10RA,IL4R,IRF8,ISG15,ITGB1,KCTD12,LAT2,LCP2,MMP9,NFKBIA,NFKBIE,OAS2,PECAM1,PFKFB3,PSME3,SGPL1,SMURF1,SOD2,STX3,THBS1,TNFRSF1B,TRIM22,WARS1,WDFY1
CITED2	transcription regulator	4.6e-11	ARG1,CCL2,CD86,CXCL2,CXCL8,IRF8,ISG15,KATNA1,LCP2,LRCH1,MARCHF5,NUB1,PFKFB3,SLAMF7,STX3,TAGAP,TNFAIP3,WARS1
NR3C1	ligand-dependent nuclear receptor	4.65e-11	APP,ARID4B,ARRB1,BRD2,CCL2,CCL4,CCL5,CCR1,CD47,COQ8A,CXCL2,CXCL8,EMP1,FCER1G,IDO1,IKBKB,IL10RA,IRF8,ISG15,MMP9,NFKBIA,NR3C1,OLR1,PARP4,PFKFB3,PRKAR1A,SGPL1,THBS1,TNFAIP3,TNFRSF1B,TNFRSF21,UGCG
IgG	complex	9.04e-11	APP,CCL2,CCL4,CCL5,CD86,CLEC5A,CTSC,CXCL8,EMP1,ETS2,FOSL2,ISG15,NFKBIA,NFKBIE,SLAMF7,THBS1,TNFAIP3,TNFRSF1B,TNFSF8,TNIP1,UGCG
TGFB1	growth factor	3.21e-10	APP,ARG1,ATP13A3,CCL2,CCL4,CCL5,CCR1,CD86,CTSC,CTSL,CXCL2,CXCL8,CYP51A1,DAPK1,DDB1,ECE1,ETS1,FCER1G,FOSL2,GFI1,HLA-DRA,HNRNPDL,ICAM2,IDO1,IL10RA,IL4R,IRF8,ITGB1,JADE2,MGAT4A,MMP9,MTRR,NFKBIA,OLR1,PDK1,PECAM1,PFKFB3,PIK3C3,PPP2R5A,RALB,RFLNB,ROCK2,SERPINB1,SLAMF7,SLC7A1,SMURF1,SOD2,TARDBP,TGFBI,THBS1,TNFAIP3,UBE2J1
Tnf (family)	group	5.64e-10	APP,CCL2,CCL4,CCL5,CCR1,CD86,CSTB,CXCL8,GFI1,IKBKE,IL10RA,MMP9,NFKBIA,TNFAIP3,TNFRSF1B,TNIP1
TNFSF11	cytokine	6.26e-10	CCL2,CCL4,CCL5,CCR1,CXCL8,DOK2,DUSP6,ETS1,IKBKE,IRF8,MMP9,NFKBIA,NFKBIE,PAG1,PTPRE,SOD2,TNFRSF1B,TNIP1
Ige	complex	7.08e-10	ARG1,ARRB1,CCL2,CCL4,CCL5,CD86,CXCL2,CXCL8,DUSP6,FCER1G,IKBKE,LCP2,MAPKAPK3,NFKBIA,NFKBIE,PECAM1,ROCK2,SERPINB1,TNFRSF1B,UGCG
CSF2	cytokine	8.88e-10	ARG1,ARRB1,CCL2,CCL4,CCR1,CD86,CSF2RB,CTSC,CXCL2,CXCL8,DOK2,DUSP6,IDO1,LCP1,MMP9,NFKBIA,OLR1,PECAM1,SLAMF7,SOD2,TGFBI,THBS1,TNFAIP3,TNFRSF1B,TNFSF8
IL1B	cytokine	1.77e-09	ALDH7A1,APP,ARG1,CCL2,CCL4,CCL5,CCR1,CD86,CSF2RB,CXCL2,CXCL8,CYP1B1,EIF2AK3,ETS2,HLA-DRA,IDO1,IKBKE,IL10RA,IL4R,IRF8,ISG15,ITGB1,LCP1,MMP9,NFKBIA,NFKBIE,NUP210,OAS2,OLR1,PDK1,SGPL1,SOD2,SRGN,THBS1,TNFAIP3,TNFRSF1B,UGCG
IL15	cytokine	1.81e-09	ARHGDIB,CCL2,CCL4,CCL5,CCR1,CD86,CXCL2,CXCL8,DUSP11,ETS1,GNLY,HLA-DRA,ICAM2,ISG15,ITGB1,MAPKAPK3,NFKBIA,PDK1,PFKFB3,PSAP,PTPRC,RPIA,SRGN
TLR7	transmembrane receptor	1.99e-09	CCL2,CCL4,CCL5,CD86,CXCL2,CXCL8,ETS2,FCER1G,IDO1,IL10RA,ISG15,NFKBIA,OAS2,SOD2,TMEM154,TNFAIP3
IFNAR1	transmembrane receptor	2.33e-09	ARG1,CCL4,CCL5,CD86,CXCL2,DUSP6,IDO1,ISG15,OAS2,PARP12,SOD2,THBS1,TNFAIP3,TRIM22
NFkB (complex)	complex	3.5e-09	ALDH7A1,APP,CCL2,CCL4,CCL5,CD86,CXCL2,CXCL8,ETS1,IDO1,IKBKE,ISG15,ITGB1,MMP9,NCOA7,NFKBIA,NFKBIE,OLR1,OPRM1,PECAM1,RFTN1,SLC7A1,SOD2,TNFAIP3,TNIP1,WTAP
TERT	enzyme	3.62e-09	CCL2,CCL5,CTSC,CXCL2,CXCL8,DUSP6,ETS1,ISG15,MMP9,NFKBIA,OAS2,SOD2,TNFRSF1B,TNFSF8,UBASH3B
IKBKB	kinase	5.03e-09	CCL2,CCL4,CCL5,CCR1,CXCL2,CXCL8,CYP1B1,DUSP6,ETS1,IKBKB,ISG15,MMP9,NFKBIA,SMURF1,SOD2,TNFAIP3,TNFRSF1B,TNFSF8
IRF3	transcription regulator	7.63e-09	CCL2,CCL4,CCL5,CD58,CD86,CXCL8,ISG15,MARCHF6,MMP9,NR3C1,OAS2,PARP12,PIK3C3,STK4,TNFAIP3
CALCA	other	8.55e-09	ARG1,CCL2,CCL4,CD86,CSF2RB,CXCL8,ETS1,FOSL2,IL4R,NFKBIA,NR3C1,SERPINB1,SLC43A2,TNFAIP3
MIF	cytokine	9.14e-09	ARG1,CCL2,CCL4,CCR1,CXCL2,CXCL8,GFI1,IL4R,ISG15,MMP9,OAS2,TGFBI,TRIM22
CD28	transmembrane receptor	1.3e-08	ARHGDIB,CCL4,CD86,CXCL2,CXCL8,FCER1G,IL10RA,IL10RB,IRF8,LCP1,LNPEP,LTN1,NCL,NFKBIA,SLC7A1,SRGN,THBS1,TNFAIP3,TNFRSF1B
TYROBP	transmembrane receptor	2.02e-08	CCL2,CD86,CXCL8,IDO1,IL10RA,IRF8,ITGB1,NCKAP1L,TNFRSF1B
MYD88	other	2.63e-08	ARG1,CCL2,CCL4,CCL5,CD86,CXCL2,CXCL8,ETS2,FCER1G,IKBKE,IRF8,ISG15,MAZ,MMP9,NFKBIA,NFKBIE,OLR1,TNFAIP3
TGM2	enzyme	3.32e-08	C12orf29,CCL2,CD86,CXCL8,FCER1G,IL10RA,MMP9,OAS2,RFLNB,SLAMF7,THBS1,TNIP1,TPCN1,TRIM22,TSPAN14
IL6	cytokine	4.6e-08	APP,ARG1,ARL4C,CCL2,CCL4,CCL5,CCR1,CD86,CSF2RB,CTSC,CXCL2,CXCL8,CYP1B1,DUSP6,ETS2,IDO1,IKBKE,IL4R,IRF8,MMP9,NR3C1,OPRM1,PECAM1,PTPRC,SOD2,THBS1,TNFRSF1B,WARS1
STAT6	transcription regulator	4.68e-08	ABLIM1,ARG1,ARID5A,CCL2,CCL5,CXCL2,DOCK10,FCER1G,GFI1,IDO1,IL10RA,IL4R,ISG15,KCTD12,KIDINS220,LCP2,MMP9,NFKBIA,OPRM1,SLC4A7,TMEM131
CDK9	kinase	6.71e-08	CCL5,CXCL2,CXCL8,HLA-DRA,MMP9,NCL,NFKBIA,TNFAIP3
IFIH1	enzyme	7.85e-08	CCL2,CCL4,CCL5,CXCL2,CXCL8,ISG15,NFKBIA,OAS2
ZBTB10	transcription regulator	8.36e-08	ARID5A,CCL4,CCL5,CD86,CLEC5A,FCER1G,HPSE,IDO1,IL10RB,IL4R,ISG15,UNC93B1
ZC3H12A	enzyme	8.6e-08	BCAR3,CCL2,HPSE,IL10RA,IL4R,IRF8,MMP9,NEK7,NUP210,PECAM1,TAGAP,TNFRSF1B,TNIP1
Ifn	group	9.33e-08	CD58,CD86,IDO1,IL10RA,IRF8,ISG15,MMP9,NUB1,OAS2,PECAM1,TRIM22
HBB	transporter	9.38e-08	CCL2,CCL4,CCL5,CXCL2,CXCL8,MMP9,NR3C1,OAS2,PECAM1,TNFAIP3
STAT1	transcription regulator	9.54e-08	ARG1,CCL2,CCL4,CCL5,CCR1,CD86,CXCL2,CXCL8,FCER1G,IDO1,IRF8,ISG15,KCTD12,MMP9,OAS2,PECAM1,TNFAIP3,TRIM22,WARS1
IL5	cytokine	1.11e-07	CCL2,CCR1,CRELD2,CSF2RB,CTSC,CXCL8,DUSP6,FOSL2,IL4R,LCP2,MMP9,PDK1,PTPRC,RPN1,SPCS2,TNFSF8
TREX1	enzyme	1.12e-07	APP,CCL2,CCL5,CD47,CD86,CLEC5A,CXCL8,IKBKE,ISG15,NCOA7,OAS2,TNFAIP3
Ifnar	group	1.14e-07	CCL2,CCL5,CD86,FCER1G,IDO1,IRF8,ISG15,MMP9,OAS2,UNC93B1
HIVEP1	transcription regulator	1.24e-07	CXCL2,FCER1G,NFKBIA,NFKBIE,RALB,TNFAIP3,TNFRSF1B,TNIP1
RELA	transcription regulator	1.38e-07	ALCAM,APP,ARHGDIB,CCL2,CCL5,CXCL2,CXCL8,IKBKE,INPP4B,ISG15,MMP9,NFKBIA,NFKBIE,OAS2,OLR1,PECAM1,SOD2,STK4,TNFAIP3,TNIP1
GPR174	G-protein coupled receptor	1.52e-07	ARID5A,CD86,CERK,ETS2,KCTD12,LAPTM5,RFC1,SERPINB1,TNFRSF1B,UGCG
NFKB1	transcription regulator	1.53e-07	APP,ARG1,CCL2,CCL4,CCL5,CD86,CXCL2,CXCL8,IKBKB,IKBKE,IL10RA,ISG15,MMP9,NFKBIA,SOD2,TNFAIP3
KRAS	enzyme	1.86e-07	APP,ARG1,ARHGDIB,CCL2,CLEC5A,CSF2RB,CXCL8,DUSP6,EIF2AK3,FLII,GRB2,HNRNPDL,IDO1,IKBKB,MGAT4A,MMP9,MTRR,NCL,NFKBIA,NR3C1,NSUN2,NUP210,PECAM1,PTPRC,RPN1,SLC7A1,THBS1
CD14	transmembrane receptor	1.89e-07	CCL2,CCL4,CCL5,CXCL2,CXCL8,IL10RA,ITGB1,TNFAIP3
TRADD	other	2.14e-07	CCL2,CXCL2,CXCL8,MMP9,NFKBIA,TNFAIP3
STAT3	transcription regulator	2.15e-07	ARG1,BCAR3,CCL2,CCL4,CCL5,CCR1,CD86,CTSL,CXCL2,CXCL8,CYP1B1,FCER1G,IKBKE,IL4R,ISG15,MMP9,NFKBIE,OAS2,PECAM1,SERPINB1,SOD2,THBS1,TNFRSF1B,TRIM22,WARS1
CHUK	kinase	2.44e-07	CCL2,CCL4,CCL5,CCR1,CXCL2,CXCL8,DUSP6,ISG15,MMP9,NFKBIA,TNFAIP3,TNFRSF1B,TNIP1
VCAN	other	2.53e-07	CCL2,CCL4,CXCL2,CXCL8,IRF8,ITGB1,MMP9,NFKBIA,OAS2,SOD2,TRIM22,YBX3
TLR4	transmembrane receptor	2.67e-07	APP,ARG1,ARID5A,CCL2,CCL4,CCL5,CD86,CXCL2,CXCL8,HPSE,IRF8,ISG15,MMP9,NFKBIA,SOD2,TNFAIP3,TNFSF8,TSPO
VEGFA	growth factor	2.74e-07	CCL2,CD86,COX8A,CSTB,CXCL2,CXCL8,ETS1,ETS2,IKBKE,ITGB1,MMP9,PECAM1,SLC25A17,SOD2,THBS1,TSPO
F2	peptidase	2.94e-07	CCL2,CXCL8,DOCK10,ECE1,ETS1,FOSL2,ITGB1,MMP9,NCOA7,NFKBIA,SLC7A1,SOD2,SRGN,THBS1,TNFAIP3
IL1	group	2.96e-07	APP,CCL2,CCL4,CCL5,CSF2RB,CTSC,CTSL,CXCL2,CXCL8,IDO1,IL4R,MMP9,NRP2,SOD2,TNFAIP3,TNFRSF1B,UGCG
FOXO4	transcription regulator	3.1e-07	CYP51A1,GABARAPL1,IL10RB,LCP2,MMP9,NRP2,PTPRC,SERPINB1,SOD2,SPTLC2
SYK	kinase	3.37e-07	ARID5A,CCL2,CCL4,CCL5,CXCL8,DOCK10,FCER1G,OAS2,PTPRE,TAGAP
TP53	transcription regulator	3.45e-07	APP,ARG1,ARRB1,CCL2,CCL4,CCL5,COQ8A,CSTB,CXCL2,CXCL8,DAPK1,DUSP6,EIF2AK3,GRB2,IL10RA,IL4R,IRF8,ISG15,LASP1,MMP9,NCK2,NOLC1,PECAM1,PFKFB3,PIK3C3,PPP2R5A,PSAP,PSME3,PTPRE,QDPR,RFC1,RPN1,SEC61A1,SGPL1,SOD2,SPCS2,SPTLC2,TGFBI,THBS1,TNFRSF1B,TRIM22,TSPO,UMPS
SELPLG	other	3.48e-07	CCL2,CCL4,CXCL2,CXCL8,CYP1B1,IDO1,IL4R
CHI3L1	enzyme	3.51e-07	AKAP11,ARL4C,CXCL8,EMP1,MMP9,SERPINB1
FN1	enzyme	3.64e-07	APP,CCL2,CCL4,CCL5,CXCL2,CXCL8,ITGB1,MMP9,NFKBIA,PRKAR1A,RALB,THBS1,TNIP1
CCN1	other	3.65e-07	CCL2,CCL4,CXCL2,CXCL8,FCER1G,IL10RB,ITGB1,MMP9,PECAM1
AIMP1	cytokine	3.75e-07	CCL2,CCL4,CCL5,CXCL2,CXCL8
CCR2	G-protein coupled receptor	3.99e-07	ARG1,CCL2,CCL4,CCL5,CCR1,CD86,CXCL2,MMP9,TGFBI,THBS1
FAS	transmembrane receptor	4.91e-07	CCL2,CCL4,CCL5,CCR1,CD86,CTSL,CXCL2,CXCL8,IL10RA,MMP9,NFKBIA,NFKBIE,NR3C1,PECAM1,STK38,TNFRSF1B,UGCG
STING1	other	4.91e-07	ARG1,CCL2,CCL4,CCL5,CD86,CXCL2,CXCL8,ISG15,PTPRC
TICAM1	other	4.98e-07	CCL2,CCL4,CCL5,CD86,CXCL2,CXCL8,ETS2,IKBKE,ISG15,NFKBIA,TNFAIP3
BHLHE40	transcription regulator	5.15e-07	ALDH7A1,CAPG,CCR1,CD47,CD86,CLEC5A,CSF2RB,IRF8,LCP2,NUB1,OLR1,PFKFB3,PTPRC,SCARF1,SLAMF7,SOD2
CD40	transmembrane receptor	5.15e-07	A4GALT,CCL2,CCL4,CCL5,CD86,COX8A,CXCL8,DUSP6,IL10RA,IL4R,ITGB1,MMP9,NFKBIA,NOLC1,SLAMF7,TNFAIP3
IFNLR1	transmembrane receptor	5.63e-07	CCL4,CCL5,CXCL2,ISG15,SOD2,THBS1,TNFAIP3
DUSP1	phosphatase	6.11e-07	CCL2,CCL4,CD86,CXCL2,CXCL8,DUSP6,IRF8,ISG15,ISG20L2,OLR1,SOD2
TAFAZZIN	enzyme	6.33e-07	ARG1,CCAR2,CCL2,CCL5,CD86,CXCL2,CYP1B1,GRB2,HUS1,LCP1,PECAM1,PIK3C3,SERPINB1,THBS1,UBE2V1
IL10	cytokine	6.43e-07	ARG1,CCL2,CCL4,CCL5,CCR1,CD86,CSF2RB,CTSC,CXCL2,CXCL8,ETS2,FCER1G,IDO1,IKBKB,IL10RA,IL4R,MMP9,PSAP,TNFRSF1B
BCL10	transcription regulator	7.59e-07	CCL4,CCL5,CXCL2,CXCL8,TNFAIP3
PTX3	other	8.43e-07	CCL2,CCL4,CCL5,CXCL2,CXCL8,MMP9
CSF3	cytokine	9.47e-07	ARG1,CAPG,CCL5,CXCL2,CXCL8,DUSP6,ETS1,GFI1,GNLY,HLA-DRA,MMP9,TNFAIP3,TNFRSF1B
KLF2	transcription regulator	9.62e-07	CCL2,CCL4,CCL5,CD86,CXCL2,CXCL8,CYP1B1,HPSE,ITGB1,NFKBIA,PECAM1,THBS1
miR-155-5p (miRNAs w/seed UAAUGCU)	mature microRNA	1.17e-06	BACH1,CCL4,CD47,CXCL2,CXCL8,CYP51A1,DCAF7,ETS1,IKBKE,UBE2J1,WDFY1
C5	cytokine	1.27e-06	CCL2,CCL4,CCL5,CD86,CXCL2,CXCL8,EIF2AK3,MMP9,NFKBIA,TNFAIP3
RC3H1	enzyme	1.28e-06	CCL2,CCL4,CCL5,CXCL2,ISG15,OAS2,TNFAIP3,TNFRSF1B
NFKBIB	transcription regulator	1.33e-06	CCL2,CCL5,CD86,CXCL2,CXCL8,DAPK1,NFKBIA
BRD4	kinase	1.41e-06	ABLIM1,CCR1,CXCL2,CXCL8,FOSL2,GFI1,ICAM2,IRF8,ITGB1,LAPTM5,THBS1
CREBBP	transcription regulator	1.45e-06	ARHGEF10L,ARID5A,CAPG,CCL5,CXCL8,FOSL2,GFI1,GIMAP4,HLA-DRA,IL10RA,ISG15,MMP9,NFKBIA,NR3C1,OPRM1,SOD2,TNFAIP3
SPRY2	other	1.57e-06	ARG1,DUSP6,ETS1,FCER1G,IL10RA,ISG15,LAT2,LCP1,PFKFB3
AGER	transmembrane receptor	1.74e-06	APP,ARG1,CCL2,CCL4,CXCL2,CXCL8,IL4R,MMP9
RNF31	enzyme	1.97e-06	CCL2,CCL4,CCL5,CXCL2,CXCL8,IL10RA,IL4R
MOG	other	1.97e-06	ARG1,CCL5,CCR1,CD86,CXCL2,MMP9,PECAM1
FCGR2A	transmembrane receptor	1.97e-06	CCL2,CCL4,CCL5,CXCL2,CXCL8,ISG15,PECAM1
LDL	complex	1.97e-06	CCL2,CCL4,CCL5,CXCL2,CXCL8,ECE1,IDO1,IL10RA,LASP1,MMP9,OLR1,PECAM1,SOD2,TNFAIP3
EGFR	kinase	2.19e-06	A4GALT,APP,ARG1,CCL2,CCL5,CD47,CXCL8,FOSL2,HNRNPDL,MGAT4A,MMP9,NCL,NSUN2,NUP210,PDK1,PRKAR1A,RALGAPB,RPN1,SLC7A1,THBS1
FOXO3	transcription regulator	2.24e-06	CXCL8,GABARAPL1,IL10RB,LCP2,MMP9,NOLC1,NRP2,PECAM1,PIK3C3,PTPRC,SERPINB1,SOD2,SPTLC2,STK4,TNFRSF1B
SOCS1	other	2.35e-06	ARG1,CCL2,CD86,CXCL2,CXCL8,FCER1G,IL4R,ISG15,OAS2,TRIM22
SELP	transmembrane receptor	2.52e-06	CCL2,CCL4,CXCL2,CXCL8,CYP1B1,IL4R
TRAF2	enzyme	2.57e-06	CCL2,CCL5,CCR1,CXCL8,IKBKE,ITGB1,MMP9,TNFAIP3
MAP3K14	kinase	2.57e-06	CCL5,CXCL2,CXCL8,IKBKB,MMP9,NFKBIA,NFKBIE,TNFAIP3
IL1A	cytokine	2.58e-06	APP,CCL2,CCL4,CCL5,CD86,CXCL2,CXCL8,ITGB1,MMP9,NFKBIA,NR3C1,SOD2,TNFAIP3
IKBKG	kinase	2.68e-06	CCL5,CCR1,CXCL2,CXCL8,DUSP6,IKBKE,ISG15,NFKBIA,TNFAIP3,TNFRSF1B
RGS10	enzyme	2.83e-06	ARG1,CCL2,CCR1,CXCL2,IL10RA,IL10RB,TNFRSF1B
PF4	cytokine	3.09e-06	CCL2,CCL4,CD86,CXCL8,ISG15,NFKBIA,SOD2,TNFAIP3
GIP	other	3.19e-06	CCL2,CCL4,CCL5,CXCL2,IKBKB,IL4R,TNFRSF1B
CEBPB	transcription regulator	3.28e-06	APP,ARG1,CCL2,CCL4,CCL5,CCR1,CD86,CENPM,CTSC,CXCL2,CXCL8,DAPK1,FCER1G,GNLY,HUS1,IKBKE,KDM5A,LCP2,RFC1,SLC7A1,SOD2
IL21	cytokine	3.55e-06	ARG1,CCL4,CCL5,CD86,CXCL8,FCER1G,IDO1,ISG15,MMP9,OAS2,PTPRC
RIPK1	kinase	3.57e-06	APP,ARG1,CCL5,CXCL2,CXCL8,MMP9,TNFAIP3
MUC1	other	3.57e-06	ARG1,ARID1A,CD86,CXCL8,HLA-DRA,IKBKB,NFKBIA
ATG5	other	3.7e-06	APP,ARG1,CCL5,CTSC,ICAM2,IKBKE,PECAM1,PSME3
CSF	group	4e-06	APP,CCL4,CCR1,CSTB,IL10RA,TNFAIP3,TNIP1
DGKA	kinase	4.02e-06	CCL2,CCL5,CXCL2,CXCL8
MAPK14	kinase	4.1e-06	ADCY7,CCL2,CCL5,CD86,CXCL2,CXCL8,CYP51A1,DUSP6,FOSL2,MMP9,PECAM1,SOD2
RNASEH2B	other	4.58e-06	APP,CCL5,CD47,CTSL,CXCL8,ISG15,NCOA7,OAS2,TNFAIP3
PGF	growth factor	4.71e-06	CCL2,CCL4,CXCL8,ETS2,MMP9,NRP2
chitinase	group	4.83e-06	CCL2,CCL5,CXCL8
UBB	enzyme	4.83e-06	CCL2,CXCL8,NFKBIA
Tlr	group	5.28e-06	ARG1,CCL2,CCL4,CCL5,CD86,CXCL8,IDO1,NFKBIA,TNFAIP3
BTK	kinase	5.28e-06	CCL4,CD86,CXCL8,EMP1,ETS1,IL10RA,ISG15,NCL,OAS2
ILF3	transcription regulator	5.7e-06	ALCAM,CAPG,CD86,CXCL8,HLA-DRA,IL4R,ISG15,NFKBIE
NFKBIA	transcription regulator	6.14e-06	CCL2,CCL5,CCR1,CD86,CXCL2,CXCL8,CYP1B1,DUSP6,HPSE,ISG15,ITGB1,MMP9,NFKBIA,NFKBIE,SOD2,TNFAIP3,TNFRSF1B
VCP	enzyme	7.46e-06	CCL2,CCL5,CXCL8,NCL,SMURF1
NPM1	transcription regulator	7.52e-06	CCL2,CCL4,CD47,CXCL2,CXCL8,ETS1,MMP9,SOD2,TGFBI,TNFAIP3
BRAF	kinase	7.77e-06	A4GALT,APP,CD86,CXCL2,CXCL8,EIF2AK3,ITGB1,MGAT4A,MMP9,NUP210,PSME3,SLC7A1,THBS1
PGLYRP2	transmembrane receptor	8.55e-06	CCL2,CCL4,CCL5,CXCL2
ECSIT	transcription regulator	9.07e-06	CXCL8,NFKBIA,NFKBIE,SOD2,TNFAIP3
ERK	group	9.26e-06	BCAR3,CCL2,CCL4,CCR1,CXCL2,CXCL8,ETS1,FOSL2,MMP9,PECAM1,THBS1,UGCG
NR1H3	ligand-dependent nuclear receptor	9.26e-06	ARL4C,CCL2,CCL4,CCL5,CCR1,CD47,CTSC,CXCL2,IRF8,LCP2,MMP9,NFKBIA
TLR2	transmembrane receptor	9.4e-06	APP,ARG1,CCL2,CCL4,CCL5,CCR1,CD86,CXCL2,CXCL8,MMP9,OLR1
IFNA2	cytokine	9.66e-06	CCL2,CCL5,CD86,IDO1,IL10RB,ISG15,KDM5A,MMP9,OAS2,PARP12,PARP4,TRIM22
ID3	transcription regulator	1.08e-05	CCL5,CCR1,CSF2RB,CXCL8,ETS2,FCER1G,IL10RA,IL4R,IRF8,MMP9,TNFSF8
NOD2	other	1.11e-05	CCL5,CLEC5A,CXCL2,CXCL8,NFKBIA,SOD2,TNFAIP3
TREM2	transmembrane receptor	1.11e-05	APP,ARG1,CD86,CXCL2,IRF8,NFKBIA,TNFAIP3
PROC	peptidase	1.21e-05	CCL2,CXCL2,CXCL8,MMP9,THBS1,TNFAIP3
NONO	transcription regulator	1.24e-05	CCL5,IDO1,IKBKE,ISG15,OAS2,SLAMF7,TNFSF8,TRANK1,TRIM22
CD276	other	1.31e-05	CD86,CXCL8,IDO1,MMP9,OAS2
IRAK3	kinase	1.31e-05	CXCL2,ETS2,NFKBIA,SOD2,TNFAIP3
TRAF6	enzyme	1.34e-05	CCL2,CXCL2,CXCL8,GABARAPL1,PAG1,SOD2,TNFAIP3
F2RL1	G-protein coupled receptor	1.34e-05	CCL2,CXCL2,CXCL8,DUSP6,IL4R,IRF8,MMP9,SERPINB1
PI3K (complex)	complex	1.49e-05	CCL2,CCL4,CCR1,CD86,CXCL8,ETS1,ITGB1,MMP9,NCL,NFKBIA,THBS1,TNFAIP3,UGCG
FOXO1	transcription regulator	1.57e-05	CCL4,CXCL8,GABARAPL1,HUS1,IL10RB,LCP2,MMP9,NRP2,PIK3C3,PTPRC,RPIA,SERPINB1,SOD2,SPTLC2,THBS1,TSPO,UBASH3B
OCLN	other	1.61e-05	CCL2,CCL4,CCL5,MMP9
IFNB1	cytokine	1.79e-05	CCL2,CCL4,CCL5,CD86,CXCL2,CXCL8,IDO1,ISG15,MMP9,NFKBIE,NUB1,OAS2,THBS1
LY96	transmembrane receptor	2.12e-05	CCL5,CD86,CXCL2,CXCL8
VIPR1	G-protein coupled receptor	2.12e-05	CCL4,CCL5,CD86,CXCL2
TIRAP	other	2.17e-05	CCL4,CCL5,CD86,CXCL2,CXCL8
STK11	kinase	2.21e-05	ALCAM,CCAR2,CCL2,COX8A,CXCL2,CXCL8,GFI1,GOT2,MMP9,PIK3R4,RPIA,TNFAIP3,UMPS
TGFA	growth factor	2.26e-05	CCL2,CCL5,CXCL2,CXCL8,FOSL2,MMP9,PECAM1
UXT	transcription regulator	2.38e-05	CXCL8,NFKBIA,TNFAIP3
Hrg	other	2.38e-05	ARG1,CCL2,MMP9
Lh	complex	2.39e-05	ADCY7,ARL4C,CXCL8,DAPK1,EIF3F,GNLY,KIDINS220,PRKAR1A,PTPRE,SLC7A1,SOD2,THBS1,TNFAIP3,YBX3
IRAK4	kinase	2.45e-05	APP,CD86,CXCL2,CXCL8,NFKBIA,OLR1,TNFAIP3
XBP1	transcription regulator	2.54e-05	APP,CCL5,CXCL2,CXCL8,EIF2AK3,ETS1,HLA-DRA,RPN1,SEC61A1,SPCS2,UFM1
HGF	growth factor	2.63e-05	CCL2,CCL4,CCL5,CXCL2,CXCL8,DUSP6,EMP1,ETS1,IRF8,ITGB1,MMP9,NOLC1,SLC7A1,SOD2,THBS1,TNFAIP3
AGT	growth factor	2.65e-05	ARG1,BACH1,CCL2,CCL4,CCL5,CD86,CXCL2,CXCL8,ECE1,ETS1,GFI1,ITGB1,LNPEP,MMP9,NCL,NFKBIA,OLR1,PECAM1,PTPRC,SMURF1,SOD2,TGFBI,THBS1,TNFRSF1B,UGCG
ANGPT2	growth factor	2.65e-05	ARL4C,CCL5,CD86,CYP51A1,EFR3A,ETS1,MMP9,OLR1,RFC1,SOD2,THBS1
ZDHHC7	enzyme	2.75e-05	APP,CCL2,CXCL8,TNFSF8
NBEAL2	other	2.75e-05	CCL4,CXCL2,IRF8,THBS1
mir-146	microRNA	2.85e-05	ARG1,CCL2,CCL5,CXCL8,EIF2AK3,ISG15,MMP9,MTERF3
NfkB-RelA	complex	2.94e-05	CCL2,CCL5,CXCL8,NFKBIA,NR3C1
Mir122a,b	group	2.97e-05	CCR1,CXCL2,IDO1,MMP9,NR3C1,ROCK2
AHR	ligand-dependent nuclear receptor	3.01e-05	A4GALT,APP,CCL5,CD3D,COX8A,CSF2RB,CXCL2,CYP1B1,DUSP6,EMILIN2,FADS3,IDO1,SOD2,SPTLC2,TGFBI,THBS1,UGCG
APP	other	3.02e-05	APP,ARG1,BRD2,CCL2,CCL4,CCL5,CD86,CSF2RB,CXCL2,CXCL8,ETS2,FBXL20,GOT2,GRB2,ICAM2,IDO1,MMP9,NRP2,OLR1,PDK1,PFKFB3,PTPRC,QDPR,SOD2,TAGAP,WDFY1
IL7	cytokine	3.27e-05	CCL2,CCL4,CD3D,CD86,CXCL2,GFI1,MAPKAPK3,MMP9,TNFSF8
C3	peptidase	3.37e-05	APP,CCL2,CCL4,CCL5,CXCL2,CXCL8,PTPRC
ERBB2	kinase	3.5e-05	CCL4,CCL5,CD47,CXCL8,CYP51A1,DUSP6,EMP1,IKBKB,ITGB1,MGAT4A,MMP9,NFKBIA,NUP210,PDK1,PFKFB3,PPP2R5A,SEC61A1,SLC7A1,TGFBI,THBS1,TNFAIP3
ID2	transcription regulator	3.53e-05	CCL5,CCR1,CSF2RB,ETS2,FCER1G,GFI1,IL10RA,IL4R,IRF8,NFKBIE,TNFSF8
CAT	enzyme	3.64e-05	CCL2,CXCL8,CYP1B1,HLA-DRA,MMP9,THBS1
ELL2	transcription regulator	3.64e-05	CRELD2,EDEM3,SEC61A1,SLAMF7,TMEM154,UBE2J1
MAP2K1	kinase	3.79e-05	CCL2,CCL4,CCL5,CXCL8,DUSP6,ITGB1,MMP9,NFKBIA,PECAM1,THBS1
NOS2	enzyme	3.79e-05	APP,CCL2,CCL4,CD86,CTSC,CXCL2,CXCL8,ISG15,MMP9,NFKBIA
MAPKAPK2	kinase	4.01e-05	ARG1,CCL2,CXCL2,CXCL8,MMP9,NFKBIA
GFI1	transcription regulator	4.03e-05	CEP95,CXCL8,ETS1,ETS2,FOSL2,GFI1,GIMAP4,IKBKB,NFKBIA
OSM	cytokine	4.04e-05	ARG1,ARL4C,ATP13A3,CCL2,CCL5,CTSL,CXCL2,CXCL8,CYP1B1,DAPK1,ETS2,IL4R,MMP9,PFKFB3,SERPINB1,STK4,TRIM22,TUBGCP2
NKRF	transcription regulator	4.13e-05	CCL2,CCL5,CXCL8
CG	complex	4.14e-05	CCL2,CXCL8,CYP1B1,CYP51A1,DUSP6,EMP1,FOSL2,HPSE,IL4R,ITGB1,MMP9,MTPN,PECAM1,PFKFB3,SRGN,TNFRSF1B,TNFRSF21,TRIM22
TREM1	transmembrane receptor	4.15e-05	CCL5,CD86,CXCL2,CXCL8,EIF2AK3,ETS2,IDO1,ISG15,SLAMF7,THBS1
Collagen type IV	complex	4.41e-05	CCL2,ITGB1,MMP9,THBS1
ADORA3	G-protein coupled receptor	4.41e-05	CCL2,CCL4,CCL5,CXCL8
STAT2	transcription regulator	4.42e-05	CCL5,CD86,CXCL8,ISG15,OAS2,WARS1
IL18	cytokine	4.53e-05	CCL2,CCL4,CCL5,CD86,CXCL8,FOSL2,GIMAP4,IDO1,MMP9,SERPINB1
BCL6	transcription regulator	4.66e-05	ALCAM,ARG1,CCL2,CCL4,DOCK10,DUSP6,GABARAPL1,IL4R,IRF8,SEPTIN8,SLC25A17
cytokine	group	4.7e-05	APP,CCL2,CCL5,CD86,CXCL8,IDO1,MMP9,SOD2,TNFRSF1B
IL13	cytokine	5.07e-05	ARG1,CCL2,CCL4,CCL5,CD86,CTSC,CXCL2,CXCL8,HPSE,IDO1,MMP9,OPRM1,RFTN1,SLC26A6,THBS1,TNFRSF1B
TLR5	transmembrane receptor	5.12e-05	CCL4,CCL5,CD86,CXCL2,CXCL8
IL12 (family)	group	5.19e-05	CCL4,CCL5,CD86,FOSL2,GIMAP4,IDO1,IRF8,PTPRC,SERPINB1
MAP3K8	kinase	5.19e-05	ADCY7,ARG1,CCL4,CCR1,CXCL2,DOK2,DUSP6,GFI1,MMP9
NFkB (family)	group	5.33e-05	CCL2,CCL4,CCL5,CXCL8,MMP9,TNFAIP3
MSR1	transmembrane receptor	5.46e-05	CCL5,CXCL2,ISG15,MMP9
KRT17	other	5.83e-05	CCL4,CCL5,CCR1,CXCL2,MMP9
Fcer1	complex	5.84e-05	CCL2,CCL4,CCL5,CXCL8,DUSP6,IDO1
BCL2L1	other	5.84e-05	CXCL8,MMP9,PTPRC,THBS1,TNFRSF21,TNFSF8
LCN2	transporter	6.06e-05	ARG1,CAPG,CCL4,CCL5,CCR1,CXCL2,SOD2
CD274	enzyme	6.39e-05	CCL5,CD86,CXCL2,IDO1,OAS2,PECAM1
U1 snRNP	complex	6.56e-05	CCL4,CCL5,SLAMF7
IKBKB-DT	other	6.56e-05	CXCL8,IKBKB,MMP9
GNAI3	enzyme	6.69e-05	CCL2,CCL4,CCL5,CXCL8
MVP	other	6.69e-05	CD86,CXCL2,CXCL8,MMP9
TCR	complex	6.81e-05	ABLIM1,CCL4,CCL5,CCR1,CXCL8,GFI1,IL4R,ISG15,LCP2,NFKBIA,NR3C1,PTPRC,TNFAIP3,TNFRSF1B
HMGB1	transcription regulator	6.95e-05	CCL2,CCL4,CD58,CD86,CXCL2,CXCL8,MMP9
CD200R1	transmembrane receptor	6.97e-05	ARID1A,CCR1,CSF2RB,ETS1,IDO1,NFKBIA
EP300	transcription regulator	7.13e-05	ARHGEF10L,ARID5A,CAPG,CCL2,CXCL8,FOSL2,GFI1,GIMAP4,IL10RA,NFKBIA,NR3C1,OLR1,PFKFB3,SOD2,TNFAIP3
Laminin (complex)	complex	7.45e-05	APP,CCL2,ETS2,ITGB1,MMP9
CCR5	G-protein coupled receptor	7.45e-05	CCL4,CCL5,CXCL2,MMP9,TNFRSF1B
C5AR1	G-protein coupled receptor	7.6e-05	CD86,CXCL2,CXCL8,EIF2AK3,FCER1G,MMP9
TLR9	transmembrane receptor	7.63e-05	CCL4,CCL5,CD86,CXCL2,CXCL8,IDO1,IL10RA,ISG15,OAS2
TNFRSF1A	transmembrane receptor	7.99e-05	CCL2,CCL4,CCL5,CD86,CXCL2,CXCL8,MMP9,SOD2,TNFAIP3
TF	transporter	8.11e-05	CCL2,CCL5,CXCL8,NFKBIA
TNFRSF18	transmembrane receptor	8.11e-05	CCL2,CXCL8,IDO1,MMP9
SAA1	transporter	8.39e-05	ARG1,CCL4,CCL5,CXCL8,MMP9
EIF2AK2	kinase	8.49e-05	ARG1,CXCL8,ISG15,MMP9,PARP12,SOD2,TNFAIP3
IL12 (complex)	complex	8.85e-05	CCL2,CCL4,CCL5,CD86,CXCL8,DDB1,IDO1,IRF8,ISG15,MMP9
F2R	G-protein coupled receptor	9e-05	CCL2,CXCL8,ECE1,MMP9,THBS1,TNFAIP3
PTPN6	phosphatase	9e-05	CD86,CXCL8,ETS1,ISG15,MMP9,TNFRSF1B
MYC	transcription regulator	9.7e-05	ALCAM,APP,ARG1,AZIN1,BRD2,CD47,CD86,CSTB,CXCL8,DDX39B,DUSP6,EMP1,GOT2,ISG15,ITGB1,MMP9,NCL,NOLC1,OLR1,PDK1,PECAM1,PFKFB3,PTPRC,ROCK2,SOD2,THBS1,TMEM126A,TSPO,YBX3
MMP12	peptidase	9.74e-05	CCL5,MMP9,NFKBIA,PSME3
LTB4R2	G-protein coupled receptor	9.75e-05	CXCL8,EIF2AK3,MMP9
PTPRC	phosphatase	0.000105	APP,CCL4,CCL5,CCR1,CXCL8
TXN	enzyme	0.000105	CD86,CXCL8,MMP9,NFKBIA,SOD2
IKBKE	kinase	0.000106	CCL5,CXCL2,CXCL8,IKBKE,MMP9,NFKBIA
FBXO42	other	0.000114	CCL5,CXCL8
Ap1	complex	0.000115	CCL2,CCL4,CCL5,CXCL8,DUSP6,ETS1,MMP9,NR3C1,OPRM1
FOXP3	transcription regulator	0.000115	CAPG,CCL5,CCR1,DUSP6,FOSL2,IL10RA,MMP9,TNFAIP3,TNFSF8
PADI2	enzyme	0.000116	CCL5,CXCL2,CXCL8,TNFRSF1B
PTAFR	G-protein coupled receptor	0.000116	CCL2,CXCL2,CXCL8,MMP9
GLI2	transcription regulator	0.000117	CCL4,CCL5,CCR1,CXCL2,ITGB1,MMP9,UGCG
ADORA2B	G-protein coupled receptor	0.000117	ARG1,CD86,CXCL2,CXCL8,MMP9
MRGPRX3	G-protein coupled receptor	0.000117	CCL4,CCR1,CLEC5A,TAGAP,TNFRSF1B
PDGF BB	complex	0.000121	CCL2,CXCL2,CXCL8,DUSP6,ETS1,ETS2,ITGB1,MMP9,OLR1,SLC7A1,SOD2,THBS1,TNFAIP3
NRAS	enzyme	0.000121	CCL4,CCL5,CD86,CXCL2,DUSP6,EIF2AK3,ETS1,ISG15,KCTD12,PTPRC
ATG7	enzyme	0.000124	AKAP11,CCL4,CXCL8,IKBKE,NFKBIA,PECAM1,PRKAR1A
SENP3	peptidase	0.00013	CCL4,CD86,ISG15,OAS2,WARS1
MAVS	other	0.000134	CCL5,CXCL2,CXCL8,ISG15,OAS2,PARP12
GNAS	enzyme	0.000136	ALCAM,CD86,CXCL2,ETS2,FOSL2,KCTD12,RFC1,THBS1,TNFRSF1B
TASL	enzyme	0.000137	CCL2,CCL5,CXCL8,SLAMF7
CCL3	cytokine	0.000137	CCL2,CCL4,CCR1,ITGB1
CD244	transmembrane receptor	0.000138	CCL4,CCL5,CXCL8
LGALS8	other	0.000138	CCL2,CCL5,CXCL8
MIR320	group	0.000138	EMILIN2,ETS2,MMP9
KDM1A	enzyme	0.000142	ARHGDIB,CAPG,CCL2,CCL4,CTSC,ISG15,LCP1,NCL,PARP4,PTPRC,THBS1
BCR (complex)	complex	0.000142	ATP6V1G1,CCL4,CD86,FOSL2,IRF8,ITGB1,LAPTM5,NEK7,NOLC1,SLAMF7,TNFSF8,TNIP1
S100A8	other	0.000142	CCL2,CSF2RB,CXCL2,CXCL8,IDO1,ISG15,MMP9,NFKBIA,OLR1
FLT3LG	cytokine	0.000144	CCL5,CD3D,CD86,CXCL2,IRF8,PTPRC
TLR8	transmembrane receptor	0.000145	CCL2,CCL4,CD86,CXCL2,CXCL8
PAF1	other	0.000145	CCL5,IDO1,ISG15,OAS2,SOD2
TNFSF12	cytokine	0.000157	CCL2,CCL5,CCR1,CXCL2,CXCL8,MMP9,NFKBIA
PALMD	other	0.00016	CCL2,CXCL2,PFKFB3,TNFAIP3
EGR1	transcription regulator	0.000161	APP,CCL2,CCL4,CCR1,CXCL2,CXCL8,HPSE,MMP9,SOD2
MAPT	other	0.000169	APP,CAPG,CCL2,CCL4,CCT8,CTSC,CXCL2,EIF2AK3,GOT2,ISG15,LCP1,MMP9,PARP4,PTPRC,QDPR,ROCK2,THBS1
MAPK9	kinase	0.000176	CCL2,CCL5,CXCL8,FOSL2,NCL,SOD2,TNFAIP3,TNFSF8
VIP	other	0.000177	CCL2,CCL4,CCL5,CD86,CXCL2,CXCL8,NFKBIA
CAMP	other	0.000177	CCL2,CCL4,CCL5,CD86,CXCL8,IRF8,TNFAIP3
ROCK	group	0.000177	APP,CCL2,CXCL8,ETS1,THBS1
HRAS	enzyme	0.000184	APP,CAPG,CCL5,CTSC,CXCL2,CXCL8,DOK2,DUSP6,ETS1,FOSL2,ITGB1,LASP1,MMP9,NFKBIA,PTPRE,SEPTIN8,THBS1,TNFRSF1B,UBASH3B
HSPA5	enzyme	0.000187	APP,CCL5,CD47,ISG15
TBK1	kinase	0.000187	CCL4,CCL5,CD86,CXCL2,CXCL8,ISG15,OAS2
GRN	growth factor	0.000187	CCL2,CCL4,CXCL2,HLA-DRA,IRF8,OLR1,TARDBP
IFN Lambda	group	0.000189	CXCL2,ISG15,OAS2
Traj18	other	0.000189	CCL5,CD86,CXCL2
COPA	transporter	0.000189	CXCL8,EIF2AK3,ISG15
TNNI3	transporter	0.000189	CCL4,CCL5,CCR1
ARF6	transporter	0.000189	CCL5,ISG15,UGCG
LY6E	other	0.000189	CXCL8,HLA-DRA,NFKBIA
ENTPD1	enzyme	0.000189	CD86,CXCL2,CXCL8
Tgf beta	group	0.000189	ARID1A,ARID4B,BACH1,CCL2,CCL4,CCL5,COQ8A,CXCL2,CXCL8,IDO1,ITGB1,MMP9,TGFBI,THBS1,USF1
DDX58	enzyme	0.000193	CCL2,CCL4,CCL5,CXCL8,IRF8,ISG15
TCF3	transcription regulator	0.000203	ALCAM,CD3D,CERK,CRELD2,ETS1,ETS2,GFI1,GIMAP4,IRF8,NFKBIE,PSAP,SERPINB1,SLAMF7,SPCS2
ERN1	kinase	0.000209	ETS1,IKBKB,SEC61A1,SLC7A1,SPCS2,UBE2J1,WARS1
IL27	cytokine	0.000213	CCL2,CCL4,CCL5,CD86,CXCL8,HLA-DRA,IL10RB,NR3C1
IFN type 1	group	0.000214	CCL5,CXCL8,IDO1,ISG15,MMP9
LRP6	transmembrane receptor	0.000214	APP,CXCL2,IDO1,MMP9,ROCK2
TSC22D3	transcription regulator	0.000214	CCL2,CCL5,CD86,CXCL8,SMURF1
IL11RA	transmembrane receptor	0.000214	CCL4,CCL5,CXCL2,IL4R,MMP9
IFN Beta	group	0.000223	CCL2,CCL5,CD86,CXCL8,IDO1,ISG15,MMP9,OAS2,OLR1,THBS1
MTOR	kinase	0.000226	ARL4C,CCL2,CD86,CXCL2,CXCL8,IL4R,IRF8,MMP9,PECAM1,PRKAR1A,SERPINB1,UGGT1
IFI16	transcription regulator	0.000238	CCL2,CCL4,CCL5,CXCL8,ISG15,NFKBIA
CLEC7A	transmembrane receptor	0.000248	CCL2,CCL4,CXCL2,CXCL8
CST3	other	0.000249	APP,IRF8,NFKBIA
ATXN3	peptidase	0.000249	APP,ISG15,SOD2
CD86	transmembrane receptor	0.000257	CCL4,CD86,IDO1,NFKBIA,TNFAIP3
REL	transcription regulator	0.000283	APP,CCL2,CCL4,CD86,CMPK1,CXCL8,IRF8,NFKBIA,SOD2,TNFAIP3
CTSB	peptidase	0.000284	APP,ARG1,CXCL2,EIF2AK3
BTG2	transcription regulator	0.000284	CCL2,CXCL2,CXCL8,SOD2
PIK3R1	kinase	0.00029	CCL4,CXCL8,ISG15,MMP9,PDK1,SOD2
PTGER4	G-protein coupled receptor	0.00029	APP,CCL2,CCL4,CXCL8,FBXL20,MMP9,OLR1,TAGAP
ICAM1	transmembrane receptor	0.000306	CCL4,CCL5,CD86,CXCL2,MMP9
CLU	other	0.000306	APP,CCL2,CXCL8,MMP9,NFKBIA
PRKCA	kinase	0.000309	APP,CCL2,CXCL2,ETS1,MMP9,NFKBIA
CXCL12	cytokine	0.000313	CCL2,CCL5,CD47,CXCL8,ITGB1,LCP2,MMP9,THBS1,TNFRSF1B
SIRT1	transcription regulator	0.000318	ARG1,CCL5,DDB1,EIF2AK3,GABARAPL1,LAPTM5,LRCH1,MMP9,NFKBIE,OAS2,PARP12,POLR1A,SEC61A1,SOD2
TIFA	other	0.000322	CCL2,CCL5,CXCL8
SLC7A2	transporter	0.000322	ARG1,CCL4,CXCL2
HPSE	enzyme	0.000322	APP,CCL2,MMP9
IRF1	transcription regulator	0.000324	CCL2,CCL5,CXCL2,CXCL8,IDO1,ISG15,MMP9,OAS2,TRIM22
CCL11	cytokine	0.000333	CCL2,CCL4,CXCL2,CXCL8,ITGB1
PARP1	enzyme	0.000336	CCL4,CCL5,CD86,CXCL8,ECE1,MMP9,OPRM1
DGKH	kinase	0.000341	CCL2,CXCL8
GNLY	other	0.000341	CCL2,CCL5
TJP1	other	0.000341	CCL2,YBX3
HSPB3	other	0.000341	CCL2,CXCL8
ERC1	other	0.000341	CXCL8,NFKBIA
SRSF5	other	0.000341	AZIN1,NR3C1
TIGAR	enzyme	0.000341	CCL2,TNFAIP3
ERK1/2	group	0.000347	ARRB1,CCL2,CCL4,CCL5,CD86,CXCL8,DAPK1,ECE1,EIF2AK3,ETS1,MMP9
ITK	kinase	0.00035	CCL5,CXCL8,FCER1G,IL10RA,LAT2,SLAMF7
GATA1	transcription regulator	0.000357	CCL5,CCR1,ETS1,ETS2,HPSE,IRF8,NCL,NCOA7,PECAM1,SPOCK2,UMPS
Fc gamma receptor	group	0.000367	CD86,CXCL8,IRF8,TNFAIP3
NOSTRIN	transcription regulator	0.000367	CCL5,MMP9,PECAM1,THBS1
COL18A1	other	0.000373	CCL2,CCNDBP1,ETS1,PECAM1,THBS1,TNFRSF21
IRF5	transcription regulator	0.000373	CCL4,CCL5,CXCL2,ISG15,OAS2,PARP12
CDKN1A	kinase	0.000374	APP,CCL2,CXCL2,MMP9,NFKBIA,PSAP,RFC1,SOD2
SPI1	transcription regulator	0.000378	ARID1A,CSF2RB,DUSP6,ETS2,FCER1G,GFI1,ISG15,OPRM1,PARP12,PTPRC,TRIM22
IL3	cytokine	0.000387	ARG1,ARHGDIB,CCL2,CD3D,CD86,CXCL8,DOK2,FOSL2,HUS1,NCL,SLAMF7,TNFSF8
Jnk	group	0.000389	APP,CCL2,CCL4,CCL5,CD86,CXCL8,ETS1,MMP9,SOD2
ADIPOQ	other	0.000391	ARG1,CCL2,CCL5,CXCL2,CXCL8,CYP1B1,MMP9,NFKBIA,SOD2,TNFAIP3
IL-1R	group	0.000393	APP,CXCL2,CXCL8,MMP9,TNFRSF1B
PTPRJ	phosphatase	0.000393	ARID5A,CCL4,CXCL2,FCER1G,TNFSF8
DRD2	G-protein coupled receptor	0.000396	CCL2,CXCL2,FOSL2,IKBKB,NFKBIA,THBS1
SCAVENGER receptor CLASS A	group	0.000406	CCL5,CD86,CXCL8
S100A7	other	0.000406	CCL4,CXCL8,MMP9
TWIST1	transcription regulator	0.000406	ALCAM,ARG1,CCL2,CXCL8,ETS1,SPOCK2,TGFBI,TNFRSF21
Cdk	group	0.000414	CCL2,CCL5,CXCL2,CXCL8
PRKCZ	kinase	0.000414	CXCL8,ETS1,MMP9,NFKBIA
MAZ	transcription regulator	0.000414	CXCL2,MAZ,MMP9,TNFSF8
RBCK1	transcription regulator	0.000414	CCL2,CXCL8,NFKBIA,TNFAIP3
PI3K (family)	group	0.000421	CCL2,CXCL8,ISG15,MMP9,THBS1,WTAP
IRF6	transcription regulator	0.000426	ARG1,CCL2,CD86,CXCL8,SOD2
Ifn gamma	complex	0.000446	CCL2,CCL5,CD86,CXCL8,MMP9,NR3C1
STAT5a/b	group	0.00045	ARG1,EMP1,FCER1G,IL4R,LCP2,OPRM1,RFTN1
CTNNB1	transcription regulator	0.00045	ALCAM,APP,CCL4,CCL5,CD47,CENPM,CXCL2,CXCL8,CYP1B1,CYP51A1,FCER1G,IDO1,IL10RA,IRF8,ITGB1,MMP9,NRP2,PECAM1,PSAP,SEC61A1,TNFRSF1B,UGCG
IL1R1	transmembrane receptor	0.00046	APP,CCL5,CXCL2,CXCL8,MMP9
F3	transmembrane receptor	0.000465	ARG1,CCL2,CXCL8,MMP9
IL17RA	transmembrane receptor	0.000465	CCR1,CXCL2,CXCL8,MMP9
SATB1	transcription regulator	0.000477	CD86,ETS1,IL10RA,IL4R,IRF8,ITGB1,TRIM22,WARS1
USP22	peptidase	0.000497	CCL5,CLEC5A,CSF2RB,GRB2,PTPRC
KITLG	growth factor	0.0005	CCL2,CCL4,CD3D,CXCL2,CXCL8,DALRD3,LAPTM5,NFKBIA,NR3C1,UGCG
SPTLC2	enzyme	0.000504	EIF2AK3,SPTLC2,THBS1
CD209	other	0.000504	CCL4,CD86,MMP9
MMP14	peptidase	0.00052	CCL5,DAPK1,NR3C1,STK38
ITGAM	transmembrane receptor	0.00052	CCL4,CCL5,CD86,CXCL8
Insulin	group	0.000541	APP,ARRB1,CCL2,CCL4,CCL5,CCT8,HPSE,MMP9,NFKBIA,NR3C1,PDK1,PFKFB3,ROCK2,SLC7A1,SOD2,TGFBI,THBS1,UMPS
JUN	transcription regulator	0.000549	APP,ARG1,CCL2,CTSL,CXCL8,CYP1B1,DUSP6,ITGB1,MMP9,NFKBIA,PDK1,SLC7A1,SOD2,THBS1
BCL3	transcription regulator	0.000577	CCL5,CD86,CXCL2,CXCL8,NFKBIA
mir-130	microRNA	0.000581	ARG1,CCL2,CCL5,CD86
NCSTN	peptidase	0.000581	APP,CSF2RB,FCER1G,IRF8
N-cor	group	0.000594	CCL5,CCR1,CXCL2,HEBP1,MMP9,OLR1
HIF1A	transcription regulator	0.00061	CCL2,CCL4,CCL5,COX8A,CXCL2,CXCL8,ECE1,ETS1,MMP9,NFKBIA,PDK1,PFKFB3,SOD2,THBS1
C1q	complex	0.000615	CCL2,CXCL8,PECAM1
ATG16L1	enzyme	0.000615	CXCL2,NFKBIA,SOD2
TNFRSF12A	transmembrane receptor	0.000615	CCL2,CCL5,CXCL8
ACTN4	transcription regulator	0.000615	CCL2,CXCL8,MMP9
GPS2	transcription regulator	0.000621	CCL4,CXCL2,CXCL8,HEBP1,NFKBIA
IRF2	transcription regulator	0.000621	ARG1,IRF8,ISG15,PFKFB3,RRBP1,SLC7A1,SRGN
MAPK8	kinase	0.000625	CCL5,CXCL8,DUSP6,ETS1,FOSL2,MMP9,SOD2,TNFAIP3
SOCS3	phosphatase	0.000627	ARG1,CD86,IL4R,IRF8,OAS2,TNFRSF1B
RNASE2	enzyme	0.000646	CCL2,CCL4,CCL5,CD86
ELF4	transcription regulator	0.000646	CXCL2,CXCL8,MAPKAPK3,PIK3C3
SPP1	cytokine	0.000649	ARG1,CCL2,CCL4,CCL5,CXCL2,CXCL8,MMP9
TRAF3	enzyme	0.000662	CCL5,CCR1,CD86,CXCL2,ISG15,TNFAIP3
MAPK3	kinase	0.000662	CD86,CXCL8,FOSL2,ITGB1,MMP9,THBS1
MAP3K7	kinase	0.000666	CCL5,CXCL2,CXCL8,ITGB1,OAS2
SKA3	other	0.000677	PDK1,PFKFB3
arginase	group	0.000677	ARG1,OLR1
Rsk	group	0.000677	CXCL2,CXCL8
CACTIN	other	0.000677	CCL5,CXCL8
CHIA	enzyme	0.000677	CCL2,CXCL8
ZDHHC21	enzyme	0.000677	APP,TNFSF8
TRIL	other	0.000677	CCL5,CXCL8
Mucin	group	0.000677	CD86,CXCL8
UFD1	peptidase	0.000677	CCL2,CCL5
NPLOC4	other	0.000677	CCL2,CCL5
GZMA	peptidase	0.000677	CCL2,CXCL8
HSPB6	other	0.000677	CCL2,CXCL8
ITGAX	transmembrane receptor	0.000677	CCL4,CXCL8
RUNX1	transcription regulator	0.000691	ALCAM,CSF2RB,FOSL2,ICAM2,ISG15,ITGB1,LCP2,SEC61A1,STX3,UGCG
IGHM	transmembrane receptor	0.000715	CCL5,CD86,NFKBIE,SLAMF7
CD3E	transmembrane receptor	0.000737	CD3D,LCP2,MMP9,NFKBIA,STK4,TNFRSF1B
mir-155	microRNA	0.000739	ARG1,CCL2,CD47,CXCL8,IKBKE,IRF8,PECAM1
miR-34a-5p (and other miRNAs w/seed GGCAGUG)	mature microRNA	0.000739	APP,CD47,ETS2,KDM7A,PTPN7,THBS1,TMEM154
IL-17f dimer	complex	0.000741	CCL2,CCL4,CCL5
C5	other	0.000741	CCL4,CXCL2,ITGB1
PRKCB	kinase	0.000766	APP,CD86,MMP9,PFKFB3,SOD2
CXCL8	cytokine	0.000777	CXCL2,CXCL8,MMP9,MTPN,NFKBIA,NR3C1
PTGS2	enzyme	0.000783	ARG1,CCL2,CCL4,CCL5,CXCL8,CYP1B1,IDO1,MMP9,PSAP
MAPK1	kinase	0.000783	CCL2,CCL4,CXCL8,DOCK10,EMP1,FOSL2,MMP9,NUP210,TNFRSF1B
CGAS	enzyme	0.000791	ARG1,CCL5,CXCL8,ISG15
FGFR3	kinase	0.000791	CCL4,DUSP6,MMP9,PECAM1
DPP4	peptidase	0.000791	CCL5,CD86,CXCL2,THBS1
MEOX2	transcription regulator	0.000791	CCL2,CXCL2,CXCL8,TNFAIP3
Mek	group	0.0008	A4GALT,CXCL8,DUSP6,ETS1,MMP9,NUP210,ROCK2,RPN1,SLC7A1,THBS1,TNFAIP3
IL22	cytokine	0.000805	CCL4,CCL5,CXCL2,CXCL8,MMP9,PFKFB3,SOD2
NfkB1-RelA	complex	0.000871	CCL2,CCL5,CXCL8,MMP9
NFYC	transcription regulator	0.000871	ARID4B,HLA-DRA,MTPN,YBX3
FCER1G	transmembrane receptor	0.000871	CCL4,CCL5,CXCL8,IDO1
ACE2	peptidase	0.000871	CCL2,CCL5,CXCL2,MMP9
SP110	transcription regulator	0.000875	ARRB1,ETS1,FLII,IL4R,ITGB1,ROCK2,TNFRSF21
PLAU	peptidase	0.000876	ARG1,CCL2,CCL5,MMP9,SERPINB1
EGOT	other	0.000882	CMPK1,ISG15,OAS2
PLCG1	enzyme	0.000882	CCL2,PECAM1,THBS1
CBS/LOC102724560	enzyme	0.000882	CCL2,GOT2,SOD2
CXCL3	cytokine	0.000882	CCL4,CCL5,ITGB1
WNT5A	cytokine	0.000897	ARG1,CCL2,CXCL8,DOK2,IKBKB,IRF8,MMP9,PECAM1
Nfat (family)	group	0.000905	CCL2,CXCL8,DOCK10,NCOA7,SLC7A1,SOD2
AKT1	kinase	0.000913	CCL2,CCL4,CCL5,CD86,CXCL2,CXCL8,GOT2,ITGB1,PRKAR1A,THBS1
CTLA4	transmembrane receptor	0.000935	CD3D,CD86,CXCL8,IDO1,SOD2
PLAUR	transmembrane receptor	0.000957	CCL2,CCL5,EIF2AK3,MMP9
RIPK2	kinase	0.000997	CCL5,CD86,CLEC5A,CXCL2,SOD2
PRNP	other	0.000997	APP,CCL2,CCL5,ETS2,NFKBIA
TNFRSF1B	transmembrane receptor	0.001	CXCL2,CXCL8,MMP9,OPRM1,SOD2,TNFAIP3
PIK3CA	kinase	0.001	ALCAM,CXCL8,IDO1,ITGB1,NFKBIA,PDK1
IL1RL2	transmembrane receptor	0.00104	CXCL2,CXCL8,MMP9
NOD1	other	0.00104	CCL5,CXCL2,CXCL8
miR-486-5p (and other miRNAs w/seed CCUGUAC)	mature microRNA	0.00104	ARID4B,EMP1,UBASH3B
CXCL2	cytokine	0.00104	CCL4,CCL5,CXCL2
EGF	growth factor	0.00104	ALCAM,CXCL2,CXCL8,DUSP6,EIF2AK3,ETS1,ETS2,FOSL2,ITGB1,MMP9,NCL,PECAM1,SMURF1,THBS1
CYLD	transcription regulator	0.00105	CD86,CXCL8,FCER1G,NFKBIA
PRKCD	kinase	0.00105	CCL2,CCL5,CXCL8,FOSL2,MMP9,NFKBIA
NR3C2	ligand-dependent nuclear receptor	0.00107	ARG1,CCL2,CCL5,CXCL8,CYP1B1,NR3C1,TGFBI
PPARG	ligand-dependent nuclear receptor	0.00108	APP,ARG1,CCL2,CCL5,CTSL,CXCL2,CXCL8,ETS1,HEBP1,LNPEP,MMP9,OLR1,PECAM1,PFKFB3
NLRP10	enzyme	0.00112	CXCL8,TNIP1
TAF9	transcription regulator	0.00112	CXCL8,HLA-DRA
RAP1B	enzyme	0.00112	CCL4,CCL5
CTSD	peptidase	0.00112	ROCK2,TARDBP
LSP1	other	0.00112	ITGB1,PECAM1
CXADR	transmembrane receptor	0.00112	CCL5,CXCL8
RPS3	enzyme	0.00112	CXCL8,NFKBIA
PELI2	enzyme	0.00112	CXCL2,CXCL8
G Protein I	complex	0.00112	CCL2,CXCL8
TRAF3IP2	enzyme	0.00113	CCL5,CXCL2,GFI1,ISG15,MMP9
Map3k7	kinase	0.00113	CCL4,CCL5,CXCL2,MMP9,NFKBIA
CASP4	peptidase	0.00115	CCL2,CXCL2,MMP9,TNFSF8
IFNAR2	transmembrane receptor	0.00115	IDO1,ISG15,OAS2,TRIM22
CD2	transmembrane receptor	0.00115	CD58,CD86,CXCL8,PTPRC
IL17F	cytokine	0.00115	CCL2,CXCL2,CXCL8,TNFRSF1B
TNFSF13B	cytokine	0.00116	CCL2,CCL4,CCR1,CD86,CXCL8,MMP9,THBS1
CEBPA	transcription regulator	0.00118	ADCY7,ARG1,ARL4C,CCR1,ICAM2,ISG15,OAS2,OLR1,PTPRC,PTPRE,SERPINB1,SOD2,THBS1
miR-1-3p (and other miRNAs w/seed GGAAUGU)	mature microRNA	0.00118	ANKIB1,ARID1A,CTSC,LASP1,NELFCD,THBS1,UNC93B1,WDFY1
PDCD1	transmembrane receptor	0.0012	CD3D,CD86,CXCL8,GNLY,IDO1
ITPR2	ion channel	0.0012	CCL2,CCL4,CCL5,FCER1G,TNFAIP3
NLRP3	other	0.00121	ARG1,CCL4,CCL5,CXCL2,MMP9,NFKBIE
mir-486	microRNA	0.00121	ARID4B,EMP1,UBASH3B
IRF8	transcription regulator	0.00122	CCL5,CD86,IDO1,IRF8,ISG15,MMP9,OAS2,STX3
ALB	transporter	0.00125	CCL2,CCL5,CXCL8,HPSE
ELANE	peptidase	0.00125	CXCL2,CXCL8,GFI1,MMP9
mir-21	microRNA	0.00127	APP,CCL2,CCT8,CD86,CLEC5A,CXCL2,IDO1,MMP9,OAS2,PECAM1,SOD2
Tcf7	transcription regulator	0.00127	ARHGDIB,BACH1,CCL4,CCL5,CERK,EMILIN2,IL4R,MMP9,NCOA7,PECAM1,PSAP
MAP2K6	kinase	0.00128	CCL2,CD86,CXCL8,ISG15,MMP9
LDLR	transporter	0.0013	ALCAM,CCL2,CCL4,CCL5,CCR1,CD47,CTSC,LCP2,MMP9
PSEN1	peptidase	0.00131	APP,CCL4,CCL5,COX8A,CTSC,CXCL2,CYP51A1,EMP1,GOT2,MMP9,QDPR,WARS1
HNF4A	transcription regulator	0.00131	ADCY7,ALCAM,AP1M1,APP,ARG1,ARL4C,CCDC115,CCT8,CEP95,COQ8A,COX8A,CYP1B1,CYP51A1,DDX39B,DUSP11,DUSP6,EDEM3,FOSL2,IL10RA,IMPA1,MON1B,MRPS23,NEK7,NOLC1,PARP4,PIK3C3,PPCS,PSAP,PSME3,PTPRE,SPCS2,TPCN1,TSPAN14,UBE2V1,UFM1,UMPS,USF1,WTAP,ZRANB2
FSH	complex	0.00134	ADCY7,APP,ARL4C,DAPK1,FOSL2,GNLY,KIDINS220,PRKAR1A,PTPRE,THBS1,TNFAIP3,YBX3
MED1	transcription regulator	0.00134	ARID1A,ICAM2,IRF8,NCL,NFKBIA,NR3C1,OLR1,THBS1
PAX3	transcription regulator	0.00134	APP,ARHGDIB,CYP1B1,ICAM2,LNPEP,MMP9,SRGN,STX3
UCHL1	peptidase	0.00136	DOCK10,GABARAPL1,PSMC2,SEPTIN8,SOD2
INPP5D	phosphatase	0.00136	ARG1,CD86,CXCL8,PECAM1
ZNF281	transcription regulator	0.00136	CCL2,CCL4,CXCL2,TNFSF8
TNFSF15	cytokine	0.00136	CD86,CXCL2,CXCL8,MMP9
TLR3	transmembrane receptor	0.00139	CCL2,CCL4,CCL5,CD86,CXCL2,CXCL8,ISG15,PECAM1
GNA15	enzyme	0.00139	ARG1,CXCL2,CXCL8,OLR1,SLC7A1,SOD2
NFAT5	transcription regulator	0.0014	CCL2,CCR1,NFKBIA,RFC1,ROCK2,TNFAIP3,TNFRSF21
Lymphotoxin	complex	0.0014	CCL2,CCL5,CXCL8
MGAT5	enzyme	0.0014	IL4R,ITGB1,PTPRC
N4BP1	enzyme	0.0014	CCL4,CCL5,CXCL2
RNASE1	enzyme	0.0014	CCL2,CCL4,CCL5
NOX1	enzyme	0.0014	CXCL8,MMP9,NFKBIA
TBX5	transcription regulator	0.00144	CCL2,CCL4,CXCL2,CXCL8,TNFSF8
PLG	peptidase	0.00144	ARG1,CCL2,MMP9,PECAM1,RALB
LGALS3	other	0.00144	ARG1,CCL2,CCR1,CXCL2,ITGB1
mir-183	microRNA	0.00148	ISG15,ITGB1,OAS2,TRANK1
ABCG1	transporter	0.00148	APP,CCL4,IL10RA,IL10RB
FOXM1	transcription regulator	0.00151	CCL4,CCL5,IKBKB,ITGB1,MMP9,PECAM1,SOD2
ERG	transcription regulator	0.00157	CXCL8,DOCK10,ETS1,ICAM2,MMP9,PECAM1,ROCK2,THBS1
GSK3B	kinase	0.00159	APP,CCL2,CXCL8,GFI1,ISG15,MMP9
mir-15	microRNA	0.00161	APP,CCL2,CCL5,ISG15,MMP9
ELK4	transcription regulator	0.00161	CCL2,CCT8,NCOA7
SFTPD	other	0.00161	CCL2,CXCL2,MMP9
CCN3	growth factor	0.00161	CCL2,ITGB1,MMP9
Dgk	group	0.00167	CCL2,CXCL8
KCNK2	ion channel	0.00167	CCL2,PECAM1
ZMYND10	other	0.00167	MMP9,THBS1
CASP6	peptidase	0.00167	ARG1,MMP9
HSPB2	other	0.00167	CCL2,CXCL8
LAMA5	other	0.00167	MMP9,TNFRSF1B
ATP6V0A2	transporter	0.00167	ARG1,MMP9
CD300C	transmembrane receptor	0.00167	CXCL2,CXCL8
WT1	transcription regulator	0.00172	CCL2,CMPK1,IRF8,MMP9,PECAM1,TARDBP,THBS1,TNFSF8,WARS1
RETNLB	other	0.0018	CCL2,CCL5,CCR1,CD86,IL4R
AIRE	transcription regulator	0.00181	CCL5,CXCL2,MMP9,NFKBIE,SOD2,TNFAIP3
ORMDL3	other	0.00184	CXCL8,MMP9,OAS2
IL17R	complex	0.00184	CCL2,CCL5,CXCL8
IL17a dimer	complex	0.00184	CCL2,CCL4,CCL5
SUPT20H	other	0.00184	CCL4,CXCL8,NFKBIA
EPO	cytokine	0.00186	ARG1,CD86,DALRD3,ITGB1,LAPTM5,LCP1,NFKBIA,NR3C1,ROCK2,UGCG
PNPT1	enzyme	0.00187	CCL5,CXCL8,ISG15,PARP12
FLT1	kinase	0.0019	NRP2,PRKAR1A,RALB,THBS1,TNIP1
CLOCK	transcription regulator	0.00191	APP,CD86,CYP51A1,GIMAP4,IKBKE,MTPN,NOLC1,THBS1,TNFRSF21
KLF3	transcription regulator	0.00194	ARID5A,CAPG,CTSC,CXCL2,GFI1,HNRNPDL,NSUN2,PECAM1,TNFRSF21,TNFSF8,UGCG
INSR	kinase	0.00196	CCL2,CCL4,CSTB,CYP1B1,CYP51A1,GOT2,IL10RA,LAT2,LCP1,MMP9,OLR1,RNF4,SERPINB1,SLAMF7
IFN alpha/beta	group	0.002	CCL2,CCL5,CD86,IDO1,IRF8
FOSL1	transcription regulator	0.002	CCL2,CCL4,CXCL8,MMP9,THBS1
NLRX1	other	0.00202	IKBKB,NFKBIA,NFKBIE,TNFAIP3
C3AR1	G-protein coupled receptor	0.00202	CCL4,CCL5,CD86,CXCL8
ANXA1	enzyme	0.00202	CCL2,CD86,CXCL2,CXCL8
calpain	complex	0.00209	APP,CCL5,NFKBIA
Ciap	group	0.00209	CCL4,CCL5,CXCL2
EIF4B	translation regulator	0.00209	CCR1,ISG15,TNFAIP3
HSPB1	other	0.00209	CXCL2,CXCL8,PECAM1
IL37	cytokine	0.00209	CCL4,CXCL2,CXCL8
LILRB1	transmembrane receptor	0.00209	CXCL8,ITGB1,MMP9
LEP	growth factor	0.00212	APP,CCL2,CCL5,CTSL,CXCL8,DUSP6,ECE1,GOT2,NR3C1,PECAM1,SOD2,THBS1,TSPO
IL17A	cytokine	0.00214	CCL2,CCL4,CCL5,CXCL2,CXCL8,ISG15,MMP9,PECAM1,TNFAIP3,TNFRSF1B
PSMB11	peptidase	0.00214	CCL5,HPSE,PTPRC,THBS1,TNFRSF1B,TNFRSF21
HDL	complex	0.00217	CCL2,CCL5,CD86,CXCL8
ITGB2	transmembrane receptor	0.00217	CCL4,CD86,CXCL2,MMP9
IGF1	growth factor	0.00217	APP,CCL4,CCL5,CXCL8,CYP1B1,DUSP6,IL4R,NFKBIA,NR3C1,PTPRC,TGFBI,THBS1,UGCG,WTAP,YBX3
EIF4E	translation regulator	0.00219	CAPG,GRB2,LAT2,MMP9,NCK2,NFKBIA,PTPRC,TGFBI
Histone h4	group	0.00223	CCL4,CCL5,CXCL8,HPSE,MMP9,TNFAIP3
TP73	transcription regulator	0.00224	CCL2,CD3D,CXCL2,DUSP11,HPSE,IL4R,LASP1,LCP1,PECAM1,THBS1,TNFRSF1B,TRIM22,UBE2V1
SP1	transcription regulator	0.00225	CCL2,CCL5,CXCL8,CYP1B1,CYP51A1,HPSE,IL4R,MAZ,MMP9,NFKBIA,SLC7A1,SOD2,TNFAIP3,TSPO
WNT3A	cytokine	0.00229	APP,CCL2,CCL5,CXCL2,KCTD12,RFLNB,ROCK2,SERPINB1,SLC7A1,THBS1
CD38	enzyme	0.0023	CD86,CRELD2,CSF2RB,PDK1,RPN1,SOD2,SPCS2
PTEN	phosphatase	0.00231	ARG1,CD86,COX8A,CXCL2,ETS1,ETS2,IL4R,ISG15,ITGB1,MAPKAPK3,MMP9,PECAM1,PFKFB3,PPP2R5A,PTPRC,THBS1,UNC93B1
cAMP-Gef	group	0.00232	CCL2,CYP1B1
PITHD1	other	0.00232	PRKAR1A,PSMC2
CCDC50	other	0.00232	CXCL2,CXCL8
KLRB1	transmembrane receptor	0.00232	CCL4,CCL5
CLEC2A	other	0.00232	CCL4,CCL5
MAP2K5	kinase	0.00233	CXCL8,CYP51A1,MMP9,THBS1
IL32	cytokine	0.00233	CCL2,CCL4,CXCL8,MMP9
mir-17	microRNA	0.00234	APP,ARID4B,CXCL8,THBS1,TNFAIP3
LYN	kinase	0.00234	CCL4,CCL5,CD86,ETS1,NFKBIA
SLPI	other	0.00235	CCL5,CD86,NFKBIA
COMMD1	transporter	0.00235	NFKBIA,PDK1,PFKFB3
FLCN	other	0.00242	CRTC3,CTSC,LCP1,SLC36A1,SOD2,VPS18
FADD	other	0.00246	ARID5A,CXCL2,CXCL8,MMP9,TNFAIP3
FGF10	growth factor	0.0025	CYP1B1,CYP51A1,IL10RB,MMP9
MAP3K3	kinase	0.00264	CXCL8,PSME3,TNFAIP3
PARP2	enzyme	0.00264	CCL4,CCL5,CD86
CLEC4E	other	0.00264	CCL4,CLEC5A,CXCL2
APOE	transporter	0.00265	APP,CCL4,CCL5,CD86,CSF2RB,IL10RA,IL10RB,IL4R,MMP9,SOD2,TNIP1
ELAVL1	other	0.00267	CD86,CYP51A1,NCL,NFKBIA,OAS2,PSAP,PTPRC,WARS1
TNFAIP3	enzyme	0.00268	CXCL8,MMP9,NFKBIA,TNFAIP3
NQO1	enzyme	0.00268	CCL5,CCR1,MMP9,PDK1
mir-10	microRNA	0.00272	AP1M1,ARG1,CD86,PTPN7,SGPL1
NKX2-3	transcription regulator	0.00275	ARHGDIB,CERK,CXCL8,IDO1,PARP12,PTPRE,TRIM22,UNC93B1
IL6R	transmembrane receptor	0.00286	CCL2,CCL5,CXCL2,CXCL8,MMP9
IRF7	transcription regulator	0.00289	CCL5,IDO1,IRF8,ISG15,OAS2,PARP12,TRIM22
IL1RN	cytokine	0.00294	CCL2,CXCL8,EIF2AK3,MMP9,OAS2,TRIM22
NFAT (complex)	complex	0.00295	CCL2,CD86,OPRM1
TLN1	other	0.00295	CCL4,ITGB1,MMP9
NKX2-2-AS1	other	0.00295	COQ8A,MRPS23,PDK1
RARRES2	transmembrane receptor	0.00295	CCL2,CCL5,CXCL2
Mt1	other	0.00295	ETS2,NFKBIA,OPRM1
SAMSN1	other	0.003	ARID5A,CCL4,CXCL2,ISG15,TNFSF8
CFTR	ion channel	0.003	CAPG,CCL5,CXCL8,NFKBIA,TNFAIP3
IKZF1	transcription regulator	0.00301	CCL4,CCR1,CD3D,CXCL2,EIF2AK3,EMP1,JADE2,NR3C1,RALB
MAP2K4	kinase	0.00306	CCL5,CD86,CXCL8,ROCK2
IRF9	transcription regulator	0.00306	CXCL8,IRF8,ISG15,OAS2
N-Cadherin	group	0.00307	CCL2,MMP9
PPP4C	phosphatase	0.00307	CCL5,ISG15
mir-873	microRNA	0.00307	CCL2,TNFAIP3
FEM1A	transcription regulator	0.00307	CCL4,CXCL2
LPA	other	0.00307	CXCL8,NR3C1
UBR1	enzyme	0.00307	LCP1,NR3C1
BIN1	other	0.00307	IDO1,MMP9
TSPO	transmembrane receptor	0.00307	SOD2,TSPO
MRC1	transmembrane receptor	0.00307	ARG1,CCL5
NCR3	transmembrane receptor	0.00307	CCL4,CCL5
mir-29	microRNA	0.00314	IDO1,NR3C1,OLR1,THBS1,TNFAIP3
PRKN	enzyme	0.00314	CCL2,CXCL2,CXCL8,MMP9,TNFRSF1B
NODAL	growth factor	0.00327	ARG1,CCL5,CD86
ACE	peptidase	0.00327	CCL2,CCL5,IL4R
CCR1	G-protein coupled receptor	0.00327	CCL5,CCR1,MMP9
CNR2	G-protein coupled receptor	0.00327	CCL2,CXCL8,OPRM1
SCGB1A1	cytokine	0.00327	CCL5,CXCL8,MMP9
SLC15A4	transporter	0.00341	CCL2,CCL5,CRELD2,CXCL8,DOCK10,SLAMF7
PRKAA1	kinase	0.00341	ARG1,ARHGDIB,CXCL8,MMP9,NFKBIA,SOD2
FBXW7	enzyme	0.00348	APP,GFI1,NFKBIA,NR3C1
SERPINF1	other	0.00348	CXCL8,NFKBIA,SOD2,THBS1
Ccl2	cytokine	0.00348	CCL4,CCL5,CXCL2,ETS1
HOXA9	transcription regulator	0.00359	CCL2,ETS2,GFI1,LAT2,PRRC2C,PTPRC,ZNF22
PPIF	enzyme	0.00361	CCL2,CCL4,CCL5,CCR1,CXCL2
FOLR1	transporter	0.00361	ARHGDIB,DUSP6,HNRNPDL,UBE2V1,WDFY1
KDM3A	transcription regulator	0.00362	ALCAM,CCL2,ETS1
CBX7	other	0.00362	CXCL8,CYP1B1,MMP9
HSPB8	kinase	0.00362	CCL2,CXCL8,PDK1
MST1R	kinase	0.00362	ARG1,CCL4,CCL5
LRP1	transmembrane receptor	0.0037	APP,CCL4,ITGB1,MMP9
NAMPT	cytokine	0.00377	CXCL2,CXCL8,ITGB1,MMP9,PECAM1
IRF3 dimer	complex	0.00392	CCL5,ISG15
SLC16A3	transporter	0.00392	MMP9,PFKFB3
UBR2	enzyme	0.00392	LCP1,NR3C1
tryptase	group	0.00392	MMP9,TNFAIP3
ABL2	kinase	0.00392	CTSL,MMP9
PSMB9	peptidase	0.00392	NFKBIA,TNFAIP3
PI3	other	0.00392	CXCL8,NFKBIA
PRTN3	peptidase	0.00392	CCL2,CXCL8
IL4I1	enzyme	0.00392	CCL2,CXCL8
PTMA	other	0.00392	IDO1,MMP9
IL22RA1	transmembrane receptor	0.00392	CXCL8,SOD2
26s Proteasome	complex	0.00393	ARG1,CCL2,CXCL8,PSAP,PSMC2,VPS18
ADORA2A	G-protein coupled receptor	0.00393	APP,CXCL2,MMP9,NFKBIA,PRKAR1A,STK38
SERPINE1	other	0.00394	CCL5,CXCL2,CXCL8,DUSP6,NFKBIA
VTN	other	0.00399	IRF8,ITGB1,MMP9
TNFRSF8	transmembrane receptor	0.00417	CCL4,CTSC,CXCL8,LCP2
PRKD1	kinase	0.00417	CCL4,CCL5,CXCL2,TNFAIP3
TRPV4	ion channel	0.00439	CCL5,CXCL2,THBS1
PTPN22	phosphatase	0.00439	ARG1,CXCL8,ISG15
ADCYAP1	other	0.00441	AZIN1,CCL4,CCL5,CD86,CXCL2,NFKBIA,SERPINB1,TGFBI
Collagen type I (complex)	complex	0.00442	APP,CCL5,ITGB1,MMP9
ADRB	group	0.00451	ARG1,CXCL2,CYP51A1,MMP9,NCL,NFKBIA
mir-1	microRNA	0.00468	AKAP11,LASP1,NELFCD,RRBP1,SEC61A1
EIF4EBP2	translation regulator	0.0048	ARG1,CCL5,IRF8
F630028O10Rik	other	0.00487	CXCL2,PTPRC
TLR2/3/4/9	group	0.00487	CD58,CD86
ABCA7	transporter	0.00487	APP,EIF2AK3
B4GALT6	enzyme	0.00487	CCL2,CCL5
FRS3	other	0.00487	CCL2,CCL4
LOXL2	enzyme	0.00487	MMP9,PECAM1
MED14	transcription regulator	0.00487	IRF8,NR3C1
ITGA4	transmembrane receptor	0.00487	MMP9,TNFAIP3
PDK2	kinase	0.00487	ARG1,IRF8
mir-326	microRNA	0.00487	CD47,ETS1
NCR1	transmembrane receptor	0.00487	CCL4,CCL5
GRM5	G-protein coupled receptor	0.00487	SOD2,THBS1
ATP7A	transporter	0.00487	APP,CCL2
CXCL16	cytokine	0.00487	CCL2,CXCL8
NFKBIE	transcription regulator	0.00487	CCL2,CXCL8
IGKC	other	0.00487	CXCL8,IL4R
CTTN	other	0.00487	CCL5,CXCL2
HSPA1A/HSPA1B	enzyme	0.00487	CXCL2,CXCL8
mir-34	microRNA	0.00488	CD47,EMP1,PDK1,PFKFB3,SLC4A7
ETS1	transcription regulator	0.00493	CCL2,CCL5,ETS1,ETS2,HPSE,MMP9,SRGN
IL25	cytokine	0.00496	CCL2,CCL5,CXCL8,GFI1
Ttc39aos1	other	0.00496	CCL4,CCL5,ISG15,OAS2
PSEN2	peptidase	0.00509	APP,COX8A,CTSC,CYP51A1,EMP1
NR1H2	ligand-dependent nuclear receptor	0.00509	CCL4,CCL5,CXCL2,MMP9,NFKBIA
NEUROG1	transcription regulator	0.00524	LCP1,MMP9,THBS1,TRIM22
CARD9	other	0.00524	CCL5,CCR1,CXCL2
HLX	transcription regulator	0.00524	CXCL8,CYP1B1,IL4R
PRKD	group	0.00524	CCL4,CCL5,CXCL2
TFAP2A	transcription regulator	0.0053	ALCAM,CXCL8,MMP9,PSAP,SOD2
Notch	group	0.00533	ABLIM1,CAPG,CSF2RB,HPSE,RALB,SMURF1
EIF2AK3	kinase	0.0055	CTSC,EIF2AK3,ETS2,SEC61A1,SLC7A1,WARS1
DNMT3A	enzyme	0.00551	ADCY7,CXCL2,FCER1G,GRB2,IRF8,PTPRC,TPCN1
Mapk	group	0.00551	APP,CCL2,CXCL8,MMP9,NR3C1
OSCAR	other	0.0057	CD86,CXCL2,CXCL8
TBXT	transcription regulator	0.0057	ALCAM,DUSP6,GRB2
CD36	transmembrane receptor	0.00574	ARG1,CCL5,CD86,CXCL8,EIF2AK3
SOX4	transcription regulator	0.00581	BCAR3,EMP1,FCER1G,GFI1,KDM7A,PECAM1,TMEM131L
let-7a-5p (and other miRNAs w/seed GAGGUAG)	mature microRNA	0.00581	APP,CAPG,MMP9,MTPN,MTRR,OTULINL,THBS1
MAP2K3	kinase	0.00583	CXCL8,ISG15,MMP9,STK4
ITGB1	transmembrane receptor	0.00587	CCL2,CCL4,CXCL8,MMP9,THBS1,TNFAIP3
SFRP5	transmembrane receptor	0.00591	CCL2,CXCL8
TTR	transporter	0.00591	APP,CCL5
TNFSF14	cytokine	0.00619	CCL5,CD86,MMP9
ETV4	transcription regulator	0.00619	CXCL8,HPSE,MMP9
mir-96	microRNA	0.00619	ISG15,OAS2,TRANK1
SUMO3	other	0.00619	APP,ISG15,TNFRSF21
IL36A	cytokine	0.00619	CXCL2,CXCL8,MMP9
JAK2	kinase	0.00625	CCL2,CCL5,CXCL8,LAT2,PECAM1,THBS1
RAC1	enzyme	0.00645	CD86,CXCL8,ITGB1,MMP9,SOD2
CCL2	cytokine	0.0067	CCL2,CCL5,CD86,CXCL8,MMP9
PIK3CG	kinase	0.0067	ARG1,CD47,COX8A,FOSL2,OAS2
SLC9A3R1	transporter	0.0067	CCL4,CCL5,CXCL2
AIM2	other	0.0067	CSF2RB,TNFAIP3,TNFRSF1B
BECN1	other	0.0067	CCL5,PIK3C3,SOD2
ILK	kinase	0.0067	IKBKB,ITGB1,MMP9
TFAP2C	transcription regulator	0.0067	ALCAM,MMP9,SOD2
Klrk1	transmembrane receptor	0.0067	CCL4,CCL5,IRF8
DOCK8	other	0.00681	ARID5A,CCL4,ISG15,TNFSF8
INSIG1	other	0.00695	CCL5,CXCL2,CYP51A1,IRF8,OLR1
Il8r	group	0.00704	CXCL8,MMP9
TRIM38	enzyme	0.00704	CCL5,CXCL8
MTORC2	complex	0.00704	CCL2,ISG15
miR-330-5p (and other miRNAs w/seed CUCUGGG)	mature microRNA	0.00704	CD47,ETS1
IL1R2	transmembrane receptor	0.00704	CXCL2,CXCL8
P2RX4	ion channel	0.00704	CXCL2,MMP9
KRIT1	other	0.00704	SOD2,THBS1
ST14	peptidase	0.00704	CXCL2,CXCL8
ELN	other	0.00704	CD86,MMP9
TCOF1	transcription regulator	0.00715	ANKRD10,AZIN1,HNRNPDL,UTP4
SASH1	other	0.00715	ARID5A,CCL4,ISG15,TNFSF8
MRTFA	transcription regulator	0.00716	ABLIM1,ALCAM,CCL5,GFI1,ITGB1,MMP9,THBS1
MMP9	peptidase	0.00722	CXCL2,ITGB1,MMP9,SOD2,THBS1
RNASEL	enzyme	0.00723	ISG15,NR3C1,OAS2
PLP1	other	0.00723	CCL2,CXCL2,SEPTIN8
NLRP12	other	0.00723	CXCL2,CXCL8,NR3C1
CORT	other	0.00723	CCL4,CCL5,CCR1
OGA	enzyme	0.00727	CCL2,CCR1,CD47,CD86,CSF2RB,TGFBI
TRIM24	transcription regulator	0.00748	CCL4,CCL5,ISG15,PARP12,TGFBI
FGF2	growth factor	0.00749	CCL2,CTSL,CXCL2,DUSP6,ETS1,HPSE,ITGB1,KATNA1,MMP9,NR3C1,PECAM1,THBS1
GNA14	enzyme	0.00751	ARG1,CXCL8,OLR1,PDK1
LGALS1	other	0.00751	CCR1,CXCL2,MMP9,TNFAIP3
SMAD2	transcription regulator	0.00776	CYP51A1,DAPK1,ITGB1,MMP9,THBS1
ASAH1	enzyme	0.00779	ETS1,SPTLC2,TSPO
KCNIP3	transcription regulator	0.00788	CCL5,FOSL2,IDO1,TNFAIP3
KIT	transmembrane receptor	0.00804	CCL2,CSF2RB,IDO1,IL4R,PPP2R5A
Adaptor protein 1	complex	0.00826	MMP9,SOD2
DHCR24	enzyme	0.00826	APP,ISG15
SLC4A1	transporter	0.00826	CD47,FCER1G
PSMB10	peptidase	0.00826	NFKBIA,TNFAIP3
KCNN4	ion channel	0.00826	CCL5,MMP9
EHD1	other	0.00826	IKBKB,ITGB1
mir-302	microRNA	0.00826	CCL5,CXCL8
HPGDS	enzyme	0.00826	CCL5,MMP9
CCL21	cytokine	0.00826	CCL2,CXCL8
F10	peptidase	0.00826	CCL2,CXCL8
NLRC4	other	0.00826	CD86,CXCL2
CD163	transmembrane receptor	0.00826	CCL5,MMP9
BMX	kinase	0.00826	CXCL8,TNFRSF1B
IFNL4	cytokine	0.00826	ISG15,OAS2
LAMA2	other	0.00826	MMP9,PAG1
LETMD1	other	0.00826	CCL2,CXCL8
FZD4	G-protein coupled receptor	0.00826	MMP9,PECAM1
CCL3L3	cytokine	0.00826	CCL4,CCL5
YBX1	transcription regulator	0.00834	CCL5,CXCL2,CXCL8,HLA-DRA,PDK1
HDL-cholesterol	complex	0.00837	CYP51A1,FOSL2,MMP9
ARRB2	other	0.00837	ARRB1,CXCL2,OPRM1
SERPINE2	other	0.00837	CCL4,CCL5,MMP9
JAG2	growth factor	0.00837	CCL5,CCR1,IL10RA
ATF1	transcription regulator	0.00837	CYP51A1,SOD2,THBS1
THBS1	other	0.00837	ITGB1,MMP9,THBS1
PPARD	ligand-dependent nuclear receptor	0.00878	ARG1,GOT2,IKBKE,MMP9,OLR1,PDK1,THBS1,USP38
Alpha catenin	group	0.00894	CXCL2,ICAM2,MMP9,NFKBIA,TNFAIP3
SAA	group	0.00898	ARG1,CCL2,CXCL8
FCGR2B	transmembrane receptor	0.00898	APP,CCL5,CD86
histone deacetylase	complex	0.00898	HPSE,MMP9,THBS1
STK40	kinase	0.00906	CCL2,CCL4,CXCL8,DUSP6
CISH	other	0.00906	CCL4,OLR1,PECAM1,TGFBI
NEIL2	enzyme	0.00948	CCL2,CCL4,CCR1,CXCL2
IGFBP7	transporter	0.00957	MMP9,SOD2
PELI1	enzyme	0.00957	CCL5,CXCL8
mir-515	microRNA	0.00957	APP,CXCL8
FCER2	transmembrane receptor	0.00957	CCL4,CXCL8
VEGFC	growth factor	0.00957	ARG1,ITGB1
MAFB	transcription regulator	0.00957	ALCAM,CCL2,CCL4,CXCL2,MMP9
TLR7/8	group	0.00962	CCL2,NFKBIA,TNFAIP3
Akt	group	0.00978	APP,CCL2,CXCL8,MGAT4A,MMP9,NFKBIA,NRP2,SOD2,THBS1,WTAP
CDKN2A	transcription regulator	0.00995	CAPG,CCL2,CCL4,CCL5,MMP9,NR3C1,RFC1,TGFBI,TNFRSF1B
ZBTB16	transcription regulator	0.0101	CD3D,CD86,HPSE,IL10RA,IL4R,MMP9,TNFSF8
JAK	group	0.0103	CCL2,ISG15,MMP9
CSF1R	kinase	0.0103	ARG1,IL4R,MMP9
IL27RA	transmembrane receptor	0.0103	CCL4,CCL5,CD86
ZEB1	transcription regulator	0.0104	MMP9,NRP2,TGFBI,THBS1
TNFRSF9	transmembrane receptor	0.0104	CD86,CXCL8,MMP9,PTPRC
DNMT3B	enzyme	0.0105	APP,CCL5,CYP1B1,EMILIN2,PECAM1,PRRC2C
MRGPRX2	G-protein coupled receptor	0.0107	CCL4
CRB2	other	0.0107	APP
LTB4R/LTB4R2	group	0.0107	CXCL8
NDPK	group	0.0107	CXCL8
JIP1/2/3	group	0.0107	APP
MKK3/6	group	0.0107	CXCL8
SLC39A9	transporter	0.0107	MMP9
SSC5D	transmembrane receptor	0.0107	CXCL8
ZNF276	transcription regulator	0.0107	CYP1B1
ECE2	peptidase	0.0107	APP
FOXD2	transcription regulator	0.0107	PRKAR1A
PCBP3	transcription regulator	0.0107	PFKFB3
IDH3B	enzyme	0.0107	PFKFB3
UNC45A	other	0.0107	NEK7
PRG3	other	0.0107	CXCL8
FCN1	other	0.0107	CXCL8
ZNF646	transcription regulator	0.0107	TNFSF8
DEPDC1	transcription regulator	0.0107	TNFAIP3
RDH11	enzyme	0.0107	NR3C1
MACROD1	enzyme	0.0107	NFKBIA
ABCA2	transporter	0.0107	APP
HNRNPLL	other	0.0107	PTPRC
ZNF580	transcription regulator	0.0107	CXCL8
GSAP	peptidase	0.0107	APP
ECE	group	0.0107	APP
MAPKBP1	other	0.0107	CXCL8
HM13	peptidase	0.0107	APP
EVX2	transcription regulator	0.0107	CXCL8
KRT3	other	0.0107	PECAM1
MBNL2	other	0.0107	ABLIM1
STMN2	other	0.0107	APP
SRSF9	enzyme	0.0107	NR3C1
KLC1	other	0.0107	APP
IVNS1ABP	other	0.0107	SOD2
MED7	transcription regulator	0.0107	TNFAIP3
LINC00672	other	0.0107	LASP1
KSR2	kinase	0.0107	CXCL8
FBXL20	other	0.0107	APP
CXCR1	G-protein coupled receptor	0.0107	CXCL8
PRPF4	other	0.0107	CCL5
miR-190a-5p (and other miRNAs w/seed GAUAUGU)	mature microRNA	0.0107	HUS1
miR-634 (miRNAs w/seed ACCAGCA)	mature microRNA	0.0107	GRB2
mir-1258	microRNA	0.0107	HPSE
mir-644	microRNA	0.0107	APP
RTN1	other	0.0107	APP
ARF3	enzyme	0.0107	APP
IGK	other	0.0107	CCL2
ANXA4	other	0.0107	CXCL8
DEFA5	other	0.0107	CXCL8
EPSTI1	other	0.0107	NFKBIA
NOXO1	other	0.0107	SOD2
APBA2	transporter	0.0107	APP
TNPO2	transporter	0.0107	CXCL8
TYMP	growth factor	0.0107	CXCL8
Mir6368	microRNA	0.0107	ARID1A
TONSL	other	0.0107	CCL5
CLN5	other	0.0107	APP
BACE2	peptidase	0.0107	APP
PPP1R3A	phosphatase	0.0107	THBS1
QPCT	enzyme	0.0107	APP
MED21	transcription regulator	0.0107	TNFAIP3
ZNF134	transcription regulator	0.0107	TNFSF8
TMEM9B	other	0.0107	CXCL8
VPS18	transporter	0.0107	ITGB1
NECAB3	other	0.0107	APP
ARCN1	other	0.0107	APP
ETS1-AS1	other	0.0107	ETS1
ITM2C	other	0.0107	APP
PAK3	kinase	0.0107	APP
THSD4	other	0.0107	MMP9
PRR13	other	0.0107	THBS1
PTPRCAP	other	0.0107	PTPRC
SHC3	kinase	0.0107	APP
CNTNAP1	other	0.0107	APP
TOM1	transporter	0.0107	APP
MUC2	other	0.0107	CXCL8
ARHGAP21	other	0.011	ARID5A,CXCL2,TNFSF8
mir-455	microRNA	0.011	APP,CACUL1
CAPN3	peptidase	0.011	CCL5,SOD2
SDHB	enzyme	0.011	MMP9,SOD2
OGG1	enzyme	0.011	CXCL2,NCL
PTGIS	enzyme	0.011	CXCL2,PECAM1
BRAP	enzyme	0.011	MOB1A,STK4
POLDIP2	other	0.011	ARG1,CCL2
GTF2I	transcription regulator	0.011	CD3D,THBS1
BTC	growth factor	0.011	CXCL8,MMP9
KLK1	peptidase	0.011	ARG1,SOD2
NEDD4	enzyme	0.011	MMP9,SOD2
CALC	group	0.011	CCL2,CD86
SALL4	transcription regulator	0.0111	CCL4,ETS1,ITGB1,LASP1,LCP2,SMURF1
SOD1	enzyme	0.0112	APP,ETS2,FOSL2,ISG15,MMP9,OAS2,SOD2,TNFAIP3
STAT4	transcription regulator	0.0113	CCL2,CXCL2,FCER1G,IL10RA,ISG15,PDK1,SERPINB1
FGF1	growth factor	0.0113	DUSP6,PECAM1,RFLNB,SERPINB1,THBS1
S100A4	other	0.0117	CCL5,MMP9,THBS1
ATF4	transcription regulator	0.0117	CCL2,CXCL2,CXCL8,SLC7A1,SOD2,WARS1
ONECUT1	transcription regulator	0.0119	CCT8,CYP51A1,FADS3,GRB2,MON1B,NFKBIA,NOLC1,PPP2R5A
Vegf	group	0.0121	CXCL2,CXCL8,DUSP6,EMP1,ETS1,HPSE,ITGB1,MAZ,MMP9,NOLC1,SLC7A1,UGCG
RICTOR	other	0.0121	ATP6V1G1,COX8A,ISG15,OAS2,PDK1,PFKFB3,PSMC2,PSME3
PRL	cytokine	0.0121	APP,CCL2,CXCL2,DDX39B,ISG15,OAS2,PARP12,RALB
RNA polymerase II	complex	0.0123	ARG1,ARID5A,CCL5,CXCL2,CXCL8,FOSL2,MMP9
BSG	transporter	0.0124	CXCL8,EIF2AK3,MMP9
ANGPT1	growth factor	0.0124	ALCAM,CCL2,ITGB1
USP8	peptidase	0.0124	APP,ISG15,OAS2
MTA1	transcription regulator	0.0124	EMP1,MMP9,SERPINB1
GPX1	enzyme	0.0124	CCL4,MMP9,SOD2
Sod	group	0.0124	CCL4,HLA-DRA
PPARα-RXRα	complex	0.0124	GOT2,NFKBIA
Glucocorticoid-GCR	complex	0.0124	CCL2,THBS1
SHARPIN	other	0.0124	ISG15,TNFAIP3
PSMB8	peptidase	0.0124	NFKBIA,TNFAIP3
mir-203	microRNA	0.0124	CXCL8,MMP9
TNFRSF25	transmembrane receptor	0.0124	CCL2,CXCL8
MAPKAP1	other	0.0124	DAPK1,OAS2
Tcrd	other	0.0124	CCL4,CCL5
CDKN2C	transcription regulator	0.0124	CCL2,GRB2
IL2RB	transmembrane receptor	0.0124	CCL2,ETS1
IRAK2	kinase	0.0124	CXCL2,CXCL8
MKNK1	kinase	0.0126	ETS1,ISG15,KCTD12,MMP9,NUP210,PDK1
CD44	other	0.0126	CCL4,CCL5,CLEC5A,MMP9,PECAM1,THBS1
FBXO32	enzyme	0.0128	CXCL2,EIF2AK3,RPN1,SOD2
NR0B2	ligand-dependent nuclear receptor	0.0128	ARG1,CD86,CYP51A1,ISG15,TNFAIP3
LIN28A	other	0.0132	MOB1A,STK4,TARDBP
PIK3CD	kinase	0.0132	CCL4,CXCL8,IDO1
MAPK7	kinase	0.0133	CXCL2,CXCL8,CYP51A1,USF1
NR4A1	ligand-dependent nuclear receptor	0.0134	CCL5,DAPK1,ITGB1,MMP9,NFKBIA,PDK1,PDPR,RPIA
POU2AF1	transcription regulator	0.0138	CD86,HLA-DRA,IL4R,IRF8
Cdc42	enzyme	0.0138	APP,CD86,FADS3,GFI1
SQSTM1	transcription regulator	0.014	ARID5A,CXCL2,NFKBIA
RAG1	enzyme	0.014	CD86,CXCL2,ISG15
DCN	other	0.014	ITGB1,MMP9,THBS1
Fibrinogen	complex	0.014	CCL2,CXCL8
METRNL	other	0.014	CCL4,CXCL2
FZD9	G-protein coupled receptor	0.014	CCL5,ISG15
PPP2R5C	other	0.014	CXCL8,TNFAIP3
NCAM1	other	0.014	NFKBIA,THBS1
HECTD2	enzyme	0.014	CCL5,NR3C1
IFIT2	other	0.014	CCL5,ISG15
GAPDH	enzyme	0.014	CCL2,CCL4
IL19	cytokine	0.014	CCL2,MMP9
miR-124-3p (and other miRNAs w/seed AAGGCAC)	mature microRNA	0.014	CCL2,CYP1B1,ITGB1,KATNA1,MTMR6,MTPN,TNFRSF21
IFNL1	cytokine	0.0144	CXCL8,ISG15,OAS2,TRIM22
PELP1	other	0.0144	CXCL8,IKBKE,LCP1,MMP9
PRDM1	transcription regulator	0.0144	CD86,CXCL2,GNLY,HLA-DRA,IDO1,IRF8,OAS2,TNFRSF1B
Hsp70	group	0.0148	CD86,CXCL8,NFKBIA
SCAP	other	0.0149	CYP51A1,OLR1,PDK1,SLC7A1
SCD	enzyme	0.0154	CXCL8,CYP1B1,SGPL1,SPTLC2,THBS1,UGCG
TCL1A	transcription regulator	0.0155	CCR1,CTSC,FCER1G,MMP9
SNCA	enzyme	0.0155	ARG1,CCL2,EMP1,HLA-DRA,ISG15,MMP9,NRP2,SERPINB1,SOD2,SPOCK2
ACKR2	G-protein coupled receptor	0.0156	CCL5,ISG15,OAS2
SCARB1	transporter	0.0156	CCL2,CCL5,CXCL2
HOXA3	transcription regulator	0.0156	ICAM2,ITGB1,TNFRSF1B
Srgn	other	0.0156	CD3D,MMP9,THBS1
PLC	group	0.0156	CCL2,CXCL8
Angiotensin II receptor type 1	group	0.0156	CCL2,CXCL8
EGLN2	enzyme	0.0156	CXCL8,PDK1
Cyp2c23	enzyme	0.0156	CD86,WDFY1
STAP2	other	0.0156	CCR1,CXCL2
ARHGDIG	other	0.0156	ALCAM,DUSP6
C5AR2	G-protein coupled receptor	0.0156	CXCL2,CXCL8
SDC1	enzyme	0.0156	CXCL2,ETS1
GAB1	other	0.0156	ARG1,CCL5
NCR2	transmembrane receptor	0.0156	CCL4,THBS1
CXCR4	G-protein coupled receptor	0.0165	CCL2,CCL5,CXCL8
KAT2B	transcription regulator	0.0165	CCL2,ISG15,PFKFB3
ADAM17	peptidase	0.0167	CXCL2,CXCL8,ITGB1,LASP1,WDFY1
FOS	transcription regulator	0.0168	BCAR3,CCL2,CCL5,CXCL8,ITGB1,MGAT4A,MMP9,NR3C1,RALB,SMURF1,TGFBI,UGCG
IRF4	transcription regulator	0.0169	ARG1,GRB2,INPP4B,ISG15,ITGB1,STK4
TCF12	transcription regulator	0.0172	CD3D,ETS1,GFI1,IL10RA,NFKBIE
Ikb	group	0.0174	CCL2,TNFAIP3
PANX1	transporter	0.0174	CCL5,CXCL2
DUSP10	phosphatase	0.0174	ARG1,MMP9
ZBP1	other	0.0174	ISG15,NFKBIA
mir-192	microRNA	0.0174	ALCAM,CXCL8
HOXD3	transcription regulator	0.0174	TGFBI,THBS1
RAPGEF3	other	0.0174	CYP1B1,THBS1
TIMP3	other	0.0174	APP,MMP9,THBS1
NOX4	enzyme	0.0174	CCL2,CXCL8,PDK1
CUX1	transcription regulator	0.0174	CCL5,CXCL2,CXCL8
GATA2	transcription regulator	0.0174	CCL2,CCL5,CXCL2,ETS1,GFI1,ICAM2,IL4R,PECAM1,SYTL3,THBS1
RPTOR	other	0.0182	CD86,CYP51A1,DUSP6,IRF8,SPTLC2
ABCB4	transporter	0.0183	CCR1,MMP9,TNFAIP3
SPHK1	kinase	0.0183	APP,CCL5,CXCL8
CLIC4	ion channel	0.0183	CXCL2,PARP12,SOD2
MMP1	peptidase	0.0183	CXCL8,MMP9,NFKBIA
GPD1	enzyme	0.0186	APP,FADS3,PFKFB3,SERPINB1
MRTFB	transcription regulator	0.0189	ABLIM1,ALCAM,CCL5,GFI1,ITGB1,THBS1
SOX14	transcription regulator	0.0192	CCL2,TNFSF8
MAC	complex	0.0192	CXCL2,THBS1
Ferritin	complex	0.0192	CCL5,NFKBIA
ERVW-1	other	0.0192	CCL5,CXCL8
PLA2G4A	enzyme	0.0192	CCL2,CXCL8
TLR1	transmembrane receptor	0.0192	CXCL8,TNFAIP3
PDK4	kinase	0.0192	ARG1,IRF8
Klra7 (includes others)	transmembrane receptor	0.0192	CCL4,CCL5
SOX11	transcription regulator	0.0192	CCL5,CD58,CD86,ITGB1,PAG1
mir-210	microRNA	0.0192	ARG1,LASP1,NUP210,PSAP
ABCB1	transporter	0.0192	APP,CXCL2,UGCG
MAP3K1	kinase	0.0192	CXCL8,IKBKB,THBS1
NKX3-1	transcription regulator	0.0192	ETS1,MMP9,PTPRC
DYSF	other	0.0199	GABARAPL1,ITGB1,LCP1,PSAP
SLC25A13	transporter	0.0199	APP,FADS3,PFKFB3,SERPINB1
LMNB1	other	0.0202	CYP51A1,DDB1,TGFBI
E2F1	transcription regulator	0.0205	DDX39B,NCL,NFKBIA,NSUN2,PDK1,PIK3C3,SOD2,THBS1,UMPS,YBX3,ZNF22
PLA2G10	enzyme	0.0206	ARG1,CCL2,ETS2,PTPRC
miR-291a-3p (and other miRNAs w/seed AAGUGCU)	mature microRNA	0.0206	APP,RAB22A,RPIA,STK4
EDN1	cytokine	0.0207	CCL2,CXCL8,ITGB1,MMP9,OLR1,THBS1
C9orf72	other	0.021	CXCL8,NUP210
NTS	other	0.021	CCL5,CXCL8
PLA2G6	enzyme	0.021	ARG1,EIF2AK3
TRIM3	enzyme	0.021	CXCL8,MMP9
ACKR1	G-protein coupled receptor	0.021	CCL2,TNFAIP3
TLR6	transmembrane receptor	0.021	CCL5,CXCL8
PTPN3	phosphatase	0.021	MMP9,TGFBI
S1PR4	G-protein coupled receptor	0.0212	CSF2RB,CXCL2,WDFY1
TRIM28	transcription regulator	0.0212	CCL4,CXCL8,ETS1
PTPN1	phosphatase	0.0212	ARID5A,CXCL2,NFKBIA
FAM102A	other	0.0213	IRF8
12 lipoxygenase	group	0.0213	MMP9
Rps15a-ps4	other	0.0213	NFKBIA
MBNL3	other	0.0213	ABLIM1
TMEM259	other	0.0213	CYP51A1
CYRIA	other	0.0213	ITGB1
EPB42	transporter	0.0213	CD47
FAM168A	other	0.0213	NFKBIA
ADRM1	other	0.0213	NFKBIA
RER1	other	0.0213	APP
ARL16	other	0.0213	CCL5
MYSM1	enzyme	0.0213	GFI1
RNF185	enzyme	0.0213	CYP51A1
RTN3	other	0.0213	APP
AKIP1	other	0.0213	NFKBIA
SLC9A6	transporter	0.0213	APP
BTBD7	other	0.0213	MMP9
DNTTIP1	ligand-dependent nuclear receptor	0.0213	MMP9
RTN2	other	0.0213	APP
ASH1L	transcription regulator	0.0213	TNFAIP3
NAT8	transcription regulator	0.0213	APP
TLN2	other	0.0213	ITGB1
TMEM106B	other	0.0213	TARDBP
SENP5	peptidase	0.0213	CXCL8
ADAMTS9	peptidase	0.0213	MMP9
PPAR ligand-PPARγ-Retinoic acid-RXR	complex	0.0213	ARG1
AFAP1L2	other	0.0213	CXCL8
FBXL2	other	0.0213	APP
P-TEFb	complex	0.0213	CXCL8
RPL19	other	0.0213	CXCL8
BACE1-AS	other	0.0213	APP
CIB1	other	0.0213	APP
SORCS1	transporter	0.0213	APP
SPON1	other	0.0213	APP
TAT	enzyme	0.0213	MMP9
MMP10	peptidase	0.0213	CXCL2
IBSP	other	0.0213	THBS1
SPTLC1	enzyme	0.0213	SPTLC2
ZNF224	transcription regulator	0.0213	TNFAIP3
SLC11A2	transporter	0.0213	APP
PRPH	other	0.0213	TARDBP
STXBP4	other	0.0213	ITGB1
APBA1	transporter	0.0213	APP
GSTM1	enzyme	0.0213	CXCL8
LAMA1	other	0.0213	MMP9
ARIH2	enzyme	0.0213	GFI1
SYNJ1	phosphatase	0.0213	APP
miR-222-5p (miRNAs w/seed UCAGUAG)	mature microRNA	0.0213	ROCK2
miR-1185-5p (and other miRNAs w/seed GAGGAUA)	mature microRNA	0.0213	KDM7A
mir-129	microRNA	0.0213	CXCL8
CDK10	kinase	0.0213	ETS2
ECE1	peptidase	0.0213	APP
STK38L	kinase	0.0213	ITGB1
IDE	peptidase	0.0213	APP
LINC00853	other	0.0213	CMPK1
POLDIP3	other	0.0213	ISG15
ITM2B	other	0.0213	APP
SIPA1	other	0.0213	ITGB1
DCTN4	other	0.0213	CCL5
PLEKHA1	other	0.0213	CD86
CRADD	other	0.0213	CCL2
RBM3	other	0.0213	TNFAIP3
ACOD1	enzyme	0.0213	TNFAIP3
GPR32	G-protein coupled receptor	0.0213	CXCL8
PLEKHA2	other	0.0213	CD86
ITGA7	other	0.0213	ITGB1
TAGLN	other	0.0213	MMP9
TJP2	kinase	0.0213	YBX3
RHCE/RHD	transporter	0.0213	CD47
PRSS3	peptidase	0.0213	PSAP
GBP2	enzyme	0.0213	MMP9
NAT8B	enzyme	0.0213	APP
SNRPA	other	0.0213	APP
NGB	transporter	0.0213	APP
CLDN2	other	0.0213	MMP9
Stat3-Stat3	complex	0.0222	ARG1,IL4R,SOD2
EIF4EBP1	translation regulator	0.0222	ARG1,CCL5,IRF8
MAP2K7	kinase	0.0222	CCL5,CXCL8,ITGB1
ESR1	ligand-dependent nuclear receptor	0.0224	ABLIM1,CCL2,CCL4,CXCL8,CYP1B1,HEBP1,LAPTM5,MMP9,TNFAIP3,TNIP1,TSPO
GNAQ	enzyme	0.0224	ARG1,CXCL8,EMP1,OLR1,PDK1
LAMA4	enzyme	0.0227	ITGB1,ROCK2,THBS1,TNFRSF1B
NADPH oxidase	complex	0.023	CCL2,MMP9
SGPL1	enzyme	0.023	APP,ISG15
IgG1	complex	0.023	CD86,CXCL8
EPHX2	enzyme	0.023	APP,CCL2
CCL4	cytokine	0.023	CCL2,CCR1
GADD45A	other	0.023	CXCL2,MMP9
TNFSF9	cytokine	0.023	CXCL8,PTPRC
ADRB1	G-protein coupled receptor	0.023	APP,THBS1
SFPQ	other	0.023	ECE1,PIK3C3
RFX2	transcription regulator	0.023	HLA-DRA,TNFSF8
PPIA	enzyme	0.023	MMP9,PECAM1
ABCA1	transporter	0.0233	APP,CYP51A1,MMP9
SIN3A	transcription regulator	0.0233	ARID4B,HLA-DRA,NCL
CRP	other	0.0233	CCL2,CCL5,CXCL8
CD5	transmembrane receptor	0.0233	CCL4,CD86,IL10RB
MITF	transcription regulator	0.0234	ALCAM,CENPM,CXCL8,DAPK1,INPP4B,NR3C1,QDPR
SMAD3	transcription regulator	0.0234	CCL2,CCL4,CYP51A1,DAPK1,DDB1,ITGB1,MMP9,THBS1
POMC	other	0.0235	CYP1B1,FOSL2,OPRM1,SOD2
HDAC2	transcription regulator	0.0236	CXCL8,GABARAPL1,MMP9,NFKBIA,NR3C1
NFATC2	transcription regulator	0.024	CCL5,CD86,CXCL2,ISG15,NFKBIA,TNFSF8
Nr1h	group	0.0242	CCL5,CXCL8,ECE1,LAT2,THBS1
RHOA	enzyme	0.0242	CXCL8,ITGB1,MMP9,ROCK2
IFNA1/IFNA13	cytokine	0.0244	CD86,ISG15,OAS2
Tnf receptor	group	0.025	CXCL8,MMP9
TINCR	other	0.025	MMP9,PDK1
Pde4	group	0.025	CCL2,CYP51A1
PROCR	other	0.025	IRF8,MMP9
CD200	other	0.025	IDO1,IL4R
MTM1	phosphatase	0.025	GABARAPL1,ITGB1
LRPAP1	other	0.025	APP,CXCL8
MBP	other	0.025	CCL2,PTPRC
VIM	other	0.025	CCL2,ITGB1
USP19	peptidase	0.025	NR3C1,PFKFB3
CRHR2	G-protein coupled receptor	0.025	CXCL2,NR3C1
FPR2	G-protein coupled receptor	0.025	CCL2,CXCL8
PARP9	enzyme	0.025	ISG15,OAS2
THPO	cytokine	0.025	ISG15,NFKBIA,SOD2,TNFAIP3
IL12B	cytokine	0.0255	CCL5,CD86,CXCL8
HDAC1	transcription regulator	0.026	CCL5,CXCL8,GABARAPL1,GFI1,NCL,NFKBIA,PFKFB3
PML	transcription regulator	0.026	HLA-DRA,ISG15,NR3C1,OAS2,TNFAIP3
NCOA2	transcription regulator	0.026	CCL4,CCL5,CYP51A1,ISG15,NFKBIA
BNIP3L	other	0.0266	CD47,NFKBIA,PFKFB3
Stat1 dimer	complex	0.0271	CCL5,IRF8
IL36B	cytokine	0.0271	CD86,CXCL8
IL31	other	0.0271	CCL2,CD86
miR-142-3p (and other miRNAs w/seed GUAGUGU)	mature microRNA	0.0271	ROCK2,TARDBP
LTF	peptidase	0.0271	CCL5,CD86
NTRK1	kinase	0.0271	MMP9,SOD2
TNFAIP6	other	0.0271	CXCL2,MMP9
SOCS2	other	0.0271	CCL4,CD86
NFE2L2	transcription regulator	0.0272	CCL4,CCL5,CD86,CHORDC1,CXCL2,CXCL8,DDX39B,ISG15,SEC61A1,SOD2,SRGN
RET	kinase	0.0273	BRD2,CCL2,CXCL8,DUSP6,MMP9
miR-125b-5p (and other miRNAs w/seed CCCUGAG)	mature microRNA	0.0274	ARG1,LCP1,MAZ,SGPL1
Pkc(s)	group	0.0277	APP,CCL2,CXCL8,ITGB1,MMP9,PTPRE
LPL	enzyme	0.0278	CCL2,CXCL8,THBS1
TCF7L2	transcription regulator	0.0281	ANKIB1,ARHGDIB,ATP6V1G1,CYP51A1,DOCK10,MTMR6,RCBTB1,SMURF1,TBC1D5
BCL2	transporter	0.0282	CXCL8,ITGB1,MMP9,NFKBIA
NRF1	transcription regulator	0.029	CD47,COX8A,CXCL8
miR-182-5p (and other miRNAs w/seed UUGGCAA)	mature microRNA	0.029	ISG15,OAS2,TRANK1
HMOX1	enzyme	0.0291	CCL2,CXCL2,CXCL8,MMP9
Brd4	kinase	0.0291	ADGRG5,COX8A,PECAM1,TNFSF8
BCL2L11	other	0.0292	CCL5,CXCL2
ETV1	transcription regulator	0.0292	CCL2,HPSE
XIAP	enzyme	0.0292	CXCL8,SOD2
GTF2B	transcription regulator	0.0292	NFKBIA,TNFAIP3
CDK5	kinase	0.0292	CXCL2,TNFAIP3
PCYT1A	enzyme	0.0292	CXCL2,STX3
PTGER2	G-protein coupled receptor	0.03	APP,CCL5,MMP9,THBS1
TFEB	transcription regulator	0.03	PSAP,SLC36A1,STK4,VPS18
PTK2	kinase	0.0302	MMP9,SERPINB1,THBS1
DICER1	enzyme	0.0304	CD86,CXCL8,IRF8,ITGB1,LCP1,MMP9,THBS1
EBF1	transcription regulator	0.0307	CCL5,CD3D,IKBKB,LNPEP,PRKAR1A
INS	other	0.0314	FADS3,FOSL2,GABARAPL1,PIK3C3,UGCG
beta-galactosidase	group	0.0314	ABLIM1,ALCAM
MIR31HG	other	0.0314	CXCL2,CXCL8
PCSK9	peptidase	0.0314	ISG15,OLR1
TGIF1	transcription regulator	0.0314	CXCL2,CXCL8
TICAM2	other	0.0314	CCL4,CCL5
ATXN1	transcription regulator	0.0314	APP,GFI1
IL36G	cytokine	0.0314	CXCL2,CXCL8
Saa3	other	0.0314	CCL5,MMP9
TAF4B	transcription regulator	0.0314	NFKBIA,TNFAIP3
STAR	transporter	0.0314	CCL5,CD86,COQ8A
MSC	transcription regulator	0.0314	CCL2,CCL4,PAG1
RBM20	other	0.0317	CHORDC1,DAPK1,ITGB1,PRKAR1A
HMG20A	transcription regulator	0.0317	CCL5,CYP51A1,PTPRE,SLC7A1
Convulxin	complex	0.0318	CXCL8
Beta Secretase	group	0.0318	APP
lipoxygenase	group	0.0318	CCL2
Abl1/2	group	0.0318	CTSL
NIK	group	0.0318	CXCL8
DEFA1 (includes others)	other	0.0318	CXCL8
LINC00667	other	0.0318	PDK1
RLR	group	0.0318	CCL5
GPR3	G-protein coupled receptor	0.0318	APP
TMBIM1	other	0.0318	MMP9
SENP7	peptidase	0.0318	CXCL8
ZXDC	transcription regulator	0.0318	CCL2
LRRC8E	ion channel	0.0318	CCL5
Il3r	complex	0.0318	CXCL8
Mir124a-1hg	other	0.0318	NR3C1
Fascin	group	0.0318	MMP9
ZNF300	transcription regulator	0.0318	CXCL8
EIF3M	translation regulator	0.0318	EIF3F
COQ7	enzyme	0.0318	ARG1
KLHL21	enzyme	0.0318	NFKBIA
G protein	complex	0.0318	CYP1B1
Trk Receptor	group	0.0318	DUSP6
TH17 Cytokine	group	0.0318	CXCL8
ACAT1	enzyme	0.0318	ITGB1
GFRA1	transmembrane receptor	0.0318	PTPRC
CSNK1E	kinase	0.0318	APP
FLII	other	0.0318	CXCL8
RBBP5	transcription regulator	0.0318	ITGB1
ATP1A1	transporter	0.0318	IDO1
FBN2	other	0.0318	MMP9
YARS1	enzyme	0.0318	NFKBIA
TRD	other	0.0318	FCER1G
mir-506	microRNA	0.0318	CXCL8
miR-296-3p (miRNAs w/seed AGGGUUG)	mature microRNA	0.0318	DOK2
mir-147	microRNA	0.0318	APP
mir-153	microRNA	0.0318	APP
miR-361-5p (miRNAs w/seed UAUCAGA)	mature microRNA	0.0318	ATMIN
mir-298	microRNA	0.0318	APP
mir-920	microRNA	0.0318	CXCL8
Defensin Alpha	group	0.0318	CXCL8
HYAL2	enzyme	0.0318	CXCL8
MFSD8	other	0.0318	PFKFB3
CD151	other	0.0318	MMP9
HSPA4	other	0.0318	APP
COL7A1	other	0.0318	THBS1
IFI30	enzyme	0.0318	CTSL
IGL	other	0.0318	IL4R
MKNK2	kinase	0.0318	ISG15
MLST8	other	0.0318	ISG15
AP2A1	transporter	0.0318	APP
PRKAR2A	kinase	0.0318	PRKAR1A
TXNDC5	enzyme	0.0318	MMP9
Ly6a (includes others)	other	0.0318	APP
TMSB10/TMSB4X	other	0.0318	CXCL8
PAGR1	other	0.0318	NR3C1
CXCL11	cytokine	0.0318	MMP9
CD72	transmembrane receptor	0.0318	CCL2
VDAC1	ion channel	0.0318	APP
SPINT2	other	0.0318	CXCL2
IL20RA	transmembrane receptor	0.0318	CXCL8
Anp32b	other	0.0318	GFI1
CRIP2	other	0.0318	CXCL8
PALLD	other	0.0318	ITGB1
WASF1	other	0.0318	APP
CNTFR	transmembrane receptor	0.0318	CXCL8
HAP1	other	0.0318	DCAF7
HERC5	enzyme	0.0318	CCL5
SNRNP70	other	0.0318	APP
Proteasome	complex	0.0318	NFKBIA
IL2RG	transmembrane receptor	0.0327	ETS1,IKBKE,ISG15
AMPK	complex	0.0336	CCL2,CXCL8,MMP9,PFKFB3
TGFBR1	kinase	0.0336	CCL4,CCR1,CD86,TGFBI
CD300LF	other	0.0337	CXCL8,MMP9
RNY3	other	0.0337	ISG15,OAS2
CTSS	peptidase	0.0337	ITGB1,MMP9
mir-144	microRNA	0.0337	APP,ETS2
SLC9A3	ion channel	0.0337	CCL5,IRF8
ADA	enzyme	0.0337	CXCL2,MMP9
TSH	complex	0.034	ARRB1,CXCL8,SOD2
USF2	transcription regulator	0.034	PRKAR1A,THBS1,USF1
TGFB3	growth factor	0.0345	ETS1,FOSL2,MMP9,THBS1
TGFB2	growth factor	0.0345	CD86,MMP9,PECAM1,THBS1
LIF	cytokine	0.0348	ARID1A,CXCL2,CXCL8,HPSE,PECAM1,SOD2
S100A9	other	0.0351	CSF2RB,CXCL8,ISG15,MMP9,OLR1
HAND2	transcription regulator	0.0353	CCL2,CCL4,CXCL2
mir-181	microRNA	0.0353	APP,CXCL8,DUSP6
ELK1	transcription regulator	0.0353	CCL2,CCT8,MMP9
RACK1	enzyme	0.036	CCL5,ISG15
CARD11	kinase	0.036	CCL4,CCL5
CFLAR	other	0.036	CXCL8,ISG15
LMO2	transcription regulator	0.0363	CSTB,PAG1,SOD2,TNFAIP3,TNFRSF1B,TSPO,UNC93B1
IGF1R	transmembrane receptor	0.0369	APP,CAPG,CCL5,EMP1,LASP1,PRKAR1A,TGFBI
PDGFB	growth factor	0.038	CXCL8,MMP9,THBS1
ESRRA	transcription regulator	0.0382	CYP51A1,EIF2AK3,ETS1,MMP9,NRP2
VEGFA-antisense	other	0.0384	IRF8,NFKBIA
caspase	group	0.0384	APP,THBS1
AKT3	kinase	0.0384	ETS1,MMP9
SPHK2	kinase	0.0384	APP,CCL5
IL1RL1	transmembrane receptor	0.0384	ARG1,CXCL8
Pro-inflammatory Cytokine	group	0.0394	CD47,MMP9,OLR1
JAK1	kinase	0.0394	CCL2,IL4R,TNFRSF21
CDH1	other	0.0394	DDB1,MMP9,PFKFB3
Calcineurin protein(s)	complex	0.0409	CCL4,CCL5,CXCL8
JAK1/2	group	0.0409	CCL2,HLA-DRA,ISG15
Igm	complex	0.0409	BCAR3,CXCL8,UGCG
SIRT3	enzyme	0.0409	PDK1,PECAM1,SOD2
ELOVL3	enzyme	0.0409	FCER1G,HLA-DRA,SLAMF7
BCL11B	transcription regulator	0.0409	CXCL8,IL4R,OPRM1
HOTAIR	other	0.0409	CXCL8,MMP9
ROCK1	kinase	0.0409	APP,ETS1
BGN	other	0.0409	CCL2,CXCL8
LAMP2	enzyme	0.0409	CTSC,MRPS23
DACH1	transcription regulator	0.0409	CXCL8,TNFAIP3
LDB1	transcription regulator	0.0411	CSTB,PAG1,SOD2,TNFAIP3,TNFRSF1B,TSPO,UNC93B1
CREB1	transcription regulator	0.0413	ARG1,CCL4,CD3D,COX8A,CXCL2,CXCL8,CYP51A1,HLA-DRA,NRP2,OPRM1,SOD2
TCF4	transcription regulator	0.0416	ALCAM,CRELD2,GIMAP4,IDO1,SERPINB1,SLAMF7,SPCS2,WARS1
ITPR	group	0.0422	CYP1B1
Egfr-Erbb2	complex	0.0422	CXCL8
SNX27	other	0.0422	APP
PDE8A	enzyme	0.0422	CYP51A1
CYRIB	other	0.0422	ITGB1
LY75	transmembrane receptor	0.0422	CD86
ROBO3	transmembrane receptor	0.0422	IRF8
TNIP3	other	0.0422	CXCL8
ZDHHC15	enzyme	0.0422	TNFSF8
ZDHHC22	other	0.0422	TNFSF8
PRMT6	enzyme	0.0422	THBS1
HOXC5	transcription regulator	0.0422	CXCL8
DUOX1	enzyme	0.0422	CXCL8
LAPTM4B	other	0.0422	APP
5730403I07Rik	other	0.0422	ARG1
CUEDC2	other	0.0422	NR3C1
RPRD1A	other	0.0422	MMP9
GATAD2A	transcription regulator	0.0422	ARG1
ZDHHC20	enzyme	0.0422	TNFSF8
LRRC19	other	0.0422	CXCL8
APH-1	group	0.0422	APP
Pik3r	group	0.0422	CXCL8
NCF2	enzyme	0.0422	SOD2
MZB1	other	0.0422	CD86
TRG	other	0.0422	FCER1G
HABP2	peptidase	0.0422	CXCL8
GGA1	transporter	0.0422	APP
PKIA	other	0.0422	PRKAR1A
EAF2	transcription regulator	0.0422	THBS1
mir-766	microRNA	0.0422	CXCL8
CBFA2T2	transcription regulator	0.0422	GFI1
LAMB1	other	0.0422	ITGB1
SNX17	transporter	0.0422	APP
CLDN7	other	0.0422	MMP9
UPF2	other	0.0422	CCL5
IK	cytokine	0.0422	HLA-DRA
TAF12	transcription regulator	0.0422	HLA-DRA
MEP1A	peptidase	0.0422	CXCL8
GGA3	transporter	0.0422	APP
ZDHHC17	enzyme	0.0422	TNFSF8
TRU-TCA1-1	other	0.0422	ARG1
CASP14	peptidase	0.0422	PSAP
CD58	transmembrane receptor	0.0422	CXCL8
SIGLEC10	other	0.0422	ETS1
KLK6	peptidase	0.0422	APP
HNRNPL	other	0.0422	PTPRC
PIK3C2B	kinase	0.0422	ITGB1
DENR	other	0.0422	ABLIM1
WARS1	enzyme	0.0422	NFKBIA
MME	peptidase	0.0422	APP
SERPINB7	other	0.0422	CCL2
RAPGEF4	other	0.0422	THBS1
ALX4	transcription regulator	0.0422	CXCL8
GNPAT	enzyme	0.0422	UGCG
LOC101927189	other	0.0422	ARG1
VPS26A	transporter	0.0422	APP
ZSCAN4	transcription regulator	0.0422	TNFSF8
PARP10	enzyme	0.0422	MMP9
CXCL9	cytokine	0.0422	MMP9
ZDHHC11	enzyme	0.0422	TNFSF8
HS6ST2	enzyme	0.0422	CXCL8
AK4	kinase	0.0422	PDK1
BK Channel	complex	0.0422	CXCL8
MMP2	peptidase	0.0423	CCL5,CSF2RB,IL4R
TNFSF10	cytokine	0.0425	CXCL8,ISG15,PTPRC,TNFAIP3
P38 MAPK	group	0.0428	CCL2,CCL5,CD86,CXCL2,CXCL8,MMP9,THBS1,TNIP1
PTH	other	0.0432	CCL2,CXCL2,EIF2AK3,FOSL2,SLC43A2
SLC22A5	transporter	0.0434	SMURF1,TGFBI
HISTONE	group	0.0434	ARG1,PAG1
CXCL10	cytokine	0.0434	CCL5,MMP9
DNASE2	enzyme	0.0434	CXCL2,ISG15
KNG1	other	0.0434	APP,CXCL8
CRH	cytokine	0.0438	ARG1,CXCL8,OPRM1
PTHLH	other	0.0438	FOSL2,MMP9,SOD2
GATA3	transcription regulator	0.0438	CCL4,CCL5,CCR1,CD3D,ETS1,OPRM1
YY1	transcription regulator	0.0449	ALCAM,CAPG,CCL2,CD3D,HLA-DRA,NR3C1,TGFBI
mir-182	microRNA	0.0453	ARG1,CCL2,IL4R
Growth hormone	group	0.0453	CCL5,CXCL2,FOSL2,MMP9,NFKBIA,PFKFB3
collagenase	group	0.046	CCL4,CXCL2
Secretase gamma	complex	0.046	APP,CD86
PLAAT4	enzyme	0.046	CCL5,ISG15
FLNA	other	0.046	ITGB1,MMP9
TRPM2	ion channel	0.046	CXCL8,SOD2
PYCARD	transcription regulator	0.046	CXCL8,MMP9
mir-221	microRNA	0.046	ETS1,MMP9
G protein alpha i	group	0.0468	FOSL2,ISG15,THBS1
BTNL2	transmembrane receptor	0.0468	CERK,NCOA7,TNFRSF1B
miR-17-5p (and other miRNAs w/seed AAAGUGC)	mature microRNA	0.0468	APP,ARID4B,CXCL8
RAS	group	0.0481	CCL2,CXCL8,MMP9,SOD2
WWTR1	transcription regulator	0.0484	CXCL2,CXCL8,EMP1
IL11	cytokine	0.0484	CXCL8,DUSP6,MMP9
PPARGC1A	transcription regulator	0.0486	CTSC,EMILIN2,GOT2,IL4R,IMPA1,ITGB1,NFKBIA,OLR1,SOD2
IKK (complex)	complex	0.0486	CCL5,MMP9
NCF1	enzyme	0.0486	CCL5,ISG15
CFB	peptidase	0.0486	ARG1,CXCL2
ENG	transmembrane receptor	0.0486	PECAM1,THBS1
NRXN1	transporter	0.0486	CD47,THBS1
PLCG2	enzyme	0.0499	CCL2,ISG15,PTPRC
miR-199a-5p (and other miRNAs w/seed CCAGUGU)	mature microRNA	0.0499	CSTB,ETS1,ISG15

## Sheet: C vs D
Table S7b. Predicted upstream regulators of genes showing cd-ASE depending on DEX
Upstream Regulator	Molecule Type	p-value of overlap	Target Molecules in Dataset
IL4	cytokine	3.38e-10	AHR,BIN1,CCL2,CCL4,CD163,CD79B,CSF1R,CSF2RB,CTSC,CYB561A3,CYTH1,FYCO1,IFNAR1,IFNGR2,IL10RA,ITGAL,ITGB2,LCP2,LMAN2,NFKBIA,NR3C1,PDK1,PIK3R5,RAB35,SDF4,SLAMF7,SLC66A1,ST6GAL1,STAT6,STK4,TGFB1,TMEM131,TNIP1,TP53I11,TRPV2,TXLNA
IFNG	cytokine	8.67e-10	ACO1,ADCY7,AHR,BACH1,BMF,CCL2,CCL4,CD163,CD4,CEBPA,CSF1R,CSF2RB,CTSC,CTSH,DDB1,ECE1,ERAP2,GNAI2,IFNGR2,IL10RA,ITGAL,ITGAM,ITGB2,LAT2,LCP2,NCF2,NFKBIA,NLRC5,PTPN11,RAB27A,RGCC,RGS1,SELENOP,SOD2,SP110,ST6GAL1,STAT6,TGFB1,UBE2L6,ZYX
GATA3	transcription regulator	7.03e-09	AGPAT5,BMF,CCL4,CD3D,CD3E,CD4,CEBPA,CSF1R,ETS1,ITGAL,RGCC,SP110,STAT6,TGFB1,VAPB
CD40LG	cytokine	7.51e-09	AHR,ALCAM,ARID4B,CAST,CCL2,CCL4,CTSC,CYP1B1,IL10RA,ITGAM,ITGB2,LMAN2,NFKBIA,RGS1,SOD2,STK4,TNFRSF13C,TNIP1,YBX3
IgG	complex	1.53e-08	AHR,ASAH1,CCL2,CCL4,CTSC,ETS2,IFNGR2,ITGAL,ITGAM,ITGB2,NFKBIA,SGK1,SLAMF7,STAT6,TGFB1,TNFRSF13C,TNIP1
KLF6	transcription regulator	3.44e-08	AHR,CCL2,CSF2RB,ETS2,GCLC,IFNAR1,LCP2,MVP,NFKBIA,PIK3R5,SGK1,SLAMF7,SOD2,TGFB1,TNIP1
TGFB1	growth factor	4.1e-08	ABCF1,AHR,ANKLE2,ATF6,ATG4B,BIN1,BMF,CCL2,CCL4,CD163,CD4,CEBPA,CSF1R,CTSC,CTSH,DDB1,ECE1,ETS1,GCLC,GNAI2,GSN,HK1,IL10RA,ITGAL,ITGAM,ITGB2,MYBL2,NCF2,NFKBIA,OLR1,PDK1,PIK3C3,RALB,RGCC,RXRA,SGK1,SLAMF7,SOD2,SPPL2A,STAT6,TGFB1,THBS2,ZYX
CCL5	cytokine	5.03e-08	AHR,ALCAM,CCL2,CCL4,CD163,CYP1B1,ITGAM,OLR1,SGK1
TNF	cytokine	1.34e-07	ALCAM,CCL2,CCL4,CD163,CD3E,CD4,CEBPA,CSF1R,CSF2RB,CTSC,CYP1B1,ETS1,ETS2,GCLC,GNAI2,HUS1,IFNGR2,IL10RA,ITGAL,ITGAM,ITGB2,MYBL2,NCF2,NFKBIA,NR3C1,OLR1,PIK3CD,PTPN11,RGCC,RGS1,RGS9,RXRA,SELENOP,SGK1,SLC43A2,SOD2,ST6GAL1,SUPT4H1,TGFB1,THBS2,TNIP1,TP53INP1,ZYX
ZC3H12A	enzyme	1.34e-07	ANTXR2,APBB1IP,BMF,CCL2,CEBPA,DCP2,HPSE,IL10RA,TGFB1,TMEM123,TNFRSF13C,TNIP1
TNFSF11	cytokine	1.93e-07	AHR,CCL2,CCL4,CEBPA,CSF1R,ETS1,ITCH,ITGAL,NFKBIA,SOD2,SRXN1,TGFB1,TLN1,TNIP1
RUNX1	transcription regulator	2.42e-07	ALCAM,ATF6,CD4,CEBPA,CSF1R,CSF2RB,IFNAR1,ITGAL,ITGB2,LCP2,PIK3CD,RGCC,TNFRSF13C,UBE2L6
IL13	cytokine	4.25e-07	CCL2,CCL4,CD163,CD3E,CD4,CEBPA,CTSC,CTSH,EVL,GNAI2,GSN,HK1,HPSE,IFNGR2,ITGAM,PAPSS1,STAT6,TGFB1
HTT	transcription regulator	1.01e-06	CAST,CEBPA,CSF1R,CYFIP2,EVL,FDFT1,GCLC,GNAL,GSN,HSPA9,PDK1,PER1,PSMD3,RABIF,RGS9,SELENOP,SGK1,SOD2,SPTAN1,TFAM,THBS2,VAPB
IL10	cytokine	1.55e-06	ASAH1,CCL2,CCL4,CD163,CSF1R,CSF2RB,CTSC,CTSH,ETS2,IFNGR2,IL10RA,ITGAL,ITGAM,MYBL2,PSAP,TGFB1,TNFRSF13C
TCF3	transcription regulator	2.28e-06	ALCAM,CD3D,CD3E,CD4,CD79B,CERK,CSF1R,ETS1,ETS2,IFNAR1,LDLRAD4,MANF,PSAP,RXRA,SELENOP,SLAMF7
BHLHE40	transcription regulator	2.3e-06	AHR,CSF2RB,HK1,IFNAR1,IFNGR2,LCP2,NUP93,OLR1,PER1,RGS1,SLAMF6,SLAMF7,SOD2,SPPL2A
IL33	cytokine	2.74e-06	CCL2,CCL4,CSF2RB,ETS1,FAR1,IL10RA,ITGAM,NFKBIA,NR3C1,ORC6,PIK3CD,PIK3R5,RGS1,SOD2,TGFB1,TRPV2
C5	cytokine	3.15e-06	ATF6,CCL2,CCL4,IFNGR2,ITGAM,ITGB2,NFKBIA,ST6GAL1,TGFB1
FN1	enzyme	3.6e-06	CCL2,CCL4,EWSR1,HK1,ITGAM,NFKBIA,RALB,TGFB1,TLN1,TNIP1,ZYX
Lh	complex	4.59e-06	ADCY7,CYFIP2,EIF3F,PER1,PIK3CD,PSMD3,RAB27A,RPL27A,SGK1,SOD2,THBS2,TLN1,TP53I11,YBX3
CSF1	cytokine	4.99e-06	CCL2,CD163,CEBPA,CSF1R,CTSH,ETS2,FDFT1,IL10RA,ITGAM,NCF2,RXRA,TGFB1,TLN1
OLR1	transmembrane receptor	5.25e-06	CCL2,ITGAM,NCF2,OLR1,RXRA,TGFB1
PDGF BB	complex	5.77e-06	AHR,CCL2,CSF1R,ETS1,ETS2,MYBL2,OLR1,RGS1,SGK1,SOD2,TGFB1,TRA2B,TRIOBP,VAPB
APP	other	6.89e-06	BIN1,BMF,CAST,CCL2,CCL4,CLTB,CLTC,CSF1R,CSF2RB,CYFIP2,ETS2,EVL,HK1,ITGAL,ITGAM,OLR1,PDK1,SEPTIN7,SOD2,SPTAN1,ST6GAL1,STAT6,TGFB1,TOP2B,TP53INP1
NOX4	enzyme	7.53e-06	BMF,CCL2,GCLC,NCF2,PDK1,TFAM
FOXO4	transcription regulator	8.73e-06	FDFT1,GABARAPL1,ITGAM,ITGB2,LCP2,SGK1,SOD2,TGFB1
CBFB	transcription regulator	9.56e-06	CD4,CEBPA,CSF1R,ITGAL,RGS1,STAT6,TBL2
FOXO3	transcription regulator	1.03e-05	AHR,ATG4B,GABARAPL1,GCLC,ITGAM,ITGB2,LCP2,PIK3C3,SGK1,SOD2,STK4,TGFB1,TP53INP1
PF4	cytokine	1.22e-05	CCL2,CCL4,CEBPA,ITGAM,NFKBIA,SOD2,TGFB1
NR1H3	ligand-dependent nuclear receptor	1.26e-05	CCL2,CCL4,CD4,CTSC,CYTH1,FDFT1,HK1,ITGAL,ITGAM,LCP2,NFKBIA
EP300	transcription regulator	1.32e-05	ATF6,BMF,CCL2,CEBPA,EVL,EWSR1,IL10RA,ITGB2,NFKBIA,NR3C1,OLR1,SLAMF6,SOD2,ST6GAL1,TFAM
CEBPB	transcription regulator	1.81e-05	CCL2,CCL4,CD163,CEBPA,CSF1R,CTSC,HUS1,IFNAR1,IFNGR2,ITGAL,LCP2,MYBL2,ORC6,SART3,SGK1,SOD2,TGFB1,ZYX
TAFAZZIN	enzyme	1.83e-05	CCAR2,CCL2,CD79B,CYP1B1,HUS1,ITGAL,MANF,PIK3C3,PSMA7,PSMD3,ST6GAL1,TGFB1
BNIP3L	other	1.95e-05	CD79B,GSN,MYBL2,NFKBIA,PIK3CD,TGFB1
USP22	peptidase	2.15e-05	CSF2RB,ITGAM,ITGB2,MVP,NCF2,TGFB1
Immunoglobulin	complex	2.35e-05	ACO1,AHR,BIN1,CCL2,CCL4,CD163,CSF1R,CSF2RB,CTSH,CYP1B1,ETS2,IFNGR2,IL10RA,ITGAM,ITGB2,NCF2,NFKBIA,OLR1,PDK1,PIK3R5,SOD2,TGFB1,THBS2,YBX3
TYROBP	transmembrane receptor	2.36e-05	CCL2,CD84,IL10RA,ITGAM,NCF2,TGFB1
RELA	transcription regulator	2.74e-05	AHR,ALCAM,CCL2,CEMIP2,ERAP2,EWSR1,IFNGR2,ITCH,NFKBIA,OLR1,RGS1,SOD2,STK4,TGFB1,TNIP1
Insulin	group	2.77e-05	CCL2,CCL4,CEBPA,FDFT1,GCLC,HPSE,HSPA9,ITCH,NFKBIA,NR3C1,PDK1,PER1,PTPN11,RXRA,SELENOP,SGK1,SOD2,TGFB1,THBS2
MAPT	other	2.8e-05	CAST,CCL2,CCL4,CD84,CLTB,CLTC,CTSC,CYFIP2,HK1,ITGAM,ITGB2,NLRC5,SEC31A,SEPTIN7,SPTAN1,TLN1,TOP2B
CD28	transmembrane receptor	3.24e-05	AHR,BIN1,CCL4,CD3E,EWSR1,IL10RA,ITCH,ITGAL,LNPEP,LTN1,NFKBIA,RGCC,STAT6
STAT6	transcription regulator	3.77e-05	CCL2,CD79B,CYB561A3,CYTH1,FYCO1,IL10RA,LCP2,NFKBIA,RAB35,ST6GAL1,STAT6,TGFB1,TMEM131,TP53I11,TRPV2
TP53	transcription regulator	3.81e-05	ACO1,ATG4B,BMF,CCL2,CCL4,CD3E,CEBPA,CLTC,CSF1R,CTSH,CYFIP2,GNAI2,GSN,IL10RA,LMAN2,MVP,MYBL2,PIK3C3,PIK3CD,PIK3R5,PSAP,PSMD3,RAP2A,RPN1,SGK1,SOD2,STEAP3,TFAM,TGFB1,THBS2,TLN1,TP53I11,TP53INP1,ZYX
CD3E	transmembrane receptor	4.12e-05	CD3D,CD3E,LCP2,NFKBIA,PIK3CD,STK4,TOPBP1
IL2	cytokine	4.12e-05	AHR,CCL2,CCL4,CD3D,CEBPA,CSF1R,CSF2RB,CTSC,ETS1,EVL,IFNGR2,IL10RA,LCP2,PDK1,RGCC,RXRA,SLAMF7,TGFB1,TNFRSF13C,TP53INP1
CALCA	other	4.46e-05	CCL2,CCL4,CSF2RB,ETS1,FAR1,NFKBIA,NR3C1,SLC43A2,TRPV2
GPR174	G-protein coupled receptor	4.68e-05	CERK,CYTH1,ETS2,ST6GAL1,TMEM123,TRIM11,ZYX
SELPLG	other	4.72e-05	CCL2,CCL4,CYP1B1,ITGAM,STAT6
TCF12	transcription regulator	4.77e-05	CD3D,CD3E,CD4,CSF1R,ETS1,IL10RA,LDLRAD4,RXRA
IL6	cytokine	6.16e-05	AHR,CCL2,CCL4,CD163,CEBPA,CSF1R,CSF2RB,CTSC,CYP1B1,ETS2,ITGAM,MYBL2,NCF2,NR3C1,RAB27A,SGK1,SOD2,SP110,STAT6,TGFB1
KLF2	transcription regulator	6.81e-05	CCL2,CCL4,CEBPA,CYP1B1,HPSE,ITGB2,MVP,NFKBIA,TGFB1
E2F1	transcription regulator	7.72e-05	ATG4B,CEBPA,MYBL2,NFKBIA,NSUN2,PDK1,PIK3C3,SOD2,TFAM,TGFB1,TOP2B,TOPBP1,TP53INP1,YBX3,ZNF672
TLR4	transmembrane receptor	7.94e-05	ATF6,CAST,CCL2,CCL4,CD163,HPSE,ITGAM,NFKBIA,RGCC,RGS1,RXRA,SOD2,TGFB1
PI3K (complex)	complex	8.15e-05	CCL2,CCL4,CD79B,ETS1,GCLC,HK1,ITGAM,ITGB2,NFKBIA,SGK1,TFAM
LMO2	transcription regulator	8.41e-05	ABCB10,AHR,CD3E,CD79B,CYFIP2,GSN,NLRC5,PIK3CD,RXRA,SOD2,TGFB1
IL5	cytokine	8.94e-05	CCL2,CSF2RB,CTSC,ITGAM,LCP2,MANF,PDK1,RPN1,SGK1,TGFB1,ZYX
NR3C1	ligand-dependent nuclear receptor	9.29e-05	ARID4B,ATG4B,BIN1,BMF,CCL2,CCL4,CEBPA,IL10RA,ITGB2,NFKBIA,NR3C1,OLR1,PER1,PIK3CD,PRPF40A,SELENOP,SGK1,STAT6,TGFB1
LDLR	transporter	9.59e-05	ALCAM,CCL2,CCL4,CD4,CEBPA,CTSC,CYTH1,LCP2,PSMA7,RGS1
TREX1	enzyme	9.82e-05	CAST,CCL2,GSN,MVP,N4BP1,NLRC5,SP110,UBE2L6
SPI1	transcription regulator	0.000107	CD3E,CD79B,CEBPA,CSF1R,CSF2RB,ETS2,HDAC7,ITGAM,ITGB2,NCF2,SP110
LDB1	transcription regulator	0.000107	ABCB10,AHR,CD3E,CD79B,CYFIP2,GSN,NLRC5,PIK3CD,RXRA,SOD2,TGFB1
NPM1	transcription regulator	0.000107	CCL2,CCL4,CEBPA,CSF1R,ETS1,PIK3CD,SGK1,SOD2
STAT3	transcription regulator	0.000118	AHR,BMF,CCL2,CCL4,CD163,CEBPA,CYP1B1,ITGAM,ITGB2,RAB27A,SFMBT2,SGK1,SOD2,SP110,TFAM,TGFB1,THBS2,TXLNA
JUN	transcription regulator	0.000124	CCL2,CSF1R,CYP1B1,GCLC,HK1,ITGAM,NCF2,NFKBIA,PDK1,RXRA,SGK1,SOD2,STAT6,TGFB1
NFE2L2	transcription regulator	0.000126	AHR,CCL4,CEBPA,CHORDC1,GCLC,GNAI2,HSPA9,IFNGR2,NCF2,PSMA7,PSMD3,SOD2,SRXN1,TFAM,TGFB1
HIF1A	transcription regulator	0.000138	ACO1,AHR,CCL2,CCL4,D2HGDH,ECE1,ETS1,ITGB2,MANF,NFKBIA,PDK1,SOD2,TFAM,TGFB1
IRAK3	kinase	0.000142	ETS2,NFKBIA,SOD2,TGFB1
INSR	kinase	0.000146	CCL2,CCL4,CEBPA,CYP1B1,FDFT1,IL10RA,LAT2,MYBL2,OLR1,SELENOP,SFMBT2,SLAMF7,TFAM,TGFB1,THBS2
IL1B	cytokine	0.000153	BMF,CCL2,CCL4,CD4,CEBPA,CSF2RB,CYP1B1,ETS2,GCLC,IFNGR2,IL10RA,ITGAM,NFKBIA,OLR1,PDK1,RGCC,RXRA,SELENOP,SOD2,STAT6,TGFB1,TLN1,UBE2L6,ZYX
CSF2	cytokine	0.000155	CCL2,CCL4,CD163,CSF1R,CSF2RB,CTSC,ITGAM,NFKBIA,OLR1,RGCC,SGK1,SLAMF7,SOD2,STEAP3,TGFB1
VCAN	other	0.000165	CCL2,CCL4,NFKBIA,RXRA,SOD2,ST6GAL1,TGFB1,YBX3
FAS	transmembrane receptor	0.000166	CAST,CCL2,CCL4,CLTB,GNAI2,IL10RA,IQGAP2,NFKBIA,NR3C1,PIK3CD,PLD2,TGFB1
SP1	transcription regulator	0.000171	CCL2,CD79B,CEBPA,CYP1B1,EWSR1,GNAI2,HPSE,ITGAM,MYBL2,NCF2,NFKBIA,SGK1,SOD2,TFAM,TGFB1
KRAS	enzyme	0.000194	AHR,ATF6,CCL2,CSF2RB,GCLC,IQGAP2,ITGAM,ITGB2,MYBL2,NCF2,NFKBIA,NR3C1,NSUN2,RAB27A,RPN1,ST6GAL1,TFAM,TGFB1,TLN1
RGS10	enzyme	0.000201	CCL2,IL10RA,ITGAM,ITGB2,TGFB1
EDNRA	transmembrane receptor	0.00021	ECE1,ITGAM,TGFB1
CRY1	enzyme	0.00021	CEBPA,PER1,SGK1
APOC3	transporter	0.00021	HSPA9,SOD2,TGFB1
ESRRA	transcription regulator	0.00021	ASAH1,CEBPA,CTSH,ETS1,HDAC7,HK1,TFAM,TRA2B
NFkB (complex)	complex	0.000227	AHR,CCL2,CCL4,ERAP2,ETS1,GCLC,HSPA9,ITCH,ITGAL,ITGAM,NCF2,NFKBIA,OLR1,SOD2,TGFB1,TNIP1
TCR	complex	0.00024	BIN1,CCL4,CD4,HSPA9,IFNAR1,LCP2,N4BP1,NFKBIA,NR3C1,PIK3CD,RGCC,TGFB1
ZXDC	transcription regulator	0.000255	CCL2,ITGAM
TJP1	other	0.000255	CCL2,YBX3
GPR34	G-protein coupled receptor	0.000255	ITGAM,ITGB2
PRKAA2	kinase	0.000259	CEBPA,IFNAR1,NCF2,NFKBIA,PTPN11,TFAM,ZYX
PRKAA1	kinase	0.000271	IFNAR1,NCF2,NFKBIA,PTPN11,SOD2,TFAM,ZYX
S100A8	other	0.000276	BMF,CCL2,CSF2RB,ITGAM,NFKBIA,OLR1,PER1,SGK1
KLK1	peptidase	0.000329	NCF2,SOD2,TGFB1
NCSTN	peptidase	0.000335	CD84,CEBPA,CSF1R,CSF2RB
CXCL8	cytokine	0.000361	ITGAL,ITGAM,ITGB2,NFKBIA,NR3C1,PLD2
CYLD-AS1	other	0.000369	CYP1B1,GCLC,NFKBIA,RXRA,SRXN1
SELP	transmembrane receptor	0.000373	CCL2,CCL4,CYP1B1,STAT6
Tcf7	transcription regulator	0.000381	AGPAT5,BACH1,CCL4,CD3E,CD4,CD79B,CERK,PSAP,SPECC1,TGFB1,TNFRSF13C
ATG7	enzyme	0.000401	AKAP11,BMF,CCL4,HK1,NFKBIA,TGFB1
NR3C2	ligand-dependent nuclear receptor	0.000454	CCL2,CYFIP2,CYP1B1,HSPA9,NR3C1,SGK1,TGFB1
ETS1	transcription regulator	0.000456	CCL2,CD79B,CSF1R,ETS1,ETS2,HPSE,ITGAM,SLAMF6
PIK3CA	kinase	0.000467	ALCAM,ITGAM,NFKBIA,PDK1,PIK3CD,TGFB1
IL1	group	0.000473	AHR,CCL2,CCL4,CSF1R,CSF2RB,CTSC,ITGAM,ITGB2,RXRA,SOD2,TGFB1
TERT	enzyme	0.000505	CCL2,CTSC,ETS1,GSN,IQGAP2,NFKBIA,SOD2,UBASH3B
UBB	enzyme	0.000506	CCL2,NFKBIA
SERPINB7	other	0.000506	CCL2,TGFB1
LCK	kinase	0.000517	CD4,ITGAL,ITGB2,PIK3CD,UTP4
PRNP	other	0.000517	AHR,CCL2,ETS2,HSPA9,NFKBIA
IKBKB	kinase	0.000532	CCL2,CCL4,CSF1R,CYP1B1,ETS1,NFKBIA,SGK1,SOD2,TGFB1,TLN1
CAMP	other	0.000542	AHR,CCL2,CCL4,ITGAM,ITGB2,TGFB1
GRN	growth factor	0.000569	BIN1,CCL2,CCL4,ITGB2,OLR1,TGFB1
Tnf (family)	group	0.000577	CCL2,CCL4,CD163,CD4,IL10RA,NFKBIA,ST6GAL1,TNIP1
Fcgr3	group	0.000578	ITGAL,ITGAM,ITGB2
TRAF6	enzyme	0.000588	CCL2,GABARAPL1,NCF2,SOD2,TGFB1
Interferon alpha	group	0.000601	CCL2,CYP1B1,GCLC,IFNAR1,IL10RA,ITGAM,NFKBIA,RGS1,SLAMF7,SP110,ST6GAL1,TGFB1,TOPBP1,UBE2L6
CCR2	G-protein coupled receptor	0.000656	CCL2,CCL4,CD163,ITGAL,TGFB1,TXLNA
Jnk	group	0.000679	ASAH1,BMF,CCL2,CCL4,ETS1,RXRA,SOD2,TGFB1
miR-155-5p (miRNAs w/seed UAAUGCU)	mature microRNA	0.000698	ABHD16A,BACH1,CCL4,CSF1R,ETS1,FAR1,TP53INP1
IL12 (complex)	complex	0.000746	AHR,CCL2,CCL4,DDB1,IFNGR2,ITGAL,ITGB2,TGFB1
OSM	cytokine	0.00081	AHR,ASAH1,CCL2,CEBPA,CTSH,CYP1B1,ETS2,ITGAL,LDLRAD4,PTPN11,RAP2A,RSC1A1,STK4,UBE2L6
BTK	kinase	0.000823	CCL4,CEBPA,ETS1,IFNGR2,IL10RA,PSMD3
Dexamethasone-GR	complex	0.000839	RXRA,SGK1
SENP3	peptidase	0.000863	CCL4,CD4,CYTH1,SP110
Hbb-b2	other	0.000863	CEBPA,IL10RA,ITGAM,NCF2
TWIST1	transcription regulator	0.000869	ALCAM,CCL2,ETS1,GSN,TGFB1,THBS2,ZYX
CD40	transmembrane receptor	0.000957	CCL2,CCL4,HK1,IL10RA,ITGAL,ITGAM,ITGB2,NFKBIA,SLAMF7,TXLNA
CD3	complex	0.000968	AHR,CCL4,CD3E,CD4,ETS1,ETS2,EWSR1,ITCH,LNPEP,LTN1,NFKBIA,PSAP,RXRA,TGFB1,UBE2L6
XBP1	transcription regulator	0.00101	ATF6,COG3,COPG1,DERL1,ETS1,LMAN2,RPN1,SEC31A
ANGPT2	growth factor	0.00104	CD163,EFR3A,ETS1,OLR1,SOD2,SRXN1,TGFB1,THBS2
PIK3R1	kinase	0.00111	CCL4,PDK1,PIK3CD,SOD2,TGFB1
FLCN	other	0.00116	APBB1IP,ASAH1,CEMIP2,CTSC,SOD2,TFAM
CSF3	cytokine	0.00117	CEBPA,ERAP2,ETS1,ITGAM,ITGB2,RAB27A,RGS1,TGFB1
LDL	complex	0.00117	ATF6,CCL2,CCL4,ECE1,GCLC,IL10RA,OLR1,SOD2,TGFB1
ANXA1	enzyme	0.00118	CCL2,ITGAM,ITGB2,TGFB1
HSPB2	other	0.00125	CCL2,TGFB1
PHIP	other	0.00125	TLN1,ZYX
MMP13	peptidase	0.00125	CCL4,TGFB1
PTGS2	enzyme	0.00127	CCL2,CCL4,CD163,CYP1B1,ITGAL,NLRC5,PSAP,TGFB1
SOD1	enzyme	0.00129	ACO1,CAST,CSF1R,ETS2,GCLC,SOD2,TGFB1,TLN1,VAPB
ITK	kinase	0.0013	AHR,CD4,IL10RA,LAT2,SLAMF7
RUNX3	transcription regulator	0.00131	CD4,CEBPA,CSF1R,ITGAL,ITGAM,TGFB1
FSH	complex	0.00131	ADCY7,AHR,CYFIP2,GCLC,PIK3CD,PSMD3,RAB27A,SGK1,TLN1,TP53I11,YBX3
IFIH1	enzyme	0.00137	CCL2,CCL4,CD4,NFKBIA
IL32	cytokine	0.00137	CCL2,CCL4,ITGAM,ITGB2
NFKBIB	transcription regulator	0.00137	CCL2,GNAI2,NFKBIA,TP53INP1
UBQLN2	other	0.00137	FDFT1,PSMA7,PSMD3,STAT6
TFRC	transporter	0.00144	ATF6,ITGAM,ITGB2,RGS1,SRXN1
TCL1A	transcription regulator	0.00144	CTSC,CTSH,ITGAM,ITGB2,RGS1
TGM2	enzyme	0.00146	CCL2,IL10RA,ITGAM,NCF2,SLAMF7,SP110,TGFB1,TNIP1
POLR2A	enzyme	0.00147	BMF,MYBL2,NFKBIA,SGK1
CCL3	cytokine	0.00155	CCL2,CCL4,ITGAM
ZBTB18	transcription regulator	0.00155	ANTXR2,PIK3R5,ZYX
MYC	transcription regulator	0.00158	ABCB10,ABCF1,ALCAM,BIN1,CAST,CEBPA,CSF1R,CYFIP2,GCLC,HSPA9,ITGAL,ITGAM,OLR1,PDK1,RPL27A,SGK1,SOD2,STAT6,TFAM,TGFB1,THBS2,TLN1,YBX3
ERK	group	0.00159	BMF,CCL2,CCL4,ETS1,GCLC,IFNAR1,ITGAM,ITGB2
EGR1	transcription regulator	0.00159	CCL2,CCL4,HPSE,ITGAM,SGK1,SOD2,TGFB1
FOXO1	transcription regulator	0.00162	CCL4,CD79B,GABARAPL1,HUS1,ITGAM,ITGB2,LCP2,PIK3C3,SGK1,SOD2,TGFB1,UBASH3B
SP3	transcription regulator	0.00169	BMF,CEBPA,GNAI2,HPSE,NCF2,SGK1,SOD2
HIVEP1	transcription regulator	0.00169	NFKBIA,PIK3R5,RALB,TNIP1
cAMP-Gef	group	0.00174	CCL2,CYP1B1
PTK	group	0.00174	NR3C1,TGFB1
STRA6	transporter	0.00174	RXRA,TGFB1
NFKB1	transcription regulator	0.00189	CCL2,CCL4,CEBPA,IFNGR2,IL10RA,NFKBIA,RGS1,SOD2,TGFB1
NOS2	enzyme	0.00191	ACO1,CCL2,CCL4,CD3E,CTSC,NFKBIA,TGFB1
CRP	other	0.00193	CCL2,ITGAM,PSMA7,TGFB1
TLN1	other	0.00195	CCL4,ITGAL,ITGAM
Mt1	other	0.00195	CEBPA,ETS2,NFKBIA
CD14	transmembrane receptor	0.00206	CCL2,CCL4,IL10RA,TGFB1
FBXW7	enzyme	0.00206	FDFT1,NFKBIA,NR3C1,TGFB1
SERPINF1	other	0.00206	CEBPA,NFKBIA,SOD2,TGFB1
SP110	transcription regulator	0.00213	ATF6,CD3E,ETS1,IFNAR1,ITCH,RXRA
Ubiquitin	group	0.00217	HSPA9,ITCH,STAT6
CNR2	G-protein coupled receptor	0.00217	CCL2,ITGAL,TGFB1
GABPA	transcription regulator	0.00219	CCL2,GCLC,ITGB2,TFAM
U1 snRNP	complex	0.00231	CCL4,SLAMF7
NCR3	transmembrane receptor	0.00231	CCL4,CD3E
PAX5	transcription regulator	0.00233	CD79B,CSF1R,NR3C1,TNFRSF13C
ADIPOQ	other	0.00239	CCL2,CD163,CEBPA,CYP1B1,NCF2,NFKBIA,SOD2,TGFB1
KDM3A	transcription regulator	0.0024	ALCAM,CCL2,ETS1
TNFRSF8	transmembrane receptor	0.00248	CCL4,CTSC,GCLC,LCP2
MED1	transcription regulator	0.00248	CD79B,CEBPA,CLTC,HDAC7,NFKBIA,NR3C1,OLR1
DNMT3A	enzyme	0.00248	ADCY7,CD4,CD79B,CSF1R,PIK3CD,TFAM,TGFB1
SPRY2	other	0.00263	ETS1,IL10RA,ITGB2,LAT2,ST6GAL1
GC-GCR dimer	complex	0.00265	CD163,NFKBIA,TFAM
IL27	cytokine	0.00271	AHR,CCL2,CCL4,CD163,ITGAM,NR3C1
NR1H2	ligand-dependent nuclear receptor	0.00274	CCL4,FDFT1,HK1,ITGAL,NFKBIA
APOE	transporter	0.00285	CCL4,CSF2RB,IL10RA,ITGAM,NCF2,SOD2,STAT6,TGFB1,TNIP1,ZYX
GPS2	transcription regulator	0.00295	BIN1,CCL4,NFKBIA,SGK1
GFI1	transcription regulator	0.00299	CEBPA,ETS1,ETS2,NFKBIA,NLRC5,SGK1
CD200R1	transmembrane receptor	0.00312	CSF2RB,ETS1,IFNGR2,NFKBIA
IRF3	transcription regulator	0.00327	CCL2,CCL4,NLRC5,NR3C1,PIK3C3,STK4,UBE2L6
PTGER4	G-protein coupled receptor	0.0034	CCL2,CCL4,NCF2,OLR1,ST6GAL1,TP53INP1
RBCK1	transcription regulator	0.00349	CCL2,IFNGR2,NFKBIA
Histone h3	group	0.00356	CEBPA,CSF1R,HPSE,MYBL2,PER1,PIK3R5,RGS9,SEC31A,SGK1,TFAM,TGFB1
CCL2	cytokine	0.00364	CCL2,CEBPA,IFNAR1,ITGAL,TGFB1
HDAC1	transcription regulator	0.00365	BMF,CD4,CEBPA,CSF1R,GABARAPL1,MYBL2,NFKBIA,SGK1
F630028O10Rik	other	0.00366	ITGAM,TGFB1
FRS3	other	0.00366	CCL2,CCL4
NCR1	transmembrane receptor	0.00366	CCL4,CD3E
SYK	kinase	0.00378	CCL2,CCL4,ITGAM,RGCC,TP53INP1
NfkB-RelA	complex	0.0038	CCL2,NFKBIA,NR3C1
SOST	other	0.0038	CCL4,CEBPA,SOD2
KEAP1	transcription regulator	0.0038	AHR,GCLC,GNAI2
Pkc(s)	group	0.00382	ACO1,AHR,ATF6,CCL2,CD4,PER1,TGFB1
PTPN11	phosphatase	0.00393	CEBPA,CSF1R,NCF2,PTPN11,TP53I11
mir-142	microRNA	0.00408	AHR,IFNGR2,SLAMF6,TNFRSF13C
CTLA4	transmembrane receptor	0.00408	AHR,CD3D,SOD2,TGFB1
MEF2D	transcription regulator	0.00408	GCLC,SOD2,SRXN1,TGFB1
Ige	complex	0.0042	CCL2,CCL4,CEBPA,GSN,HSPA9,LCP2,NFKBIA,PIK3CD,TGFB1
MYD88	other	0.0042	ATF6,CCL2,CCL4,ETS2,ITGAM,NFKBIA,OLR1,PSMA7,TGFB1
ELOVL3	enzyme	0.00429	FDFT1,IQGAP2,ITGB2,SLAMF7
RHO	G-protein coupled receptor	0.00429	ATF6,CSF1R,SELENOP,SGK1
APOL1	transporter	0.00445	IFNAR1,IFNGR2
TM4SF5	other	0.00445	SLAMF6,SLAMF7
EEF1A2	translation regulator	0.00445	ITGAL,ITGB2
CXCL5	cytokine	0.00445	ITGAL,ITGAM
MFAP4	other	0.00445	NFKBIA,TGFB1
PIK3CB	kinase	0.00445	HK1,TGFB1
AIM2	other	0.00447	CSF2RB,ITGB2,PTPN11
BECN1	other	0.00447	BMF,PIK3C3,SOD2
ELAVL1	other	0.00455	CEBPA,MYBL2,NFKBIA,PSAP,TP53INP1,TRIOBP,VAPB
Tgf beta	group	0.00468	AHR,ARID4B,BACH1,CCL2,CCL4,CHID1,CSF1R,GCLC,SGK1,TGFB1,USF1
IL15	cytokine	0.00468	AHR,CCL2,CCL4,CD84,ETS1,HK1,NFKBIA,PDK1,PSAP,RBX1,TNFRSF13C
ADGRE2	other	0.00483	CCL2,TGFB1,THBS2
ELF4	transcription regulator	0.00483	MANF,PIK3C3,TAF7
S100A9	other	0.00487	BMF,CSF2RB,ITGAM,OLR1,PER1,SGK1
CD38	enzyme	0.00487	CSF2RB,MANF,PDK1,RPN1,SOD2,TGFB1
SATB1	transcription regulator	0.00487	CEMIP2,ETS1,IL10RA,RGS1,SGK1,UBE2L6
mir-21	microRNA	0.00489	CCL2,COPG1,ITGAM,NLRC5,SELENOP,SOD2,TBC1D23,TGFB1,UBE2L6
Alpha catenin	group	0.0049	ITGAM,NFKBIA,SGK1,THBS2,ZYX
ITPR2	ion channel	0.00497	CCL2,CCL4,CSF1R,ITGB2
IGF2	growth factor	0.00501	CYP1B1,GNAI2,MYBL2,NFKBIA,SELENOP,THBS2
CYP1B1	enzyme	0.00508	ADCY7,CD3E,CYP1B1,STEAP3,THBS2
IL3	cytokine	0.00517	CCL2,CD3D,CSF1R,HK1,HSPA9,HUS1,ITGAM,PTPN11,SLAMF7
BTNL2	transmembrane receptor	0.00522	CERK,LDLRAD4,N4BP1,SPECC1
MAFB	transcription regulator	0.00526	ALCAM,CCL2,CCL4,CD163,SELENOP
STAT4	transcription regulator	0.00526	CCL2,COPG1,IL10RA,PDK1,PER1,RGCC,SF3B1
LEP	growth factor	0.0053	ACO1,ASAH1,CCL2,ECE1,GCLC,ITGAM,NCF2,NR3C1,SELENOP,SOD2,TGFB1
Mmp	group	0.0053	CSF1R,ITGAM
FYB1	other	0.0053	ITGAM,SKAP1
EGFR	kinase	0.0053	ACO1,ASAH1,CCL2,ERAP2,IQGAP2,MYBL2,NSUN2,PDK1,RPN1,ST6GAL1,STAT6,TMEM123
E2F4	transcription regulator	0.00539	DDB1,FDFT1,MYBL2,RABIF,SUPT4H1,TOP2B,TP53INP1
NCOA1	transcription regulator	0.00544	AHR,CEBPA,NELFCD,NFKBIA,OLR1
CISH	other	0.00547	CCL4,OLR1,RGCC,STAT6
MBTD1	other	0.00561	CCL4,NFKBIA,SELENOP
LGALS3	other	0.00573	CCL2,CEBPA,ITGAM,TGFB1
NFYC	transcription regulator	0.00602	ARID4B,SGK1,YBX3
BCL6	transcription regulator	0.00619	ALCAM,CCL2,CCL4,CD79B,GABARAPL1,STAT6,TGFB1
HPGDS	enzyme	0.00623	ITGAM,TGFB1
PGLYRP2	transmembrane receptor	0.00623	CCL2,CCL4
CCL21	cytokine	0.00623	CCL2,TGFB1
CRY2	enzyme	0.00623	PER1,SGK1
FGF21	growth factor	0.00627	ATF6,ITGAM,SOD2,TGFB1
GNAS	enzyme	0.00642	ALCAM,CEBPA,ETS2,HDAC7,TRIM11,ZYX
PGF	growth factor	0.00645	CCL2,CCL4,ETS2
TLR7/8	group	0.00645	CCL2,NFKBIA,RGS1
Hsp27	group	0.0069	CD163,CSF1R,TGFB1
RNASEH2A	enzyme	0.0069	IFNAR1,IFNGR2,NFKBIA
AHR	ligand-dependent nuclear receptor	0.00702	CD3D,CD3E,CD4,CD84,CEBPA,CSF2RB,CYP1B1,ITGAM,SLAMF6,SOD2,TGFB1
HOXA9	transcription regulator	0.00713	CCL2,CLTC,ETS2,LAT2,PIK3CD,RPL27A
FLT1	kinase	0.00714	EWSR1,HK1,RALB,TNIP1
Rac	group	0.00723	CCL2,THBS2
miR-150-5p (and other miRNAs w/seed CUCCCAA)	mature microRNA	0.00723	BACH1,CSF1R
REL	transcription regulator	0.00724	AHR,CCL2,CCL4,NFKBIA,RAP2A,SOD2,TNFRSF13C
KLF11	transcription regulator	0.00733	CCL2,SOD2,STAT6,TGFB1,THBS2
NFE2L1	transcription regulator	0.00737	GCLC,PSMA7,TFAM
C3	peptidase	0.00777	CCL2,CCL4,ITGAM,TGFB1
FBXO32	enzyme	0.00777	GCLC,RAB27A,RPN1,SOD2
ALB	transporter	0.00786	CCL2,HPSE,TGFB1
IL1A	cytokine	0.00789	CCL2,CCL4,IFNGR2,NFKBIA,NR3C1,SOD2,TGFB1
SELENOS	other	0.00829	ATF6,CEBPA
PURA	transcription regulator	0.00829	ITGAL,ITGAM
AIMP1	cytokine	0.00829	CCL2,CCL4
CD74	transmembrane receptor	0.00829	CD84,TNFRSF13C
CAPN3	peptidase	0.00829	NCF2,SOD2
OCLN	other	0.00829	CCL2,CCL4
BDKRB2	G-protein coupled receptor	0.00829	ITGAM,TGFB1
MMP8	peptidase	0.00829	NR3C1,TGFB1
BRAP	enzyme	0.00829	MOB1A,STK4
HMGA1	transcription regulator	0.0083	CTSC,CTSH,GSN,ITGAL,ZYX
LYN	kinase	0.00843	CCL4,ETS1,NFKBIA,STAT6
SLC15A4	transporter	0.00856	CCL2,ITGAM,RGS1,SLAMF7,ST6GAL1
VEGFA	growth factor	0.00857	CCL2,CEBPA,ETS1,ETS2,HK1,MVP,SOD2,TGFB1
ABCG1	transporter	0.00889	CCL4,IL10RA,TGFB1
PIK3CD	kinase	0.00889	CCL4,HSPA9,TGFB1
SCAP	other	0.00912	CSF1R,FDFT1,OLR1,PDK1
IRF5	transcription regulator	0.00912	CCL4,SP110,TGFB1,UBE2L6
QKI	other	0.00912	CLTC,CSF1R,FDFT1,ITGAM
MRGPRX2	G-protein coupled receptor	0.00926	CCL4
Rap	group	0.00926	MVP
Ctla2a/Ctla2b	other	0.00926	TGFB1
ZNF276	transcription regulator	0.00926	CYP1B1
REEP5	transporter	0.00926	TOP2B
CERS3	transcription regulator	0.00926	ASAH1
HDLBP	transporter	0.00926	CSF1R
CERS4	transcription regulator	0.00926	ASAH1
RDH11	enzyme	0.00926	NR3C1
MACROD1	enzyme	0.00926	NFKBIA
RIC8B	other	0.00926	GNAL
EFHD2	other	0.00926	IFNGR2
TSKU	other	0.00926	TGFB1
FERMT3	enzyme	0.00926	ITGAL
PRELID1	transporter	0.00926	STAT6
IL34	other	0.00926	CSF1R
RGS9BP	other	0.00926	RGS9
PGS1	enzyme	0.00926	CD4
SRSF9	enzyme	0.00926	NR3C1
IVNS1ABP	other	0.00926	SOD2
MORF4L2	other	0.00926	MYBL2
miR-190a-5p (and other miRNAs w/seed GAUAUGU)	mature microRNA	0.00926	HUS1
miR-690 (miRNAs w/seed AAGGCUA)	mature microRNA	0.00926	CEBPA
Mir690	microRNA	0.00926	CEBPA
mir-1258	microRNA	0.00926	HPSE
mir-887	microRNA	0.00926	PLD2
miR-934 (miRNAs w/seed GUCUACU)	mature microRNA	0.00926	PTPN11
MIR3619	microRNA	0.00926	PLD2
IGK	other	0.00926	CCL2
AMPH	other	0.00926	BIN1
TIMELESS	other	0.00926	PER1
EPSTI1	other	0.00926	NFKBIA
NOXO1	other	0.00926	SOD2
EPS15	other	0.00926	CD4
RASGRP2	other	0.00926	RAP2A
ETS1-AS1	other	0.00926	ETS1
MORF4L1	other	0.00926	MYBL2
CHAF1B	other	0.00926	CD4
CEBPA	transcription regulator	0.00929	ADCY7,BIN1,CEBPA,CSF1R,ITGAL,ITGAM,MYBL2,OLR1,PIK3CD,SOD2
mir-155	microRNA	0.00936	CCL2,CD163,CEBPA,TGFB1,TP53INP1
THRAP3	transcription regulator	0.00941	DDX17,NR3C1
ATG16L1	enzyme	0.00941	NFKBIA,SOD2
FCGR1A	transmembrane receptor	0.00941	ITGAM,ITGB2
IL2RB	transmembrane receptor	0.00941	CCL2,ETS1
IL16	cytokine	0.00941	CD4,TGFB1
SQSTM1	transcription regulator	0.00943	GCLC,NFKBIA,RGCC
SERPINA1	other	0.00943	ATF6,CCL2,DERL1
AGTR1	G-protein coupled receptor	0.00943	OLR1,SGK1,TGFB1
DRD2	G-protein coupled receptor	0.00948	CCL2,CSF1R,NFKBIA,TGFB1
WNT3A	cytokine	0.00955	AHR,ATF6,CCL2,CEBPA,CEMIP2,ITCH,TGFB1,YTHDF1
TWIST2	transcription regulator	0.00999	BIN1,TFAM,TGFB1
FASLG	cytokine	0.00999	CCL2,STAT6,TGFB1
RPTOR	other	0.0102	CSF1R,FDFT1,IFNAR1,ITGAM,PTPN11
KITLG	growth factor	0.0105	CCL2,CCL4,CD3D,CEBPA,CYTH1,NFKBIA,NR3C1
TLR3	transmembrane receptor	0.0106	CAST,CCL2,CCL4,IFNAR1,N4BP1,PIK3CD
ROCK	group	0.0106	CCL2,ETS1,TGFB1
TAF7L	transcription regulator	0.0106	HK1,SFMBT2,SGK1
Fibrinogen	complex	0.0106	CCL2,ITGAM
IL-17f dimer	complex	0.0106	CCL2,CCL4
SLC40A1	transporter	0.0106	PDK1,TGFB1
THY1	other	0.0106	ETS1,TGFB1
GAPDH	enzyme	0.0106	CCL2,CCL4
C5	other	0.0106	CCL4,ITGB2
LCN2	transporter	0.0106	CCL4,RXRA,SOD2,TGFB1
ID3	transcription regulator	0.0108	CSF2RB,ETS2,IFNGR2,IL10RA,PIK3R5,SLAMF6
CXCL12	cytokine	0.0108	CCL2,CD4,IFNGR2,ITGAL,LCP2,SEPTIN7
Hbb-b1	transporter	0.011	CEBPA,IL10RA,ITGAM,NCF2
CREBBP	transcription regulator	0.0117	ATF6,CEBPA,EVL,IL10RA,NFKBIA,NR3C1,SLAMF6,SOD2,ST6GAL1
NPC1	transporter	0.0117	BIN1,CD79B,CSF1R,CTSH,TGFB1
ITGB2	transmembrane receptor	0.0118	CCL4,ITGAL,TGFB1
TSC22D3	transcription regulator	0.0118	CCL2,CEBPA,SGK1
KDM1A	enzyme	0.0118	CCL2,CCL4,CD84,CTSC,ITGB2,NLRC5,STEAP3
mir-210	microRNA	0.0118	PSAP,SETD2,STAT6,TP53I11
Ren2	peptidase	0.0119	GNAI2,TFAM
CBS/LOC102724560	enzyme	0.0119	CCL2,SOD2
SLC6A3	transporter	0.0119	GNAL,PSAP
MAOA	enzyme	0.0119	CCL2,TGFB1
SOD3	enzyme	0.0119	HPSE,TGFB1
CCND3	kinase	0.0119	CEBPA,MYBL2
ITGAL	transmembrane receptor	0.0119	ITGAL,ITGB2
ESR2	ligand-dependent nuclear receptor	0.0119	BIN1,CCL2,CD3E,CEMIP2,GCLC,SGK1,SPTAN1,SRXN1,TGFB1,THBS2,TP53I11
TCF7L2	transcription regulator	0.0121	BIN1,CD4,CEBPA,CEMIP2,GSN,PAPSS1,PTPN11,RAP2A,TMEM123
DYSF	other	0.0123	CTSH,GABARAPL1,PSAP,TMEM123
PSEN1	peptidase	0.0123	CCL4,CLTB,CLTC,CTSC,CYFIP2,HK1,SPTAN1,TGFB1,TOP2B
ITGAV	transmembrane receptor	0.0124	CCL4,ITGAM,TGFB1
HBB	transporter	0.0127	CCL2,CCL4,NR3C1,TGFB1
EIF2AK3	kinase	0.0127	ATF6,CTSC,DERL1,ETS2,HSPA9
CTNNB1	transcription regulator	0.0129	ALCAM,BMF,CCL4,CD4,CEBPA,CYFIP2,CYP1B1,DDX17,IL10RA,ITGAL,ITGB2,PSAP,RPL27A,SGK1,SSH1,TGFB1
FGF10	growth factor	0.0131	CTSH,CYP1B1,TMEM123
Pkg	group	0.0132	SOD2,TLN1
miR-486-5p (and other miRNAs w/seed CCUGUAC)	mature microRNA	0.0132	ARID4B,UBASH3B
CXCL2	cytokine	0.0132	CCL4,ITGAM
ADORA3	G-protein coupled receptor	0.0132	CCL2,CCL4
RAPGEF3	other	0.0132	CYP1B1,TGFB1
THRA	ligand-dependent nuclear receptor	0.0134	CCL2,CEBPA,CTSH,TFAM,TGFB1
AGT	growth factor	0.0136	BACH1,CCL2,CCL4,ECE1,ETS1,FDFT1,LNPEP,MIDEAS,NCF2,NFKBIA,OLR1,ORC6,SGK1,SOD2,TGFB1,THBS2
IL7R	transmembrane receptor	0.0136	AHR,ETS2,SKAP1,SLAMF6
FUS	transcription regulator	0.0138	CNOT1,HSPA9,TBL2
F2	peptidase	0.014	CCL2,ECE1,ETS1,MYBL2,NCF2,NFKBIA,SOD2
RNF31	enzyme	0.0145	CCL2,CCL4,IL10RA
ICAM1	transmembrane receptor	0.0145	CCL4,ITGAL,TGFB1
IKZF1	transcription regulator	0.0145	CCL4,CD3D,CD79B,CEMIP2,NR3C1,RALB,SPPL2A
CYB5R4	enzyme	0.0145	ATF6,GCLC
mir-486	microRNA	0.0145	ARID4B,UBASH3B
FCER1A	transmembrane receptor	0.0145	CEBPA,LAT2
TP53COR1	other	0.0145	SOD2,TP53INP1
EIF4E	translation regulator	0.0147	BIRC6,CEBPA,CSF1R,LAT2,NFKBIA,SRXN1
TP73	transcription regulator	0.0149	CAMLG,CCL2,CD3D,CD3E,GSN,HPSE,ITGB2,TGFB1,THBS2,TP53I11
NCOA2	transcription regulator	0.0149	AHR,CCL4,CEBPA,NFKBIA,SRXN1
cytokine	group	0.0149	BMF,CCL2,CD4,SGK1,SOD2
TRIB1	kinase	0.0152	CEBPA,PIK3CD,TFAM
VEGFB	growth factor	0.0152	BMF,OLR1,SOD2
STEAP3	transporter	0.0152	CYP1B1,RGCC,ZYX
CCL11	cytokine	0.0152	CCL2,CCL4,ITGAM
NRAS	enzyme	0.0156	ATF6,CCL4,ETS1,MYBL2,NCF2,TRIM11
MAPK14	kinase	0.0156	ADCY7,CCL2,RGS1,SGK1,SOD2,TGFB1
CD5	transmembrane receptor	0.0159	CCL4,CD4,TGFB1
ITGA9	other	0.016	CCL4,TGFB1
GNAI3	enzyme	0.016	CCL2,CCL4
RNASE1	enzyme	0.016	CCL2,CCL4
DSP	other	0.016	CEBPA,TGFB1
SUV39H1	enzyme	0.016	CSF1R,MYBL2
OGA	enzyme	0.016	CCL2,CEBPA,CSF1R,CSF2RB,GSN
TFAP2A	transcription regulator	0.0161	ALCAM,CEBPA,PSAP,SOD2
TLR7	transmembrane receptor	0.0163	CCL2,CCL4,ETS2,IL10RA,NFKBIA,SOD2
CAT	enzyme	0.0167	CCL2,CYP1B1,GCLC
INHA	growth factor	0.0171	CYP1B1,PIK3CD,SGK1,TP53INP1
ZBTB16	transcription regulator	0.0173	CD3D,CD3E,HPSE,IL10RA,ITGAM,SLAMF6
GIP	other	0.0174	CCL2,CCL4,CEBPA
CLEC4A	transmembrane receptor	0.0174	CEBPA,ITGAM,RXRA
TF	transporter	0.0175	CCL2,NFKBIA
KLF10	transcription regulator	0.0175	CEBPA,TGFB1
TRIB3	kinase	0.0175	CEBPA,PDK1
SFTPD	other	0.0175	CCL2,TGFB1
TNFSF9	cytokine	0.0175	CD3E,CD4
SFPQ	other	0.0175	ECE1,PIK3C3
CDKN1A	kinase	0.0177	CCL2,ITGAM,NFKBIA,PSAP,SOD2
HMOX1	enzyme	0.0182	CCL2,GCLC,ITGAM,TGFB1
CYP4A	group	0.0184	SGK1
NPS	other	0.0184	ITGAM
Rps15a-ps4	other	0.0184	NFKBIA
FAM168A	other	0.0184	NFKBIA
GSDMB	other	0.0184	TGFB1
ADRM1	other	0.0184	NFKBIA
Integrin alpha V beta 3	complex	0.0184	TGFB1
STEAP1	enzyme	0.0184	CEBPA
AKIP1	other	0.0184	NFKBIA
CEBPA-DT	other	0.0184	CEBPA
METTL8	enzyme	0.0184	CEBPA
TLN2	other	0.0184	TLN1
STEAP2	enzyme	0.0184	CEBPA
SSH2	phosphatase	0.0184	SSH1
CBP-ICSBP-IRF-1-PU.1	complex	0.0184	NCF2
MLIP	transcription regulator	0.0184	HK1
KLHL40	other	0.0184	TP53INP1
miR-532-5p (and other miRNAs w/seed AUGCCUU)	mature microRNA	0.0184	NCF2
mir-489	microRNA	0.0184	PTPN11
miR-499-5p (and other miRNAs w/seed UAAGACU)	mature microRNA	0.0184	IFNAR1
PSG1	other	0.0184	TGFB1
CDK10	kinase	0.0184	ETS2
GET1	other	0.0184	CAMLG
TBC1D10A	other	0.0184	RAB27A
CRADD	other	0.0184	CCL2
ATP6V0C	transporter	0.0184	CD4
CFP	other	0.0184	ITGAM
TJP2	kinase	0.0184	YBX3
PRSS3	peptidase	0.0184	PSAP
Bhlhe41	transcription regulator	0.0184	PER1
SEPTIN5	enzyme	0.0184	SEPTIN7
LINC01410	other	0.0184	NCF2
IGF1R	transmembrane receptor	0.0185	CD84,CEBPA,IFNGR2,ITGAM,SFMBT2,TFAM,TGFB1
VIP	other	0.0187	CCL2,CCL4,NFKBIA,TP53INP1
TFEB	transcription regulator	0.0187	ASAH1,PSAP,STK4,TFAM
IL17a dimer	complex	0.019	CCL2,CCL4
Pde4	group	0.019	CCL2,CD163
MTM1	phosphatase	0.019	ATG4B,GABARAPL1
MBP	other	0.019	CCL2,TGFB1
VIM	other	0.019	CCL2,TGFB1
USP19	peptidase	0.019	ATG4B,NR3C1
P2RX7	ion channel	0.019	CCL2,TGFB1
SUPT20H	other	0.019	CCL4,NFKBIA
CSNK2A1	kinase	0.019	AHR,GNAL
CSF	group	0.019	CCL4,IL10RA,TNIP1
APOA1	transporter	0.019	ITGAM,SOD2,TGFB1
ID2	transcription regulator	0.0191	CSF2RB,ETS2,IFNGR2,IL10RA,PIK3R5,SLAMF6
TNFRSF1A	transmembrane receptor	0.0194	CCL2,CCL4,ITGAM,SOD2,TGFB1
ERK1/2	group	0.0198	ATF6,CCL2,CCL4,CEBPA,ECE1,ETS1,PTPN11
KL	enzyme	0.0199	CAST,SOD2,TGFB1
TET2	enzyme	0.0199	CEBPA,CSF1R,DDB1,TFAM
INSIG1	other	0.0199	FDFT1,OLR1,RAB27A,TGFB1
GATA1	transcription regulator	0.0202	ABCB10,CEBPA,ETS1,ETS2,HPSE,HSPA9,RPL27A
P38 MAPK	group	0.0204	CCL2,CEBPA,GCLC,ITGAM,ITGB2,SGK1,TGFB1,TNIP1
POU2F1	transcription regulator	0.0205	CD79B,CSF1R,OLR1,SELENOP
RNA polymerase II	complex	0.0206	CD3E,CD4,CEBPA,TGFB1,THBS2,TLN1
ADCY	group	0.0206	CYP1B1,PER1
calpain	complex	0.0206	NFKBIA,STAT6
TNFRSF10A	transmembrane receptor	0.0206	CD4,ITGAM
mir-9	microRNA	0.0206	ETS1,RAP2A
PAK1	kinase	0.0206	ITGAM,ITGB2
GUCY2D	kinase	0.0206	ATF6,DERL1
ZNF768	other	0.0206	CCL2,MYBL2
Mt2	other	0.0206	CEBPA,ETS2
SOCS2	other	0.0206	CCL4,STAT6
Fcer1	complex	0.0207	CCL2,CCL4,CD4
HNF4A	transcription regulator	0.0214	ABCB10,ACO1,ADCY7,ALCAM,ASAH1,CEBPA,COMMD5,CYP1B1,DERL1,EWSR1,FYCO1,GSN,IFNAR1,IL10RA,ITGAL,N4BP1,PIK3C3,PLD2,PSAP,PTPN11,RXRA,SART3,SEC31A,SF3B1,SGK1,TBC1D23,TLN1,TMEM123,TRIM4,USF1
NR1H4	ligand-dependent nuclear receptor	0.0214	CEBPA,CTSC,ITGAM,NR3C1,RXRA,TGFB1
MSC	transcription regulator	0.0216	CCL2,CCL4,CSGALNACT2
EHMT1	transcription regulator	0.0217	RGCC,RXRA,SLC8B1,SOD2
NFKBIA	transcription regulator	0.022	CCL2,CYP1B1,ERAP2,HPSE,NFKBIA,RPL27A,SGK1,SOD2,TGFB1
TASL	enzyme	0.0223	CCL2,SLAMF7
SLPI	other	0.0223	NFKBIA,TGFB1
BCL2L11	other	0.0223	CD84,TGFB1
ETV1	transcription regulator	0.0223	CCL2,HPSE
TRADD	other	0.0223	CCL2,NFKBIA
COMMD1	transporter	0.0223	NFKBIA,PDK1
KIT	transmembrane receptor	0.0223	CCL2,CSF2RB,ITGAM,ITGB2
SALL4	transcription regulator	0.0228	CCL4,CEBPA,ETS1,LCP2,TLN1
miR-124-3p (and other miRNAs w/seed AAGGCAC)	mature microRNA	0.023	AHR,CCL2,CEBPA,CYP1B1,GSN,TLN1
Ap1	complex	0.0233	CCL2,CCL4,ETS1,NR3C1,TGFB1
ELF1	transcription regulator	0.024	CD4,NCF2
mir-140	microRNA	0.024	PDK1,TGFB1
MTA3	transcription regulator	0.024	CD79B,TGFB1
TAF4B	transcription regulator	0.024	NFKBIA,TGFB1
PLK2	kinase	0.024	RGCC,RGS1
EXT1	enzyme	0.024	CEBPA,HPSE
SMARCC1	transcription regulator	0.024	CD79B,SOD2
Tlr	group	0.0243	CCL2,CCL4,NFKBIA,RGS1
TBP	transcription regulator	0.0244	CD3E,MANF,NFKBIA
PTPN6	phosphatase	0.0253	ETS1,ITGB2,NCF2
CNGA3	ion channel	0.0258	ATF6,DERL1
LTBP1	other	0.0258	BMF,TGFB1
ECSIT	transcription regulator	0.0258	NFKBIA,SOD2
BCR (complex)	complex	0.026	APBB1IP,CCL4,HK1,IFNAR1,SLAMF7,TNFRSF13C,TNIP1
RUNX2	transcription regulator	0.0263	CEBPA,ITGAL,RGCC,TLN1
IL10RA	transmembrane receptor	0.0268	CYFIP2,HPSE,ITGAM,NLRC5,OLR1,SLAMF6,TGFB1
CDK19	kinase	0.027	CYFIP2,FDFT1,RXRA,TGFB1
JAK1	kinase	0.0273	BMF,CCL2,TGFB1
STIM1	ion channel	0.0273	GCLC,MYBL2,TGFB1
PIN1	enzyme	0.0273	ATF6,TFAM,TGFB1
lipoxygenase	group	0.0275	CCL2
DEFA1 (includes others)	other	0.0275	CD4
LINC00667	other	0.0275	PDK1
Mir124a-1hg	other	0.0275	NR3C1
EIF3M	translation regulator	0.0275	EIF3F
DGKH	kinase	0.0275	CCL2
KLHL21	enzyme	0.0275	NFKBIA
G protein	complex	0.0275	CYP1B1
Aldosterone-MR dimer	complex	0.0275	SGK1
Eotaxin	group	0.0275	ITGAM
CSNK1E	kinase	0.0275	PER1
SLA	other	0.0275	CD3E
GNLY	other	0.0275	CCL2
YARS1	enzyme	0.0275	NFKBIA
CLCN3	ion channel	0.0275	TGFB1
MADD	other	0.0275	RAB27A
HSPB3	other	0.0275	CCL2
CLCN1	ion channel	0.0275	HDAC7
HSPA4	other	0.0275	TGFB1
AP2A1	transporter	0.0275	CEBPA
SLC27A1	transporter	0.0275	CEBPA
GJC1	ion channel	0.0275	TGFB1
PAGR1	other	0.0275	NR3C1
CD72	transmembrane receptor	0.0275	CCL2
SLC14A2	transporter	0.0275	TGFB1
ERC1	other	0.0275	NFKBIA
SRSF5	other	0.0275	NR3C1
TIGAR	enzyme	0.0275	CCL2
Proteasome	complex	0.0275	NFKBIA
UBE2I	enzyme	0.0276	CEBPA,SGK1
NOD2	other	0.0283	ITGAM,NFKBIA,SOD2
FGF1	growth factor	0.0292	AHR,GCLC,ITGAM,TGFB1
GNA14	enzyme	0.0293	OLR1,PDK1,SGK1
LGALS1	other	0.0293	AHR,IFNGR2,TGFB1
MMP2	peptidase	0.0293	ATF6,CSF2RB,TGFB1
E2F2	transcription regulator	0.0293	ECE1,MYBL2,TOP2B
VEGFA-antisense	other	0.0294	NFKBIA,TGFB1
CLEC7A	transmembrane receptor	0.0294	CCL2,CCL4
AKT3	kinase	0.0294	BMF,ETS1
UPF1	enzyme	0.0294	SGK1,SMG5
HSPB8	kinase	0.0294	CCL2,PDK1
ADIPOR1	transmembrane receptor	0.0294	SOD2,TFAM
CDKN1B	kinase	0.0299	CYTH1,ITGAM,SELENOP,SOD2
MSTN	growth factor	0.0304	ATG4B,CEBPA,TGFB1
WT1	transcription regulator	0.0309	CCL2,CSF1R,FDFT1,ITGAM,ST6GAL1,TGFB1
SMAD3	transcription regulator	0.031	CCL2,CCL4,DDB1,FDFT1,TGFB1,THBS2,ZYX
MAP2K1	kinase	0.0311	AHR,CCL2,CCL4,CEBPA,NFKBIA
MYBL1	transcription regulator	0.0314	CD4,TBL2
BTG2	transcription regulator	0.0314	CCL2,SOD2
mir-182	microRNA	0.0314	CCL2,CD163,CSF1R
FLT3LG	cytokine	0.0314	CD3D,CEBPA,ITGAM
DDIT3	transcription regulator	0.0322	CEBPA,ITGAM,PER1,THBS2
NR0B2	ligand-dependent nuclear receptor	0.0322	CD163,PIK3CD,PIK3R5,TGFB1
GCG	other	0.0322	CCL2,NR3C1,SLC43A2,TGFB1
IRF4	transcription regulator	0.0323	CEMIP2,ITGAL,MANF,RGS1,STK4
CLPP	peptidase	0.0325	HSPA9,SOD2,TFAM
MET	kinase	0.033	BMF,GCLC,SOD2,TGFB1
HSP90B1	other	0.0333	ITGAL,ITGB2
PTX3	other	0.0333	CCL2,CCL4
EPAS1	transcription regulator	0.0336	CEBPA,IFNGR2,MANF,SOD2,TGFB1
STK40	kinase	0.0337	CCL2,CCL4,CEBPA
FOS	transcription regulator	0.0341	CAST,CCL2,CTSH,NCF2,NR3C1,PSMA7,RALB,RXRA,STAT6,TGFB1
NEIL2	enzyme	0.0348	CCL2,CCL4,ITGB2
AGER	transmembrane receptor	0.0348	CCL2,CCL4,TGFB1
IRF8	transcription regulator	0.0348	ASAH1,CD4,CEBPA,CSF1R,ITGAM
mir-221	microRNA	0.0353	BMF,ETS1
TRB	transmembrane receptor	0.0353	CD4,TXLNA
LMNA	other	0.0357	CEBPA,COG3,GCLC,PLD2,TBC1D23,TGFB1
MITF	transcription regulator	0.0357	ALCAM,ASAH1,NR3C1,ORC6,RAB27A,TFAM
DDX58	enzyme	0.0359	CCL2,CCL4,CD4
TLR2	transmembrane receptor	0.0362	CAST,CCL2,CCL4,OLR1,TGFB1
SKA3	other	0.0365	PDK1
arginase	group	0.0365	OLR1
ITPR	group	0.0365	CYP1B1
chitinase	group	0.0365	CCL2
Metalloprotease	group	0.0365	ITGAM
CHIA	enzyme	0.0365	CCL2
CERS5	transcription regulator	0.0365	ASAH1
SLC27A4	transporter	0.0365	CEBPA
IL17RC	transmembrane receptor	0.0365	TGFB1
RS1	other	0.0365	RGS9
SLAMF7	other	0.0365	TXLNA
LAPTM4B	other	0.0365	TGFB1
SOX12	transcription regulator	0.0365	CD3E
CUEDC2	other	0.0365	NR3C1
NXF1	other	0.0365	ITGAL
NCF2	enzyme	0.0365	SOD2
MOAP1	other	0.0365	GCLC
UFD1	peptidase	0.0365	CCL2
SLA2	other	0.0365	CD3E
GNB5	enzyme	0.0365	RGS9
SNX17	transporter	0.0365	ITGAL
TDO2	enzyme	0.0365	AHR
SEPTIN9	enzyme	0.0365	SETD2
NPLOC4	other	0.0365	CCL2
GZMA	peptidase	0.0365	CCL2
GNG7	enzyme	0.0365	GNAL
HSPB6	other	0.0365	CCL2
ARSA	enzyme	0.0365	TGFB1
CASP14	peptidase	0.0365	PSAP
SIGLEC10	other	0.0365	ETS1
ITGAX	transmembrane receptor	0.0365	CCL4
RNF139	enzyme	0.0365	FDFT1
FDXR	enzyme	0.0365	ACO1
WARS1	enzyme	0.0365	NFKBIA
ABCB7	transporter	0.0365	ACO1
COL1A2	other	0.0365	TGFB1
GNG13	enzyme	0.0365	GNAL
SCIN	other	0.0365	GSN
RRM2B	enzyme	0.0365	TP53INP1
AK4	kinase	0.0365	PDK1
TGFA	growth factor	0.0371	CCL2,ITGAM,TGFB1
NCOA3	transcription regulator	0.0371	AHR,CEBPA,NFKBIA
CFB	peptidase	0.0374	ACO1,ITGAM
NPPB	other	0.0374	FDFT1,TGFB1
MIR124	group	0.0374	CEBPA,RAP2A
miR-221-3p (and other miRNAs w/seed GCUACAU)	mature microRNA	0.0374	BMF,SOD2
PRKCZ	kinase	0.0374	ETS1,NFKBIA
BACH1	transcription regulator	0.0374	EWSR1,GCLC
CHUK	kinase	0.0375	CCL2,CCL4,NFKBIA,SGK1,TNIP1
CREB1	transcription regulator	0.0377	CCL4,CD3D,CD4,CEBPA,CYFIP2,GNAL,PER1,SGK1,SOD2,SRXN1
SREBF1	transcription regulator	0.0392	CEBPA,FDFT1,NCF2,PDK1,SELENOP,TGFB1
F3	transmembrane receptor	0.0395	CCL2,ITGAM
PHB1	transcription regulator	0.0395	NFKBIA,TGFB1
THBS4	other	0.0395	ATF6,MANF
Hsp90	group	0.0395	AHR,CD4,ITGAL
IFI16	transcription regulator	0.0395	CCL2,CCL4,NFKBIA
MYB	transcription regulator	0.0397	BMF,CD4,RGCC,TNFRSF13C
ERG	transcription regulator	0.0403	ETS1,ORC6,PTPN11,RPL27A,TRIOBP
Rb	group	0.0407	CCL2,MYBL2,SOD2
CHRNA7	transmembrane receptor	0.0416	ITGAM,TGFB1
MMP14	peptidase	0.0416	NR3C1,PIK3CD
ITGAM	transmembrane receptor	0.0416	CCL4,TGFB1
IGFBP3	other	0.0416	CCL4,THBS2
FOSL1	transcription regulator	0.042	CCL2,CCL4,GCLC
NOTCH1	transcription regulator	0.0423	CD84,CEBPA,CSF1R,CSF2RB,ITGAM,TGFB1
GAB2	other	0.0438	CCL4,GSN
MDK	growth factor	0.0438	CCL2,TGFB1
GSR	enzyme	0.0438	GCLC,SRXN1
PLAT	peptidase	0.0438	MVP,TGFB1
TFAP2C	transcription regulator	0.0438	ALCAM,SOD2
ATG5	other	0.0445	BMF,CTSC,HK1
PRKCA	kinase	0.0445	CCL2,ETS1,NFKBIA
CK1	group	0.0455	CEBPA
Ho	group	0.0455	ITGAM
LGALS12	other	0.0455	CEBPA
Gpcr	group	0.0455	RGS1
NLRP10	enzyme	0.0455	TNIP1
C1QL4	other	0.0455	CEBPA
CERS6	transcription regulator	0.0455	ASAH1
JADE2	enzyme	0.0455	NCF2
RNF5	enzyme	0.0455	FDFT1
DRD1/5	group	0.0455	GNAL
Miat	other	0.0455	TGFB1
ALDH3A2	enzyme	0.0455	GCLC
7S NGF	complex	0.0455	GCLC
ETV7	transcription regulator	0.0455	CCL2
RAP1B	enzyme	0.0455	CCL4
RNF6	transcription regulator	0.0455	BMF
NFE2L3	transcription regulator	0.0455	RAB27A
DNASE1	enzyme	0.0455	CCL2
TAOK2	kinase	0.0455	SOD2
CCNA2	other	0.0455	MYBL2
miR-483-5p (miRNAs w/seed AGACGGG)	mature microRNA	0.0455	ALCAM
RHOH	enzyme	0.0455	ITGB2
CFHR3	other	0.0455	ITGAM
CTSA	peptidase	0.0455	TGFB1
ICAM5	other	0.0455	TGFB1
RAP1GDS1	other	0.0455	MYBL2
P2RY12	G-protein coupled receptor	0.0455	CCL4
RPS3	enzyme	0.0455	NFKBIA
TFDP2	transcription regulator	0.0455	TOP2B
BTG1	transcription regulator	0.0455	NR3C1
PDCL	enzyme	0.0455	RGS9
ADAM9	peptidase	0.0455	TGFB1
SSBP1	other	0.0455	TGFB1
RAB4A	enzyme	0.0455	CD4
G Protein I	complex	0.0455	CCL2
Pi3k class I	complex	0.0455	HK1
PRDM5	transcription regulator	0.0458	ETS2,EVL,NLRC5
mir-17	microRNA	0.0458	ARID4B,GCLC,TP53INP1
CCN1	other	0.0458	CCL2,CCL4,TGFB1
Cdc42	enzyme	0.0458	CEBPA,CTSH,TNFRSF13C
RNASE2	enzyme	0.046	CCL2,CCL4
LILRB4	other	0.046	CD3E,CD79B
AKT1	kinase	0.0461	CCL2,CCL4,CD4,GCLC,STAT6,THBS2
THRB	ligand-dependent nuclear receptor	0.0461	CCL2,CEBPA,CTSH,GSN,PER1,TGFB1
TICAM1	other	0.0462	CCL2,CCL4,ETS2,NFKBIA
LIPE	enzyme	0.0482	CEBPA,PER1,RXRA,TGFB1
GNRH	group	0.0483	SGK1,SRXN1
PRKCI	kinase	0.0483	HK1,SF3B1
MTTP	transporter	0.0483	ATF6,CCL4
SP4	transcription regulator	0.0483	CCL2,SOD2
ASAH1	enzyme	0.0483	ETS1,TGFB1
COL18A1	other	0.0485	CCL2,ETS1,ITGB2
ESR1	ligand-dependent nuclear receptor	0.0489	BIN1,CCL2,CCL4,CEMIP2,CYP1B1,SGK1,SPTAN1,TNIP1,TP53I11
Notch	group	0.0492	CSF2RB,HPSE,RALB,RGCC
MAFA	transcription regulator	0.0492	ADCY7,CSF2RB,GNAL,STEAP3
DUSP1	phosphatase	0.0492	CCL2,CCL4,OLR1,SOD2
IL7	cytokine	0.0492	AHR,CCL2,CCL4,CD3D
TAC1	other	0.0499	CCL2,CCL4,TGFB1

## Sheet: C vs LD
Table S7c. Predicted upstream regulators of genes showing cd-ASE depending on DEX
Upstream Regulator	Molecule Type	p-value of overlap	Target Molecules in Dataset
IFNG	cytokine	1.74e-16	AHR,ARG1,BACH1,BIRC2,BMF,CCL2,CCL4,CCR1,CCR7,CD163,CHST11,CLEC5A,CMPK2,CSF1R,CSF2RB,CTSC,CTSH,CXCL2,CXCL8,DAPK1,DDX5,ECE1,ERAP2,GATA3,IDO1,IFI44L,IL1A,ITGB1,KCTD12,KMO,LAT2,LCP2,LGALS3BP,MRC1,MSR1,NCF2,NFE2L1,NFKBIA,NLRC5,NUP98,OAS2,PFKFB3,PRPF8,RAB27A,RHOB,SELENOP,SEMA4A,SLC15A3,SOD2,SPP1,STX3,THBS1,TXK,UCP2,WARS1,ZYX
IL4	cytokine	3.2e-15	AHR,ARG1,BIRC2,CCL2,CCL4,CCR1,CCR7,CD163,CMPK2,CSF1R,CSF2RB,CSTB,CTSC,CXCL2,CXCL8,CYB561A3,CYTH1,DOCK10,DPAGT1,F13A1,FCRL1,FYCO1,GATA3,IDO1,IFI44L,IL1A,ITGB1,KCTD12,KMO,LCP2,LGALS3BP,MAPKAPK3,MRC1,MSR1,NFKBIA,OAS2,PAX5,PIK3R5,SEMA4A,SLAMF7,SLC4A7,SPP1,STK4,TGFBI,TNFAIP3,TNIP1,TP53I11,TXK
IL2	cytokine	1.41e-12	AHR,ARHGAP25,ARHGEF2,CCL2,CCL4,CCR1,CCR7,CSF1R,CSF2RB,CTSC,CXCL8,DAPK1,DUSP6,EMP1,ETS1,EVL,GATA3,IDO1,IL1A,INSIG1,ITGB1,LCP2,MAPKAPK3,NET1,NIFK,PAX5,RFTN1,RHOB,SEMA4A,SLAMF7,SPP1,TNFAIP3,TNFRSF13C,TNFRSF21,TRIO
CSF2	cytokine	1.6e-12	ARG1,ARRB1,CCL2,CCL4,CCR1,CCR7,CD163,CHST11,CSF1R,CSF2RB,CTSC,CXCL2,CXCL8,DUSP6,HDAC3,IDO1,IL1A,LCP1,LY9,MRC1,NET1,NFKBIA,RHOH,SLAMF7,SOD2,SPP1,TGFBI,THBS1,TNFAIP3
KLF6	transcription regulator	2.27e-12	ACVRL1,AHR,ARG1,CCL2,CCR1,CLEC5A,CSF2RB,CXCL2,CXCL8,ETS2,IL1A,LCP2,MRC1,NFKBIA,PFKFB3,PIK3R5,RHOB,SLAMF7,SOD2,TNFAIP3,TNIP1
CSF1	cytokine	2.51e-12	ARG1,CCL2,CCR1,CD163,CSF1R,CTSH,CXCL2,ETS2,GOT2,IDO1,IL1A,ITGB1,LBR,MRC1,MSR1,NCF2,OAS2,PFKFB3,SPP1,STX3,THBS1,TNFAIP3
IL10	cytokine	3.07e-10	ARG1,CCL2,CCL4,CCR1,CCR7,CD163,CSF1R,CSF2RB,CTSC,CTSH,CXCL2,CXCL8,ETS2,IDO1,IL1A,LBR,LGMN,LIPA,MRC1,MSR1,NUP98,PSAP,SPP1,TNFRSF13C
Immunoglobulin	complex	4.22e-10	ACO2,AHR,ARG1,ATP13A2,CCL2,CCL4,CCR7,CD163,CMPK2,CSF1R,CSF2RB,CTSH,CXCL2,CXCL8,CYP1B1,DUSP6,ETS2,F13A1,GATA3,IDH3A,IDO1,IL10RB,IL1A,KCTD12,LGALS3BP,LGMN,LIPA,NCF2,NFKBIA,OAS2,PAX5,PIK3R5,PLCG2,SOD2,SPP1,YBX3
IL15	cytokine	4.94e-10	AHR,CCL2,CCL4,CCR1,CD53,CD84,CXCL2,CXCL8,ETS1,GATA3,HK1,IL1A,ITGB1,MAPKAPK3,NFKBIA,PFKFB3,PGD,PLCG2,PSAP,PTP4A1,RBPJ,RBX1,SRGN,TNFRSF13C
CCL5	cytokine	1.01e-09	AHR,CCL2,CCL4,CCR1,CD163,CXCL2,CXCL8,CYP1B1,DUSP6,EMP1,THBS1
IL33	cytokine	2.29e-09	ARG1,ARRB1,CCL2,CCL4,CCR1,CD53,CHST11,CSF2RB,CSTB,CXCL2,CXCL8,ETS1,GATA3,IL1A,MSR1,NFKBIA,PIK3R5,PRPF4B,RBPJ,SNX24,SOD2,TNFAIP3
STAT6	transcription regulator	2.71e-09	ARG1,BIRC2,CCL2,CCR7,CMPK2,CXCL2,CYB561A3,CYTH1,DOCK10,FCRL1,FYCO1,GATA3,IDO1,IFI44L,IL1A,KCTD12,KMO,LCP2,LGALS3BP,NFKBIA,SLC4A7,TP53I11,TXK
CD40LG	cytokine	3.87e-09	A4GALT,AHR,BIRC2,CCL2,CCL4,CCR1,CCR7,CTSC,CXCL2,CXCL8,CYP1B1,IDO1,IL1A,NET1,NFKBIA,SOD2,STK4,TNFAIP3,TNFRSF13C,TNIP1,YBX3
TGFB1	growth factor	5.4e-09	ACVRL1,AHR,ANKLE2,ARG1,ARHGAP27,ARHGEF2,BMF,CCL2,CCL4,CCR1,CCR7,CD163,CHST11,CSF1R,CTSC,CTSH,CXCL2,CXCL8,DAPK1,DDX5,ECE1,ETS1,F13A1,FAM53B,GATA3,HK1,HNRNPDL,IDO1,IL1A,INSIG1,ITGB1,LBR,MRC1,MSR1,MYL12A,NCF2,NET1,NFKBIA,NIPA2,PFKFB3,RHOB,SEMA4A,SLAMF7,SOD2,SPP1,SRSF6,TGFBI,THBS1,TNFAIP3,ZYX
FN1	enzyme	8.6e-09	CCL2,CCL4,CTBP1,CXCL2,CXCL8,EIF4B,HK1,ITGB1,KIF21B,NFKBIA,PRKAR1A,SPP1,THBS1,TNIP1,ZYX
Interferon alpha	group	8.68e-09	ADA2,CCL2,CCR1,CCR7,CMTR1,CNP,CXCL2,CXCL8,CYP1B1,DOCK10,DUSP6,GATA3,IDO1,IFI44L,ITGB1,LAP3,LGALS3BP,MSR1,NFKBIA,OAS2,PARP12,SLAMF7,UNC93B1,WARS1
CITED2	transcription regulator	3e-08	ARG1,CCL2,CMPK2,CXCL2,CXCL8,ELK4,IL1A,LCP2,MRC1,PFKFB3,SLAMF7,STX3,TAGAP,TNFAIP3,WARS1
CD3	complex	4.29e-08	AHR,CCL4,CCR1,CD53,CXCL8,ETS1,ETS2,GATA3,IL10RB,IL1A,LCP1,MSR1,NFKBIA,PSAP,PTP4A1,RBPJ,RHOH,RPP30,SCO1,SRGN,SUSD6,THBS1,TNFAIP3,TPST1,ZBTB32
IL13	cytokine	5.58e-08	ARG1,BIRC2,CCL2,CCL4,CD163,CTSC,CTSH,CXCL2,CXCL8,EVL,F13A1,GATA3,HK1,HPSE,IDO1,LIPA,MRC1,RFTN1,SPP1,THBS1,TMC6
TNF	cytokine	5.65e-08	ARG1,BIRC2,CCL2,CCL4,CCR1,CCR7,CD163,CHST11,CLEC5A,CNP,CSF1R,CSF2RB,CTSC,CXCL2,CXCL8,CYP1B1,DDX5,DUSP6,EMP1,ETS1,ETS2,GATA3,IDO1,IL1A,INSIG1,ITGB1,KMO,MSR1,MYO9B,NCF2,NET1,NFKBIA,NUP98,OAS2,RFTN1,RHOB,SELENOP,SLC15A3,SLC43A2,SOD2,SPP1,SVIL,THBS1,TNFAIP3,TNIP1,TPST1,TRIO,UCP2,ZYX
IRF3	transcription regulator	7.3e-08	BIRC2,CCL2,CCL4,CMPK2,CXCL8,IFI44L,IL1A,NLRC5,OAS2,PARP12,PLCG2,STK4,TNFAIP3,TPST1
NR3C1	ligand-dependent nuclear receptor	8.63e-08	ARRB1,BIRC2,BMF,BRWD1,CCL2,CCL4,CCR1,CCR7,CXCL2,CXCL8,DDX5,ELMO2,EMP1,GATA3,IDO1,IL1A,LYST,NFKBIA,PDCL3,PFKFB3,PRKAR1A,RHOB,SELENOP,SPP1,THBS1,TNFAIP3,TNFRSF21
RC3H1	enzyme	1.15e-07	CCL2,CCL4,CCR7,CXCL2,IFI44L,IL1A,OAS2,SPP1,TNFAIP3
BHLHE40	transcription regulator	1.25e-07	AHR,CCR1,CCR7,CLEC5A,CNP,CSF2RB,GCNT2,HK1,LAP3,LCP2,LGALS3BP,MSR1,PFKFB3,SLAMF7,SOD2,TPST1,TXK
IgG	complex	1.69e-07	AHR,BIRC2,CCL2,CCL4,CLEC5A,CTSC,CXCL8,EMP1,ETS2,LY9,NFKBIA,RHOB,SLAMF7,THBS1,TNFAIP3,TNFRSF13C,TNIP1
IFNAR1	transmembrane receptor	2.22e-07	ARG1,CCL4,CMPK2,CXCL2,DUSP6,IDO1,IL1A,OAS2,PARP12,SOD2,THBS1,TNFAIP3
TP53	transcription regulator	2.24e-07	ACO2,ARG1,ARHGEF2,ARRB1,ATL3,BMF,CCL2,CCL4,CCR7,CLTC,CSF1R,CSTB,CTSH,CXCL2,CXCL8,CYFIP2,DAPK1,DDX5,DUSP6,ELK4,HADHB,IFI44L,IL1A,LBR,MRC1,NDUFA4,NPEPPS,PFKFB3,PGD,PIK3R5,PSAP,PSMD3,PTP4A1,RALBP1,RBPJ,RHOB,RPS25,SCO1,SOD2,SPP1,TGFBI,THBS1,TP53I11,ZYX
TNFSF11	cytokine	2.43e-07	AHR,CCL2,CCL4,CCR1,CSF1R,CXCL8,DUSP6,ETS1,IL1A,NFKBIA,RGL1,RHOB,SOD2,SRXN1,TNIP1
IFN Beta	group	3.13e-07	CCL2,CCR7,CD163,CXCL8,ERAP2,FCRL1,IDO1,IL1A,INSIG1,KMO,OAS2,RALGPS2,SPP1,THBS1
IL1B	cytokine	3.28e-07	ARG1,BIRC2,BMF,CCL2,CCL4,CCR1,CCR7,CMPK2,CSF2RB,CXCL2,CXCL8,CYP1B1,DDX5,ETS2,F13A1,GATA3,IDO1,IL1A,ITGB1,LCP1,NFKBIA,NIBAN1,NOP56,OAS2,PTP4A1,RHOB,SELENOP,SOD2,SPP1,SRGN,THBS1,TNFAIP3,ZYX
TYROBP	transmembrane receptor	3.71e-07	CCL2,CCR7,CD84,CXCL8,IDO1,ITGB1,NCF2,SPP1
F2	peptidase	3.73e-07	BIRC2,CCL2,CXCL8,DOCK10,ECE1,ETS1,ITGB1,NCF2,NFKBIA,RHOB,SOD2,SRGN,THBS1,TNFAIP3,TRIO
SYK	kinase	4e-07	CCL2,CCL4,CCR7,CXCL8,DOCK10,GATA3,LY9,OAS2,PLCG2,TAGAP
CCR2	G-protein coupled receptor	4.73e-07	ARG1,CCL2,CCL4,CCR1,CD163,CXCL2,F13A1,IL1A,TGFBI,THBS1
STAT1	transcription regulator	6.07e-07	ARG1,CCL2,CCL4,CCR1,CCR7,CMPK2,CXCL2,CXCL8,GATA3,IDO1,IFI44L,IL1A,KCTD12,NLRC5,OAS2,TNFAIP3,UCP2,WARS1
IFNLR1	transmembrane receptor	6.38e-07	CCL4,CMPK2,CXCL2,IL1A,SOD2,THBS1,TNFAIP3
IL5	cytokine	8.01e-07	BIRC2,CCL2,CCR1,CCR7,CSF2RB,CTSC,CXCL8,DUSP6,LCP2,PAX5,RHOH,SEMA4A,SUPT6H,ZBTB32,ZYX
IL6	cytokine	8.43e-07	ACVRL1,AHR,ARG1,CCL2,CCL4,CCR1,CCR7,CD163,CD53,CSF1R,CSF2RB,CTSC,CXCL2,CXCL8,CYP1B1,DUSP6,ETS2,IDO1,MSR1,NCF2,RAB27A,SEMA4A,SOD2,SPP1,THBS1,WARS1
PROC	peptidase	8.62e-07	BIRC2,CCL2,CXCL2,CXCL8,HK1,THBS1,TNFAIP3
Ige	complex	9.85e-07	ARG1,ARRB1,CCL2,CCL4,CD53,CHST11,CMPK2,CXCL2,CXCL8,DUSP6,IL1A,LCP2,MAPKAPK3,NFKBIA,RPS6KA1,SPP1
TREM2	transmembrane receptor	1.07e-06	ARG1,CCR7,CXCL2,ENTPD4,IL1A,LIPA,NFKBIA,TNFAIP3
DYSF	other	1.1e-06	CD53,CTSH,GABARAPL1,IDH3A,ITGB1,LCP1,MRC1,PRPF4B,PSAP
STAT5a/b	group	1.39e-06	AHR,ARG1,EMP1,GATA3,IL1A,LCP2,NIFK,PARVB,PAX5,RFTN1
Lh	complex	1.45e-06	CXCL8,CYFIP2,DAPK1,EIF3F,PRKAR1A,PSMD3,PTP4A1,RAB27A,RHOB,RPS25,SOD2,THBS1,TMBIM6,TNFAIP3,TP53I11,YBX3
IFIH1	enzyme	1.51e-06	CCL2,CCL4,CXCL2,CXCL8,IFI44L,NFKBIA,OAS2
TERT	enzyme	1.81e-06	CCL2,CTSC,CXCL2,CXCL8,DUSP6,ETS1,IQGAP2,NFKBIA,OAS2,SOD2,SPP1,UBASH3B
APP	other	1.82e-06	ACO2,ARG1,BMF,CCL2,CCL4,CLTC,CMPK2,CSF1R,CSF2RB,CXCL2,CXCL8,CYFIP2,ENTPD4,ETS2,EVL,GOT2,HDAC3,HK1,IDO1,IL1A,MRC1,MSR1,NRP2,PAX5,PFKFB3,RBPJ,SEPTIN7,SOD2,TAGAP
INSR	kinase	1.92e-06	ACO2,ARHGEF2,CCL2,CCL4,CSTB,CYP1B1,GOT2,HADHB,IDH3A,INSIG1,LAT2,LCP1,NDUFA4,RHOB,RWDD4,SELENOP,SFMBT2,SLAMF7,TMBIM6,UCP2
LGALS3	other	2e-06	ARG1,CCL2,CCR1,CXCL2,ITGB1,MRC1,MSR1,SPP1
VCAN	other	2.28e-06	CCL2,CCL4,CXCL2,CXCL8,IFI44L,ITGB1,NFKBIA,OAS2,RBPJ,SOD2,YBX3
CD14	transmembrane receptor	3.21e-06	CCL2,CCL4,CXCL2,CXCL8,ITGB1,MSR1,TNFAIP3
PF4	cytokine	3.55e-06	CCL2,CCL4,CMPK2,CXCL8,IL1A,NFKBIA,SOD2,TNFAIP3
MAPKAPK2	kinase	3.6e-06	ARG1,CCL2,CXCL2,CXCL8,MRC1,MSR1,NFKBIA
PI3K (complex)	complex	3.7e-06	CCL2,CCL4,CCR1,CXCL8,ETS1,GATA3,HK1,ITGB1,MRC1,NFKBIA,RHOB,SPP1,THBS1,TNFAIP3
JUN	transcription regulator	4.25e-06	ARG1,BIRC2,CCL2,CSF1R,CXCL8,CYP1B1,DUSP6,HK1,IL1A,ITGB1,MSR1,NCF2,NFKBIA,RHOB,SOD2,SPP1,SVIL,THBS1
CG	complex	4.37e-06	CCL2,CXCL8,CYP1B1,DUSP6,EMP1,HPSE,IL1A,ITGB1,KLHDC4,LGALS3BP,NIBAN1,NR1D2,PFKFB3,PPP1R15B,SELENOP,SFMBT2,SPP1,SRGN,SRXN1,TNFRSF21
CEBPB	transcription regulator	4.39e-06	ARG1,CCL2,CCL4,CCR1,CD163,CSF1R,CTSC,CXCL2,CXCL8,DAPK1,DDX5,IL1A,LCP2,LGMN,MRC1,MSR1,NFE2L1,NOP56,SOD2,SPP1,ZYX
CALCA	other	4.48e-06	ARG1,CCL2,CCL4,CSF2RB,CXCL8,EIF4B,ETS1,NFKBIA,RBPJ,SLC43A2,TNFAIP3
TICAM1	other	4.63e-06	CCL2,CCL4,CMPK2,CXCL2,CXCL8,ETS2,IL1A,NFKBIA,RHOB,TNFAIP3
Tgf beta	group	4.93e-06	AHR,BACH1,CCL2,CCL4,CCR7,CD53,CHST11,CSF1R,CXCL2,CXCL8,GATA3,IDO1,IL1A,ITGB1,RHOB,SPP1,TGFBI,THBS1
NFkB (complex)	complex	4.98e-06	AHR,BIRC2,CCL2,CCL4,CCR7,CXCL2,CXCL8,ERAP2,ETS1,GATA3,IDO1,IL1A,ITGB1,NCF2,NFKBIA,RBPJ,RFTN1,SOD2,SPP1,TNFAIP3,TNIP1
UBB	enzyme	5.11e-06	CCL2,CXCL8,NFKBIA
PGF	growth factor	5.24e-06	BIRC2,CCL2,CCL4,CXCL8,ETS2,NRP2
TLR7	transmembrane receptor	5.45e-06	CCL2,CCL4,CCR7,CXCL2,CXCL8,ETS2,IDO1,IFI44L,NFKBIA,OAS2,SOD2,TNFAIP3
Fcer1	complex	5.63e-06	CCL2,CCL4,CXCL8,DUSP6,IDO1,KMO,MRC1
Tlr	group	6.13e-06	ARG1,CCL2,CCL4,CCR7,CXCL8,IDO1,NFKBIA,PAX5,TNFAIP3
BTK	kinase	6.13e-06	CCL4,CCR7,CXCL8,EMP1,ETS1,IFI44L,IL1A,OAS2,PSMD3
GPS2	transcription regulator	6.27e-06	CCL4,CXCL2,CXCL8,HEBP1,NFKBIA,RGL1,RHOB
IKBKB	kinase	6.4e-06	BIRC2,CCL2,CCL4,CCR1,CSF1R,CXCL2,CXCL8,CYP1B1,DUSP6,ETS1,IL1A,NFKBIA,SOD2,TNFAIP3
TRADD	other	6.65e-06	CCL2,CXCL2,CXCL8,NFKBIA,TNFAIP3
SELPLG	other	6.98e-06	CCL2,CCL4,CXCL2,CXCL8,CYP1B1,IDO1
MAP2K1	kinase	7.55e-06	AHR,BIRC2,CCL2,CCL4,CXCL8,DUSP6,IL1A,ITGB1,NET1,NFKBIA,THBS1
KLF2	transcription regulator	7.55e-06	CCL2,CCL4,CCR7,CNP,CXCL2,CXCL8,CYP1B1,HPSE,ITGB1,NFKBIA,THBS1
LCN2	transporter	7.7e-06	ARG1,CCL4,CCR1,CXCL2,IL1A,MRC1,SOD2,SPP1
PTGS2	enzyme	7.86e-06	ARG1,CCL2,CCL4,CCR7,CD163,CXCL8,CYP1B1,HDAC3,IDO1,MSR1,NLRC5,PSAP
PDGF BB	complex	8.57e-06	AHR,CCL2,CSF1R,CXCL2,CXCL8,DUSP6,ETS1,ETS2,ITGB1,PLCG2,RHOB,SOD2,THBS1,TNFAIP3,VAPB
NPM1	transcription regulator	8.85e-06	CCL2,CCL4,CSF1R,CXCL2,CXCL8,ETS1,IL1A,SOD2,TGFBI,TNFAIP3
PSMB10	peptidase	9.21e-06	GATA3,IL1A,NFKBIA,TNFAIP3
EIF2AK2	kinase	1.14e-05	ARG1,BIRC2,CXCL8,ERAP2,LGALS3BP,PARP12,SOD2,TNFAIP3
HBB	transporter	1.14e-05	CCL2,CCL4,CCR7,CXCL2,CXCL8,IL1A,OAS2,TNFAIP3
STAT3	transcription regulator	1.23e-05	AHR,ARG1,BCAR3,BMF,CCL2,CCL4,CCR1,CD163,CMPK2,CXCL2,CXCL8,CYP1B1,GATA3,OAS2,PAX5,RAB27A,RBPJ,SFMBT2,SOD2,SPP1,THBS1,WARS1
LDL	complex	1.25e-05	AP1G1,CCL2,CCL4,CCR7,CXCL2,CXCL8,ECE1,IDO1,IL1A,INSIG1,MSR1,SOD2,TNFAIP3
NOD2	other	1.26e-05	CLEC5A,CXCL2,CXCL8,IL1A,NFKBIA,SOD2,TNFAIP3
NLRP10	enzyme	1.27e-05	CXCL8,IL1A,TNIP1
Tnf (family)	group	1.35e-05	BIRC2,CCL2,CCL4,CCR1,CD163,CSTB,CXCL8,IL1A,NFKBIA,TNFAIP3,TNIP1
CLEC7A	transmembrane receptor	1.44e-05	CCL2,CCL4,CCR7,CXCL2,CXCL8
IRAK3	kinase	1.44e-05	CXCL2,ETS2,NFKBIA,SOD2,TNFAIP3
TRAF6	enzyme	1.51e-05	CCL2,CXCL2,CXCL8,GABARAPL1,NCF2,SOD2,TNFAIP3
BTG2	transcription regulator	1.71e-05	CCL2,CXCL2,CXCL8,IL1A,SOD2
AIMP1	cytokine	1.73e-05	CCL2,CCL4,CXCL2,CXCL8
ATG7	enzyme	1.77e-05	BMF,CCL4,CMPK2,CXCL8,HK1,MSR1,NFKBIA,PRKAR1A
LMO2	transcription regulator	1.88e-05	AHR,ATP13A2,CD53,CSTB,CYFIP2,GATA3,ITM2C,NLRC5,PLCG2,RHOH,SOD2,TNFAIP3,UNC93B1
CDK9	kinase	1.92e-05	CXCL2,CXCL8,NFKBIA,SRSF6,TNFAIP3,UHMK1
PTX3	other	2.02e-05	CCL2,CCL4,CXCL2,CXCL8,GATA3
ADIPOQ	other	2.16e-05	ARG1,CCL2,CD163,CXCL2,CXCL8,CYP1B1,MSR1,NCF2,NFKBIA,SOD2,TNFAIP3,UCP2
ATG16L1	enzyme	2.28e-05	CXCL2,IL1A,NFKBIA,SOD2
EIF4E	translation regulator	2.43e-05	BIRC2,CSF1R,GPS1,IL1A,INSIG1,LAT2,LGALS3BP,NFKBIA,SRXN1,SVIL,TGFBI
SPI1	transcription regulator	2.5e-05	CCR7,CMPK2,CSF1R,CSF2RB,DUSP6,ETS2,HDAC7,IFI44L,LBR,MRC1,NCF2,PARP12,SPP1
UXT	transcription regulator	2.52e-05	CXCL8,NFKBIA,TNFAIP3
Cdk	group	2.77e-05	CCL2,CXCL2,CXCL8,IDH3A,UCP2
RBCK1	transcription regulator	2.77e-05	CCL2,CXCL8,IL1A,NFKBIA,TNFAIP3
GRN	growth factor	2.86e-05	CCL2,CCL4,CXCL2,ENTPD4,LGALS3BP,LIPA,PLCG2,SPP1
KRAS	enzyme	2.86e-05	AHR,ARG1,ARHGEF2,CCL2,CLEC5A,CSF2RB,CXCL8,DUSP6,HADHB,HNRNPDL,IDO1,IL1A,IQGAP2,LGALS3BP,MRC1,MSR1,NCF2,NFKBIA,RAB27A,RHOB,SPP1,THBS1,TMEM109
BCL10	transcription regulator	2.96e-05	CCL4,CXCL2,CXCL8,TNFAIP3
HIVEP1	transcription regulator	2.97e-05	CXCL2,IL1A,NFKBIA,PIK3R5,TNFAIP3,TNIP1
FLT1	kinase	3.24e-05	CTBP1,EIF4B,HK1,NRP2,PRKAR1A,THBS1,TNIP1
DUSP1	phosphatase	3.78e-05	CCL2,CCL4,CMPK2,CXCL2,CXCL8,DUSP6,IL1A,SLC15A3,SOD2
IL27	cytokine	3.99e-05	AHR,CCL2,CCL4,CD163,CXCL8,GATA3,IL10RB,IL1A,MRC1
RGS10	enzyme	4.04e-05	ARG1,CCL2,CCR1,CXCL2,IL10RB,IL1A
RNASEH2B	other	4.19e-05	CMPK2,CXCL8,IFI44L,LGALS3BP,LGMN,NLRC5,OAS2,TNFAIP3
ZBTB10	transcription regulator	4.2e-05	CCL4,CCR7,CLEC5A,HK1,HPSE,IDO1,IL10RB,LY9,UNC93B1
MIF	cytokine	4.2e-05	ARG1,CCL2,CCL4,CCR1,CD84,CXCL2,CXCL8,OAS2,TGFBI
CCDC50	other	4.37e-05	CXCL2,CXCL8,IL1A
CCN1	other	4.42e-05	CCL2,CCL4,CXCL2,CXCL8,IL10RB,IL1A,ITGB1
GIP	other	4.45e-05	CCL2,CCL4,CXCL2,IL1A,SPP1,UCP2
GFI1	transcription regulator	4.66e-05	CCR7,CD53,CXCL8,ETS1,ETS2,GATA3,IL1A,NFKBIA,NLRC5
ADORA3	G-protein coupled receptor	4.74e-05	CCL2,CCL4,CXCL8,SPP1
IFNL1	cytokine	4.76e-05	CCR7,CMPK2,CXCL8,IFI44L,LGALS3BP,OAS2,SLC15A3
TREM1	transmembrane receptor	4.85e-05	CCR7,CXCL2,CXCL8,ETS2,IDO1,LY9,SFMBT2,SLAMF7,SPP1,THBS1
SELP	transmembrane receptor	4.91e-05	CCL2,CCL4,CXCL2,CXCL8,CYP1B1
ELF4	transcription regulator	4.91e-05	CCR7,CXCL2,CXCL8,MAPKAPK3,SPP1
RELA	transcription regulator	5.03e-05	AHR,BIRC2,CCL2,CCR7,CEMIP2,CXCL2,CXCL8,ERAP2,IL1A,LYST,NFKBIA,OAS2,SOD2,STK4,TNFAIP3,TNIP1
TREX1	enzyme	5.16e-05	CCL2,CLEC5A,CMPK2,CXCL8,IFI44L,LGMN,NLRC5,OAS2,TNFAIP3
MAFB	transcription regulator	5.34e-05	CCL2,CCL4,CD163,CD53,CXCL2,F13A1,LGMN,SELENOP
CSF	group	5.39e-05	CCL4,CCR1,CSTB,IL1A,TNFAIP3,TNIP1
STING1	other	5.51e-05	ARG1,CCL2,CCL4,CXCL2,CXCL8,IFI44L,IL1A
BCL6	transcription regulator	5.52e-05	ARG1,CCL2,CCL4,CCR7,DOCK10,DUSP6,FCRL1,GABARAPL1,GATA3,HADHB,IL1A
miR-1-3p (and other miRNAs w/seed GGAAUGU)	mature microRNA	5.54e-05	AP3D1,CHST11,CTSC,DDX5,SRXN1,THBS1,UHMK1,UNC93B1,WDR11,XPO6
MYC	transcription regulator	5.61e-05	ARG1,ARHGAP25,BIRC2,CNP,CSF1R,CSTB,CXCL8,CYFIP2,DDX39B,DDX5,DUSP6,EMP1,GOT2,HADHB,IFI44L,ITGB1,LGMN,MRC1,MSR1,NIBAN1,NOP56,PAX5,PFKFB3,RHOB,RPS25,SEMA4A,SOD2,SPP1,THBS1,YBX3
IFNA2	cytokine	5.96e-05	ARL5A,CCL2,CMPK2,CNP,IDO1,IFI44L,IL10RB,LGALS3BP,OAS2,PARP12,SLC15A3
AKT1	kinase	6.27e-05	CCL2,CCL4,CXCL2,CXCL8,GOT2,ITGB1,LIPA,MSR1,PRKAR1A,RHOB,SPP1,THBS1
OGA	enzyme	6.3e-05	ACO2,CCL2,CCR1,CD53,CSF1R,CSF2RB,IDH3A,NDUFA4,TGFBI
MAPT	other	6.75e-05	ACO2,CCL2,CCL4,CD84,CLTC,CTSC,CXCL2,CYFIP2,GOT2,HK1,IL1A,LCP1,LGALS3BP,LY9,NLRC5,SEPTIN7,THBS1,UCP2
HIF1A	transcription regulator	6.82e-05	AHR,BIRC2,CCL2,CCL4,CCR7,CXCL2,CXCL8,ECE1,ETS1,HDAC3,IL1A,NDUFA4,NFKBIA,PFKFB3,SOD2,THBS1
CHUK	kinase	6.86e-05	CCL2,CCL4,CCR1,CXCL2,CXCL8,DUSP6,IL1A,NFKBIA,TNFAIP3,TNIP1
U1 snRNP	complex	6.93e-05	CCL4,LY9,SLAMF7
MSC	transcription regulator	7.08e-05	CCL2,CCL4,CSGALNACT2,IFI44L,PAX5,SPP1
GNAI3	enzyme	7.2e-05	CCL2,CCL4,CXCL8,SPP1
CD200R1	transmembrane receptor	7.73e-05	CCR1,CSF2RB,ETS1,GATA3,IDO1,NFKBIA
HMGB1	transcription regulator	7.82e-05	CCL2,CCL4,CD163,CXCL2,CXCL8,IL1A,MRC1
TCR	complex	8.31e-05	CCL4,CCR1,CCR7,CXCL8,GATA3,IFI44L,LBR,LCP2,LIPA,NFKBIA,SPP1,TNFAIP3,TXK,ZBTB32
IL1A	cytokine	8.34e-05	BIRC2,CCL2,CCL4,CXCL2,CXCL8,IL1A,ITGB1,NFKBIA,SOD2,SPP1,TNFAIP3
TWIST1	transcription regulator	8.4e-05	ARG1,CCL2,CXCL8,ETS1,MRC1,SPP1,TGFBI,TNFRSF21,ZYX
USF2	transcription regulator	8.43e-05	GATA3,LGALS3BP,PRKAR1A,SPP1,THBS1,UCP2
EP300	transcription regulator	8.79e-05	BMF,CCL2,CCR7,CD53,CXCL8,EVL,GATA3,KMO,LGALS3BP,NFKBIA,PFKFB3,RGL1,RPS6KA1,SOD2,TNFAIP3
MYD88	other	8.87e-05	ARG1,CCL2,CCL4,CMPK2,CXCL2,CXCL8,ETS2,IL1A,MRC1,MSR1,NFKBIA,SPP1,TNFAIP3
SMARCA5	transcription regulator	8.91e-05	AHR,BLK,CD53,ETS2,NLRC5,PLCG2,SEMA4A,UNC93B1
NAMPT	cytokine	8.94e-05	CXCL2,CXCL8,IDH3A,ITGB1,KMO,NDUFA4,PGD
CSF1R	kinase	9.16e-05	ARG1,CD163,IL1A,MRC1,MSR1
IL1RN	cytokine	9.92e-05	CCL2,CXCL8,ERAP2,IFI44L,IL1A,OAS2,SLC15A3,SPP1
F2R	G-protein coupled receptor	9.97e-05	BIRC2,CCL2,CXCL8,ECE1,THBS1,TNFAIP3
IL4I1	enzyme	0.000103	CCL2,CXCL8,IL1A
Ifnar	group	0.000109	CCL2,IDO1,LGALS3BP,NLRC5,OAS2,SPP1,UNC93B1
LDB1	transcription regulator	0.00011	AHR,ATP13A2,CD53,CSTB,CYFIP2,ITM2C,NLRC5,PLCG2,RHOH,SOD2,TNFAIP3,UNC93B1
TLR4	transmembrane receptor	0.000112	ARG1,CCL2,CCL4,CCR7,CD163,CMPK2,CXCL2,CXCL8,HPSE,IL1A,NFKBIA,SOD2,SPP1,TNFAIP3
NFKB1	transcription regulator	0.000113	ARG1,BLK,CCL2,CCL4,CXCL2,CXCL8,GATA3,IL1A,MSR1,NFKBIA,SOD2,TNFAIP3
SENP5	peptidase	0.000119	BIRC2,CXCL8
HGF	growth factor	0.000119	AHR,CCL2,CCL4,CXCL2,CXCL8,DUSP6,EMP1,ETS1,INSIG1,ITGB1,LGMN,SOD2,SPP1,THBS1,TNFAIP3
SPP1	cytokine	0.000122	ARG1,CCL2,CCL4,CXCL2,CXCL8,IL1A,INSIG1,SPP1
IL3	cytokine	0.000122	ARG1,CCL2,CD53,CSF1R,CXCL8,ELK4,HK1,LY9,NIFK,RBPJ,SLAMF7,UCP2,ZBTB17
IL37	cytokine	0.000125	CCL4,CXCL2,CXCL8,IL1A
ELOVL3	enzyme	0.000127	CD53,IQGAP2,LIPA,MSR1,SLAMF7,SPP1
ADORA2B	G-protein coupled receptor	0.000128	ARG1,CXCL2,CXCL8,MRC1,SPP1
MRGPRX3	G-protein coupled receptor	0.000128	CCL4,CCR1,CLEC5A,IL1A,TAGAP
SPRY2	other	0.000131	ARG1,DUSP6,ETS1,LAT2,LCP1,PFKFB3,SPP1
PPARG	ligand-dependent nuclear receptor	0.000136	ARG1,CCL2,CCR7,CXCL2,CXCL8,ETS1,HADHB,HEBP1,INSIG1,MRC1,NPEPPS,PFKFB3,RGL1,RHOB,SPP1,UCP2
NRAS	enzyme	0.000141	CCL4,CXCL2,CYHR1,DUSP6,ETS1,IL1A,KCTD12,MSR1,NCF2,RHOB
IL1	group	0.000145	AHR,CCL2,CCL4,CCR7,CSF1R,CSF2RB,CTSC,CXCL2,CXCL8,IDO1,NRP2,SOD2,TNFAIP3
CCL3	cytokine	0.000147	CCL2,CCL4,CCR1,ITGB1
MAVS	other	0.000148	CMPK2,CXCL2,CXCL8,OAS2,PARP12,SPP1
IL21	cytokine	0.00015	ARG1,CCL4,CCR7,CMPK2,CXCL8,GATA3,IDO1,OAS2,PAX5
TLR8	transmembrane receptor	0.000158	CCL2,CCL4,CCR7,CXCL2,CXCL8
S100A8	other	0.000163	BIRC2,BMF,CCL2,CSF2RB,CXCL2,CXCL8,IDO1,IL1A,NFKBIA
NKX2-3	transcription regulator	0.00017	CMPK2,CXCL8,EIF4B,IDO1,LAP3,LGMN,MFNG,PARP12,TTC3,UNC93B1
CD28	transmembrane receptor	0.000171	AHR,CCL4,CXCL2,CXCL8,GATA3,IL10RB,LCP1,MSR1,NFKBIA,SRGN,SUSD6,THBS1,TNFAIP3
PALMD	other	0.000172	CCL2,CXCL2,PFKFB3,TNFAIP3
ZC3H12A	enzyme	0.000178	APBB1IP,BCAR3,BMF,CCL2,FCRL1,HPSE,TAGAP,TNFRSF13C,TNIP1
ROCK	group	0.000193	CCL2,CXCL8,ETS1,SPP1,THBS1
RUNX1	transcription regulator	0.000196	BLK,CD53,CSF1R,CSF2RB,GATA3,ITGB1,LCP2,RBPJ,SPP1,STX3,TNFRSF13C
CAMP	other	0.000198	AHR,CCL2,CCL4,CCR7,CXCL8,IL1A,TNFAIP3
DGKA	kinase	0.000199	CCL2,CXCL2,CXCL8
ECSIT	transcription regulator	0.0002	CXCL8,NFKBIA,SOD2,TNFAIP3
ZEB1	transcription regulator	0.000229	CD163,GATA3,MRC1,NRP2,TGFBI,THBS1
LRP5	transmembrane receptor	0.000233	AHR,CXCL2,IDO1,IL1A,SPP1
TNFSF13B	cytokine	0.000241	CCL2,CCL4,CCR1,CCR7,CXCL8,GCNT2,SPP1,THBS1
AMPK	complex	0.000247	ACO2,BMF,CCL2,CXCL8,IDH3A,PFKFB3,UCP2
IRF4	transcription regulator	0.000255	ARG1,CEMIP2,GATA3,ITGB1,LYST,PAX5,RHOB,SPP1,STK4
NFKBIB	transcription regulator	0.000256	CCL2,CXCL2,CXCL8,DAPK1,NFKBIA
CD40	transmembrane receptor	0.00026	A4GALT,CCL2,CCL4,CXCL8,DUSP6,HK1,IL1A,ITGB1,NDUFA4,NFKBIA,SLAMF7,TNFAIP3
TRAF2	enzyme	0.000263	BIRC2,CCL2,CCR1,CXCL8,ITGB1,TNFAIP3
CLEC1B	transmembrane receptor	0.000264	LCP2,PLCG2,SPP1
NR1H3	ligand-dependent nuclear receptor	0.000269	CCL2,CCL4,CCR1,CCR7,CTSC,CXCL2,CYTH1,HK1,LCP2,NFKBIA
IL18	cytokine	0.000275	ADA2,CCL2,CCL4,CCR7,CXCL8,IDO1,IL1A,SPP1,TXK
POLR2A	enzyme	0.00028	BMF,NFKBIA,SRSF6,TNFAIP3,UHMK1
APOE	transporter	0.000282	CCL4,CSF2RB,GATA3,IL10RB,IL1A,LIPA,MSR1,NCF2,SOD2,SPP1,TNIP1,UCP2,ZYX
C3	peptidase	0.00032	CCL2,CCL4,CXCL2,CXCL8,IL1A,UCP2
REL	transcription regulator	0.000328	AHR,AP5Z1,CCL2,CCL4,CXCL8,EXOSC1,NFKBIA,SOD2,TNFAIP3,TNFRSF13C
RNF31	enzyme	0.000334	CCL2,CCL4,CXCL2,CXCL8,IL1A
LINC00662	other	0.00034	ARG1,CD163,MRC1
SLC7A2	transporter	0.00034	ARG1,CCL4,CXCL2
PGLYRP2	transmembrane receptor	0.00034	CCL2,CCL4,CXCL2
SENP7	peptidase	0.000354	BIRC2,CXCL8
DGKH	kinase	0.000354	CCL2,CXCL8
TJP1	other	0.000354	CCL2,YBX3
HSPB3	other	0.000354	CCL2,CXCL8
NBR1	other	0.000354	GATA3,METTL14
ERC1	other	0.000354	CXCL8,NFKBIA
TIGAR	enzyme	0.000354	CCL2,TNFAIP3
CNTFR	transmembrane receptor	0.000354	CXCL8,IL1A
CCL11	cytokine	0.000363	CCL2,CCL4,CXCL2,CXCL8,ITGB1
NFKBIA	transcription regulator	0.000375	BIRC2,CCL2,CCR1,CXCL2,CXCL8,CYP1B1,DUSP6,ERAP2,HPSE,IL1A,ITGB1,NFKBIA,SOD2,TNFAIP3
PSMB11	peptidase	0.000415	CCR7,HPSE,PARVB,PIK3R5,RHOB,THBS1,TNFRSF21
mir-21	microRNA	0.000423	CCL2,CLEC5A,CXCL2,GATA3,IDO1,LGALS3BP,NIFK,NLRC5,OAS2,RHOB,SELENOP,SOD2
TCL1A	transcription regulator	0.000437	CCR1,CTSC,CTSH,LY9,MSR1,SLC15A3
IRF6	transcription regulator	0.000463	ARG1,CCL2,CXCL8,MRC1,SOD2
PSEN1	peptidase	0.000472	ACO2,CCL4,CLTC,CTSC,CXCL2,CYFIP2,EMP1,GOT2,HK1,MSR1,NCSTN,RBPJ,WARS1
TLR9	transmembrane receptor	0.000479	CCL4,CCR7,CXCL2,CXCL8,IDO1,IFI44L,IL1A,OAS2
FSH	complex	0.000484	AHR,CYFIP2,DAPK1,PRKAR1A,PSMD3,PTP4A1,RAB27A,RHOB,THBS1,TMBIM6,TNFAIP3,TP53I11,YBX3
IL12 (complex)	complex	0.000494	AHR,CCL2,CCL4,CCR7,CXCL8,GATA3,GCNT2,IDO1,TXK
WT1	transcription regulator	0.000497	CCL2,CSF1R,ELK4,NCSTN,NUP98,RALGPS2,RBPJ,SRSF6,THBS1,WARS1
OSM	cytokine	0.000497	AHR,ARG1,ARHGEF2,CCL2,CTSH,CXCL2,CXCL8,CYP1B1,DAPK1,ETS2,MRC1,PFKFB3,PTP4A1,SPP1,STK4,TMBIM6
TNFRSF1A	transmembrane receptor	0.000498	CCL2,CCL4,CXCL2,CXCL8,GATA3,IL1A,SOD2,TNFAIP3
IL17RA	transmembrane receptor	0.000499	CCR1,CXCL2,CXCL8,IL1A
RIPK1	kinase	0.000501	ARG1,CXCL2,CXCL8,MRC1,TNFAIP3
C5	cytokine	0.000527	CCL2,CCL4,CXCL2,CXCL8,IL1A,NFKBIA,TNFAIP3
CD74	transmembrane receptor	0.000532	CD84,CXCL8,TNFRSF13C
KLK1	peptidase	0.000532	ARG1,NCF2,SOD2
USP22	peptidase	0.000541	CLEC5A,CSF2RB,MRC1,MSR1,NCF2
TNFRSF8	transmembrane receptor	0.000541	CCL4,CCR7,CTSC,CXCL8,LCP2
LPL	enzyme	0.000541	CCL2,CXCL8,MSR1,THBS1,UCP2
IGF2	growth factor	0.000561	ARHGEF2,CYP1B1,NFKBIA,RHOB,RWDD4,SELENOP,SPP1,TGFBI
Klrk1	transmembrane receptor	0.000623	CCL4,SEMA4A,SPP1,TXK
BCL3	transcription regulator	0.000628	CXCL2,CXCL8,GATA3,IL1A,NFKBIA
ESRRA	transcription regulator	0.00063	CTSH,ETS1,HDAC7,HK1,IDH3A,LIPA,NRP2,SPP1
Glucocorticoid-GCR	complex	0.000649	CCL2,MRC1,THBS1
PSMB8	peptidase	0.000649	IL1A,NFKBIA,TNFAIP3
VEGFA	growth factor	0.00065	CCL2,CSTB,CXCL2,CXCL8,ETS1,ETS2,HK1,ITGB1,SOD2,SPP1,THBS1
N-cor	group	0.000655	CCR1,CXCL2,HEBP1,IL1A,RGL1,RHOB
Ttc39aos1	other	0.000675	CCL4,LGALS3BP,MSR1,OAS2,SLC15A3
KDM1A	enzyme	0.000691	CCL2,CCL4,CD84,CTSC,LCP1,LGALS3BP,LY9,NLRC5,THBS1,UCP2
CORT	other	0.000692	CCL4,CCR1,CCR7,IL1A
Rsk	group	0.000703	CXCL2,CXCL8
chitinase	group	0.000703	CCL2,CXCL8
CHIA	enzyme	0.000703	CCL2,CXCL8
GZMA	peptidase	0.000703	CCL2,CXCL8
HSPB6	other	0.000703	CCL2,CXCL8
ITGAX	transmembrane receptor	0.000703	CCL4,CXCL8
IRF7	transcription regulator	0.000706	CMPK2,IDO1,IFI44L,IL1A,OAS2,PARP12,TMBIM6,TPST1
PRKAA1	kinase	0.000724	ARG1,CXCL8,NCF2,NFKBIA,SOD2,UCP2,ZYX
FAS	transmembrane receptor	0.000732	BIRC2,CCL2,CCL4,CCR1,CXCL2,CXCL8,IL1A,IQGAP2,NFKBIA,PTP4A1,RALBP1,SPP1
TLR5	transmembrane receptor	0.000767	CCL4,CXCL2,CXCL8,IL1A
IL7R	transmembrane receptor	0.00077	AHR,CCR7,CXCL8,DAPK1,ETS2,PAX5
CYLD-AS1	other	0.000777	CYP1B1,IL1A,NFKBIA,PGD,SRXN1
IL-17f dimer	complex	0.000782	CCL2,CCL4,IL1A
NBEAL2	other	0.000782	CCL4,CXCL2,THBS1
C5	other	0.000782	CCL4,CXCL2,ITGB1
GNAS	enzyme	0.000788	CCR7,CXCL2,ETS2,HDAC7,KCTD12,SPP1,THBS1,ZYX
CD44	other	0.000788	BIRC2,CCL4,CCR7,CLEC5A,IL1A,SPP1,THBS1,ZYX
CSF3	cytokine	0.000813	ARG1,CCR7,CXCL2,CXCL8,DUSP6,ERAP2,ETS1,RAB27A,TNFAIP3
CX3CR1	G-protein coupled receptor	0.000817	EMP1,ENTPD4,FYCO1,IL1A,KIF21B,MSR1,PRDM2,STX3
BRAF	kinase	0.00082	A4GALT,BIRC2,BMF,CSF1R,CXCL2,CXCL8,GCNT2,IL1A,ITGB1,THBS1
ADAM17	peptidase	0.000825	CXCL2,CXCL8,ITGB1,PGD,RALGPS2,SPP1,ZYX
CGAS	enzyme	0.000847	ARG1,CXCL8,IFI44L,IL1A
MEOX2	transcription regulator	0.000847	CCL2,CXCL2,CXCL8,TNFAIP3
KRT17	other	0.000847	CCL4,CCR1,CXCL2,SPP1
F2RL1	G-protein coupled receptor	0.000856	CCL2,CXCL2,CXCL8,DUSP6,IL1A,RAB27A
IKBKG	kinase	0.00086	CCR1,CXCL2,CXCL8,DUSP6,IL1A,NFKBIA,TNFAIP3
SMAD3	transcription regulator	0.000886	ARHGAP27,CCL2,CCL4,DAPK1,GATA3,ITGB1,NET1,RHOB,SPP1,THBS1,ZYX
NOTCH1	transcription regulator	0.000892	BIRC2,CD84,CSF1R,CSF2RB,CXCL8,GATA3,IL1A,ITGB1,PFKFB3,SPP1
GLI2	transcription regulator	0.000901	CCL4,CCR1,CXCL2,GATA3,ITGB1,SPP1
EGR1	transcription regulator	0.00091	CCL2,CCL4,CCR1,CXCL2,CXCL8,HPSE,SOD2,SPP1
STAP2	other	0.000931	CCR1,CCR7,CXCL2
CBS/LOC102724560	enzyme	0.000931	CCL2,GOT2,SOD2
SAA	group	0.000934	ARG1,CCL2,CXCL8,MRC1
FCER1G	transmembrane receptor	0.000934	CCL4,CXCL8,GATA3,IDO1
IKZF1	transcription regulator	0.000943	CCL4,CCR1,CEMIP2,CXCL2,EMP1,GATA3,IL1A,LAP3,LGMN,PAX5
NR1H2	ligand-dependent nuclear receptor	0.000948	CCL4,CCR7,CXCL2,HK1,MRC1,NFKBIA
MTOR	kinase	0.000979	CCL2,CCR7,CLTC,CNP,CSF1R,CXCL2,CXCL8,GATA3,HADHB,IL1A,PRKAR1A
ERBB2	kinase	0.00099	CCL4,CXCL8,DUSP6,EMP1,GATA3,GCNT2,HADHB,IL1A,ITGB1,MFNG,MRC1,NCF2,NFKBIA,PFKFB3,RHOB,TGFBI,THBS1,TNFAIP3
IKBKE	kinase	0.00102	BIRC2,CXCL2,CXCL8,IL1A,NFKBIA
CTLA4	transmembrane receptor	0.00102	AHR,CXCL8,GATA3,IDO1,SOD2
TGM2	enzyme	0.00104	CCL2,CXCL8,HDAC3,NCF2,OAS2,SLAMF7,SPP1,THBS1,TNIP1
Collagen type IV	complex	0.0011	CCL2,ITGB1,THBS1
NOD1	other	0.0011	CXCL2,CXCL8,IL1A
TNFRSF1B	transmembrane receptor	0.0011	BIRC2,CXCL2,CXCL8,MSR1,SOD2,TNFAIP3
NOS2	enzyme	0.00112	CCL2,CCL4,CD53,CTSC,CXCL2,CXCL8,LGALS3BP,NFKBIA
SAA1	transporter	0.00112	ARG1,CCL4,CXCL8,MRC1
STAG2	other	0.00112	CMPK2,IFI44L,LGALS3BP,PARP12
PTEN	phosphatase	0.00114	ACO2,ARG1,CCR7,CLTC,CXCL2,ETS1,ETS2,GATA3,HADHB,IDH3A,ITGB1,MAPKAPK3,MRC1,PFKFB3,SELENOP,SPP1,THBS1,UNC93B1
ERK	group	0.00114	BCAR3,BMF,CCL2,CCL4,CCR1,CXCL2,CXCL8,ETS1,THBS1
LGALS1	other	0.00115	AHR,CCR1,CXCL2,SPP1,TNFAIP3
DAPK1	kinase	0.00116	CCR7,CXCL8
TPR	other	0.00116	CXCL8,IL1A
HAO1	enzyme	0.00116	CXCL8,IL1A
RPS3	enzyme	0.00116	CXCL8,NFKBIA
PELI2	enzyme	0.00116	CXCL2,CXCL8
Wfdc17	other	0.00116	ARG1,MRC1
G Protein I	complex	0.00116	CCL2,CXCL8
NR3C2	ligand-dependent nuclear receptor	0.00119	ARG1,CCL2,CXCL8,CYFIP2,CYP1B1,LYST,TGFBI
FOS	transcription regulator	0.0012	AP3D1,BCAR3,CCL2,CTSH,CXCL8,IL1A,ITGB1,LGALS3BP,NCF2,NET1,PCNX1,PRPF4B,PTP4A1,SPP1,TGFBI
miR-124-3p (and other miRNAs w/seed AAGGCAC)	mature microRNA	0.00121	AHR,ATL3,CCL2,CYP1B1,HADHB,ITGB1,TMEM109,TNFRSF21,UHMK1
MHC II	group	0.00123	CCL4,CD53,DDX5,TAGAP
IL7	cytokine	0.00124	AHR,CCL2,CCL4,CXCL2,GATA3,MAPKAPK3,PAX5
AHR	ligand-dependent nuclear receptor	0.00124	A4GALT,CCR7,CD84,CSF2RB,CXCL2,CYP1B1,DUSP6,EMILIN2,IDO1,LYST,SOD2,SPP1,TGFBI,THBS1
EGF	growth factor	0.00124	BIRC2,CSF1R,CXCL2,CXCL8,DDX5,DUSP6,ETS1,ETS2,ITGB1,NFE2L1,RHOB,RPS6KA1,SPP1,THBS1
VIP	other	0.00127	CCL2,CCL4,CXCL2,CXCL8,GATA3,NFKBIA
Akt	group	0.00129	BIRC2,BMF,CCL2,CXCL8,GCNT2,NET1,NFKBIA,NRP2,RHOB,SOD2,SPP1,THBS1
mir-182	microRNA	0.00131	ARG1,CCL2,CD163,CSF1R,MRC1
ETS1	transcription regulator	0.00133	CCL2,CSF1R,ETS1,ETS2,HPSE,MSR1,SPP1,SRGN
NLRP3	other	0.00133	ARG1,CCL4,CXCL2,GATA3,MRC1,MSR1
TBK1	kinase	0.00133	CCL4,CMPK2,CXCL2,CXCL8,IL1A,OAS2
TXN	enzyme	0.00134	CXCL8,IL1A,NFKBIA,SOD2
IRF8	transcription regulator	0.00137	ACVRL1,CCR7,CSF1R,IDO1,IFI44L,MSR1,OAS2,STX3
INSIG1	other	0.0014	CCR7,CXCL2,LIPA,MRC1,RAB27A,UCP2
TAFAZZIN	enzyme	0.0014	ARG1,CCAR2,CCL2,CCR7,CXCL2,CYP1B1,LCP1,MRC1,PSMD3,THBS1
TNFSF15	cytokine	0.00146	CCR7,CXCL2,CXCL8,SPP1
mir-146	microRNA	0.00146	ARG1,CCL2,CD163,CXCL8,SUSD6,TRIO
TLR2	transmembrane receptor	0.00146	ARG1,CCL2,CCL4,CCR1,CXCL2,CXCL8,GATA3,IL1A
WWTR1	transcription regulator	0.00147	CXCL2,CXCL8,EMP1,IL1A,SPP1
LDLR	transporter	0.00148	CCL2,CCL4,CCR1,CTSC,CYTH1,IL1A,LCP2,MSR1,SPP1
Lymphotoxin	complex	0.00148	CCL2,CXCL8,IL1A
JAK2	kinase	0.0015	CCL2,CXCL8,GCNT2,LAT2,MYL12A,PAX5,THBS1
ERK1/2	group	0.00151	ARRB1,CCL2,CCL4,CCR7,CXCL8,DAPK1,ECE1,ETS1,IL1A,SPP1
TRIM24	transcription regulator	0.00153	CCL4,CMPK2,LGALS3BP,PARP12,SPP1,TGFBI
TLR3	transmembrane receptor	0.00156	CCL2,CCL4,CXCL2,CXCL8,IFI44L,LIPA,RHOB,ZBTB32
NEIL2	enzyme	0.00156	CCL2,CCL4,CCR1,CXCL2,IL1A
AGER	transmembrane receptor	0.00156	ARG1,CCL2,CCL4,CXCL2,CXCL8
SENP3	peptidase	0.00158	CCL4,CYTH1,OAS2,WARS1
mir-183	microRNA	0.00158	CMPK2,IFI44L,ITGB1,OAS2
PML	transcription regulator	0.00162	HADHB,IFI44L,IL1A,OAS2,TNFAIP3,TRIO,UCP2
IRF1	transcription regulator	0.00166	CCL2,CMPK2,CXCL2,CXCL8,IDO1,IFI44L,NCF2,OAS2
PTGER4	G-protein coupled receptor	0.00168	CCL2,CCL4,CMPK2,CXCL8,NCF2,SPP1,TAGAP
TF	transporter	0.0017	CCL2,CXCL8,NFKBIA
TNFRSF18	transmembrane receptor	0.0017	CCL2,CXCL8,IDO1
ITGA11	other	0.0017	INSIG1,SPP1,THBS1
STK11	kinase	0.00172	CCAR2,CCL2,CXCL2,CXCL8,GOT2,IL1A,NDUFA4,NET1,SPP1,TNFAIP3
PAF1	other	0.00172	IDO1,IFI44L,OAS2,SOD2
Dgk	group	0.00173	CCL2,CXCL8
HSPB2	other	0.00173	CCL2,CXCL8
ATP6V0A2	transporter	0.00173	ARG1,MRC1
SENP6	peptidase	0.00173	BIRC2,CXCL8
CD300C	transmembrane receptor	0.00173	CXCL2,CXCL8
Hrg	other	0.00173	ARG1,CCL2
TGFBR2	kinase	0.00174	CCL4,CXCL2,DPAGT1,IL1A,LBR,MRC1,MSR1,NFKBIA,NIPA2,RBPJ,SPP1,THBS1
ERG	transcription regulator	0.00177	ARHGEF2,CXCL8,DOCK10,ETS1,RALGPS2,SPP1,SVIL,THBS1
miR-155-5p (miRNAs w/seed UAAUGCU)	mature microRNA	0.00181	BACH1,CCL4,CSF1R,CXCL2,CXCL8,ETS1,IL1A
Jnk	group	0.00194	BMF,CCL2,CCL4,CCR7,CXCL8,ETS1,IL1A,SOD2
IL17a dimer	complex	0.00194	CCL2,CCL4,IL1A
VIM	other	0.00194	CCL2,ITGB1,MFNG
SUPT20H	other	0.00194	CCL4,CXCL8,NFKBIA
USF1	transcription regulator	0.00195	GATA3,PRKAR1A,SPP1,TNFAIP3,UCP2
MAP3K14	kinase	0.00195	CXCL2,CXCL8,IL1A,NFKBIA,TNFAIP3
PNPT1	enzyme	0.002	CMPK2,CXCL8,LGALS3BP,PARP12
Ciap	group	0.0022	CCL4,CXCL2,IL1A
HSPB1	other	0.0022	CXCL2,CXCL8,IL1A
PTAFR	G-protein coupled receptor	0.0022	CCL2,CXCL2,CXCL8
SENP1	peptidase	0.0022	ARG1,IDH3A,UCP2
KITLG	growth factor	0.00222	CCL2,CCL4,CXCL2,CXCL8,CYTH1,IL1A,NFKBIA,PARVB,UCP2
BCR (complex)	complex	0.00229	APBB1IP,CCL4,CCR7,FCRL1,HK1,ITGB1,RBPJ,SLAMF7,TNFRSF13C,TNIP1
PNPLA2	enzyme	0.00229	ACO2,ARG1,MRC1,MSR1,UCP2
LRP6	transmembrane receptor	0.00232	CXCL2,IDO1,IL1A,SPP1
NOX4	enzyme	0.00232	BMF,CCL2,CXCL8,NCF2
cAMP-Gef	group	0.00241	CCL2,CYP1B1
TCIM	other	0.00241	CXCL8,IL1A
IL18RAP	transmembrane receptor	0.00241	CXCL8,IL1A
NKRF	transcription regulator	0.00241	CCL2,CXCL8
Histone h4	group	0.00245	CCL4,CXCL8,HPSE,IL1A,SPP1,TNFAIP3
MITF	transcription regulator	0.00247	ACO2,AP1G1,AP3D1,CXCL8,DAPK1,FAM53B,LYST,RAB27A,TMC6
JINK1/2	group	0.00248	CXCL8,IL1A,RHOB
TASL	enzyme	0.00248	CCL2,CXCL8,SLAMF7
IL32	cytokine	0.0025	CCL2,CCL4,CXCL8,IL1A
LEP	growth factor	0.0025	CCL2,CXCL8,DUSP6,ECE1,GOT2,LBR,LIPA,NCF2,SELENOP,SOD2,SPP1,THBS1,UCP2
IGF1	growth factor	0.0026	CCL4,CNP,CXCL8,CYFIP2,CYP1B1,DDX5,DUSP6,EIF4B,IL1A,NCF2,NFKBIA,SPP1,TGFBI,THBS1,YBX3
FLCN	other	0.00265	APBB1IP,CEMIP2,CTSC,LCP1,LIPA,SOD2
SP1	transcription regulator	0.00267	ACVRL1,CCL2,CXCL8,CYP1B1,HDAC3,HPSE,IL1A,LIPA,MRC1,NCF2,NFKBIA,SOD2,SPP1,TNFAIP3
ITK	kinase	0.00267	AHR,CXCL8,GATA3,LAT2,SLAMF7
PELP1	other	0.00267	CTSH,CXCL8,IL1A,LCP1,NIBAN1
CD86	transmembrane receptor	0.00268	CCL4,IDO1,NFKBIA,TNFAIP3
MIR31HG	other	0.00278	CXCL2,CXCL8,IL1A
IL36G	cytokine	0.00278	CXCL2,CXCL8,MRC1
TAF4B	transcription regulator	0.00278	NFKBIA,SPP1,TNFAIP3
CLEC4E	other	0.00278	CCL4,CLEC5A,CXCL2
IRF5	transcription regulator	0.00281	CCL4,CMPK2,CXCL2,OAS2,PARP12
TNFAIP3	enzyme	0.00287	CXCL8,IL1A,NFKBIA,TNFAIP3
SMYD1	transcription regulator	0.00287	ACO2,GOT2,IDH3A,PGD
HDAC1	transcription regulator	0.00287	BMF,CSF1R,CXCL8,GABARAPL1,IL1A,NFKBIA,PFKFB3,RHOB,SPP1
DRD2	G-protein coupled receptor	0.00295	CCL2,CSF1R,CXCL2,NFKBIA,THBS1
NR0B2	ligand-dependent nuclear receptor	0.00298	ARG1,CD163,PIK3R5,PLCG2,SPP1,TNFAIP3
ELAVL1	other	0.003	GATA3,LGALS3BP,NFKBIA,OAS2,PLCG2,PSAP,VAPB,WARS1
FCGR2A	transmembrane receptor	0.00307	CCL2,CCL4,CXCL2,CXCL8
Ap1	complex	0.0031	CCL2,CCL4,CXCL8,DUSP6,ETS1,IL1A,MSR1
CD300LF	other	0.0031	CXCL8,HK1,IL1A
TLN1	other	0.0031	CCL4,IL1A,ITGB1
LTBP1	other	0.0031	BMF,CCR7,GATA3
DTX1	transcription regulator	0.0031	DUSP6,SPP1,UHMK1
CTNNB1	transcription regulator	0.00311	BMF,CCL4,CXCL2,CXCL8,CYFIP2,CYP1B1,F13A1,FBRS,GATA3,HDAC3,IDO1,IL1A,ITGB1,LAP3,LIPA,NDUFA4,NRP2,PSAP,RPS25,SPP1
mir-873	microRNA	0.00319	CCL2,TNFAIP3
FEM1A	transcription regulator	0.00319	CCL4,CXCL2
ETV3	transcription regulator	0.00319	CCL2,SPP1
IKBKB-DT	other	0.00319	CXCL8,IL1A
NONO	transcription regulator	0.00322	CMPK2,IDO1,IFI44L,LGALS3BP,OAS2,SLAMF7
NODAL	growth factor	0.00345	ARG1,CCR7,MRC1
CNR2	G-protein coupled receptor	0.00345	CCL2,CCR7,CXCL8
KDM5A	transcription regulator	0.00347	ACO2,ITGB1,MRPL9,NDUFA4,PGD,SOD2
PPARGC1A	transcription regulator	0.00348	ACO2,CTSC,EMILIN2,GOT2,IDH3A,IL1A,INSIG1,ITGB1,LIPA,NFKBIA,SOD2,UCP2
MKNK1	kinase	0.00352	AP3D1,ETS1,GPS1,KCTD12,KIF21B,TMBIM6,TTC3
SOX2	transcription regulator	0.00354	AHR,CEMIP2,CNP,CSF1R,CXCL8,DOCK10,ETS2,GATA3,NAAA,PARVB,RBPJ,SPP1,TTYH2
CAT	enzyme	0.00372	CCL2,CXCL8,CYP1B1,THBS1
SERPINF1	other	0.00372	CXCL8,NFKBIA,SOD2,THBS1
Ccl2	cytokine	0.00372	CCL4,CXCL2,ETS1,SPP1
CDKN2A	transcription regulator	0.00373	CCL2,CCL4,CCR7,DDX5,GATA3,IL1A,MRC1,PAX5,RAB27A,TGFBI
BMP10	growth factor	0.00373	CCR1,CMPK2,MSR1,NFKBIA,THBS1
SLC15A4	transporter	0.00373	CCL2,CNP,CXCL8,DOCK10,MSR1,SLAMF7
CD276	other	0.00382	CXCL8,IDO1,OAS2
IL1RL1	transmembrane receptor	0.00382	ARG1,CXCL8,MRC1
CLEC4A	transmembrane receptor	0.00396	IL1A,LIPA,MRC1,MSR1
SOCS1	other	0.00401	ARG1,CCL2,CCR7,CXCL2,CXCL8,OAS2
HRAS	enzyme	0.00407	CHST11,CTSC,CXCL2,CXCL8,DUSP6,ETS1,HADHB,IL1A,IQGAP2,ITGB1,MYL12A,NFKBIA,RHOB,SPP1,THBS1,UBASH3B
IDO	group	0.00407	CCR7,IDO1
PSMB9	peptidase	0.00407	NFKBIA,TNFAIP3
PI3	other	0.00407	CXCL8,NFKBIA
PRTN3	peptidase	0.00407	CCL2,CXCL8
IL22RA1	transmembrane receptor	0.00407	CXCL8,SOD2
STAT2	transcription regulator	0.0042	CXCL8,OAS2,RBX1,WARS1
PAX5	transcription regulator	0.0042	BLK,CSF1R,PAX5,TNFRSF13C
MUC1	other	0.0042	ARG1,CXCL8,MRC1,NFKBIA
BDNF	growth factor	0.00422	AP3D1,DUSP6,GPS1,KIF21B,PFKFB3,SOD2,SPP1,THBS1,TMBIM6,TTC3
PLA2G10	enzyme	0.00427	ARG1,CCL2,ETS2,GATA3,MRC1
PRL	cytokine	0.00429	CCL2,CMPK2,CTSH,CXCL2,DDX39B,IFI44L,OAS2,PARP12,SPP1
CREBBP	transcription regulator	0.00434	CCR7,CD53,CXCL8,EVL,KMO,LGALS3BP,NFKBIA,RGL1,RPS6KA1,SOD2,TNFAIP3
IL22	cytokine	0.00446	CCL4,CXCL2,CXCL8,IL1A,PFKFB3,SOD2
SLC22A5	transporter	0.00462	ACVRL1,HADHB,TGFBI
PTPN22	phosphatase	0.00462	ARG1,CXCL8,MRC1
IGF1R	transmembrane receptor	0.00469	CD53,CD84,EMP1,IL1A,NDUFA4,PRKAR1A,SFMBT2,SPP1,TGFBI
NFkB (family)	group	0.00473	CCL2,CCL4,CXCL8,TNFAIP3
GATA3	transcription regulator	0.00481	BMF,CCL4,CCR1,CSF1R,ETS1,GATA3,PAX5,VAPB
ADCYAP1	other	0.00493	CCL4,CXCL2,GATA3,HK1,NFKBIA,RHOB,TGFBI,UCP2
IFNB1	cytokine	0.00502	CCL2,CCL4,CMPK2,CXCL2,CXCL8,IDO1,OAS2,SPP1,THBS1
THAP11	transcription regulator	0.00505	ATL3,LCP1
FRS3	other	0.00505	CCL2,CCL4
CD244	transmembrane receptor	0.00505	CCL4,CXCL8
LGALS8	other	0.00505	CCL2,CXCL8
MIR320	group	0.00505	EMILIN2,ETS2
miR-30a-3p (and other miRNAs w/seed UUUCAGU)	mature microRNA	0.00505	CEMIP2,THBS1
mir-326	microRNA	0.00505	ETS1,HDAC3
GRM5	G-protein coupled receptor	0.00505	SOD2,THBS1
CXCL16	cytokine	0.00505	CCL2,CXCL8
NFKBIE	transcription regulator	0.00505	CCL2,CXCL8
HSPA1A/HSPA1B	enzyme	0.00505	CXCL2,CXCL8
collagenase	group	0.00506	CCL4,CXCL2,IL1A
TIRAP	other	0.00506	CCL4,CXCL2,CXCL8
GPR174	G-protein coupled receptor	0.00528	CCR7,CYTH1,ETS2,KCTD12,ZYX
mir-34	microRNA	0.00528	CSF1R,EMP1,LYST,PFKFB3,SLC4A7
NFE2L2	transcription regulator	0.00547	AHR,CCL4,CXCL2,CXCL8,DDX39B,IL1A,NCF2,NFE2L1,PGD,PSMD3,SOD2,SRGN,SRXN1
CARD9	other	0.00552	CCR1,CXCL2,IL1A
PRKCZ	kinase	0.00552	CXCL8,ETS1,NFKBIA
IL2RG	transmembrane receptor	0.00559	ETS1,MFNG,RHOH,TXK
MAP3K7	kinase	0.00559	CXCL2,CXCL8,ITGB1,OAS2
NfkB-RelA	complex	0.006	CCL2,CXCL8,NFKBIA
OSCAR	other	0.006	CXCL2,CXCL8,IL1A
F3	transmembrane receptor	0.006	ARG1,CCL2,CXCL8
FOXO1	transcription regulator	0.00612	CCL4,CCR7,CXCL8,GABARAPL1,IL10RB,LCP2,NDUFA4,NRP2,PAX5,SOD2,THBS1,UBASH3B
IFN Lambda	group	0.00613	CXCL2,OAS2
FXN	kinase	0.00613	ACO2,SOD2
SFRP5	transmembrane receptor	0.00613	CCL2,CXCL8
PLA2G1B	enzyme	0.00613	CXCL8,UCP2
STC1	kinase	0.00613	CSF1R,UCP2
miR-208a-3p (and other miRNAs w/seed UAAGACG)	mature microRNA	0.00613	ETS1,SPP1
COPA	transporter	0.00613	CXCL8,IL1A
PIK3CB	kinase	0.00613	HK1,IDO1
TNNI3	transporter	0.00613	CCL4,CCR1
LY6E	other	0.00613	CXCL8,NFKBIA
ENTPD1	enzyme	0.00613	CXCL2,CXCL8
ELF2	transcription regulator	0.00613	BLK,CCL2
miR-125b-5p (and other miRNAs w/seed CCCUGAG)	mature microRNA	0.0062	ARG1,BMF,ENTPD4,LCP1,LIPA
SOX4	transcription regulator	0.00642	BCAR3,BLK,CD53,CEMIP2,EMP1,EVL,TMEM131L
ID3	transcription regulator	0.00642	BLK,CCR1,CCR7,CSF2RB,CXCL8,ETS2,PIK3R5
CXCL12	cytokine	0.00642	CCL2,CXCL8,IL1A,ITGB1,LCP2,SEPTIN7,THBS1
TNFSF12	cytokine	0.00645	CCL2,CCR1,CXCL2,CXCL8,NFKBIA
ESR2	ligand-dependent nuclear receptor	0.00646	CCL2,CEMIP2,CXCL8,EXOSC1,HEBP1,ITGB1,LAP3,LGALS3BP,PARP12,SPP1,SRXN1,TP53I11,ZBTB17
ETV4	transcription regulator	0.00652	CXCL8,HPSE,SPP1
mir-96	microRNA	0.00652	CMPK2,IFI44L,OAS2
NDRG1	kinase	0.00652	CXCL2,CXCL8,IL1A
IL36A	cytokine	0.00652	CXCL2,CXCL8,IL1A
PTPN6	phosphatase	0.00656	CCR7,CXCL8,ETS1,NCF2
CX3CL1	cytokine	0.00661	CCL2,HPSE,IL1A,LGALS3BP,MSR1,SPP1
HMOX1	enzyme	0.0067	CCL2,CXCL2,CXCL8,MRC1,MSR1
PDGFB	growth factor	0.0069	CXCL8,HDAC7,SPP1,THBS1
NR1I3	ligand-dependent nuclear receptor	0.00696	AHR,FBRS,HK1,INSIG1,PGD
TCF3	transcription regulator	0.00702	AP3D1,CSF1R,ETS1,ETS2,GATA3,PAX5,PLCG2,PSAP,SELENOP,SEMA4A,SLAMF7
NFAT5	transcription regulator	0.00704	CCL2,CCR1,NFKBIA,SPP1,TNFAIP3,TNFRSF21
mir-130	microRNA	0.00705	ARG1,CCL2,MRC1
NCSTN	peptidase	0.00705	CD84,CSF1R,CSF2RB
BECN1	other	0.00705	BMF,SOD2,SPP1
AGT	growth factor	0.00707	ARG1,BACH1,CCL2,CCL4,CCR7,CXCL2,CXCL8,ECE1,ETS1,IL1A,ITGB1,MSR1,NCF2,NFKBIA,SOD2,SPP1,TGFBI,THBS1,UCP2
FOXO4	transcription regulator	0.00723	GABARAPL1,IL10RB,LCP2,NRP2,SOD2
NCOA2	transcription regulator	0.00725	AHR,CCL4,CCR7,IL1A,NFKBIA,SRXN1
cytokine	group	0.00725	BMF,CCL2,CCR7,CXCL8,IDO1,SOD2
ETS2	transcription regulator	0.00726	CSF1R,HPSE,MSR1,SPP1
IL1R2	transmembrane receptor	0.0073	CXCL2,CXCL8
ATXN3	peptidase	0.0073	HDAC3,SOD2
KRIT1	other	0.0073	SOD2,THBS1
ST14	peptidase	0.0073	CXCL2,CXCL8
TANK	other	0.00761	CXCL2,CXCL8,IL1A
PRNP	other	0.00763	AHR,CCL2,ETS2,NFKBIA
NFATC2	transcription regulator	0.0077	CCR7,CMPK2,CXCL2,GATA3,IL1A,NFKBIA,ZBTB32
MAP3K8	kinase	0.0077	ARG1,CCL4,CCR1,CXCL2,DUSP6,IL1A
IL17A	cytokine	0.00777	CCL2,CCL4,CD163,CXCL2,CXCL8,IL1A,MRC1,SPP1,TNFAIP3
MMP9	peptidase	0.00779	CXCL2,IL1A,ITGB1,SOD2,THBS1
TGFBR1	kinase	0.00808	AHR,CCL4,CCR1,CCR7,TGFBI
PRKCI	kinase	0.0082	CXCL2,HK1,IL1A
ALOX15	enzyme	0.0082	CCL4,CXCL2,IL1A
WNT3A	cytokine	0.00825	AHR,CCL2,CEMIP2,CXCL2,DPAGT1,IL1A,KCTD12,NDUFA4,THBS1
Map3k7	kinase	0.0084	CCL4,CMPK2,CXCL2,NFKBIA
TIFA	other	0.00856	CCL2,CXCL8
NFAM1	transmembrane receptor	0.00856	CCL4,IL1A
PLA2G2D	enzyme	0.00856	ARG1,MRC1
CCL21	cytokine	0.00856	CCL2,CXCL8
F10	peptidase	0.00856	CCL2,CXCL8
LETMD1	other	0.00856	CCL2,CXCL8
BRD4	kinase	0.00867	CCR1,CXCL2,CXCL8,ITGB1,SPP1,THBS1
KIT	transmembrane receptor	0.00868	CCL2,CD53,CSF2RB,IDO1,SPP1
ITPR2	ion channel	0.00881	CCL2,CCL4,CSF1R,TNFAIP3
NORAD	other	0.00881	CHST11,RHOB,THBS1
MBTD1	other	0.00881	CCL4,NFKBIA,SELENOP
HSD11B1	enzyme	0.00881	CCL2,PFKFB3,UCP2
FGFR3	kinase	0.00881	CCL4,DUSP6,SPP1
JAG2	growth factor	0.00881	CCR1,IL1A,SPP1
DPP4	peptidase	0.00881	CXCL2,IL1A,THBS1
CDKN1A	kinase	0.00892	CCL2,CXCL2,LGALS3BP,NFKBIA,PSAP,SOD2
FOXO3	transcription regulator	0.00908	AHR,CXCL8,GABARAPL1,IL10RB,LCP2,NRP2,SOD2,STK4,UCP2
Pkc(s)	group	0.00916	AHR,CCL2,CXCL8,ITGB1,LIPA,MSR1,SPP1
CLPP	peptidase	0.00923	ACO2,HADHB,IDH3A,SOD2
CPT1B	enzyme	0.00939	HK1,INSIG1,NDUFA4,NFKBIA,PFKFB3,PIK3R5,PRKAR1A
ARNT	transcription regulator	0.00944	AHR,BLK,CCR7,CYP1B1,SOD2,SPP1
SIRT1	transcription regulator	0.00958	ARG1,CMPK2,CTBP1,GABARAPL1,LGALS3BP,NLRC5,OAS2,PARP12,POLR1A,SOD2,UCP2
Mek	group	0.00962	A4GALT,BMF,CSF1R,CXCL8,DUSP6,ETS1,GCNT2,THBS1,TNFAIP3
STK40	kinase	0.00966	CCL2,CCL4,CXCL8,DUSP6
UCHL1	peptidase	0.00966	DOCK10,FCRL1,GABARAPL1,SOD2
TBX21	transcription regulator	0.00966	CCL2,CCL4,GATA3,SPP1
CISH	other	0.00966	CCL4,IL1A,SPP1,TGFBI
PPARD	ligand-dependent nuclear receptor	0.00976	ARG1,CYB561A3,GOT2,IFI44L,MRC1,MSR1,THBS1,UCP2
CNTF	cytokine	0.00985	CCR1,CXCL8,IL1A,KCTD12,MSR1,SLC15A3,SPP1
MAPK14	kinase	0.00985	CCL2,CCR7,CXCL2,CXCL8,DUSP6,SOD2,SPP1
LILRA2	other	0.00992	CXCL8,MRC1
miR-150-5p (and other miRNAs w/seed CUCCCAA)	mature microRNA	0.00992	BACH1,CSF1R
mir-375	microRNA	0.00992	CXCL2,RBPJ
FCER2	transmembrane receptor	0.00992	CCL4,CXCL8
VEGFC	growth factor	0.00992	ARG1,ITGB1
CARD14	other	0.00992	CCR7,CXCL2
ZBTB32	transcription regulator	0.00992	CSF2RB,GATA3
S100A7	other	0.00992	CCL4,CXCL8
TBX5	transcription regulator	0.0101	CCL2,CCL4,CXCL2,CXCL8
PLG	peptidase	0.0101	ARG1,CCL2,IL1A,MRC1
Laminin (complex)	complex	0.0101	CCL2,ETS2,ITGB1
CDK8	kinase	0.0101	CXCL2,CXCL8,UHMK1
CDK2	kinase	0.0101	RAB27A,TNFAIP3,UCP2
TLR7/8	group	0.0101	CCL2,NFKBIA,TNFAIP3
SATB1	transcription regulator	0.0106	CEMIP2,ETS1,GATA3,ITGB1,NIBAN1,WARS1
DDX58	enzyme	0.0106	CCL2,CCL4,CXCL8,SPP1
ANGPT2	growth factor	0.0106	ARHGEF2,CD163,ETS1,RHOB,SOD2,SRXN1,THBS1
Hsp27	group	0.0108	CD163,CSF1R,CXCL8
TNC	other	0.0108	CCL2,CCL4,IL1A
MRGPRX2	G-protein coupled receptor	0.0109	CCL4
ERMN	other	0.0109	CNP
LTB4R/LTB4R2	group	0.0109	CXCL8
NDPK	group	0.0109	CXCL8
MKK3/6	group	0.0109	CXCL8
WSX1-gp130	complex	0.0109	GATA3
OR10J5	G-protein coupled receptor	0.0109	ELK4
SSC5D	transmembrane receptor	0.0109	CXCL8
ZNF276	transcription regulator	0.0109	CYP1B1
FOXD2	transcription regulator	0.0109	PRKAR1A
PCBP3	transcription regulator	0.0109	PFKFB3
IDH3B	enzyme	0.0109	PFKFB3
HDLBP	transporter	0.0109	CSF1R
PRG3	other	0.0109	CXCL8
RND2	enzyme	0.0109	RHOB
FCN1	other	0.0109	CXCL8
DEPDC1	transcription regulator	0.0109	TNFAIP3
MACROD1	enzyme	0.0109	NFKBIA
ZNF580	transcription regulator	0.0109	CXCL8
HOOK3	other	0.0109	MSR1
MAPKBP1	other	0.0109	CXCL8
KCTD10	ion channel	0.0109	RHOB
EVX2	transcription regulator	0.0109	CXCL8
IL34	other	0.0109	CSF1R
Rho gdi	group	0.0109	RHOB
BFAR	enzyme	0.0109	TMBIM6
GPLD1	enzyme	0.0109	LGALS3BP
IVNS1ABP	other	0.0109	SOD2
MED7	transcription regulator	0.0109	TNFAIP3
KSR2	kinase	0.0109	CXCL8
CXCR1	G-protein coupled receptor	0.0109	CXCL8
mir-433	microRNA	0.0109	GATA3
mir-1258	microRNA	0.0109	HPSE
IGK	other	0.0109	CCL2
ANXA4	other	0.0109	CXCL8
DEFA5	other	0.0109	CXCL8
EPSTI1	other	0.0109	NFKBIA
NOXO1	other	0.0109	SOD2
ZNF263	transcription regulator	0.0109	ARHGEF2
TNPO2	transporter	0.0109	CXCL8
PARVA	other	0.0109	PARVB
TYMP	growth factor	0.0109	CXCL8
EBF1-FOXO1-TCF3	complex	0.0109	PAX5
PPP1R3A	phosphatase	0.0109	THBS1
MED21	transcription regulator	0.0109	TNFAIP3
TMEM9B	other	0.0109	CXCL8
VPS18	transporter	0.0109	ITGB1
ZC3H8	transcription regulator	0.0109	GATA3
ETS1-AS1	other	0.0109	ETS1
PRR13	other	0.0109	THBS1
MUC2	other	0.0109	CXCL8
YAP1	transcription regulator	0.0109	ARG1,CCR7,CXCL2,CXCL8,IL1A,MRC1,NFKBIA,RPS25,THBS1
TGFA	growth factor	0.011	CCL2,CXCL2,CXCL8,DDX5
SFTPA1	transporter	0.011	CXCL2,CYP1B1,IL1A,MRC1
GLUL	enzyme	0.0114	MRC1,MSR1
CAPN3	peptidase	0.0114	NCF2,SOD2
OGG1	enzyme	0.0114	CXCL2,IL1A
OCLN	other	0.0114	CCL2,CCL4
BRAP	enzyme	0.0114	MOB1A,STK4
CNOT3	other	0.0114	PAX5,UCP2
POLDIP2	other	0.0114	ARG1,CCL2
RHOB	enzyme	0.0114	CXCL8,RHOB
CBFB	transcription regulator	0.0115	CSF1R,LGALS3BP,LGMN,SPP1
IRAK4	kinase	0.0115	CXCL2,CXCL8,NFKBIA,TNFAIP3
CASP4	peptidase	0.0115	CCL2,CXCL2,IL1A
IL17F	cytokine	0.0115	CCL2,CXCL2,CXCL8
THRB	ligand-dependent nuclear receptor	0.012	CCL2,CCR1,CTBP1,CTSH,CXCL2,PGD,SPP1,TGFBI
IFI16	transcription regulator	0.012	CCL2,CCL4,CXCL8,NFKBIA
ALB	transporter	0.0123	CCL2,CXCL8,HPSE
miR-483-3p (miRNAs w/seed CACUCCU)	mature microRNA	0.0123	LBR,RWDD4,TMEM106C
PTPRC	phosphatase	0.0123	CCL4,CCR1,CXCL8
mir-24	microRNA	0.0123	AHR,GATA3,NET1
MAPK1	kinase	0.0124	CCL2,CCL4,CXCL8,DOCK10,EMP1,GATA3,SPP1
MXD1	transcription regulator	0.0125	ACO2,NAAA,NOP56,TNFRSF21
TAL1	transcription regulator	0.0127	CHST11,ETS1,FCRL1,GATA3,LYST,TNFAIP3,TTC3
ATF4	transcription regulator	0.0127	CCL2,CXCL2,CXCL8,RBPJ,SOD2,WARS1
PDX1	transcription regulator	0.0127	CXCL2,DUSP6,HK1,INSIG1,PTP4A1,SPP1
C1q	complex	0.0129	CCL2,CXCL8
PPARα-RXRα	complex	0.0129	GOT2,NFKBIA
LY96	transmembrane receptor	0.0129	CXCL2,CXCL8
TNFRSF25	transmembrane receptor	0.0129	CCL2,CXCL8
MAPKAP1	other	0.0129	DAPK1,OAS2
TNFRSF12A	transmembrane receptor	0.0129	CCL2,CXCL8
IL2RB	transmembrane receptor	0.0129	CCL2,ETS1
VIPR1	G-protein coupled receptor	0.0129	CCL4,CXCL2
IRAK2	kinase	0.0129	CXCL2,CXCL8
MAML1	transcription regulator	0.0129	CXCL8,IL1A
ACTN4	transcription regulator	0.0129	CCL2,CXCL8
RAS	group	0.013	ARHGEF2,CCL2,CXCL8,IL1A,SOD2
IFN alpha/beta	group	0.013	CCL2,CCR7,IDO1,MRC1
FOSL1	transcription regulator	0.013	CCL2,CCL4,CXCL8,THBS1
ZNF281	transcription regulator	0.013	CCL2,CCL4,CXCL2
DMP1	other	0.013	CXCL8,F13A1,SPP1
PIK3R1	kinase	0.0136	CCL4,CXCL8,NFE2L1,SOD2
Vegf	group	0.0138	AHR,CXCL2,CXCL8,DUSP6,EMP1,ETS1,HPSE,IL1A,INSIG1,ITGB1,SCML4,TPST1
ABCG1	transporter	0.0138	CCL4,IL10RB,INSIG1
PIK3CD	kinase	0.0138	CCL4,CXCL8,IDO1
ATG5	other	0.0141	ARG1,BMF,CTSC,HK1
PRKCA	kinase	0.0141	CCL2,CXCL2,ETS1,NFKBIA
HDAC3	transcription regulator	0.0141	ARG1,CXCL8,NFKBIA,SPP1
MAPK7	kinase	0.0141	CXCL2,CXCL8,IL1A,INSIG1
MET	kinase	0.0142	BMF,GATA3,ITGB1,SOD2,SPP1
KLF11	transcription regulator	0.0142	CCL2,HADHB,IDH3A,SOD2,THBS1
Fibrinogen	complex	0.0145	CCL2,CXCL8
ZDHHC7	enzyme	0.0145	CCL2,CXCL8
METRNL	other	0.0145	CCL4,CXCL2
SERPINC1	enzyme	0.0145	CXCL8,IL1A
CSDE1	enzyme	0.0145	CCL2,TRIO
PPP2R5C	other	0.0145	CXCL8,TNFAIP3
NCAM1	other	0.0145	NFKBIA,THBS1
GAPDH	enzyme	0.0145	CCL2,CCL4
PRDM5	transcription regulator	0.0147	ETS2,EVL,NLRC5,PAX5
mir-17	microRNA	0.0147	BIRC2,CXCL8,THBS1,TNFAIP3
POU2AF1	transcription regulator	0.0147	IFI44L,PAX5,SPP1,TNFRSF13C
LYN	kinase	0.0147	CCL4,ETS1,IL1A,NFKBIA
HOXA9	transcription regulator	0.0152	CCL2,CLTC,ETS2,LAT2,RGL1,SPP1
BCAP31	transporter	0.0155	ARG1,INSIG1,MRC1
FGF8	growth factor	0.0155	PAX5,SPP1,THBS1
FASLG	cytokine	0.0155	BIRC2,CCL2,CXCL8
OLR1	transmembrane receptor	0.0155	CCL2,NCF2,SPP1
COL18A1	other	0.0159	CCL2,ETS1,THBS1,TNFRSF21
PRKAA2	kinase	0.016	GATA3,NCF2,NFKBIA,UCP2,ZYX
PLC	group	0.0162	CCL2,CXCL8
Angiotensin II receptor type 1	group	0.0162	CCL2,CXCL8
VGLL3	other	0.0162	SPP1,THBS1
hemoglobin	complex	0.0162	CD163,CXCL8
PLCG1	enzyme	0.0162	CCL2,THBS1
PHLPP1	enzyme	0.0162	CSF1R,CXCL2
MAOA	enzyme	0.0162	CCL2,IL1A
C5AR2	G-protein coupled receptor	0.0162	CXCL2,CXCL8
SDC1	enzyme	0.0162	CXCL2,ETS1
CXCL3	cytokine	0.0162	CCL4,ITGB1
NCR2	transmembrane receptor	0.0162	CCL4,THBS1
SCARB1	transporter	0.0164	CCL2,CXCL2,SPP1
TAC1	other	0.0165	CCL2,CCL4,CXCL8,IL1A
SCD	enzyme	0.0167	CXCL8,CYP1B1,GATA3,SPP1,THBS1,UCP2
PI3K (family)	group	0.0171	CCL2,CXCL8,HK1,THBS1
NLRX1	other	0.0173	IL1A,NFKBIA,TNFAIP3
ANXA1	enzyme	0.0173	CCL2,CXCL2,CXCL8
Ifn gamma	complex	0.0177	CCL2,CXCL8,IFI44L,TNFRSF13C
mir-155	microRNA	0.0179	ARG1,CCL2,CD163,CXCL8,MRC1
EGFR	kinase	0.018	A4GALT,ARG1,CCL2,CXCL8,ERAP2,GCNT2,HNRNPDL,IQGAP2,PRKAR1A,RHOB,THBS1,TPST1
Srebp	group	0.018	PGD,UCP2
TMSB4	group	0.018	ITGB1,SPP1
Ikb	group	0.018	CCL2,TNFAIP3
IL1RL2	transmembrane receptor	0.018	CXCL2,CXCL8
PANX1	transporter	0.018	CXCL2,IL1A
GPR132	G-protein coupled receptor	0.018	ARG1,MRC1
DUSP10	phosphatase	0.018	ARG1,MRC1
miR-486-5p (and other miRNAs w/seed CCUGUAC)	mature microRNA	0.018	EMP1,UBASH3B
CXCL2	cytokine	0.018	CCL4,CXCL2
HOXD3	transcription regulator	0.018	TGFBI,THBS1
PLIN1	other	0.018	HADHB,UCP2
IFITM1	transmembrane receptor	0.018	PRDM2,SELENOP
RAPGEF3	other	0.018	CYP1B1,THBS1
YAP/TAZ	group	0.018	IL1A,NFKBIA
HDL	complex	0.0183	CCL2,CXCL8,INSIG1
ITGB2	transmembrane receptor	0.0183	CCL4,CXCL2,GATA3
PRKN	enzyme	0.0184	CCL2,CXCL2,CXCL8,IL1A
LEF1	transcription regulator	0.0184	BLK,CCL4,EMILIN2,GATA3,GCNT2,RHOH,SPP1,TNFRSF13C
26s Proteasome	complex	0.0185	AHR,ARG1,CCL2,CXCL8,PSAP
TCF12	transcription regulator	0.0185	CSF1R,ETS1,GATA3,PAX5,SEMA4A
P38 MAPK	group	0.0189	CCL2,CCR7,CXCL2,CXCL8,IL1A,RHOB,SPP1,THBS1,TNIP1
ABCB4	transporter	0.0192	CCR1,SPP1,TNFAIP3
MAP2K5	kinase	0.0192	CXCL8,INSIG1,THBS1
FHL2	transcription regulator	0.0192	ARG1,CXCL8,SPP1
CLIC4	ion channel	0.0192	CXCL2,PARP12,SOD2
RPTOR	other	0.0195	CCR7,CSF1R,DUSP6,LBR,MRC1
cyclooxygenase	group	0.0198	ARG1,MRC1
Aldose Reductase	group	0.0198	CXCL8,MSR1
SAV1	other	0.0198	CXCL2,SPP1
MAC	complex	0.0198	CXCL2,THBS1
ERVW-1	other	0.0198	CNP,CXCL8
mir-486	microRNA	0.0198	EMP1,UBASH3B
PLA2R1	transmembrane receptor	0.0198	LAP3,SOD2
PLA2G4A	enzyme	0.0198	CCL2,CXCL8
FCER1A	transmembrane receptor	0.0198	LAT2,PLCG2
TLR1	transmembrane receptor	0.0198	CXCL8,TNFAIP3
S1PR1	G-protein coupled receptor	0.0198	GATA3,IL1A
EPO	cytokine	0.0201	ARG1,GATA3,ITGB1,LCP1,MRC1,NFKBIA,SPP1,UCP2
MTORC1	complex	0.0202	AHR,INSIG1,NFE2L1
FGF10	growth factor	0.0202	CTSH,CYP1B1,IL10RB
ABCB1	transporter	0.0202	ATP13A2,CXCL2,IL1A
MAP3K1	kinase	0.0202	BIRC2,CXCL8,THBS1
NRIP1	transcription regulator	0.0202	ACO2,HADHB,IDH3A
IHH	enzyme	0.0204	CD163,CHST11,MRC1,SPP1
mir-210	microRNA	0.0204	ARG1,NDUFA4,PSAP,TP53I11
PPIF	enzyme	0.0204	CCL2,CCL4,CCR1,CXCL2
POU2F2	transcription regulator	0.0204	FCRL1,PFKFB3,SPP1,TNFRSF21
ADRB	group	0.0206	ARG1,CXCL2,INSIG1,NFKBIA,SRXN1
Insulin	group	0.021	ARRB1,CCL2,CCL4,HPSE,INSIG1,LGALS3BP,NFE2L1,NFKBIA,PFKFB3,SELENOP,SOD2,TGFBI,THBS1,UCP2
Hdac	group	0.0211	AHR,CSF1R,CXCL8,GATA3,SPP1
DNMT3A	enzyme	0.0215	ADA2,CSF1R,CXCL2,PAX5,PRDM2,SPP1
MAPK9	kinase	0.0217	CCL2,CXCL8,SOD2,TNFAIP3,ZYX
Rps15a-ps4	other	0.0217	NFKBIA
GNAS-AS1	other	0.0217	GATA3
CYRIA	other	0.0217	ITGB1
FAM168A	other	0.0217	NFKBIA
ADRM1	other	0.0217	NFKBIA
FBXO42	other	0.0217	CXCL8
AKIP1	other	0.0217	NFKBIA
ASH1L	transcription regulator	0.0217	TNFAIP3
TLN2	other	0.0217	ITGB1
PPAR ligand-PPARγ-Retinoic acid-RXR	complex	0.0217	ARG1
AFAP1L2	other	0.0217	CXCL8
CBP-ICSBP-IRF-1-PU.1	complex	0.0217	NCF2
P-TEFb	complex	0.0217	CXCL8
RPL19	other	0.0217	CXCL8
MMP10	peptidase	0.0217	CXCL2
IBSP	other	0.0217	THBS1
ZNF224	transcription regulator	0.0217	TNFAIP3
STXBP4	other	0.0217	ITGB1
GSTM1	enzyme	0.0217	CXCL8
MLIP	transcription regulator	0.0217	HK1
mir-129	microRNA	0.0217	CXCL8
miR-532-5p (and other miRNAs w/seed AUGCCUU)	mature microRNA	0.0217	NCF2
CDK10	kinase	0.0217	ETS2
S100A13	other	0.0217	IL1A
CARD8	other	0.0217	BIRC2
STK38L	kinase	0.0217	ITGB1
SIPA1	other	0.0217	ITGB1
TBC1D10A	other	0.0217	RAB27A
ING2	transcription regulator	0.0217	SPP1
CRADD	other	0.0217	CCL2
RBM3	other	0.0217	TNFAIP3
MYBPC1	other	0.0217	IL1A
ACOD1	enzyme	0.0217	TNFAIP3
GPR32	G-protein coupled receptor	0.0217	CXCL8
ITGA7	other	0.0217	ITGB1
TJP2	kinase	0.0217	YBX3
PRSS3	peptidase	0.0217	PSAP
SEPTIN5	enzyme	0.0217	SEPTIN7
LINC01410	other	0.0217	NCF2
ULK4	kinase	0.0218	CEP152,LGALS3BP
C9orf72	other	0.0218	CXCL8,NUP98
PLA2G6	enzyme	0.0218	ARG1,MRC1
ACKR1	G-protein coupled receptor	0.0218	CCL2,TNFAIP3
N4BP1	enzyme	0.0218	CCL4,CXCL2
RNASE1	enzyme	0.0218	CCL2,CCL4
NOX1	enzyme	0.0218	CXCL8,NFKBIA
MVP	other	0.0218	CXCL2,CXCL8
ADM2	other	0.0218	ARG1,MRC1
SERPINE1	other	0.0219	CXCL2,CXCL8,DUSP6,NFKBIA
IL10RA	transmembrane receptor	0.0219	ARL5A,CCR7,CLEC5A,CYFIP2,F13A1,HPSE,IL1A,NLRC5
MOG	other	0.0223	ARG1,CCR1,CXCL2
ICAM1	transmembrane receptor	0.0223	CCL4,CXCL2,IL1A
TRIM28	transcription regulator	0.0223	CCL4,CXCL8,ETS1
CLU	other	0.0223	CCL2,CXCL8,NFKBIA
NPC1	transporter	0.0223	CCR1,CSF1R,CTSH,LIPA,MRC1
MAPK3	kinase	0.0226	CXCL8,ITGB1,SPP1,THBS1
CLOCK	transcription regulator	0.0233	BPHL,ITM2C,NR1D2,THBS1,TNFRSF21,TPST1,UHMK1
Mir122a,b	group	0.0234	CCR1,CXCL2,IDO1
EIF4EBP1	translation regulator	0.0234	ARG1,CCR7,HK1
MAP2K7	kinase	0.0234	CXCL8,ITGB1,RHOB
STEAP3	transporter	0.0234	CYP1B1,GCNT2,ZYX
IRF9	transcription regulator	0.0234	CXCL8,IL1A,OAS2
MAFA	transcription regulator	0.0235	CCR7,CD53,CSF2RB,CXCL2,IL1A
ADRB3	G-protein coupled receptor	0.0238	CCL2,UCP2
SFTPD	other	0.0238	CCL2,CXCL2
CCL4	cytokine	0.0238	CCL2,CCR1
GADD45A	other	0.0238	BIRC2,CXCL2
CCN3	growth factor	0.0238	CCL2,ITGB1
TNFSF9	cytokine	0.0238	CCR7,CXCL8
LIPG	enzyme	0.0238	CCL2,MSR1
GNAQ	enzyme	0.0241	ARG1,CXCL8,EMP1,INSIG1,RHOB
LAMA4	enzyme	0.0241	ACVRL1,ITGB1,SPP1,THBS1
CD5	transmembrane receptor	0.0245	CCL4,CCR7,IL10RB
ESR1	ligand-dependent nuclear receptor	0.0252	CCL2,CCL4,CEMIP2,CXCL8,CYP1B1,HEBP1,IL1A,SPP1,TNFAIP3,TNIP1,TP53I11
ITGB1	transmembrane receptor	0.0253	CCL2,CCL4,CXCL8,THBS1,TNFAIP3
CAV1	transmembrane receptor	0.0253	ACVRL1,ARG1,CSF1R,IDO1,THBS1
HDAC2	transcription regulator	0.0253	CXCL8,GABARAPL1,IL1A,NFKBIA,RHOB
IL-1R	group	0.0256	CXCL2,CXCL8,IL1A
PTPRJ	phosphatase	0.0256	CCL4,CXCL2,IL1A
RHOA	enzyme	0.0257	CXCL8,GATA3,ITGB1,RHOB
ORMDL3	other	0.0259	CXCL8,OAS2
SIGIRR	transmembrane receptor	0.0259	CXCL2,IL1A
IL17R	complex	0.0259	CCL2,CXCL8
Pde4	group	0.0259	CCL2,CD163
CD200	other	0.0259	IDO1,MRC1
MTM1	phosphatase	0.0259	GABARAPL1,ITGB1
FPR2	G-protein coupled receptor	0.0259	CCL2,CXCL8
P2RX7	ion channel	0.0259	CCL2,IL1A
CSNK2A1	kinase	0.0259	AHR,DUSP6
Nr1h	group	0.026	CCR7,CXCL8,ECE1,LAT2,THBS1
VDR	transcription regulator	0.026	CXCL8,GATA3,IFI44L,IL1A,SPP1,UCP2,ZYX
CEBPA	transcription regulator	0.0262	ARG1,CCR1,CSF1R,OAS2,PAX5,PGD,RGL1,SOD2,SPP1,THBS1
THPO	cytokine	0.0265	CMPK2,NFKBIA,SOD2,TNFAIP3
GATA4	transcription regulator	0.027	CCL2,CCL4,CXCL2,GATA3,HK1,SPP1,TGFBI
Nfat (family)	group	0.0274	CCL2,CXCL8,DOCK10,SOD2
TFAP2A	transcription regulator	0.0274	CXCL8,LIPA,PSAP,SOD2
IL1R1	transmembrane receptor	0.0279	CXCL2,CXCL8,IL1A
EIF4B	translation regulator	0.028	CCR1,TNFAIP3
TOX	transcription regulator	0.028	AHR,CCR7
RNF138	enzyme	0.028	CCR7,IL1A
PADI2	enzyme	0.028	CXCL2,CXCL8
TNFRSF11B	transmembrane receptor	0.028	RBPJ,SPP1
TNFAIP6	other	0.028	CXCL2,MRC1
HSPD1	enzyme	0.028	CXCL2,GATA3
LILRB1	transmembrane receptor	0.028	CXCL8,ITGB1
NFATC1	transcription regulator	0.0282	AHR,CYP1B1,SPP1,THBS1
PIK3CA	kinase	0.0291	CXCL8,IDO1,ITGB1,NFKBIA
MGA	transcription regulator	0.0291	BMF,LGALS3BP,SELENOP
PRKD1	kinase	0.0291	CCL4,CXCL2,TNFAIP3
PRKCD	kinase	0.03	BIRC2,CCL2,CXCL8,NFKBIA
BCL2	transporter	0.03	CTSH,CXCL8,ITGB1,NFKBIA
BCL2L11	other	0.0302	CD84,CXCL2
ETV1	transcription regulator	0.0302	CCL2,HPSE
XIAP	enzyme	0.0302	CXCL8,SOD2
GTF2B	transcription regulator	0.0302	NFKBIA,TNFAIP3
COMMD1	transporter	0.0302	NFKBIA,PFKFB3
ZBTB18	transcription regulator	0.0302	PIK3R5,ZYX
CDK5	kinase	0.0302	CXCL2,TNFAIP3
PCYT1A	enzyme	0.0302	CXCL2,STX3
NRF1	transcription regulator	0.0304	CXCL8,IL1A,UCP2
miR-182-5p (and other miRNAs w/seed UUGGCAA)	mature microRNA	0.0304	CMPK2,IFI44L,OAS2
MYF6	transcription regulator	0.0309	CTSH,IL1A,SPP1,THBS1
TP63	transcription regulator	0.0313	ADA2,AHR,ARG1,CCR1,CXCL8,DUSP6,EMP1,IL1A,PRPF8,SELENOP,THBS1,TMBIM6
PTK2	kinase	0.0317	BIRC2,SPP1,THBS1
BCL2L1	other	0.0317	CXCL8,THBS1,TNFRSF21
PTGER2	G-protein coupled receptor	0.0318	CSF1R,IL1A,SPP1,THBS1
GLI1	transcription regulator	0.0318	CMPK2,HPSE,INSIG1,RHOB,RPS6KA1,SPP1
Convulxin	complex	0.0324	CXCL8
lipoxygenase	group	0.0324	CCL2
NIK	group	0.0324	CXCL8
DEFA1 (includes others)	other	0.0324	CXCL8
PLPP7	phosphatase	0.0324	LEMD2
ZXDC	transcription regulator	0.0324	CCL2
Il3r	complex	0.0324	CXCL8
ZNF300	transcription regulator	0.0324	CXCL8
EIF3M	translation regulator	0.0324	EIF3F
COQ7	enzyme	0.0324	ARG1
KLHL21	enzyme	0.0324	NFKBIA
G protein	complex	0.0324	CYP1B1
Trk Receptor	group	0.0324	DUSP6
TH17 Cytokine	group	0.0324	CXCL8
ACAT1	enzyme	0.0324	ITGB1
FLII	other	0.0324	CXCL8
RBBP5	transcription regulator	0.0324	ITGB1
Til1	other	0.0324	SPP1
ATP1A1	transporter	0.0324	IDO1
GNLY	other	0.0324	CCL2
YARS1	enzyme	0.0324	NFKBIA
MADD	other	0.0324	RAB27A
mir-506	microRNA	0.0324	CXCL8
mir-335	microRNA	0.0324	HDAC3
mir-920	microRNA	0.0324	CXCL8
miR-224-5p (miRNAs w/seed AAGUCAC)	mature microRNA	0.0324	CD53
Defensin Alpha	group	0.0324	CXCL8
HYAL2	enzyme	0.0324	CXCL8
MFSD8	other	0.0324	PFKFB3
CLCN1	ion channel	0.0324	HDAC7
COL7A1	other	0.0324	THBS1
SLC6A14	transporter	0.0324	IL1A
PRKAR2A	kinase	0.0324	PRKAR1A
TMSB10/TMSB4X	other	0.0324	CXCL8
ALPL	phosphatase	0.0324	SPP1
CD72	transmembrane receptor	0.0324	CCL2
SPINT2	other	0.0324	CXCL2
IL20RA	transmembrane receptor	0.0324	CXCL8
CRIP2	other	0.0324	CXCL8
PALLD	other	0.0324	ITGB1
Proteasome	complex	0.0324	NFKBIA
MST1	growth factor	0.0325	MSR1,SPP1
TGIF1	transcription regulator	0.0325	CXCL2,CXCL8
MAP3K3	kinase	0.0325	CXCL8,TNFAIP3
VCP	enzyme	0.0325	CCL2,CXCL8
SMARCC1	transcription regulator	0.0325	PAX5,SOD2
CD274	enzyme	0.033	CXCL2,IDO1,OAS2
IL25	cytokine	0.033	CCL2,CXCL8,GATA3
TET2	enzyme	0.0336	CHST11,CMPK2,CSF1R,NIBAN1
RBM20	other	0.0336	CYFIP2,DAPK1,ITGB1,PRKAR1A
POU2F1	transcription regulator	0.0346	CSF1R,SELENOP,SPP1,TNFAIP3
PTPN11	phosphatase	0.0346	CSF1R,CXCL8,NCF2,TP53I11
RNY3	other	0.0349	IFI44L,OAS2
NFAT (complex)	complex	0.0349	CCL2,SPP1
collagen type i (family)	group	0.0349	CCL2,MSR1
IL17C	cytokine	0.0349	CXCL8,IL1A
CHI3L1	enzyme	0.0349	CXCL8,EMP1
EIF2B5	translation regulator	0.0349	CNP,PPP1R15B
ADA	enzyme	0.0349	CXCL2,SPP1
RARRES2	transmembrane receptor	0.0349	CCL2,CXCL2
Mt1	other	0.0349	ETS2,NFKBIA
ZBTB16	transcription regulator	0.0349	F13A1,GATA3,HPSE,IL1A,PAX5,SPP1
SOD1	enzyme	0.0354	CSF1R,ETS2,OAS2,SOD2,SPP1,TNFAIP3,VAPB
Tcf7	transcription regulator	0.0355	BACH1,BLK,CCL4,EMILIN2,GATA3,GCNT2,PSAP,TNFRSF13C
GNA15	enzyme	0.0356	ARG1,CXCL2,CXCL8,SOD2
TSH	complex	0.0356	ARRB1,CXCL8,SOD2
MEF2C	transcription regulator	0.0359	BLK,CCL2,CCL4,CXCL2,THBS1
SMAD2	transcription regulator	0.0366	DAPK1,ITGB1,NET1,THBS1
HAND2	transcription regulator	0.037	CCL2,CCL4,CXCL2
mir-181	microRNA	0.037	CD163,CXCL8,DUSP6
RB1	transcription regulator	0.0372	ACO2,CXCL2,CXCL8,MRPL9,NDUFA4,NFKBIA,PGD,PRKAR1A,RAB27A,SOD2
CCR1	G-protein coupled receptor	0.0373	CCR1,SPP1
NTRK3	kinase	0.0373	IL1A,TNFAIP3
CFLAR	other	0.0373	CXCL8,GATA3
CD38	enzyme	0.0375	CSF2RB,PAX5,SEMA4A,SOD2,ZBTB32
LIF	cytokine	0.0376	CSF1R,CXCL2,CXCL8,HPSE,SOD2,SPP1
STAT4	transcription regulator	0.0383	ACVRL1,CCL2,CXCL2,ENTPD4,GATA3,GCNT2
ID2	transcription regulator	0.0383	CCR1,CCR7,CSF2RB,ETS2,GATA3,PIK3R5
HOXD10	transcription regulator	0.0384	HEBP1,RHOB,TTC3
YBX1	transcription regulator	0.0386	CXCL2,CXCL8,IL1A,TMBIM6
GSK3B	kinase	0.0386	BIRC2,CCL2,CXCL8,SPP1
caspase	group	0.0398	IL1A,THBS1
KDM3A	transcription regulator	0.0398	CCL2,ETS1
CBX7	other	0.0398	CXCL8,CYP1B1
AKT3	kinase	0.0398	BMF,ETS1
FABP4	transporter	0.0398	IL1A,MSR1
HSPB8	kinase	0.0398	CCL2,CXCL8
MST1R	kinase	0.0398	ARG1,CCL4
TP73	transcription regulator	0.04	BIRC2,CCL2,CCR7,CXCL2,HPSE,LCP1,PARVB,SPP1,THBS1,TP53I11
Alpha catenin	group	0.0407	CXCL2,NFKBIA,TNFAIP3,ZYX
NR4A1	ligand-dependent nuclear receptor	0.0408	ACO2,DAPK1,IDH3A,ITGB1,NFKBIA,RPS6KA1,UCP2
JAK1	kinase	0.0413	BMF,CCL2,TNFRSF21
ATM	kinase	0.0413	BIRC2,CXCL8,TNFAIP3
MEF2D	transcription regulator	0.0413	BLK,SOD2,SRXN1
SALL4	transcription regulator	0.0417	CCL4,ETS1,ITGB1,LCP2,RBPJ
GC-GCR dimer	complex	0.0423	CD163,NFKBIA
CLPB	transcription regulator	0.0423	ACO2,IDH3A
BGN	other	0.0423	CCL2,CXCL8
PTH1R	G-protein coupled receptor	0.0423	CSF1R,SPP1
CTSB	peptidase	0.0423	ARG1,CXCL2
DACH1	transcription regulator	0.0423	CXCL8,TNFAIP3
BATF	transcription regulator	0.0423	AHR,GATA3
FOXP3	transcription regulator	0.0426	CCR1,CCR7,DUSP6,GATA3,TNFAIP3
Calcineurin protein(s)	complex	0.0428	CCL4,CXCL8,SPP1
Igm	complex	0.0428	BCAR3,CXCL8,PAX5
RIPK2	kinase	0.0428	CLEC5A,CXCL2,SOD2
RHO	G-protein coupled receptor	0.0428	CSF1R,SELENOP,TNFAIP3
SKA3	other	0.043	PFKFB3
arginase	group	0.043	ARG1
ITPR	group	0.043	CYP1B1
Egfr-Erbb2	complex	0.043	CXCL8
CACTIN	other	0.043	CXCL8
HES3	transcription regulator	0.043	PAX5
CYRIB	other	0.043	ITGB1
TNIP3	other	0.043	CXCL8
Carlr	other	0.043	IL1A
PLEKHO2	other	0.043	BIRC2
PRMT6	enzyme	0.043	THBS1
HOXC5	transcription regulator	0.043	CXCL8
DUOX1	enzyme	0.043	CXCL8
receptor protein tyrosine kinase	group	0.043	SPP1
5730403I07Rik	other	0.043	ARG1
TRIL	other	0.043	CXCL8
GATAD2A	transcription regulator	0.043	ARG1
LRRC19	other	0.043	CXCL8
HHIP	other	0.043	PAX5
Mucin	group	0.043	CXCL8
Pik3r	group	0.043	CXCL8
NCF2	enzyme	0.043	SOD2
HABP2	peptidase	0.043	CXCL8
PKIA	other	0.043	PRKAR1A
UFD1	peptidase	0.043	CCL2
EAF2	transcription regulator	0.043	THBS1
mir-384	microRNA	0.043	HDAC3
mir-766	microRNA	0.043	CXCL8
LAMB1	other	0.043	ITGB1
GAS7	other	0.043	SPP1
ANKH	transporter	0.043	SPP1
TDO2	enzyme	0.043	AHR
MEP1A	peptidase	0.043	CXCL8
NPLOC4	other	0.043	CCL2
TRU-TCA1-1	other	0.043	ARG1
CASP14	peptidase	0.043	PSAP
CD58	transmembrane receptor	0.043	CXCL8
SIGLEC10	other	0.043	ETS1
PIK3C2B	kinase	0.043	ITGB1
DENR	other	0.043	CAMSAP2
WARS1	enzyme	0.043	NFKBIA
SERPINB7	other	0.043	CCL2
RAPGEF4	other	0.043	THBS1
ALX4	transcription regulator	0.043	CXCL8
LOC101927189	other	0.043	ARG1
HS6ST2	enzyme	0.043	CXCL8
BK Channel	complex	0.043	CXCL8
PRDM1	transcription regulator	0.0434	CCR7,CD53,CXCL2,IDO1,IL1A,OAS2,PAX5
MAPK8	kinase	0.0435	CXCL8,DUSP6,ETS1,SOD2,TNFAIP3
miR-141-3p (and other miRNAs w/seed AACACUG)	mature microRNA	0.0443	CYP1B1,ELMO2,ITGB1
MMP2	peptidase	0.0443	ACO2,CSF2RB,INSIG1
RARB	ligand-dependent nuclear receptor	0.0444	BIRC2,CXCL2,CXCL8,ETS1,SPP1
BMPR2	kinase	0.0449	CXCL8,SPP1
HISTONE	group	0.0449	AHR,ARG1
IFRD1	other	0.0449	HK1,SPP1
TRPV4	ion channel	0.0449	CXCL2,THBS1
CDK19	kinase	0.045	CXCL2,CXCL8,CYFIP2,IL1A
TNFSF10	cytokine	0.045	BIRC2,CXCL8,GATA3,TNFAIP3
CRH	cytokine	0.0458	ARG1,CXCL8,MRC1
KCNIP3	transcription regulator	0.0458	CCR7,IDO1,TNFAIP3
GATA2	transcription regulator	0.0459	CCL2,CSF1R,CXCL2,ETS1,F13A1,GATA3,NFE2L1,THBS1,TXK
CREB1	transcription regulator	0.0461	ARG1,CCL4,CXCL2,CXCL8,CYFIP2,MRC1,NDUFA4,NRP2,SEMA4A,SOD2,SRXN1
PTH	other	0.0462	CCL2,CXCL2,EIF4B,SLC43A2,SPP1
FLT3LG	cytokine	0.0474	CCR7,CXCL2,PAX5
Fc gamma receptor	group	0.0476	CXCL8,TNFAIP3
TRPM2	ion channel	0.0476	CXCL8,SOD2
ALDH1A2	enzyme	0.0476	SPP1,TGFBI
mir-221	microRNA	0.0476	BMF,ETS1
FKBP5	enzyme	0.0476	ARG1,UCP2
IL21R	transmembrane receptor	0.0476	CCR7,GATA3
EIF4EBP2	translation regulator	0.0476	ARG1,CCR7
FGF1	growth factor	0.0485	AHR,DUSP6,SPP1,THBS1
Growth hormone	group	0.0488	BPHL,CXCL2,HADHB,NFKBIA,PFKFB3,SPP1
POR	enzyme	0.049	AHR,HADHB,INSIG1,PFKFB3,PGD
Gsk3	group	0.049	CXCL8,SPP1,TNFAIP3
CDKN1B	kinase	0.0496	CYTH1,PAX5,SELENOP,SOD2

## Sheet: static ASE
Table S7d. Predicted upstream regulators of genes showing static ASE across all treatments
Upstream Regulator	Molecule Type	p-value of overlap	Target Molecules in Dataset
MAPT	other	7.2e-11	AARS1,ABCG2,ACTB,ACTN1,ACTR1A,ADD1,ANXA6,ATOX1,ATP5F1B,ATP5PB,CAP1,CAPN2,CCDC25,CD14,CORO1A,CTSZ,CYCS,DPY19L3,DYNLL2,EEF2,ENO1,FKBP1A,GLO1,GNG2,GPNMB,HINT1,HSPA8,LY86,NFKB2,RPL23,RPLP0,S100A6,SEPTIN3,SLC37A2,TPI1,TPT1,TUBB2B
TCR	complex	1.54e-10	ATP5F1B,ATP5PB,CBLB,CCL22,CCR5,CD38,CD5,CD6,ENO1,IL7R,ITGB7,LAMP1,LPIN2,MDH2,NFKB2,NRP1,ODC1,PLCG1,PRKACB,RASGRP1,RIPK1,RPL15,RPL6,RPLP0,RPS3,SCARB2,TPI1,ZAP70,ZC3HAV1
APP	other	6.25e-09	ABCG2,ACTB,ANXA6,ATOX1,ATP5F1B,CAP1,CCDC25,CCR5,CD68,CD82,CDC14A,CREBBP,CYCS,DPY19L3,DYNLL2,ENG,ENO1,EPAS1,FKBP1A,FN1,FOLR1,GNG2,HERPUD1,HINT1,HSPA8,IGF2R,IRF3,LAMP1,LHFPL2,MAPKAPK2,NRP1,PDE4B,PLCG1,PRKCA,PRKCB,SATB1,SLC7A11,SREBF2,TGFBR2,TPI1,TPP1,TPT1,TUBB2B,VCAN,YPEL3,YWHAB,ZNRF1
TCF7L2	transcription regulator	8.48e-09	ADD1,ALDH3A2,ARAP2,CAP1,CTNNA1,DBNDD2,DHCR24,EPAS1,FAM91A1,FKBP1A,FN1,KIF5B,LAMP1,MAP4K4,NPC1,NPC2,PIP4K2A,POLR1D,RASGEF1B,SEMA4D,SIRT2,SMIM15,STXBP3,SYTL2,TBC1D14,TCF7,VCAN
MYC	transcription regulator	9.05e-09	ACSS1,ACTB,ACTN1,ACTR3,ADD1,ANXA6,ARL6IP1,CAPN2,CDC25B,CNBP,CPT1A,CTNNA1,CYCS,DDX11,EEF2,EFTUD2,EIF3D,ENO1,ERAP1,FN1,GAA,GGH,GLG1,ITGB5,LAMP1,MAP4K1,MAPKAPK5,NARS1,NRP1,OAT,ODC1,PARP1,POLR2G,POLR3D,PRKACB,PRKCA,RPL15,RPL23,RPL6,RPLP0,RPS11,RPS27,RPS3,S100A10,S100A6,SCPEP1,SIRT2,SLC11A1,SLC3A2,SRSF2,TAF1D,TES,TGFBR2,TPI1,VMP1
NPC1	transporter	1.43e-08	ATP6V1B2,CCR5,CD68,CD8A,CTSZ,GUSB,LAMP1,LAMTOR1,MYLIP,NPC1,NPC2,PI4K2A,PRDX1,SREBF2,VPS16,VPS39
TP53	transcription regulator	1.99e-07	ABCG2,ACADS,ACSF2,ACSS1,ACTB,ACTN1,AKR1B1,ANXA6,APAF1,ARAP2,ARHGAP45,ATP5PB,BHLHE40,C1QC,CAP1,CD82,CDC25B,CNN2,CORO1A,CPT1A,DHCR24,DYNLL1,EPAS1,ETFA,EZR,F11R,FKBP1A,FKBP5,FN1,FOXO1,GLB1,HSPA8,IL17RA,ITGB5,ITGB7,LAMP1,LPIN1,MDH2,NARS1,NFKB2,NRP1,OAT,ODC1,PARP1,PDE4B,POLB,PRKCA,PRKCB,RAC2,RPS3,SCPEP1,SERPINB6,SERPINB9,SHISA5,SIDT2,SLC66A3,SLC7A11,TGFBR2,TNFAIP8,TPP1,UBD,VCAN,VMP1,YPEL3
Immunoglobulin	complex	2.3e-07	ATP5F1B,BSCL2,C1QC,CCL22,CD14,CD300A,CD68,CD72,CD8A,CPT1A,CTSZ,CYBA,ENG,ENO1,FKBP5,FN1,FOXO1,GPNMB,GUSB,IL7R,IRF3,ITGB5,LAMP1,MDH2,MOV10,NFKB2,NRP1,PRDX1,RAC2,RPS11,RPS3,SATB1,SCP2,SLC11A1,SLC3A2,SLC7A11,SORL1,SREBF2,TSC1,UBD,VCAN,VPS16,ZAP70,ZFP36L2
CD3	complex	4.37e-07	AARS1,ACADS,ACTR3,CCL22,CCR5,CD5,CD8A,CORO1A,CYBA,CYCS,EIF4A3,FKBP1A,HINT1,HNRNPF,HSPA8,IL7R,ITGB5,ITGB7,LAMP1,MDH2,NAGA,ODC1,ORAI3,PDCD5,PDE4B,PTPRJ,RAC2,RPL6,SMPDL3B,SORL1,TCF7,TGFBRAP1
IL2	cytokine	5.48e-07	BHLHE40,CBLB,CCL22,CCR5,CD38,CD5,CD8A,CYCS,CYTH4,DAP,DHCR24,ELF1,ENO1,EPAS1,FCMR,FOXO1,HLA-DQA2,IKZF3,IL7R,ITGB7,MAPKAPK2,NDUFA12,NRP1,ODC1,PDE4B,PTPRJ,RASGEF1B,S100A4,S100A6,SATB1,SCP2,SERPINB9,SLC3A2,SYTL2,TNFAIP8,TPI1
PSEN1	peptidase	5.49e-07	ABCG2,ACTB,ATOX1,ATP2A2,ATP5F1B,C1QC,CAP1,CCDC25,CCR5,CTSZ,CYCS,DPY19L3,DYNLL2,ENO1,FKBP1A,GNG2,HINT1,HSPA8,IRF3,KIF5B,TGFBR2,TPI1,TPT1,TUBB2B
SATB1	transcription regulator	6.04e-07	ACTN1,CD8A,CTNNA1,EPAS1,FOXJ3,HBB,HSPA8,IL7R,LPIN2,NCOR1,PRKCB,RASGRP2,RIPK1,RIPOR2,RPLP0
TGFB1	growth factor	6.49e-07	ABCG2,ACSS1,ACTN1,ALDH3A2,BHLHE40,C1QC,CAP1,CCR5,CCT6A,CD14,CD300A,CD68,CD72,CLEC2D,CNN2,CYBA,DDX6,DHCR24,DYNLL1,EIF4A3,EIF4H,ENG,ENO1,FN1,FOXO1,GNG2,GNS,GUSB,HINT1,HLA-DQA2,IKZF3,IL6R,IRF3,ITGB5,ITGB7,MAP3K1,MAPKAPK2,NFKB2,NRP1,PALS2,PARP1,PHACTR1,PITPNM1,PPT1,PRKCA,RAC1,RASGEF1B,RASGRP1,RERE,RSU1,RUNX3,S100A10,S100A4,S100A6,SLC39A1,SLC3A2,SNRNP70,SREBF2,SRSF2,SYTL2,TBC1D1,TGFBR2,TPI1,VCAN,WFS1,…
IL15	cytokine	9.03e-07	ACADS,CBLB,CD38,CD5,CD8A,CORO1A,CPT1A,CREBBP,ENO1,FKBP1A,HNRNPF,HSPA8,IL7R,ITGB5,ITGB7,LAMP1,NAGA,PDCD5,PDE4B,PGM2,PTPRJ,RAC2,SORL1,TCF7,TGFBR2,TPI1
IL33	cytokine	1.89e-06	ACTB,ARFGAP3,ARHGAP30,CAMKK2,CCL22,CD72,CD82,EPAS1,IKZF3,IL7R,MIEN1,NCF4,NFKB2,NRP1,ODC1,PGM2,PLCG1,PRDX1,RASGRP1,SERPINB9,SLC11A1,SLC7A11,TPI1,VMP1
IL4	cytokine	2.06e-06	ACP5,ACTB,ANXA6,BCAT2,BHLHE40,CCL22,CCR5,CD14,CD300A,CD38,CD5,CD6,CD72,CD8A,CTNNA1,EPAS1,FKBP5,FN1,HLA-DQA2,HNRNPH3,IGF2R,IL7R,ITGB7,LPIN2,LRRC8C,MAPKAPK2,MOV10,MS4A1,NFKB2,NRP1,ODC1,PDE1B,PDE4B,PREX1,PRKCA,RASGEF1B,S100A10,SEMA4D,SERPINB6,SERPINB9,SLC39A1,TCF7,TES,TGFBR2,TPI1,ZAP70
NFE2L2	transcription regulator	2.39e-06	ABCG2,AKR1A1,CPT1A,DDX6,DYNLL1,EPAS1,ESD,FKBP5,FN1,HERPUD1,IGF2R,IL6R,ITGB7,KIFC2,LAMP1,LGALS8,LMNA,MLF2,NARS1,NCOR1,OAT,PRDX1,PRKCB,PSMD11,RPLP0,SLC7A11,TPI1
MTOR	kinase	3.79e-06	AKR1A1,AKR1B1,ATP2A2,ATP5PB,CAB39L,CYCS,ENO1,EPAS1,ETFA,FKBP1A,FN1,GLG1,MDH2,RAB11B,RAB4A,RPL23,RPL32,RPS11,UBE2B,ZAP70
CSF1	cytokine	3.83e-06	ACP5,BHLHE40,CAPN2,CCR5,CD68,DHCR24,ENO1,FN1,GPNMB,IL7R,ITGB5,LAMP1,NFKB2,PTPRJ,RIPK1,SLC37A2,SREBF2,TPI1,TPT1
TNF	cytokine	6.16e-06	ABCG2,ABR,ACADS,ACP5,ACTB,ADAR,ADGRG6,AKR1B1,APAF1,ARHGAP18,ATP2A2,BHLHE40,CCL22,CCR5,CD14,CD38,CD5,CD82,CLEC2D,CPT1A,CTSZ,CYBA,CYLD,ENG,F11R,FN1,FOXO1,GNG2,GUSB,HSPA8,IL17RA,IL7R,ITGB5,ITGB7,KARS1,KCTD13,LGALS8,LRRC8C,LRRC8D,MAP4K4,MPC1,NFKB2,NRP1,ODC1,P2RX5,PAFAH2,PARP1,PDE4B,PRKCA,RAC1,RIPK1,RNF149,RPS11,RPS3,S100A10,SAMD9,SERPINB9,SLC11A1,SLC7A11,SMPDL3A,SMPDL3B,TGFBR2,TNFAIP8,TPT1,UBD,VAV3
HRAS	enzyme	6.56e-06	ACTB,ANXA6,ASAP1,ATP2A2,ATP5F1B,C1QC,CAPN2,CNN2,CPT1A,CTSZ,FN1,GUSB,HSPA8,IL7R,ITGB5,NRP1,OXCT1,POLR2G,PREX1,PRKCA,PRKCB,RASGRP1,RPL23,RPS11,RPS27,RPS3,RSU1,S100A4,SERPINB9,VCAN,ZRANB1
LMO2	transcription regulator	8.23e-06	ACTB,ENG,GIMAP8,GOLM1,IGF2R,ITGB7,KLF11,LHFPL2,LPIN2,MAP3K1,OXCT1,PTPRJ,RASGRP1,RERE,SCARB2,STX7,TES,UBASH3A
IL5	cytokine	9.05e-06	ACP5,ANXA6,CCL22,CCR5,CD5,CHMP1A,ENO1,IL6R,ITGB7,LRRC8C,PDE4B,RASGRP2,RIPOR2,S100A4,S100A6,SNTB1,TPI1,TUBB2B
CSF2	cytokine	9.68e-06	ACP5,AKR1A1,APAF1,CCR5,CD14,CD38,CD5,CD8A,GLB1,GUSB,ITGB5,NFKB2,NRP1,NUSAP1,ODC1,PDE1B,PDE4B,RIPOR2,SERPINB9,SLC7A11,SNTB1,SORL1,SREBF2,TPI1,TPT1,UBD
LDB1	transcription regulator	1.2e-05	ACTB,ENG,GIMAP8,GOLM1,IGF2R,ITGB7,KLF11,LHFPL2,LPIN2,MAP3K1,OXCT1,PTPRJ,RASGRP1,RERE,SCARB2,STX7,TES,UBASH3A
SREBF1	transcription regulator	1.21e-05	AARS1,ACADS,ATOX1,BHLHE40,CD14,CYCS,DPY19L3,FN1,FOXO1,GLB1,GPNMB,LPIN1,NPC1,OAT,RPLP0,RPS27,SREBF2
KLF6	transcription regulator	1.27e-05	ATOX1,ATP2A2,B4GALT5,CCL22,CD38,CD82,ENG,IL17RA,IVD,MCCC2,NFKB2,NR1H2,PDE4B,SEMA4D,TPI1,VAV3,VCAN
ERBB2	kinase	1.35e-05	ACTB,BCAT2,CD82,CRYBG1,DAP,DPY19L3,ERAP1,FN1,FOLR1,GNPTAB,GTF3A,IGF2R,IL6R,KDM5B,LAMP1,MACF1,NFKB2,NPC1,NPC2,NR1H2,NRP1,PDE8A,RNF149,S100A4,S100A6,SKP1,ST3GAL1,SUN1,VCAN,WFS1,ZFP36L2
TFEB	transcription regulator	1.38e-05	ATP6V1B2,GAA,GLB1,GLMP,GNS,GUSB,HPS5,IGF2R,LAMP1,SCPEP1,TPP1
IFNG	cytokine	1.47e-05	ACSS1,ACTB,ARAP2,ATP2A2,C1QC,CCL22,CCR5,CD14,CD38,CD68,CD72,CDC25B,CLEC2D,CORO1A,CTSZ,CYBA,CYLD,ENO1,ERAP1,F11R,FKBP1A,FKBP5,FN1,GNG2,GUSB,HSPA8,IL17RA,IL6R,IL7R,IRF3,KARS1,LZTS1,NFKB2,ODC1,PHACTR1,PLCG1,PRKCA,RAC2,RARRES1,RIPK1,RUNX3,S100A10,SAMD9,SEPTIN3,SERPINB9,SLC11A1,SLC7A11,TGFBR2,TMEM50B,TPI1,UBD
KLF3	transcription regulator	1.62e-05	ANXA6,CTNNA1,FMNL3,GIMAP8,GIT2,HBB,HNRNPF,IL17RA,ITFG2,ITGB7,PDLIM2,SCP2,SIDT2,SIGIRR,SLC66A3,SMPDL3A,SUN1,TES,VPS16,WSB1
Ige	complex	1.83e-05	ACTN1,ATP2A2,CAPN2,CCL22,CCR5,CYCS,IL7R,MAPKAPK2,NCF4,NFKB2,NRP1,PRDX1,PRKCA,RAB7B,RASGRP1,SERPINB6,SLC11A1,SLC37A2,VMP1
BCR (complex)	complex	2.22e-05	ARAP2,ATP6V1B2,CD300A,CD5,CD7,CLEC2D,ENO1,FCMR,FOXO1,NDUFA12,NFKB2,ODC1,PPP1R18,RAC2,S100A10,SEMA4D,TES,TPI1
EIF2AK3	kinase	2.29e-05	AARS1,APAF1,ARFGAP3,ATP2A2,DNAJB9,EDEM1,GOLGA5,HERPUD1,NARS1,NFKB2,TARS1,WFS1
AHR	ligand-dependent nuclear receptor	2.29e-05	ABCG2,ACP5,ACTN1,AKR1A1,ALDH3A2,APAF1,B4GALT5,C1QC,CAPN2,CCL22,CCR5,CD14,CD38,CD8A,CDC25B,ENO1,FN1,IKZF3,IL7R,PDE4B,PI4K2A,RASGRP1,TGFBR2,ZAP70
LARP1	translation regulator	2.57e-05	EEF2,RPL15,RPL23,RPL32,RPL6,RPS11,RPS27,RPS3,TPT1
GFI1	transcription regulator	2.79e-05	ANXA6,CD7,CREBBP,FOXO1,GUSB,IL6R,IL7R,ITGB7,NFKB2,RASGRP1,RIPK1,RUNX3
ZC3H12A	enzyme	3.55e-05	ARAP2,CD38,CD72,ENG,LRRC8D,NFKB2,PPP1R18,RAC2,SEMA4D,SH3BP5,TES,TNFAIP8,ZC3H12D
GRN	growth factor	3.9e-05	C1QC,CD14,CD300A,CD68,CTSZ,CYBA,GPNMB,GUSB,NPC2,SORL1
DDX3X	enzyme	4.04e-05	IRF3,ODC1,RAC1,RPL15,RPLP0,RPS3
BRD2	kinase	4.67e-05	CD300A,IL7R,PRKD3,S100A6,SATB1,TARS1,VAV3
EIF4E	translation regulator	4.77e-05	ATOX1,CCR5,CHMP1A,CTSZ,CYBA,FASTK,FN1,MAPKAPK2,NRP1,NUDT3,ODC1,POLR3D,SIRT2,SLC11A1
POLR3G	enzyme	5.12e-05	EZR,LMNA,RAC1,S100A4
CTNNB1	transcription regulator	6.17e-05	ACADS,ACAP1,ACTB,ACTR3,ALDH3A2,ARFGAP3,ATP5PO,BHLHE40,CCL22,CNN2,CPT1A,CRYBG1,CTNNA1,CTSZ,FN1,GET4,ITGB7,LMNA,NDUFA12,NFKB2,OAT,PTPRJ,RASSF5,RPL15,RPL23,RPL6,RPLP0,RPS11,RPS3,S100A4,SNRNP70,TCF7,TUBB2B,VCAN,YPEL3
HNF4A	transcription regulator	7.06e-05	ACOX3,ACTN1,ACTR1A,ACTR3,AKR1B1,APIP,ATOX1,C1D,CAP1,CAPN2,CCDC25,CCDC82,CDC14A,CNBP,CNN2,COX7C,CPT1A,CTSZ,CYLD,DNAJB9,EFTUD2,F11R,FASTKD2,FOXJ3,FOXO1,GNS,GUSB,HMGN4,HPS5,HSPA8,KARS1,KIF3B,LRRC8C,MDH2,MFSD1,MOV10,MREG,NAGA,NCOR1,PAFAH2,PEPD,PLEKHA8,POLB,PRCP,PRPF4,RAC1,RASSF5,RPLP0,RSU1,SAP30L,SCP2,SHISA5,SIRT2,SLC39A1,SREBF2,SRSF2,SSR2,TARS1,TAX1BP1,TCF7,TRAPPC4,TTC38,UBE2B,VMP1,YPEL3,YWHAB
PTP4A1	phosphatase	7.63e-05	AARS1,ACTN1,ACTR3,EEF2,FKBP1A,HNRNPF,MAP3K1,PRDX1,SRSF2,VCAN
UQCC3	other	8.07e-05	ATP11A,ATP2A2,ATP5F1B,ATP5PB,ATP5PO,ATP6V1B2,COX7C,ENO1,NDUFA12,PGAM5,TPI1
Pln	other	8.53e-05	ACTB,ALDH3A2,ENO1,EZR,PRKCA,PRKCB,TPI1
Lh	complex	8.88e-05	ACP5,ACTB,ACTN1,ATP2A2,EEF2,EZR,FKBP5,ITGB5,MAP4K4,NPC2,PI4K2A,RAB4A,RPL15,RPL23,RPL6,RPS11,SH3BP4,SLC7A11
NR3C1	ligand-dependent nuclear receptor	9.55e-05	ACTB,ACTN1,BHLHE40,CAPN2,CCL22,CCR5,CD38,CPT1A,DYNLL1,DYNLL2,FASTKD2,FKBP5,FN1,FOXO1,HERPUD1,HNRNPU,IL7R,LGALS8,LPIN1,MPC1,NFKB2,OAT,PDE4B,PRKACB,PRKCB,RERE,RIPK1,SERPINB9,SON,TNFAIP8
DSG2	other	0.000101	ARPC3,EPAS1,MACF1,RAC2
GAST	other	0.000108	HERPUD1,MDH2,NARS1,ODC1,RAC1,RUNX3,S100A6,SRSF2
FLT1	kinase	0.000141	ADD1,CAPN2,DHCR24,EPAS1,LAMP1,NRP1,TGFBR2,UBE2B
Collagen(s)	complex	0.000173	ACTB,CD68,EDEM1,FN1,HERPUD1,LAMP1
PLN	transporter	0.000179	ACTB,ALDH3A2,ENO1,EZR,PRKCA,PRKCB,TPI1
STAT6	transcription regulator	0.000222	ACP5,ACTB,CCL22,CCR5,CD38,CD72,CPT1A,FKBP5,FN1,HBB,HNRNPH3,IGF2R,ITGB7,LPIN2,MOV10,PREX1,PRKCA,S100A10,SERPINB6,TCF7,TES
EGR3	transcription regulator	0.000229	ACTN1,BHLHE40,CBLB,ESD,GNS,IL6R,NFKB2,PDE8A,PLEKHA8,PLXND1,S100A4
SRSF1	other	0.000244	ENG,FN1,LMNA,RUNX3,SRSF2
IRF4	transcription regulator	0.000249	CD68,CDC14A,EZR,HSPA8,IL17RA,IL7R,IRF2BP2,MS4A1,PRKCA,RAC1,RPL6,TCF7
TCL1A	transcription regulator	0.000249	C1QC,CD68,FKBP5,GPNMB,GUSB,IL17RA,SCARB2,SLC11A1
IL3	cytokine	0.000281	AKR1A1,CAMKK2,CD14,CPT1A,ITGB7,MLF2,NARS1,NRP1,ODC1,PDE1B,RPL6,RPS3,SLC3A2,SLC7A11,TARS1,TAX1BP1,YPEL3
Ren2	peptidase	0.00029	CYBA,CYCS,NCF4,RAC1
TP73	transcription regulator	0.000294	BHLHE40,CASS4,CD82,CDC25B,CYBA,ENG,FN1,GPNMB,IQGAP1,ITGB7,LZTS1,MAP4K4,NRP1,PARVG,PNRC1,RAB7B,SERPINB6,SHISA5,TPP1,VMP1,YWHAB
FOS	transcription regulator	0.000298	ASAP1,CD14,CD68,CREBBP,CYCS,DAP,ENO1,EPAS1,EZR,FN1,GIT2,KIF5B,MAP4K4,NFKB2,ODC1,PRDX1,RIPK1,RPLP0,S100A10,SEMA4D,SERPINB9,TPP1,TSC1
CD38	enzyme	0.000314	ANXA6,CCL22,FN1,IL6R,ITGB7,LRRC8C,RASGRP2,S100A4,S100A6,TPI1,TUBB2B
PAX3	transcription regulator	0.00033	ALDH3A2,FKBP1A,GLB1,IL6R,IL7R,NFKB2,NPC2,RAB11B,RUNX3,TAX1BP1,VCAN,ZFP36L2
STAT4	transcription regulator	0.000358	ACAP1,ACSS1,ARFGAP3,CCR5,DAP,GLG1,LPIN1,MAP3K1,S100A4,SH3BP4,SMPDL3A,SUN1,TUBB2B
TP63	transcription regulator	0.000363	APAF1,BHLHE40,CAPN2,CCL22,CD82,ENG,F11R,FN1,GPNMB,HSPA8,MAP3K1,MAP4K2,MAP4K4,PRPF4,RAC2,RASGRP1,RASSF3,S100A4,SLC7A11,TGFBR2,TNFAIP8,TPP1,TUBB2B,VMP1
Akt	group	0.000375	ADD1,B4GALT5,BHLHE40,CPT1A,EPAS1,ERAP1,FKBP5,FN1,FOXO1,GNPTAB,IL7R,ITGB5,LAMP1,LMNA,NPC1,RPL6,ST3GAL1,VCAN
KITLG	growth factor	0.000385	ACTB,ATP6V1B2,CCL22,CD14,CD68,DHCR24,HNRNPF,NFKB2,PRKCA,PRKCB,RAB4A,RING1,RPLP0,TPT1
RAC2	enzyme	0.000388	ARPC3,CAP1,CCR5,MACF1,RAC1,S100A6
mir-122	microRNA	0.000418	ACTR1A,BCAT2,FKBP1A,IQGAP1,KIF5B,SEMA4D,SERPINB6,VAV3
TMBIM6	other	0.000446	DNAJB9,EDEM1,HERPUD1,WFS1
IDH1	enzyme	0.000478	EDEM1,EPAS1,FN1,HERPUD1,MYLIP,SREBF2
FSH	complex	0.000521	ACP5,ACTB,ACTN1,ALDH3A2,ATP2A2,DNAJB9,EZR,FKBP5,FOXO1,IL6R,ITGB5,KIF5B,MAP4K4,NPC2,PI4K2A,RAB4A,SH3BP4,TGFBR2
PPARD	ligand-dependent nuclear receptor	0.00054	ALDH3A2,C1QC,CD68,CPT1A,ENO1,FN1,LPIN2,MYLIP,NR1H2,OXCT1,RASGRP1,S100A6,SCARB2,SREBF2
UCHL1	peptidase	0.000565	ANXA6,ATP5F1B,GIT2,GOLM1,LPIN1,SCP2,SMPDL3B
FLCN	other	0.000581	ABCG2,ATP5PO,BHLHE40,CTSZ,CYCS,ENG,GPNMB,NPC2,PLXND1
AIP	transcription regulator	0.000582	ADGRG6,PDE1B,PDE4B,PDE8A,RASGRP1,RGS18
SP1	transcription regulator	0.000583	ACSS1,ALDH3A2,ATP2A2,ATP5F1B,B4GALT5,CCL22,CDC25B,CYBRD1,DHCR24,ENG,EZR,FN1,HBB,IRF3,ITGB5,PARP1,PRKCA,PRKCB,RASGRP2,SIGIRR,SREBF2,TGFBR2
GCG	other	0.000689	ACADS,CPT1A,CYBA,FN1,IVD,LMNA,LPIN1,ODC1,SREBF2
CIDEC	other	0.000733	ACADS,CD68,CPT1A,CYCS,SREBF2
Tcf7	transcription regulator	0.000735	DHCR24,GSAP,IKZF3,IL7R,MAPKAPK2,PARP1,PI4K2A,PRKD3,RAB4A,RASGEF1B,S100A4,SCP2,SREBF2,SYTL2,WDFY4,ZC3H12D
CNTF	cytokine	0.00075	ACTB,ATP6V1B2,CCR5,CD14,GPNMB,IL7R,MFSD1,OXCT1,PDE1B,S100A6,SLC11A1,VAV3
SIRT6	enzyme	0.000887	CD68,FN1,IGF2R,RPL23,RPL6,SREBF2,TGFBR2
HNRNPU	transporter	0.000921	ACTB,C1QC,GPNMB,HBB,NFKB2,RAC1
TNFRSF10A	transmembrane receptor	0.000922	CD14,IL7R,PLCG1,ZAP70
PRL	cytokine	0.000947	ABCG2,ACTB,ACTR3,ADAR,ATP2A2,CAPN2,ENO1,FN1,GPNMB,HERPUD1,ODC1,SAMD9,SCP2,SHISA5
Esrra	transcription regulator	0.00103	ATP5F1B,ATP5PB,ATP5PO,CPT1A,CYCS,ENO1,EPAS1,OXCT1
IGF1R	transmembrane receptor	0.00108	ACADS,ATP5F1B,ATP5PO,CD300A,CD300C,CD38,CD68,CYCS,IGF2R,PDLIM2,S100A10,S100A4,SCP2,ZFP36L2
IL10	cytokine	0.00111	ARAP2,CCL22,CCR5,CD14,CD68,CD72,CTSZ,FKBP5,GNS,GUSB,IL17RA,IL7R,ITGB7,LAMP1,LZTS1,PDE4B,RARRES1,SLC11A1,VCAN
RICTOR	other	0.00112	ATP5F1B,ATP5PB,ATP5PO,ATP6V1B2,IL7R,PRKCA,PRKCB,PSMD11,RAC1,RPL23,RPL6,RPLP0,RPS11,RPS3
CD28	transmembrane receptor	0.00115	ACTR3,BHLHE40,CBLB,CCR5,CYCS,HINT1,HSPA8,IL7R,ITGB7,NFKB2,ODC1,ORAI3,PDE4B,PTPRJ,RPL6,TCF7
MHC II	group	0.00115	HBB,MPC1,RPL23,RPLP0,TPT1
NFU1	other	0.00115	ATP5F1B,ATP5PO,CPT1A,CYCS,PRDX1
ERN1	kinase	0.00116	ATP2A2,CPT1A,DNAJB9,EDEM1,FN1,NARS1,TMED3,WFS1
BHLHE40	transcription regulator	0.00118	AARS1,ACTN1,AKR1A1,ATP2A2,CD14,CD38,CD82,ELF1,IL17RA,IL6R,NCF4,PDE4B,PNRC1,RASGRP1,TES
ATP5IF1	other	0.00119	ACADS,ACSS1,BCAT2,ETFA,IVD,OXCT1
PPARG	ligand-dependent nuclear receptor	0.00119	ABCG2,ACADS,APAF1,ASAP1,ATP5PO,CCL22,CD68,CPT1A,CYBA,CYCS,EPAS1,F11R,FN1,IVD,KLF11,NR1H2,PEPD,SCP2,SHISA5,TGFBR2
ITGB8	other	0.00123	ITGB5,MACF1,RAC2
ETS1	transcription regulator	0.00123	B4GALT5,CD14,CRTAM,HSPA8,IL7R,PARP1,RUNX3,SERPINB6,SLC7A11,TGFBR2,ZAP70
TCF4	transcription regulator	0.00126	ANXA6,BHLHE40,CCT6A,CD38,CDC25B,EDEM1,ELF1,FOXO1,ITGB5,LEPROTL1,RASGRP2,RCBTB2,RIPOR2,SH3BP5,SHISA5,SLC66A3
VCP	enzyme	0.00126	HERPUD1,LMNA,NFKB2,OS9
EDN1	cytokine	0.00128	ACTB,ANXA6,ATP2A2,EZR,FN1,HSPA8,ODC1,PRKCA,PRKCB,TPT1,VCAN
SPI1	transcription regulator	0.00136	ACTB,C1QC,CCL22,CD14,CD68,CD72,EPB41L2,FOXO1,HSPA8,IL7R,MS4A1,NCF4,POLR1D,RUNX3
FAS	transmembrane receptor	0.00141	ARAP2,CD300C,CRYBG1,DGKZ,FOXO1,GIT2,GPNMB,HPS5,IL17RA,KIF3B,MAP4K4,PRKCB,RASGRP2,SERPINB9,SORL1,TBC1D1
HIF1A	transcription regulator	0.00142	ATP2A2,ATP5F1B,ATP5PO,BHLHE40,CCL22,CCR5,ENG,ENO1,EPAS1,FN1,IL17RA,IRF3,ITGB5,NDUFA12,NFKB2,RIPK1,SIRT2,ST3GAL1,TPI1
EGFR	kinase	0.00144	ABCG2,ACTB,B4GALT5,CRYBG1,DPY19L3,EDEM1,EPB41L2,ERAP1,F11R,FN1,HERPUD1,ITGB5,MACF1,ODC1,PLCG1,RNMT,SEMA4D,SLC7A11,SRSF2,SUN1,VCAN
CDKN2A	transcription regulator	0.00146	APAF1,APPL2,CCL22,CDC25B,FN1,GLB1,IL6R,IL7R,ITGB5,LAMP1,MS4A1,NFKB2,ODC1,S100A6,TPP1
STK11	kinase	0.00149	ADSL,AKR1A1,CCT6A,ENO1,FN1,MDH2,NFKB2,POLR1D,POLR3D,RASGRP1,SORL1,TARS1,TPI1,VAV3
FN1	enzyme	0.00162	ACP5,ADD1,CAPN2,CD8A,CORO1A,DHCR24,FN1,LAMP1,LGALS8,TGFBR2,UBE2B
MAFB	transcription regulator	0.0019	ACTB,ACTN1,CAP1,CD38,CNN2,FOXO1,IL7R,ITGB7
APOE	transporter	0.00195	ACTB,C1QC,CCL22,CCR5,CD68,COMMD6,CPT1A,ENG,FKBP5,HERPUD1,IL6R,MAP3K1,MYLIP,PRKCB,SREBF2,VCAN
CEBPA	transcription regulator	0.00197	AKR1B1,CD14,CD7,CPT1A,CTNNA1,CYCS,FOXO1,GGH,GTF3A,IKZF3,IL6R,ITGB5,MAPKAPK2,NRP1,PLXND1,RUNX3,SMPDL3A,VCAN
PHLPP2	enzyme	0.00198	CPT1A,PRKCA,PRKCB
miR-378a-3p (and other miRNAs w/seed CUGGACU)	mature microRNA	0.00198	FOXO1,MAPKAPK2,ODC1
mir-431	microRNA	0.00201	FN1,VCAN
TXN2	enzyme	0.00201	CYBA,RAC1
EPO	cytokine	0.00202	ACTB,ATP6V1B2,CTSZ,DHCR24,HBB,HNRNPF,PDLIM2,PRKCA,PRKCB,RAB4A,RPLP0,SON,TPI1,TPT1
DYSF	other	0.00207	ACTR3,CD68,CHMP1A,CYBA,FN1,S100A4,TMEM50B
HOXA3	transcription regulator	0.00209	ENG,EPAS1,IL17RA,PLXND1,RAC2
Srgn	other	0.00209	CD68,CD8A,FCMR,RINL,SERPINB9
miR-9-5p (and other miRNAs w/seed CUUUGGU)	mature microRNA	0.00218	ATP5F1B,ATP5PO,CPT1A,FN1,FOXO1,IVD
miR-291a-3p (and other miRNAs w/seed AAGUGCU)	mature microRNA	0.0022	C9orf78,HERPUD1,MED28,PRKACB,RNF149,TGFBR2,TMEM14A
miR-30c-5p (and other miRNAs w/seed GUAAACA)	mature microRNA	0.00238	ATP2A2,LRRC8C,SLC7A11,SRSF10,STX7,TCF7,TGFBR2,TMED3,VCAN
ROR1	kinase	0.00244	BANF1,CYCS,ERAP1
SLC22A5	transporter	0.00247	ITGB5,ITGB7,TGFBR2,TGFBRAP1
PML	transcription regulator	0.00248	ACADS,AKR1A1,CPT1A,DNAJB9,HBB,PRDX1,PRKCA,RSU1,SREBF2
IL1B	cytokine	0.00264	ABCG2,AKR1B1,ATP2A2,CCL22,CCR5,CD14,CD82,CTSZ,CYBA,ENG,EPAS1,FKBP5,FN1,FOXO1,GUSB,IKZF3,IL6R,IL7R,ITGB5,MAP3K1,MAPKAPK2,NFKB2,NRP1,ODC1,PDE4B,RAC2,S100A10,S100A6,SERPINB9,SIGIRR,SLC7A11,TGFBR2,TPT1,UBD,VCAN
METTL3	enzyme	0.00277	ACOX3,APAF1,CCL22,CYCS,LPIN1,MREG,SLC7A11
KRAS	enzyme	0.0028	ACTR3,ADAR,ARPC3,B4GALT5,DPY19L3,EDEM1,ENO1,ERAP1,FN1,GNPTAB,LAMP1,NCF4,NFKB2,NPC1,ODC1,PRPF19,RING1,S100A4,S100A6,SEMA4D,SLC3A2,SLC7A11,SREBF2,ST3GAL1,SUN1,TGFBR2,VCAN,VMP1
TBX21	transcription regulator	0.00287	CCR5,CD38,IL6R,IL7R,RUNX3,TGFBR2
2500002B13Rik	other	0.00296	ATP5F1B,CYCS,HINT1
EP300	transcription regulator	0.00299	ANXA6,CPT1A,FN1,FOXO1,GNG2,HBB,IL17RA,IL7R,ITGB7,LMNA,PARP1,PITPNM1,SLC7A11,TGFBR2,TRIM26,WFS1,ZFP36L2
JUN	transcription regulator	0.00299	ACP5,CD14,CD68,CYCS,EEF2,EPAS1,EZR,FN1,HNRNPU,IGF2R,IL7R,LMNA,LPIN1,NFKB2,S100A10,SERPINB9,SNRNP70,SRSF2
ENG	transmembrane receptor	0.00311	FN1,PTPRJ,RAC2,TGFBR2
TSC2	other	0.0032	ATP6V1B2,CD68,GPNMB,NPC1,NPC2,PRKCA,S100A6,SCPEP1,SMPDL3A
SMYD1	transcription regulator	0.00321	CYCS,MPC1,OAT,OXCT1,TPI1
CLOCK	transcription regulator	0.00324	BHLHE40,CD7,DNAJB9,FKBP5,GNPTAB,HACD2,LGALS8,LPIN1,POMGNT1,THUMPD1,TMED3,VSTM4
DCX	other	0.0033	ACTN1,ACTR3
DDX5	enzyme	0.00348	ATP5PB,COX7C,CYCS,NDUFA12,S100A4
CSDE1	enzyme	0.00355	APAF1,FN1,RAC1
CD40LG	cytokine	0.00358	ADAM28,ANXA6,BCAT2,CCL22,CCR5,CD38,CD8A,CDC25B,HLA-DQA2,IL7R,ITGB7,NFKB2,RUNX3,SEMA4D,UBD,ZAP70
NFKBIA	transcription regulator	0.00377	ATP11A,CD82,CDC25B,CTNNA1,CTSZ,CYBA,ERAP1,FN1,HSPA8,IGF2R,IL7R,NFKB2,POLB,RAC1,RIPK1,SORL1,TNFAIP8
ATG7	enzyme	0.00382	ARPC3,CD82,IRF3,S100A4,SLC37A2,SREBF2,TGFBR2
ALDH2	enzyme	0.00387	FN1,PARP1,SLC3A2,SLC7A11
VDR	transcription regulator	0.00389	CD14,CD38,CPT1A,IQGAP1,ITGB7,NUSAP1,ODC1,PDLIM2,PLCG1,RAC1,SERPINB6,WSB1
SIRT1	transcription regulator	0.00403	ACAP1,ACTB,ADAR,CD72,CORO1A,CPT1A,CYCS,EDEM1,ENO1,EPAS1,FCMR,FN1,FOXO1,KDM5B,PARP1,SLC7A11,SNRNP70
CASR	G-protein coupled receptor	0.0041	IQGAP1,ITGB7,NUSAP1,ODC1,PDLIM2,RAC1,SERPINB6,WSB1
PHLPP1	enzyme	0.0042	FOXO1,PRKCA,PRKCB
MYCN	transcription regulator	0.00428	ABCG2,ACTB,ARPC1B,EEF2,FN1,KDM5B,ODC1,RPL23,RPL6,RPLP0,RPS27,RPS3,S100A10,TPI1
COL5A1	other	0.00429	CNN2,FN1,ITGB5,S100A6
HTT	transcription regulator	0.00432	ATP2A2,ATP5F1B,ATP5PO,BHLHE40,CREBBP,CYCS,EEF2,FN1,FOLR1,GLO1,HSPA8,MDH2,MLF2,NDUFA12,PDE1B,PDE4B,PITPNM1,POLB,PRKACB,PRKCB,RASGRP2,SATB1,SRSF2,TPI1
BCL6	transcription regulator	0.00435	ANXA6,CD72,EPB41L2,GIT2,GOLM1,IL6R,IL7R,LMNA,LPIN1,SCP2,SMPDL3B
CDK6	kinase	0.00445	ATP6V1B2,FN1,PRKACB,PRKCB,RASSF5,TMEM50B,TSC1
26s Proteasome	complex	0.00447	APAF1,CD68,FOXO1,LAMP1,NFKB2,PRKCA,RUNX3,UBD
ERK	group	0.00449	ACP5,ACTN1,ADGRG6,EPAS1,FN1,FOXO1,MAP4K4,MS4A1,ODC1,TNFAIP8,VCAN
Sos	group	0.00461	ASAP1,CREBBP,DAP,GIT2,KIF5B,MAP4K4,ODC1,RIPK1,SEMA4D,TPP1
RBM20	other	0.00467	ATP2A2,DDX6,EEF2,FASTK,NARS1,PRKCA,RPS3
ZAP70	kinase	0.00471	CYBA,ETFA,FKBP5,SMPDL3B,SNRNP70
miR-124-3p (and other miRNAs w/seed AAGGCAC)	mature microRNA	0.00478	ANKRD27,ARPC1B,DHCR24,ERH,F11R,IQGAP1,NECAP2,RASSF5,SERPINB6,TMEM248,ZFP36L2
Snhg20	other	0.00489	FN1,PARP1
OPRK1	G-protein coupled receptor	0.00489	NRP1,PLXND1
POM121/POM121C	other	0.00489	NUP50,TPR
CREBZF	transcription regulator	0.00492	DNAJB9,EDEM1,HERPUD1
HIC1	transcription regulator	0.00506	LGALS8,SLC7A11,SMPDL3A,TMEM62,TNFAIP8
SP110	transcription regulator	0.00508	CYLD,IL6R,LMNA,PLCG1,PRKCA,RAC1,RIPK1,TCF7
COPS5	transcription regulator	0.00524	APAF1,CD82,CHMP1A,HNRNPU,KIF5B,ODC1,PDE4B,POLR2G,S100A10,S100A4,SLC3A2
POU2AF1	transcription regulator	0.0053	CCR5,CTNNA1,FOXO1,NFKB2,PLCG1,S100A10
VEGFA	growth factor	0.0055	ATP5PO,BCAT2,CD68,CREBBP,ERAP1,ETFA,FN1,KARS1,LMNA,MDH2,NRP1,PARP1,PRKCA
NOTCH1	transcription regulator	0.00552	CD14,CD68,CD82,EPAS1,GAA,HSPA8,IL7R,NCF4,NFKB2,OAT,RUNX3,TGFBR2
TLE3	other	0.0056	ATP5F1B,ATP5PB,ATP5PO,CYCS,ETFA,NDUFA12
HOXD13	transcription regulator	0.0057	FN1,RUNX3,TGFBR2
ATF4	transcription regulator	0.00593	AARS1,ABCG2,CPT1A,FN1,HERPUD1,NARS1,SLC3A2,SLC7A11,WFS1
CALCA	other	0.00615	CCL22,CYBA,EPAS1,IKZF3,IL7R,LMNA,NRP1,ODC1,SERPINB9
SIGLEC8	transmembrane receptor	0.00628	MIEN1,PGM2,PRDX1,TPI1
NLRP3	other	0.00649	CCR5,FN1,IL17RA,IRF3,LAMTOR1,NFKB2,PARP1,POLB
CRBN	enzyme	0.00656	FN1,OAT,ODC1
SP100	transcription regulator	0.00656	CD14,HBB,HSPA8
ESRRG	ligand-dependent nuclear receptor	0.0066	ATP2A2,ATP5F1B,CYCS,ENO1,LPIN1,NRP1
Interferon alpha	group	0.00663	ADAR,CBLB,CCL22,CCR5,CD38,CD72,CD8A,EDEM1,IL6R,IL7R,MAP4K4,MYLIP,NUSAP1,RIPK1,S100A6,SAMD9,SERPINB9,VCAN,ZC3HAV1
BCL11A	transcription regulator	0.00677	HBB,MAP4K1
HTR1A	G-protein coupled receptor	0.00677	FN1,TGFBR2
LDHB	enzyme	0.00677	ATP5F1B,CYCS
TGIF2	transcription regulator	0.00677	ACSS1,MPC1
GNMT	enzyme	0.00677	NPC1,NPC2
CPT1B	enzyme	0.00686	ACSS1,ATP2A2,ATP5F1B,CBLB,EPAS1,EXOC7,FOXO1,PRKACB,SCP2,TSC1
HOXA9	transcription regulator	0.00708	HNRNPU,IL7R,LY86,PRKD3,RCBTB2,SATB1,SERPINB9,TPR,WSB1
NEUROG1	transcription regulator	0.00711	CD82,EPAS1,FN1,RIPOR2,S100A4
IL2RG	transmembrane receptor	0.00711	ARHGAP45,IL7R,IRF3,MAP4K2,NPC2
PPP3CA	phosphatase	0.00733	ATP2A2,CD5,CD82,CPT1A,FN1,S100A4
miR-122-5p (miRNAs w/seed GGAGUGU)	mature microRNA	0.00757	ATP11A,FOXJ3,SLC7A11,TMED3,TMEM50B
CHROMR	other	0.00758	ADAR,B4GALT5,MOV10,NUP50,ODC1,PMM2,SCARB2,ZC3HAV1
DMD	other	0.00801	CCT6A,DGKZ,HSPA8,LGALS8,LPIN1,PAMR1,RIPOR2,S100A10,TPI1,WFDC1
CD40	transmembrane receptor	0.00804	ATP6V1B2,CCL22,CD38,CD8A,CLEC2D,COX7C,EDEM1,ENO1,IL6R,NDUFA12,NFKB2,ODC1,TPI1
PRKCB	kinase	0.00806	CYCS,FN1,FOXO1,PRKCB,TGFBR2
HMGXB4	other	0.0085	B4GALT5,IQGAP1,WFS1
LCP2	other	0.0085	LAMP1,NRP1,PLCG1
FOLR1	transporter	0.00853	ATP6V1B2,BCAT2,PALS2,S100A4,SLC3A2,TPI1
KLF2	transcription regulator	0.00866	CCR5,EPAS1,HBB,IL6R,IL7R,ITGB5,ITGB7,PTPRJ,SERPINB9
EIF3E	translation regulator	0.00891	EIF3D,EPAS1
miR-10a-5p (and other miRNAs w/seed ACCCUGU)	mature microRNA	0.00891	APAF1,TGFBR2
TAS1R3	G-protein coupled receptor	0.00891	SLC3A2,SLC7A11
HGF	growth factor	0.00903	ABCG2,APAF1,CDC14A,CDC25B,CNBP,DDX11,DYNLL1,FASTK,FKBP5,FN1,MAPKAPK2,MPC1,NPC1,NRP1,RAC1,TGFBR2
GATA1	transcription regulator	0.00917	ACTN1,CCR5,HBB,IKZF3,IL6R,IL7R,MS4A1,RPS11,RUNX3,SATB1,SLC3A2,SRSF2
CREB1	transcription regulator	0.00937	ARPC3,BHLHE40,CAMKK2,CD68,CPT1A,ESD,FN1,GAA,GPNMB,HECA,HERPUD1,LGALS8,NPC2,NRP1,PRCP,RASGEF1B,RIPOR2,SRSF10,TPT1
SKIC2	enzyme	0.00953	BHLHE40,ENO1,SLC7A11,TPI1
TEAD1	transcription regulator	0.0098	ACADS,ATP5F1B,ATP5PB,ATP5PO,CYCS,ETFA,NDUFA12,SH3BP4
EPAS1	transcription regulator	0.00986	ABCG2,BHLHE40,CCR5,CYBRD1,ENO1,FN1,GLB1,RIPK1,TGFBR2
MITF	transcription regulator	0.0101	ACP5,ATP6V1B2,CDC25B,CRYBG1,FN1,GNPTAB,GPNMB,IL6R,PHACTR1,SH3BP4,STX7
miR-1-3p (and other miRNAs w/seed GGAAUGU)	mature microRNA	0.0102	ADAR,ATP6V1B2,CAP1,HACD2,MOV10,NRP1,OAT,PGM2,PREX1
Vegf	group	0.0102	APAF1,ARHGAP18,CDC14A,CDC25B,DDX11,DNAJB9,FKBP5,FN1,HACD2,HERPUD1,MAPKAPK2,MPC1,NPC1,NRP1,PRKCB,RAC1,TGFBR2,VAV3
Hbb-b2	other	0.0103	CCR5,CYBA,FN1,LY86
BRD4	kinase	0.0105	BHLHE40,FN1,IL6R,IL7R,ITGB5,MAP3K1,MAP4K1,MLF2
PCYT1A	enzyme	0.0107	MAPKAPK2,RUNX3,SEPTIN3
PIM1	kinase	0.0111	ABCG2,ATP2A2,CD38,GLB1
RXRA	ligand-dependent nuclear receptor	0.0112	ABCG2,CCL22,CD38,CPT1A,EEF2,ENG,S100A4,S100A6,SATB1,SEMA4D,SREBF2,TCF7,TPP1,VCAN,VMP1
UCHL5	peptidase	0.0113	APAF1,PARP1
CACNA1C	ion channel	0.0113	ENO1,S100A10
YTHDF1	other	0.0113	FN1,TGFBR2
PSMB9	peptidase	0.0113	NFKB2,RPS3
miR-183-5p (miRNAs w/seed AUGGCAC)	mature microRNA	0.0113	FOXO1,SRSF2
EPB41	other	0.0113	EPB41L2,GYPC
PDYN	transporter	0.0113	NRP1,PLXND1
mir-1	microRNA	0.0113	ADAR,CAP1,FN1,HNRNPU,JOSD1,NUP50
KCNIP3	transcription regulator	0.0115	ABR,CCR5,EDEM1,KARS1,SMPDL3B
ARNT	transcription regulator	0.0117	ATP5PO,BHLHE40,CCR5,ENG,ENO1,EPAS1,PGM2,TPI1
UCP1	transporter	0.0117	AARS1,BCAT2,CD68,GOLM1,IRF3,LRRC8D,ODC1,SLC3A2
GPR174	G-protein coupled receptor	0.0119	ARAP2,CBLB,LRRC8D,PDE4B,PTPRJ,SATB1
TSC1	other	0.0119	ATP6V1B2,FOXO1,GNS,LAMP1,NPC1,NPC2
BCAP31	transporter	0.0119	EDEM1,FN1,HACD2,RTN3
OLR1	transmembrane receptor	0.0119	CD68,CYBA,FN1,TGFBR2
PALMD	other	0.012	ENO1,PGM2,TPI1
SNCA	enzyme	0.0121	ARFGAP3,BHLHE40,CD68,CYBA,DNAJB9,EZR,GLO1,IL17RA,KLF11,LHFPL2,LMNA,MDH2,NCF4,S100A6,TPI1
ID3	transcription regulator	0.0123	APAF1,CCR5,CD72,CDC25B,DTX2,FOXO1,IKZF3,IL6R,IL7R
PSEN2	peptidase	0.0124	ACTB,ANXA6,ATP2A2,CAP1,CTSZ,KIF5B
MYBL2	transcription regulator	0.0128	CDC25B,COPA,HSPA8,IQGAP1
MMP3	peptidase	0.013	ADAR,CPSF6,EFTUD2,RAC1,SRSF2,TFIP11
CGA	other	0.013	DNAJB9,FOXO1,HERPUD1,OS9,SHISA5,SSR2
ZNF503	other	0.0133	FOXO1,PLXND1,RASGRP2
CNGA3	ion channel	0.0133	CAPN2,EDEM1,SREBF2
ERG	transcription regulator	0.0134	ACTN1,ADD1,FKBP5,FMNL3,HERPUD1,RPS11,RSU1,SREBF2,TGFBR2
CLPP	peptidase	0.0135	ACADS,ATP5F1B,ENO1,ETFA,MDH2
CISH	other	0.0135	CD14,GLB1,GUSB,SLC7A11,SORL1
TWIST1	transcription regulator	0.0138	FN1,FOXO1,ITGB5,LMNA,PAMR1,RUNX3,TGFBR2,VCAN
ABCA7	transporter	0.014	CD14,SREBF2
RAPGEF1	other	0.014	EFTUD2,SRSF2
NPC1L1	transporter	0.014	FOXO1,SREBF2
CXCL16	cytokine	0.014	CD38,FN1
NEIL2	enzyme	0.0142	ACTB,CCL22,CD14,IL6R,POLB
PLCG2	enzyme	0.0142	CD68,DGKZ,FOXO1,GUSB,PLCG1
MYB	transcription regulator	0.0146	COPA,FN1,FOXO1,HSPA8,IL7R,IQGAP1,NFKB2
ITGB2	transmembrane receptor	0.0147	FN1,RAC1,RAC2,TGFBR2
TIMP3	other	0.0147	CREBBP,ENG,FKBP1A,TGFBR2
UBE2I	enzyme	0.0147	CPT1A,HBB,MYLIP
TNFSF12	cytokine	0.0148	ATP5PO,CCR5,CD68,CYCS,NCF4,NFKB2
WNT3A	cytokine	0.0155	ACADS,ARHGAP18,ATP5PO,CCL22,CD300A,CD68,ENG,EPAS1,FN1,GPNMB,NDUFA12,TCF7
SALL4	transcription regulator	0.0157	ACTB,EPB41L2,FN1,GNG2,KIF5B,PRKCA,SIRT2,VAV3
RAC1	enzyme	0.016	ACP5,CYLD,FN1,FOXO1,IL6R,RAC1
LDLR	transporter	0.0161	CCR5,CD68,CDC25B,ENG,LY86,NR1H2,NUSAP1,PARP1,PGM2,VCAN
HOXA7	transcription regulator	0.0162	IL7R,LY86,SATB1
FOXO1	transcription regulator	0.0162	APAF1,ATP5F1B,CPT1A,CYCS,FN1,FOLR1,FOXO1,IL17RA,IL7R,LPIN2,NDUFA12,NPC1,NUSAP1,PRCP,RIPOR2,SREBF2
MRTFA	transcription regulator	0.0164	ACTB,ARPC1B,CNN2,CYBA,DHCR24,EZR,F11R,LMNA,RAC1
ESRRA	transcription regulator	0.0164	ATP2A2,ATP5F1B,CYCS,ENO1,EPAS1,NRP1,PLXND1,PRCP,VAV3
CBFB	transcription regulator	0.0165	CCR5,IKZF3,NRP1,RUNX3,TGFBR2
NKX3-1	transcription regulator	0.0167	CTSZ,FKBP5,PRKCB,VAV3
FZD8	G-protein coupled receptor	0.0169	FN1,VCAN
ALOX12	enzyme	0.0169	FN1,TGFBR2
WNT5B	other	0.0169	FN1,VCAN
PTK7	kinase	0.0169	BANF1,ERAP1
NEU1	enzyme	0.0169	CYBA,SREBF2
INSIG1	other	0.0174	CCL22,CCR5,CD68,DHCR24,LPIN1,SREBF2
LPIN1	phosphatase	0.0177	CPT1A,LPIN1,LPIN2
GNAI2	enzyme	0.0177	BHLHE40,CCR5,PRKCA
LAMP2	enzyme	0.0177	FN1,IGF2R,KIF5B
DIS3L2	enzyme	0.0185	RAC1
MAGEA11	other	0.0185	FKBP5
OVGP1	enzyme	0.0185	MAPKAPK2
ZNF496	transcription regulator	0.0185	HBB
FOXN2	transcription regulator	0.0185	HBB
T2	other	0.0185	ATP5PO
KCNK13	ion channel	0.0185	CD68
Lamin b	group	0.0185	LMNA
SMG6	enzyme	0.0185	HBB
DOCK1	other	0.0185	RAC1
RPS11	other	0.0185	APAF1
NEK1	kinase	0.0185	RIPK1
miR-1253 (miRNAs w/seed GAGAAGA)	mature microRNA	0.0185	EIF4A3
mir-584	microRNA	0.0185	PHACTR1
miR-455-5p (and other miRNAs w/seed AUGUGCC)	mature microRNA	0.0185	EPAS1
miR-706 (miRNAs w/seed GAGAAAC)	mature microRNA	0.0185	SLC3A2
miR-657 (miRNAs w/seed GCAGGUU)	mature microRNA	0.0185	IGF2R
PPP2R5E	phosphatase	0.0185	FN1
EIF2B2	translation regulator	0.0185	ACTB
USP33	peptidase	0.0185	EPAS1
ELAVL2	other	0.0185	DDX6
SLC12A5	transporter	0.0185	RAC1
RAB9A	enzyme	0.0185	IGF2R
M6PR	transporter	0.0185	NPC1
ATP6V1B1	transporter	0.0185	ATP6V1B2
ALS2	other	0.0185	RAC1
ADCY3	enzyme	0.0185	NRP1
Gm17251	other	0.0185	RAB11B
TPH1	enzyme	0.0191	ARL6IP1,CCR5,FCMR,HSPA8,MAP4K1
SUMO1	enzyme	0.0194	ATP2A2,HBB,MYLIP
miR-23a-3p (and other miRNAs w/seed UCACAUU)	mature microRNA	0.0194	IL6R,MDH2,SEPTIN3
RXRB	ligand-dependent nuclear receptor	0.0194	CCL22,EEF2,S100A4,S100A6,SATB1,SEMA4D,VCAN,VMP1
PPARGC1A	transcription regulator	0.0194	APAF1,ATP5F1B,ATP5PO,BCAT2,CD68,CPT1A,CYCS,EPAS1,LPIN1,MAP3K1,MDH2,NFKB2,OXCT1,PACSIN2,VCAN
MLXIPL	transcription regulator	0.02	CPT1A,RPL15,RPL23,RPL6,RPLP0,RPS11,RPS3
NELFB	other	0.02	RPLP0,RPS3
LIMS1	other	0.02	CTNNA1,RSU1
ZNF143	transcription regulator	0.02	AKR1A1,IRF3
HNRNPAB	enzyme	0.02	HBB,S100A4
Laminin5	complex	0.02	FN1,S100A10
IL7	cytokine	0.0207	CBLB,CD8A,FN1,FOXO1,IL7R,ITGB7,LAMP1
ERK1/2	group	0.021	CAPN2,CCL22,ENO1,EZR,FN1,FOXO1,MAP4K1,POLB,RAC1,S100A6,VCAN
BAK1	other	0.0211	APAF1,DNAJB9,EDEM1
PGR	ligand-dependent nuclear receptor	0.0212	ABCG2,ACP5,CRTAM,EPAS1,FN1,FOXO1,KLF11,NRP1,S100A6,VCAN
CRP	other	0.0213	FN1,IL6R,PRKCA,PRKCB
MYCL	transcription regulator	0.0219	BUB3,NARS1,P2RX5,RPL15,TARS1
ELL2	transcription regulator	0.0225	ARFGAP3,DNAJB9,EDEM1,SLC66A3
ZBTB16	transcription regulator	0.0226	CD14,CD38,CD8A,FOXO1,IL7R,LY86,ODC1,RUNX3,SATB1
WNT5A	cytokine	0.0226	ARPC3,CD14,COX7C,DGKZ,FN1,MAP4K2,PRSS12,RIPK1,SEMA4D
MAP4K4	kinase	0.0228	ACADS,APIP,BCAT2,CBLB,IVD,SCP2
HAVCR2	other	0.0229	CCR5,CD5,IL7R
ZBTB7A	transcription regulator	0.0229	NRP1,POLB,RUNX3
mir-17	microRNA	0.0229	CPT1A,CYLD,FN1,MYLIP,TAX1BP1
MYD88	other	0.0232	CD14,CD38,CD5,FOXO1,IL7R,ITGB7,NFKB2,PARP1,PDE4B,PLCG1,SH3BP5,ZAP70
KIF26A	other	0.0234	RAC1,VAV3
AFAP1-AS1	other	0.0234	RAB11B,RAC2
PSMB10	peptidase	0.0234	NFKB2,RPS3
QKI	other	0.0239	DHCR24,HNRNPF,LAMP1,RAC1,TUBB2B
NFYB	transcription regulator	0.0244	ABCG2,ACTB,ATP5F1B,EPAS1,FRYL,LPIN1,OAT,S100A4,SON,VPS39
SOST	other	0.0247	ACADS,ACP5,CPT1A
TREX1	enzyme	0.025	ADAR,MOV10,NFKB2,S100A6,SAMD9,SIRT2,ZC3HAV1
JAK2	kinase	0.025	ACTB,ACTN1,FN1,FOXO1,ODC1,PRKCB,SLC11A1
CLEC4A	transmembrane receptor	0.0252	BHLHE40,CD68,IL7R,VCAN
RELA	transcription regulator	0.0252	ARFGAP3,BHLHE40,CCL22,CD14,CDC14A,EPAS1,ERAP1,FN1,IL7R,IRF2BP2,NFKB2,PDE4B,S100A6,SREBF2,UBD
ILF3	transcription regulator	0.0261	CCL22,CD14,CD300A,FKBP5,SLC3A2
MIR17HG	other	0.0263	CYLD,GLG1,IL7R,MAP3K1,TAX1BP1,TGFBR2
TARDBP	transcription regulator	0.0263	CNN2,CYBA,DHCR24,RINL,SREBF2,TBC1D1
E2F1	transcription regulator	0.0264	ABCG2,ACTR1A,ACTR3,APAF1,BUB3,CDC25B,DDX11,ERH,FOXO1,HSPA8,NRP1,NUSAP1,PDCD5,SLC3A2,SLC7A11,SRSF2
ETV4	transcription regulator	0.0267	B4GALT5,FN1,TGFBR2
SPOP	other	0.0269	DHCR24,RAC1
RPL13A	other	0.0269	CCL22,ENG
PEMT	enzyme	0.0269	CD68,HERPUD1
mir-290	microRNA	0.0269	PRKACB,TGFBR2
AGT	growth factor	0.0276	ACTB,ATP2A2,BHLHE40,CCR5,CD14,CD300C,CD68,CYBA,ENG,FKBP5,FN1,GAA,GGH,ITGB5,ITGB7,NFKB2,PARP1,PDCD5,PREX1,RAC1,RASGRP1,RERE,RUNX3,SATB1,SEMA4D,TGFBR2
mir-21	microRNA	0.0277	APAF1,ARL6IP1,CREBBP,FN1,KIF5B,NUSAP1,PIP4K2A,RAB7B,SLC11A1,TBC1D1,TGFBR2,YWHAB
miR-155-5p (miRNAs w/seed UAAUGCU)	mature microRNA	0.0282	NARS1,PLXND1,PTPRJ,RAC1,RIPK1,SATB1,SH3BP4
LCN2	transporter	0.0283	ACTN1,CCL22,CCR5,FN1,NR1H2
ROR2	kinase	0.0283	ARPC3,BANF1,CYCS,ERAP1,TUBB2B
NCSTN	peptidase	0.0287	CD14,CD68,NCF4
PRKCQ	kinase	0.0287	EZR,NFKB2,PRKCB
SFTPC	other	0.0287	PSMD11,S100A4,S100A6
RUNX1	transcription regulator	0.0292	CD72,EDEM1,ENG,EPAS1,IGF2R,IL6R,IL7R,PARP1,PLXND1,PRKCB
MYOCD	transcription regulator	0.0295	ATP2A2,FN1,S100A4,SREBF2,VCAN
Hbb-b1	transporter	0.0295	ATP5PO,CCR5,CYBA,FN1,LY86
MRTFB	transcription regulator	0.0295	ACTB,CNN2,CYBA,DHCR24,EZR,F11R,LMNA,SH3BP4
CRTC3	other	0.0307	CYCS,PDE4B
PYY	other	0.0307	MDH2,TPI1
MBTPS1	peptidase	0.0307	ETFA,SREBF2
ZBTB33	transcription regulator	0.0307	APAF1,S100A4
FERMT2	other	0.0307	FN1,FOXO1
GPI	enzyme	0.0307	FN1,RAC1
SDHB	enzyme	0.0307	ATOX1,FN1
POLDIP2	other	0.0307	CD68,CNN2
CYP51A1	enzyme	0.0307	DHCR24,SREBF2
PDE5A	enzyme	0.0307	ATP2A2,PDE4B
STAR	transporter	0.031	ACOX3,CPT1A,NR1H2,PTCD3
miR-204-5p (and other miRNAs w/seed UCCCUUU)	mature microRNA	0.031	ARPC1B,CDC25B,PRKACB,TGFBR2
PPARGC1B	transcription regulator	0.031	ATP5F1B,ATP5PO,CYCS,DHCR24
GPS2	transcription regulator	0.031	ASAP1,CD14,FOXO1,SHISA5
CD247	transmembrane receptor	0.031	CYBA,ETFA,SMPDL3B,SNRNP70
NR1H3	ligand-dependent nuclear receptor	0.0311	CCR5,CD38,CD68,CDC25B,LY86,MYLIP,NUSAP1,SREBF2,VCAN
IGF1	growth factor	0.0316	ACTR1B,AKR1B1,BHLHE40,CYBA,EPAS1,FN1,FOXO1,HBB,IRF3,LAMP1,ODC1,PARP1,PDLIM2,SIRT2,TTF2,UBE2B,YPEL3,ZFP36L2
CD200R1	transmembrane receptor	0.0325	CCR5,CREBBP,NFKB2,TGFBR2
SOX4	transcription regulator	0.0327	CAPN2,CTNNA1,DBNDD2,FN1,RARRES1,SNX10,TES,TUBB2B
let-7a-5p (and other miRNAs w/seed GAGGUAG)	mature microRNA	0.0327	FN1,MED28,S100A4,SEPTIN3,TGFBR2,TTC9C,VCAN,VPS39
LEPR	transmembrane receptor	0.0327	ATP2A2,CD5,CD68,FN1,LAMP1,MAP4K4,SREBF2,TGFBR2
CAB39L	kinase	0.0331	ATP6V1B2,COX7C,NDUFA12
ILK	kinase	0.0331	FN1,HSPA8,RSU1
ALKBH5	enzyme	0.0332	ELL3,HSPA8,NCOR1,RPLP0,TGFBR2
NAMPT	cytokine	0.0332	ALDH3A2,BCAT2,CD68,FN1,NDUFA12
SMARCA5	transcription regulator	0.0333	FKBP5,IKZF3,IL7R,PLXND1,SNX10,WDFY4
CYLD-AS1	other	0.0341	AKR1B1,NFKB2,PRDX1,TNFAIP8
SERPINE1	other	0.0345	CD14,FN1,MAP3K1,NFKB2,TGFBR2
IL17A	cytokine	0.0346	ACTB,CCL22,CCR5,CD14,CD68,FN1,GUSB,IL17RA,MAP3K1,NRP1,TGFBR2
SMYD3	enzyme	0.0347	PSMD9,RBM38
SEL1L	other	0.0347	EDEM1,HERPUD1
PSMB8	peptidase	0.0347	NFKB2,RPS3
TGS1	enzyme	0.0353	DNAJB9,HERPUD1,WFS1
mir-148	microRNA	0.0353	RUNX3,SKP1,TGFBR2
Insulin	group	0.0355	ACTB,APAF1,BSCL2,CCT6A,CYCS,DYNLL1,EPAS1,ETFA,FN1,FOXO1,HSPA8,IVD,LPIN1,MDH2,ODC1,PRKCA,PRKCB,RAC1,RPL32,TTF2
miR-29b-3p (and other miRNAs w/seed AGCACCA)	mature microRNA	0.0358	ARPC3,RERE,SRSF10,TGFBR2,VCAN
LDL	complex	0.0361	ATP2A2,CAPN2,CD68,IL17RA,NPC1,NPC2,NRP1,PARP1,SREBF2,TGFBR2
AKT1	kinase	0.0361	ARL6IP1,C1QC,ENO1,EZR,FN1,FOXO1,NFKB2,SLC3A2,SREBF2,VCAN
OPRK	group	0.0367	NRP1
Rps15a-ps4	other	0.0367	NFKB2
HAS2-AS1	other	0.0367	TGFBR2
C8orf76	other	0.0367	SLC7A11
HACE1	enzyme	0.0367	RAC1
STARD4	transporter	0.0367	NPC1
ZFAT	transcription regulator	0.0367	FOXO1
ZSCAN1	transcription regulator	0.0367	PRKCA
BCAS2	other	0.0367	PRPF19
TRIM2	enzyme	0.0367	ITGB7
YTHDC2	enzyme	0.0367	CYLD
RPS6KA	group	0.0367	FN1
ZNF322	transcription regulator	0.0367	ADD1
NSD1	transcription regulator	0.0367	HBB
KLHL42	enzyme	0.0367	FN1
SELENOH	other	0.0367	GLB1
ARHGAP25	other	0.0367	RAC1
PRR11	other	0.0367	ACTR3
DTYMK	kinase	0.0367	MAPKAPK2
hyaluronidase	group	0.0367	FN1
SEMA5A	transmembrane receptor	0.0367	RAC1
TAT	enzyme	0.0367	GLB1
OAZ1	enzyme	0.0367	ODC1
miR-532-5p (and other miRNAs w/seed AUGCCUU)	mature microRNA	0.0367	RUNX3
miR-142-5p (and other miRNAs w/seed AUAAAGU)	mature microRNA	0.0367	TGFBR2
MIR585	microRNA	0.0367	PARP1
PTBP2	other	0.0367	ZC3HAV1
KALRN	kinase	0.0367	RAC1
PLPP3	phosphatase	0.0367	FN1
TLE6	other	0.0367	ACP5
UBE2M	enzyme	0.0367	ETFA
BCAT1	enzyme	0.0367	LAMP1
RPN2	enzyme	0.0367	FOXO1
ADAMTS5	peptidase	0.0367	VCAN
RACGAP1	transporter	0.0367	CD14
H3C14	other	0.0367	HBB
GBP2	enzyme	0.0367	FN1
CCL3L1	other	0.0367	CCR5
FLI1	transcription regulator	0.0375	HBB,HSPA8,POLR1D,TGFBR2
CYP1A1	enzyme	0.0385	BANF1,CNN2,LMNA,ODC1,SIDT2
PSME3	peptidase	0.0388	ENO1,TPI1
miR-203a-3p (and other miRNAs w/seed UGAAAUG)	mature microRNA	0.0388	KIF5B,PRKCA
FOXP4	transcription regulator	0.0388	CPT1A,CYCS
ATN1	transcription regulator	0.039	BHLHE40,PDE1B,PITPNM1,POLB,PRKACB,SATB1
EGR2	transcription regulator	0.0392	ACTN1,BHLHE40,CBLB,GNS,IL6R,IL7R,NFKB2,PDE8A,PLEKHA8,S100A4
SLC15A4	transporter	0.0402	CBLB,CD72,EDEM1,MAP4K4,NUSAP1,S100A6
Mek	group	0.0402	ABCG2,B4GALT5,DPY19L3,EDEM1,LAMP1,MS4A1,NPC1,RPL23,SEMA4D,SORL1,SUN1
LEP	growth factor	0.041	ATP2A2,ATP5PB,CD14,CD68,CPT1A,CYBA,DGKZ,ENO1,FN1,KIF3B,PRDX1,RAC1,SCP2,SREBF2,TPI1
IKZF3	transcription regulator	0.041	CD38,CD68,FN1,LHFPL2
INSR	kinase	0.0413	ACADS,ATP2A2,ATP5F1B,ATP5PO,CORO1A,CPT1A,CYCS,ETFA,IGF2R,IQGAP1,ITGB5,MDH2,PDE4B,SATB1,SCP2,SREBF2
HNRNPH1	other	0.0426	ATP5PB,ATP5PO,GNG2
ELOVL3	enzyme	0.0429	CD68,ENO1,EPAS1,GPNMB
TCOF1	transcription regulator	0.0429	AKR1B1,ASAP1,CNBP,IQGAP1
mir-142	microRNA	0.0429	ABCG2,NFKB2,NRP1,TGFBR2
YAP1	transcription regulator	0.0434	CCL22,CPT1A,F11R,FN1,GNG2,LMNA,RPL15,RPL23,RPL6,RPLP0,RPS11,RPS3,TGFBR2
TAFAZZIN	enzyme	0.0449	APAF1,CCL22,CCT6A,CD72,FN1,MS4A1,NCF4,PRKCB,PSMD11,TPI1
SMARCA4	transcription regulator	0.0462	ARHGAP30,FKBP5,FOLR1,HBB,IL7R,NFKB2,NPC2,OXCT1,PDE4B,POLB,RAC2,S100A6,SLC11A1,ST3GAL1,TNFAIP8,UBD
WT1	transcription regulator	0.0472	CCL22,ETFA,EZR,ODC1,OS9,PDE8A,SH3BP5,SREBF2,TARS1
RHOJ	enzyme	0.0476	ATP2A2,CNBP
PREX1	other	0.0476	LMNA,RAC1
DHX9	enzyme	0.0476	PARP1,TGFBR2
KLF13	transcription regulator	0.0476	GYPC,HBB
EZH2	transcription regulator	0.0482	ACTB,ANXA6,CCR5,CTNNA1,EPAS1,EZR,FKBP5,IL6R,SATB1,SCP2,SLC7A11
CD44	other	0.0486	ABCG2,ACTB,CCR5,CD8A,FKBP5,FN1,NFKB2
PTH	other	0.0486	ATP2A2,BHLHE40,CYBA,FN1,IL6R,LMNA,ODC1
NRAS	enzyme	0.0489	BUB3,CD68,CRYBG1,EPAS1,FN1,LY86,RBM38,SLC66A3

## Sheet: no ASE
Table S7e. Predicted upstream regulators of genes showing no ASE
Upstream Regulator	Molecule Type	p-value of overlap	Target Molecules in Dataset
HNF4A	transcription regulator	2.47e-38	ABCF3,ABHD6,ACAA2,ACAT1,ACCS,ACD,ACIN1,ACOT13,ACP2,ACTR5,AGPAT1,AHSA1,AIP,ALDH2,ALKBH6,ANAPC15,ANKHD1/ANKHD1-EIF4EBP3,AP3M1,AQP3,ARFGEF1,ARMC1,ARMC8,ASB3/GPR75-ASB3,ATAT1,ATF2,ATF7,AVPI1,AXIN2,BCL2L1,BCS1L,BDH1,BET1,BLOC1S6,BOLA1,BRAP,BRD4,BRD8,BRF2,BST1,BUD31,C11orf58,C3,C5orf22,CALML4,CBLL1,CBX3,CCDC47,CCL14,CDC23,CDC42EP3,CDC45,CDH1,CDK12,CDK2,CDKAL1,CDKN1A,CDKN1B,CDKN2AIPNL,CEBPD,CEP83,CEP85,…
TP53	transcription regulator	2.09e-10	A2M,ACAA2,ACADL,ACADM,ACAT1,ACP2,ADA,AEN,ALDH1B1,APEX1,API5,AREG,ARHGAP5,ATG5,ATP5MC1,ATPAF2,AXIN2,BCAS3,BCL2L1,BMP1,BRCA1,CA9,CAPNS1,CCN2,CCND3,CCR4,CDC16,CDC42EP3,CDC7,CDH1,CDK2,CDKN1A,CDKN1B,CEBPD,CEP164,CERS6,CFLAR,CHEK2,CHST12,CHUK,CKS2,COL1A1,COMT,COP1,COPB1,COQ5,COX11,COX15,CPOX,CPT1B,CSF1,CSNK1D,CYP1A1,DCLRE1A,DCTN2,DDB2,DDX39A,DDX56,DEK,DLAT,DLST,DNAJA2,DNAJA3,DNMT1,DNMT3A,DNTTIP1,DUSP2,…
E2F4	transcription regulator	6.44e-10	ALG5,ANAPC15,BRCA1,C5orf22,CALM1 (includes others),CCDC77,CDK2,CDKN1A,CHEK2,CKS2,CRADD,DDX28,DROSHA,DUT,E2F1,E2F2,E2F3,EIF2B2,EXOSC8,FANCD2,FEN1,GOLT1B,HSP90B1,ID3,MAD2L1,MCM3,MLH1,MYB,NASP,NPAT,NPM1,PCLAF,PLK1,POLD1,PPARG,PRKDC,PRPSAP1,RB1,RBBP5,RBL1,RFC4,SINHCAF,SKA2,SMC4,SSX2IP,SUZ12,TERT,TMPO,TP53BP2,ZNF451
CCND1	transcription regulator	2.37e-08	AQP3,BRCA1,CBFA2T2,CCDC32,CCND3,CDC45,CDH1,CDKN1A,CDKN1B,CDKN2B,CENPH,CIP2A,CLPB,CLSPN,COL1A1,DNMT1,E2F1,EIF5A2,ELAVL1,EPS8,EREG,ERI1,GALNT11,GAS2L3,ID3,ITGAV,KDM6B,KIF20B,MAGI2,MAML3,MCM7,PBLD,PCLAF,PDCD4,PLK1,PPARG,RACGAP1,RB1,RBL1,RFC5,STOM,TBCK,TIAM1,TRIP13,TSC2
CDKN2A	transcription regulator	5.09e-07	A2M,AMD1,ANAPC5,ATAD2,C3,CCN2,CCND3,CCNI,CCR4,CDKN1A,CDKN1B,CDKN2B,CEBPD,COL1A1,CSF1,DEK,E2F1,E2F2,E2F3,E2F6,EBF1,EED,EEF1A1,EPS8,ESS2,FEN1,FLT3,FST,GSPT1,HACD3,IFI35,ITGAV,KAT5,MAD2L1,MCM7,MCMBP,MDM2,NPAT,NPM1,PIAS1,PLK1,POLD2,PTGS2,RB1,RFC4,RMI1,RORA,RRM2B,SKP2,SNTB2,SUZ12,TMPO,TPM1,VPS41,VRK1,ZBTB16,ZNF385A
MYC	transcription regulator	2.29e-06	ABCA3,ABCF3,ACACA,ACADM,ACAT1,ACVR2A,ADARB1,AEBP2,ALDH18A1,AMD1,ANGPTL4,ANKRD17,ANXA4,APEX1,ATF2,AXIN1,AXL,B4GALT7,BCL2L1,BRCA1,BZW2,C1QBP,CAPNS1,CAPZB,CASP10,CBFA2T3,CBX4,CCND3,CD151,CD69,CDC42EP3,CDH1,CDK2,CDKN1A,CDKN1B,CDKN2B,CEBPD,CEP85,CFLAR,CKS2,CLPB,COL1A1,CPD,CXCL9,CXCR4,DDB2,DDX27,DEK,DNMT1,DROSHA,DUSP2,E2F1,E2F2,E2F3,EBF1,ECSIT,EED,EIF2A,EIF2B1,EIF2S1,EIF3G,EIF4G1,ELAVL1,EPHB3,EXOSC8,FA…
MAX	transcription regulator	3.29e-06	AEBP2,APEX1,CDKN1A,CDKN1B,CDKN2B,DUSP2,E2F1,E2F2,EBF1,EED,FADS2,GADD45A,GLYR1,HK2,JARID2,MTF2,NPM1,RCC1,SUZ12,TERT,TSC2,WRN,YBX1
SET	phosphatase	7.5e-06	BCL2L1,BET1,BRCA1,CEP83,CHEK2,CORO1C,FTO,MRPL11,MRPL22,RAB28,SRP72,YBX1,ZCCHC17
COPS5	transcription regulator	8.5e-06	ADA,AEN,AMD1,APRT,ASF1A,BRF2,CBX1,CCND3,CDKN1A,CDKN1B,CENPH,DCXR,DDX39A,DUT,E2F1,ELL,ERCC2,GPX4,MAD2L1,MCM2,MCM7,PERP,PHF5A,PLK3,POLD1,POLD2,POLR2E,POLR3C,PPP1R15A,RANBP9,RB1,RCC1,RPL18,RRP8,SMC3,STIL,TAF1C,TARBP2,TMPO,TNPO2,VPS28,WRN
PDGF BB	complex	1.46e-05	ADARB1,AREG,ARF5,BCL3,BRAP,BRCA1,C3,CALM1 (includes others),CBX4,CCN2,CCND3,CCR4,CDK2,CDKN1A,CDKN1B,CEBPD,COL1A1,CSF1,DCBLD2,DGAT1,EDNRB,EGR3,EIF4G1,ELAVL1,EREG,FOSL1,GADD45A,GBP2,GSS,HMGCS1,ID3,LAMB2,LIF,MAP2K4,MAP3K4,MCFD2,MGST1,NR4A1,PLK2,PPARG,PPP1R15A,PSMB4,PTGS2,RFC5,SCD,SKP2,SLC29A1,SNAI1,SPI1,SRF,THBD,TIMM17A,UNC5B,XDH,YWHAH
KLF3	transcription regulator	1.65e-05	ADPGK,APRT,ARPC4,BCL3,BOLA1,CAPNS1,CCT3,CD69,CD93,CEP63,CSNK1G3,CYRIA,DHRS7,E2F2,E2F3,EIF2B1,EIF4E3,ETAA1,FRY,GPD2,GPR137,HPS1,HYPK,MICU2,MIF,PARP3,PCYOX1,PKNOX1,POP5,PPM1A,PRKACA,PSMB2,RAP1GAP2,RPP21,RSRC1,RUVBL1,SCCPDH,SELL,SIRT1,SMCHD1,SSBP2,SWT1,TEK,THYN1,TJAP1,TMPO,TRIM23,TRIP10,UFSP2,UHRF2,VPS50,ZC2HC1A,ZCCHC17,ZDHHC14,ZMAT5,ZNRF2
CPT1B	enzyme	1.75e-05	ACACA,ACADL,ACADM,ANGPTL4,ATP5ME,ATP5MG,COX15,FUBP1,HK2,INSR,MAP2K2,MAPK8,NDUFA5,NDUFA8,NDUFB6,NDUFS1,NDUFS3,NDUFS4,PCK2,PDPK1,PHKB,PIK3CA,PIK3CB,PPP1CA,PPP1CB,PRKACA,PRKCI,PTPN1,RAF1,RHEB,RPTOR,SCD,SOCS1,TRIP10,TSC2,UQCR10,UQCRC2,UQCRQ
E2F3	transcription regulator	1.87e-05	CCND3,CDC45,CDK2,CDKN1A,DAG1,DEK,E2F1,E2F2,E2F3,EED,FST,ID3,MAD2L1,MCM2,MCM3,MCM7,MLH1,MYB,NCAPG2,NPAT,PCLAF,PLK1,RB1,RBL1,RBPMS,S100A8,SMG6,TERT,THBD,TM9SF2,TMPO,TP53BP2
HSF1	transcription regulator	3.67e-05	ACACA,ACADL,AHSA1,ATAD2,BAG3,CBX3,CCDC117,CCN2,CCT3,CFLAR,CKS2,DNMT1,ELAVL1,FOXP4,FXR1,HERC4,HSF2,HSPD1,HSPH1,JARID2,JMJD6,LIF,LRIF1,MAPT,MCM2,MCM3,MCM7,MLH1,MSH4,NASP,PPARG,PRKDC,PTOV1,SCD,SEMA3C,SMC3,SPHK2,STIP1
ID4	transcription regulator	3.96e-05	BRCA1,CDH1,CDKN1A,CDKN1B,CDKN2B,E2F1,PPARG
E2F1	transcription regulator	5.74e-05	ACADL,ALG5,ATAD2,ATG5,ATM,ATP5MC1,BCL2L1,BCS1L,BRCA1,CALM1 (includes others),CALR,CCND3,CDC45,CDK2,CDKN1A,CDKN1B,CFLAR,CHEK2,CRADD,DIABLO,DNMT1,DUT,E2F1,E2F2,E2F3,EED,FANCD2,FEN1,FHIT,FKBP3,GPS2,HSP90B1,HSPD1,ID3,MAD2L1,MAP2K7,MCM2,MCM3,MCM7,MDM2,MFAP1,MLH1,MYB,NPAT,OAZ2,PCLAF,PHC1,PKNOX1,PLK2,POLD1,PPARG,PRKDC,PRPSAP1,RACGAP1,RB1,RBL1,RFC4,RFC5,RUVBL1,SERPINF2,SINHCAF,SMC4,TCF3,TERT,TP53BP2,TRAP…
BCR (complex)	complex	6.26e-05	APPL1,ATP6V1C1,B4GALT1,BCL2L1,BCL3,CALR,CBX3,CBX4,CCND3,CD69,CDC37,CDK2,CDKN1A,CDKN1B,CDKN2B,CFLAR,CTCF,CXCR4,CYC1,DUSP2,FARSA,GBP2,GLS,HK2,HSP90B1,HSPA5,HSPD1,IL12RB1,IRF4,LFNG,MPHOSPH10,NDUFAF4,NDUFB6,NDUFS1,NPM1,POU2F2,PPA2,PPFIBP2,PRMT3,PTGS2,RABEPK,SELL,SUPV3L1,TFB2M,TNFRSF13B,UQCRC2,UQCRQ,ZBTB16
MAP4K4	kinase	6.76e-05	ACAA2,ACACA,ALG14,COQ5,COX11,CYC1,DHRS4,DLAT,DLST,GCDH,GYS1,MPI,NDUFA5,NDUFS1,NDUFS4,PDHX,PEX16,PEX3,PPARG,PTDSS2,SCD,ST3GAL4,SUCLG1,UQCRC1
TBX2	transcription regulator	6.9e-05	CDH1,CDKN1A,DMTF1,DNMT1,E2F1,MAD2L1,MCM2,MCM7,MED20,NCAPD2,NCAPG2,PCGF6,PHTF2,PLK1,RBL1,RBM39,SRF,ZNF329
RPS15	other	7.91e-05	CDC45,CDKN1A,EIF2S1,EIF3G,EXOSC8,FEN1,MCM2,MCM3,MCM7,MDM2,POLD1,RFC4,RFC5,RPS13
SCAP	other	0.000102	ABCA3,ACAA2,ACACA,CSAD,EHHADH,EIF2S1,FABP5,FADS2,FLAD1,HES6,HMGCS1,IDI1,MTHFD2,MVD,MVK,PMVK,PTGER4,PTGS2,SC5D,SCD
RB1	transcription regulator	0.000103	ADAM10,ALG5,ATAD2,ATF2,ATR,BRCA1,CCN2,CCND3,CDH1,CDK2,CDKN1A,CDKN1B,COQ5,CRADD,DDB2,DEK,DLAT,DLST,DNMT1,E2F1,E2F2,E2F3,EED,EIF2S1,EPS8,FEN1,FOSL1,FST,GMPS,GPS2,GPT2,HACD3,IDH3B,ITGAV,MAP2K7,MCM2,MCM3,MCM7,MCMBP,MEF2C,MFAP1,MRPL11,MRPL17,MYB,NDUFA5,NDUFS4,NPAT,OAZ2,PARK7,PLK1,PPARG,RB1,RBL1,RFC4,RMI1,SDHC,SENP2,SKP2,SNTB2,SUZ12,TERT,TMPO,UQCRC1,UQCRQ,VRK1,ZNF638
CDK4	kinase	0.000107	AQP3,BRCA1,CBFA2T2,CCDC32,CDC45,CDKN1A,CDKN1B,CENPH,CIP2A,CLPB,EIF5A2,ELAVL1,ERI1,GALNT11,GAS2L3,KDM6B,KIF20B,MAGI2,MAML3,MCM7,PBLD,PCLAF,PDCD4,RFC5,STOM,TBCK,TRIP13
TRRAP	transcription regulator	0.000127	CDKN1A,CDKN1B,MAD2L1,MCM3,MDM2,RBL1,TERT
FGF18	growth factor	0.000127	ATM,BAMBI,CDH1,CSF1,RUNX2,SNAI1,TP53BP1
DPY30	other	0.000134	CDK2,CDKN1A,CDKN2B,E2F1,E2F2,ID3
mir-1	microRNA	0.000135	ADPGK,BET1,CDK9,EIF4E3,GATAD2A,HACD3,HSP90B1,HSPD1,MCU,MSANTD2,MTX1,PDCD4,PPP2R1B,RASA1,RHEB,RNF138,SERP1,SRSF9,STX6,SULF1,TMEM243
mir-155	microRNA	0.000148	ADAM10,CD69,CDKN1A,COL1A1,DHX40,DNAJA2,DOCK1,GCSAM,HK2,IRF4,JARID2,MLH1,MYB,PDCD4,PELI1,PPARG,PSIP1,PTGS2,RHEB,RORA,SLC2A6,SNAI1,SOCS1,SPI1,TNPO3,ZNF652
let-7	microRNA	0.000179	ALDH1B1,ARID3A,BCL2L1,BRCA1,CDC16,CDC23,CDC45,CEBPD,COL1A1,DDX56,E2F2,E2F6,FANCD2,FARP1,FOSL1,HK2,LSM6,MAD2L1,MAPK6,MCM2,MCM3,MCM7,MTF2,PPP1R12B,PTGS2,RFC4,RFC5,RIOX2,SCD,SIGMAR1,SKP2,SLC25A13,SMAD4,TARBP2,TRAP1,XPO5
CLPP	peptidase	0.000193	ACADL,ACADM,ACOT13,ALAS1,ALDH2,CYC1,DLAT,DLST,HSPD1,IDH3B,LONP1,SAMM50,SDHC,SLC25A20,SLC25A4,SUCLG1,UQCRC1
TNRC6A	other	0.00022	CDKN1A,LATS1,LATS2,RB1,RBL1
EFNB1	other	0.000249	BCL2L1,CFLAR,COL1A1,EPHB3,RASA1,TEK
CDCA2	other	0.000264	BRCA1,CDKN1A,CDKN1B,CDKN2B
FAS	transmembrane receptor	0.000275	AKAP8,API5,BCL2L1,CAMK2G,CCN2,CCRL2,CD200,CD93,CDKN1A,CDKN1B,CFLAR,COL1A1,CSF1,CXCL9,F5,FSCN1,GBP2,GORASP1,ITGAV,JMJD6,MAP2K4,MAPK7,MEF2C,MGP,MIF,NCR1,NR4A1,P2RX1,PIK3CA,PPFIA1,PPFIBP2,PPP1CC,PRKCI,PRKDC,PRUNE1,PTGER2,PTGER4,PTPN1,RASA1,RHEB,RRAGD,RUNX2,SIAH2,SNTB2,STAMBP,THBD,TIAL1,TP53BP1,TPM1,TPM4,TWF2,ZP3
CD40LG	cytokine	0.000276	ALG3,ANXA7,APRT,AXL,BATF3,BCL2L1,CBX3,CCL17,CCN2,CCND3,CD63,CD69,CDKN1A,CDKN1B,CFLAR,CSF1,CXCR4,DUSP2,E2F2,EIF2A,EIF2S1,FSCN1,GADD45A,GATB,HK2,ID3,IL12RB1,IPO8,IRF4,KDM6B,LIG4,LYL1,MAP3K4,MIF,MPHOSPH9,ORC5,PMVK,PPIL2,PRKDC,PTGS2,PTPN1,PTPN12,RASA1,RB1,RCC1,SELL,SLC29A1,SOCS1,SPHK2,SYMPK,TICAM1,TNFRSF13B,UCHL3,UVRAG,XPO7,XRCC5
miR-1-3p (and other miRNAs w/seed GGAAUGU)	mature microRNA	0.000288	ABHD11,ADPGK,ARID2,ASH2L,AXL,BRI3BP,CCSAP,CDK9,CLCN3,CORO1C,CPOX,FBLN2,GNPDA2,GPD2,HACD3,INPP5F,LZTFL1,MEF2A,MTHFD2,MTX1,PDCD4,PTBP2,PWP1,RBM28,RNF138,SERP1,SHTN1,SLC25A1,SPRING1,SRSF9,TPM1,TPM4
OGT	enzyme	0.00029	ACADM,CDH1,CDKN1A,CDKN1B,DLST,INSR,MDM2,MTX1,NDUFA5,NDUFA8,NDUFB6,NDUFS1,PDHX,PLK1,PTCH2,SKP2,SUCLG1,SUFU,TET1,THY1
PTEN	phosphatase	0.000307	ACAA2,ACACA,ALG3,ARHGAP5,ATP5MC1,ATP5ME,BCL3,BMP1,C3,CBX4,CCND3,CDH1,CDK9,CDKN1A,CDKN1B,CDKN2B,CKS2,COL1A1,CXCR4,DIABLO,DLAT,DYRK1A,E2F1,EED,EHHADH,EIF2S1,ERCC4,ERCC8,GMDS,GRB10,GSPT1,GSS,GTF2A1,GYS1,HMGCS1,IDH3B,IDI1,IFT20,IFT88,LRRFIP1,MAD2L1,MAPK8,MDM2,MVD,MZF1,NDUFS3,NFE2L2,NOTCH4,PAPOLA,PCBP2,PDCD4,PDPK1,PECR,PERP,PLK1,POLD2,PPARG,PPM1A,PTGS2,PTPRK,RAB5A,RB1,RCC1,RMI1,SCD,SEC23A,SELL,SETD6,S…
ROR2	kinase	0.000318	ABCF3,AXIN2,BOLA1,CDC7,CDKN1A,CDKN1B,CDKN2B,CHEK2,MCM3,MDM2,MORN4,MYB,PPARG,RB1,SLC17A9,TSEN2,USP46
MYCL	transcription regulator	0.000364	ATP5MG,CARS2,DCLRE1A,FARSA,HSPD1,INO80,LUC7L3,MOCS3,PTBP2,RPL11,RPL18,SAP18,SENP5,SLC25A4,TERT,THRAP3,TOMM20,YIPF1
CD3	complex	0.000368	ALAS1,AQP3,ATF2,ATM,BAMBI,BCL2L1,CALM1 (includes others),CCL17,CCND3,CCR4,CD69,CDK2,CDK2AP1,CDKN1B,CFLAR,CKS2,CREM,CXCR4,CYC1,DHRS4,DUSP2,DYRK1A,EGR3,EIF1B,EXOSC8,FKBP2,FKBP3,GFUS,GYS1,HAX1,HSP90B1,HSPA5,ID3,IFI35,IFRD2,IL12RB1,IL4I1,ILF2,IRF4,KLK7,LONP1,LTBP1,MRPL11,MTHFD2,NASP,NDFIP2,NDUFB6,NFAT5,NFE2L2,NPM1,NR4A1,ORAI1,P2RX1,PAFAH1B3,PCBP2,PCYOX1,PFDN4,PFN1,PPARG,PPIL2,PREP,PRKACA,PTGER4,PTGS2…
BRCA1	transcription regulator	0.000372	AREG,ATRIP,BRCA1,CDKN1A,CDKN1B,CYP1A1,DDB2,E2F3,ELAVL1,EXO1,FEN1,FHIT,GADD45A,GTF2H1,MDM2,MLH1,NFE2L2,PCBP2,PERP,PLTP,RB1,RBL1,RRM2B,SIRT1,STAT5B,TERT
TNFSF11	cytokine	0.000386	AEBP2,AHRR,BCL2L1,BST1,CCR4,CDC42EP4,CDKN1A,CIAO1,CREBRF,CYP1A1,DCSTAMP,FERMT3,FOSL1,FRRS1,GPR68,GRB10,GTF2H1,HIPK2,ILF3,IRF4,ITGAV,JDP2,KDM8,LSR,OSCAR,PLK1,PTGER2,PTGER4,PTGS2,PTPN23,RACGAP1,RRAS,SELENOW,SENP2,SH3PXD2A,SIGMAR1,SLC20A1,SOCS1,SRC,VRK1
UCP1	transporter	0.000412	ACACA,ALAS1,ALDH18A1,AMD1,ASB2,BZW2,CAPN7,CCDC6,CDKN2AIPNL,CLCN3,CPNE2,EEF1A1,GADD45A,GPX4,HMBOX1,MTHFD2,NDUFS3,NUDT19,NUPR1,PCK2,SLC41A1,SLC6A9,SMOX,SPI1,STYX,UQCRC1,UQCRC2,XPR1
ELOVL5	enzyme	0.000415	ABHD5,ACACA,ACADL,EHHADH,FADS2,INSIG2,PLTP,PNPLA2,SCD
H2AZ1	other	0.000415	CD69,CXCR4,DLAT,E2F2,GINS2,MCM2,MCM7,PPARG,RFC4
miR-18a-5p (and other miRNAs w/seed AAGGUGC)	mature microRNA	0.000428	CCN2,CDKN1A,E2F1,E2F2,E2F3,HSF2
CEBPB	transcription regulator	0.000438	ASF1A,ATAD2,ATM,ATR,BCL2L1,BRCA1,C3,CCRL2,CDC42EP3,CDC45,CDKN1A,CDKN1B,CDKN2B,CEBPD,CHEK2,CNOT9,COL1A1,CSF3R,CTCF,CYP1A1,DDB2,DDX39A,DEK,DHRS1,DNMT1,DUT,E2F1,E2F3,EED,EIF2S1,EXOSC8,FCGR1A,GADD45A,GSPT1,HSPD1,IDH3B,INSR,IRF4,KPNA2,MAPT,MCM2,MCM3,MCM7,MGP,MLH1,MMS22L,NASP,NCAPD2,NUP205,NUPR1,PHF5A,PLK1,POLD1,POLD2,PPARG,PPP1R15A,PRKCD,PSIP1,PTGS2,RACGAP1,RAD18,RIC8B,RORA,RUNX2,SCD,SERP1,SIRT1,SMC3,…
BAP1	peptidase	0.000497	CCN2,CDKN1B,E2F1,LATS1,LATS2,LIF,MCM3
PLIN5	other	0.000564	ABHD5,ACAA2,ACADL,ACADM,COL1A1,CPT1B,GPX4,GSS,NFE2L2,PNPLA2,PPARG
TEAD1	transcription regulator	0.000565	ACADL,ACADM,ARID5B,ATP5MC1,ATP5MG,CCN2,CCND3,CDKN1A,CDKN1B,CPT1B,CYC1,LATS2,MTMR10,NDUFA5,NDUFA8,NDUFB6,NDUFS1,NDUFS3,NDUFS4,PTGS2,RB1,SDHC,SULF1,TPM1,UQCRC1,UQCRC2,UQCRQ
FUS	transcription regulator	0.000577	CALM1 (includes others),DNAJC7,EIF2A,HSP90B1,HSPA5,HSPD1,LONP1,NDUFA5,NDUFS5,PLK1,RFC4,RPL18,SLC44A2
miR-16-5p (and other miRNAs w/seed AGCAGCA)	mature microRNA	0.000577	ACP2,CCND3,CENPJ,CEP63,DMTF1,DTD1,E2F3,EIF2B2,FLT3,FNDC3B,GRB10,GTF2H1,HDHD2,HSDL2,HSP90B1,MAP2K4,MYB,NAA15,NAPG,NT5DC1,OMA1,PDCD4,PHKB,PLK1,PTGS2,RAF1,RHOT1,SHOC2,SLC16A3,SLC35A1,SPI1,UGP2,VPS45
NFYB	transcription regulator	0.000598	AMD1,BET1,CCSAP,CDH1,CDS2,CIP2A,CKS2,COL1A1,DCLRE1B,ELAVL1,ENTPD7,FIZ1,GADD45A,HSPA13,IFFO1,INTS7,KDM8,KMT2E,L2HGDH,LYAR,METTL9,MTAP,MVK,PCLAF,PGM3,PIH1D1,PLK1,PSMB7,RNPS1,RUNX2,SERBP1,SNAI1,SPAG16,TMEM87A,TPM1,TTC39B,UBE2D3,ZBTB49,ZMPSTE24
PTTG1	transcription regulator	0.000606	APEX1,ATM,CDKN1A,CEBPD,DCLRE1A,FEN1,MDM2,MIF,MLH1,PARP2,PINX1,POLD1,POLH,POLI,RAD18,WRN
EIF4G1	translation regulator	0.000661	ATM,ATRIP,BCL2L1,BRCA1,GADD45A,RFC4,RFC5,TP53BP1
EP400	other	0.000704	CDKN1A,E2F1,E2F2,MCM3,NCAPG2,PLK1,PPARG,RBL1,RCC1,SKP2,SUV39H2
EIF4EBP1	translation regulator	0.000835	CDKN1B,CEBPD,CFLAR,DLG4,HK2,HSPD1,MDM2,PNPLA2,PPARG,PPP1CC,PRKACA,PTGS2,SOCS1
NFU1	other	0.000873	ACACA,ATP5MG,DGAT1,GPD1,GPD2,MGST1,NDUFS1,PARK7,UQCRC1,UQCRC2,VDAC2
ONECUT1	transcription regulator	0.000887	CDK2,CEBPD,CRADD,CYP7A1,DDB2,DHRS4,E2F1,EED,ELOA,FABP5,GBF1,GSS,HSPH1,ITGAV,KDM8,LUC7L3,MGST3,MYOF,NBR1,NDUFAF4,NUTF2,OAZ2,PIH1D1,PPFIA1,PSMA1,RARG,RNF20,RORA,SCD,SERPINB8,SETDB2,SLC25A13,SNX3,SPAST,SUPT16H,TBCK,TMEM161A,TRPC4AP,TUBGCP3,USP46,ZNF317
DDB1	other	0.000899	CEBPD,E2F1,EGR3,ID3,NR4A1,PPARG,SRF,ZNF281
CD3E	transmembrane receptor	0.0009	BCL2L1,BRCA1,CCL17,CD69,CDC45,CDC7,CDK2,CLSPN,DNAJA3,E2F1,FEN1,MCM2,MCM7,MYB,NFATC3,PTGS2,RRM2B,SOCS1,TEK
SETBP1	transcription regulator	0.000952	ACVR2A,BCL3,BRD4,CCND3,CRTC1,EED,FBXW7,LYL1,MAP2K2,MYB,PRKACA,PTPRK,RAD17,SMARCE1,SRC,WRN
E2F6	transcription regulator	0.001	BRCA1,CDC45,CDC7,CHEK2,E2F1,E2F2,GINS2,MCM2,MCM3,MFAP1,RECQL,RFC4,VKORC1L1,ZNF451
CSF2	cytokine	0.00102	ADA,ATM,BATF3,BCL2L1,BCL3,C3,C5AR1,CASC3,CCL17,CCND3,CCRL2,CD276,CD63,CD69,CDH1,CDKN1A,CDKN1B,CDKN2B,CENPH,CSF1,CXCR4,DNAJC5,DUSP2,EGR3,EXO1,FBXO31,FCGR1A,FIGNL1,FOSL1,GATAD2A,GHRL,HK2,HSPD1,HSPH1,ID3,IK,ILF3,IRF4,ITGAE,KCTD11,MCM3,MDM2,MLH1,MYB,NCAPD2,NR4A1,PLK1,POLD1,PPARG,PPP1R15A,PTGER2,PTGER4,PTGS2,PTK2,QSOX1,RACGAP1,RB1,RBBP9,RIPK2,RRM2B,SOCS1,SPI1,TERT,TICAM1,TNFRSF4,TNFSF15,TPM4,TRIP13
JUNB	transcription regulator	0.00106	BCL3,C1QB,C3,C5AR1,CCR4,CDKN1B,CFLAR,COL1A1,COMT,DARS1,DMTF1,FBLN2,FOSL1,HK2,ITGAV,LPAR1,MVD,PNPLA2,PPP2R2A,PTBP2,ROCK1,RUNX2,SCD,SERP1,SNAI1
CBX8	other	0.00107	ARID3A,ARID3B,CDKN1A,CDKN1B,CDKN2B,IRF4
mir-21	microRNA	0.00122	ACAT1,ASF1A,ATAD2,C1QB,CACYBP,CCL17,CDH1,CDK2AP1,CDKN1A,CDKN2B,CKAP5,CKS2,CLPB,COL1A1,COP1,CSF3R,DAG1,E2F1,EIF2S1,EIF4E3,FCGR1A,FUBP1,GBP2,GPBP1,IPO11,MTAP,NCAPD2,PAIP1,PDCD4,PDCL,PELI1,PLOD3,PPP2R5E,PPP4R2,PPP4R3B,RACGAP1,RNF19A,SEPTIN2,SOCS1,SUPT16H,TERT,TIAM1,TNKS,TPM1,UBA7,VRK1,ZW10
Firre	other	0.00126	ADCK5,CCND3,DENND5B,FOXP4,GNB2,LYL1,MAP2K2,POLD1,PPP1R37,PRR5,PTPN1,SRC,SZRD1,TCF3,TFEB,TSEN34
miR-124-3p (and other miRNAs w/seed AAGGCAC)	mature microRNA	0.00127	ABHD5,ACAA2,AHRR,B4GALT1,BLOC1S6,CCN2,CDK2,CREB3L2,DNAJC1,DVL2,HTATIP2,IFRD2,MDFIC,MPHOSPH9,NAA15,NEK9,NFIC,OSBPL8,PHF19,PLOD3,PLSCR3,PTBP2,PTPN12,RARG,RBMS1,RNPEPL1,SERP1,SHLD2,SLC17A5,STOM,STX10,STX2,TARBP1,TMEM263,TRIP11
ANGPT2	growth factor	0.00131	ADA,AXIN2,CALR,CDKN1A,COL1A1,COMT,CXCR4,EPHX2,FEN1,FKBP2,HMGCS1,HSPA5,HSPD1,INPP5F,JMJD6,KDM6B,KPNA2,LIG4,LMNB2,MAP4K5,MGST1,MIF,PDCD4,PDIA5,PGAP1,POLD1,PTGS2,RFC4,SERPING1,SMYD5,SNAI1,TEK,TOR1AIP2
ATF4	transcription regulator	0.0014	ADAM10,APEX1,AREG,ATG5,CA9,CALR,CDKN1A,CDKN1B,CPOX,CYP7A1,GADD45A,GRB10,GYS1,HSP90B1,HSPA5,HYOU1,MGST1,MTHFD2,NUPR1,PCK2,PPARG,PPP1R15A,PRKDC,PTGS2,SIGMAR1,SLC6A9,SSBP2,XDH
mir-25	microRNA	0.00146	CDKN1A,E2F1,E2F2,E2F3,EDNRB,FBXW7,GADD45A,HIPK3,MAP2K4,MDM2
DGAT1	enzyme	0.00159	CPT1B,DGAT1,HSPA5,PNPLA2,PPARG,VLDLR
WNT16	other	0.0016	ACADL,AXIN2,CDKN1A,CPT1B
HINFP	transcription regulator	0.0016	ATM,CKS2,NPAT,RB1
ELK1	transcription regulator	0.00161	BCL2L1,CDKN1A,CDKN1B,EGR3,FOSL1,INSIG2,ITGAV,KATNB1,NR4A1,PTGS2,RUNX2,SAR1A,SKP2,TERT
Rb	group	0.00166	CDH1,CDK2,CDKN1A,CYP1A1,DNMT1,E2F1,E2F2,EED,MAD2L1,MCM3,MCM7,PLK1,POLD1,RBL1,RFC4,TERT
SNAI1	transcription regulator	0.00166	AXL,BCL2L1,CCN2,CCND3,CDH1,CDH4,CDK2,CDKN1A,COL1A1,FOSL1,FST,GDF9,LIF,PTGS2,RORA,RUNX2,SLC29A1,SNAI1,THBD,THY1
REL	transcription regulator	0.0017	BCL2L1,BCL3,BRCA1,CD200,CDH1,CDKN1A,CDS2,CREM,DCLRE1B,DMTF1,DUT,E2F3,FADS2,FBXL4,FOSL1,GPT2,IRF4,MED12L,MINPP1,NFE2L2,NR4A1,PIBF1,PIK3CA,PLK2,PPP1R14B,PPP1R15A,RBL1,SASS6,SNAI1,STAT5B,TNFRSF13B,TNFRSF4,TTLL1,TWNK,VTI1A
GATA1	transcription regulator	0.00173	AEBP2,AIP,BATF3,BCL2L1,BZW2,CALR,CBFA2T3,CCND3,CCR4,CDK2,CDKN1A,CDKN1B,CHCHD6,CPD,CREM,CYB561D1,DUT,E2F3,HHEX,HIPK2,HSF2,IKZF4,JAZF1,JDP2,LYL1,MAMDC2,MCM3,MYB,PHC1,PIGQ,POLD1,PSMG4,RBL1,RFC4,RNF220,RUNX2,SLMAP,SMARCE1,SRC,TEK,TFEB
PPARA	ligand-dependent nuclear receptor	0.00177	ACAA2,ACACA,ACADL,ACADM,ACAT1,ACOT8,ADAM10,ALDH2,ANAPC5,ANGPTL4,APEX1,AQP3,BCL2L1,C1QB,C3,CD63,CDK2,CDKN1A,CDS2,CEBPD,CPT1B,CROT,CSAD,CYP1A1,CYP7A1,DLG4,EHHADH,FABP5,FADS2,GLS,GPD1,GPD2,HMGCS1,IDI1,INSIG2,MAD2L1,MGST1,MGST3,MVD,MVK,NFE2L2,PBLD,PLK1,PLTP,PMVK,PNPLA2,PPARG,PTGR1,PTGS2,S100A8,SAR1A,SC5D,SCD,SLC25A20,SLC27A4,SMC4,TERT,TFEB,UQCRC1,ZNF236
miR-17-5p (and other miRNAs w/seed AAAGUGC)	mature microRNA	0.00177	BAMBI,BMPR2,CCND3,CDK2,CDKN1A,CDKN1B,CDKN2B,E2F1,E2F2,E2F3,HIPK3,IKZF4,PPARG,RB1,RUNX2
ARID1A	transcription regulator	0.00184	ARMH3,AXIN2,BCL2L14,CA9,CDH1,CDKN1A,CHCHD1,COL1A1,EREG,FSCN1,GNA15,GYS1,HERC4,HIBCH,IPO8,LSR,MARS2,MEF2C,MMS19,NADK2,NT5DC3,P4HA1,PDLIM5,PIEZO1,PPA2,PTK2,PTPRK,RNF144A,SMPD4,SRP72,TERT
CDK19	kinase	0.00185	ACVR1B,AEN,CDH1,CDKN1A,DCXR,DDB2,FADS2,FBXW7,FST,GADD45A,HMGCS1,LIF,MDM2,MVD,MVK,PLK2,PLK3,PPP1R15A,RB1,RRP8,STOM
HNRNPK	other	0.00192	ATF2,CCN2,CDKN1A,KDM6B,LPP,NFE2L2,PPARG,PTGS2,RASA1,RB1,ZBTB20
LATS2	kinase	0.00193	AREG,CCN2,CDH1,CDKN1A,E2F1,EREG,IGSF9B,LATS2,PLK1,PTGS2,RRAGD,SNAI1,TERT
Smad2/3-Smad4	complex	0.00196	AREG,CCN2,CDH1,CDKN1A,CDKN1B,CDKN2B,COL1A1,SNAI1,TERT
ARNT	transcription regulator	0.00197	AHRR,ANGPTL4,AREG,ARID5B,ATP5MC1,BAMBI,BMPR2,CA9,CDKN1B,CXCR4,CYP1A1,DNAJC2,F5,GLCCI1,HES6,HK2,IL17D,INSR,ITGAV,MYL6,NDUFS3,NDUFS4,PCK2,PDPK1,PPP2CB,SELL
E2f	group	0.00203	BRCA1,CDC45,CDC7,CDK2,DNMT1,E2F1,E2F2,GINS2,MAD2L1,MCM2,MCM3,MYB,RBL1,TCF3,VKORC1L1
STAT4	transcription regulator	0.00221	ACADL,AKAP8L,BCL2L1,BCL3,C3,CCNI,CDK2,CDKN1B,FDX1,FSCN1,GBE1,GTF2E2,HES6,IL12RB1,ING2,INTS12,IRF4,ISG20,KDM6B,LRRFIP1,MAPK8IP3,PEX13,R3HDM1,RNF138,RORA,RRAGD,SERTAD1,SETD5,SH2B1,TSPAN5,VAMP4,VLDLR,ZNF394
SREBF2	transcription regulator	0.00224	ACAA2,ACACA,AREG,CAMK1D,CCN2,CDKN1A,E2F1,FABP5,FADS2,HES6,HMGCS1,IDI1,MVD,MVK,PMVK,SC5D,SCD
RPTOR	other	0.00239	ACACA,ACADL,ACADM,BCL3,CCND3,CDH1,CDK2,DCSTAMP,FCGR1A,GCDH,HK2,HMGCS1,IDI1,MVD,MVK,OSCAR,PDPK1,PMVK,RPTOR,RUNX2,SC5D,SNAI1,SPI1
RICTOR	other	0.0024	ATP5MC1,ATP5MG,ATP6V1C1,BCL2L1,CD69,CDH1,CFLAR,COX11,COX15,CYC1,FABP5,HK2,NDUFA5,NDUFA8,NDUFB6,NDUFS1,NDUFS3,NDUFS4,PPA2,PSMA1,PSMB2,PSMB3,PSMB4,PSMB7,PSMD6,PSME4,PTGS2,RPL11,RPL18,RPL8,RPS13,RPS21,RPS27A,RSL24D1,SDHC,SNAI1,UQCR10,UQCRC1,UQCRC2,UQCRQ
NEK2	kinase	0.00245	BCL2L1,CDKN1A,GADD45A
MPZ	other	0.0026	CDK2AP1,DERL2,DERL3,HMGCS1,HSPA5,MVD,PPP1R15A
SATB1	transcription regulator	0.00278	ADCY3,ARF5,CD69,CDH1,CDKN1A,CLEC2B,CSF3R,DNMT3A,DSTYK,ENOSF1,F5,FCGR1A,GPT2,HVCN1,ID3,ILF3,MEF2A,NFE2L2,PTGS2,RB1,SELL,SP4,SPI1,TAF4B,TMEM241,VTA1
ADRB	group	0.00288	ANGPTL4,AXL,CDC7,CDKN1A,CDKN1B,CFLAR,CREM,E2F1,E2F3,FAM214A,GADD45A,HGH1,HMGCS1,HSPD1,LTBP1,MVD,NPM3,NR4A1,PTGS2,SLC40A1,SLC6A9,SLC9A3R2,TEK
MTBP	other	0.00299	CDKN1A,CDKN1B,CDKN2B,NPM1
TIA1	other	0.00299	PTGS2,SIRT1,SKP2,TIAL1
EIF4E	translation regulator	0.00311	ATR,BCL2L1,CAPZB,CDK2,CDKN1A,CKS2,CRADD,CUL2,DDX56,DLG4,EREG,FOSL1,GPS2,IL12RB1,ILF2,KAT2B,LSM6,MDM2,PHF5A,RB1,RPL37A,RPS13,SASS6,SERTAD1,SKP2,SLC2A5,SNAI1,TP53BP1,TP53BP2,UBA7,UBR5
E2F2	transcription regulator	0.00326	CCND3,CDC45,CDKN1A,E2F1,E2F3,EED,MCM2,MCM3,MCM7,MLH1,MYB,NPAT,RBL1,TERT
CCNE1	transcription regulator	0.00329	BRCA1,CDC45,CDKN1A,DDX27,E2F1,MCM2,MOCS3,RBL1
Cdkn1c	other	0.0034	ATM,CDKN1A,CDKN1B,CXCR4,E2F1,E2F3,MCM3
TCF4	transcription regulator	0.00343	ADA,AEN,ANGPTL4,B4GALT1,BAG2,CARS2,CBFA2T3,CCDC117,CDKN1A,CDKN2B,CIP2A,CKS2,CREB3L2,CREM,CSF3R,DIMT1,DUT,FBXO4,FKBP8,FRMD3,HSP90B1,HSPA13,HSPBP1,HYOU1,ID3,IL4I1,MAD2L1,MEF2C,NCBP1,NUFIP1,PDPK1,PIK3CA,PLK2,PPIH,PTGS2,RACGAP1,RPL22L1,RUNX2,SEC63,SELL,SIRT1,SLC35B1,SMAD4,TFG,TSEN2,UBE3A,WLS
FSH	complex	0.00348	ACP2,AMH,AQP3,AREG,ARPC4,AXIN2,AXL,CAMK2G,CAMK4,CCN2,CDC42EP4,CFLAR,CHUK,CREM,CXCR4,ENC1,EREG,FDX1,FOSL1,FST,GDF9,HK2,HSF2,ING1,ING2,ISG20,JMJD6,MAPK6,MAPT,NLK,NR4A1,PLA2G10,PLIN3,PLK2,PLPP1,POP5,PPIH,PPP1CB,PPP2R5B,PTGER2,PTGS2,PTPN1,RAB5A,RAD17,RASAL2,SMAD4,STIP1,STX4,TPM1,YTHDF2,ZNF331
EHD1	other	0.0035	CDH1,GYS1,HSP90B1,PPP2R5E,SNAI1
CREB3	transcription regulator	0.0035	CCND3,COPB1,HSPA5,INSIG2,UBXN4
TOPBP1	other	0.0035	CDKN1A,CDKN1B,CDKN2B,GADD45A,MDM2
CASR	G-protein coupled receptor	0.00358	BCL2L1,CCND3,CDC45,CDH1,CDKN1B,CENPH,CSF1,FEN1,GADD45A,MAD2L1,NASP,NCAPD2,NUPR1,PPARG,PPP1CA,PTGS2,RB1,RNF144A,S100A8,SRC,SSX2IP,THBD
CLUH	translation regulator	0.00368	ALDH2,DIABLO,HDHD5,MICU1,MRPL17,MRPL22,MRPL44,PCCA,PCK2,PDHX,TACO1,TIMM21
miR-92a-3p (and other miRNAs w/seed AUUGCAC)	mature microRNA	0.00381	BMPR2,CCND3,CDK2,CDKN1A,CDKN2B,EDNRB,FBXW7,HIPK3,MAP2K4,OSBPL8
HBA1/HBA2	transporter	0.00381	ATP5MC1,COX15,COX19,CYC1,NDUFA5,NDUFS3,NDUFS4,SURF1,UQCRC1,UQCRC2
PML	transcription regulator	0.00392	ACACA,ACADL,ACADM,ANXA4,BRCA1,CACYBP,CDKN1A,CDKN2B,CPT1B,CXCR4,FANCD2,GADD45A,HMGCS1,IDI1,IFI35,ISG20,NFE2L2,NSFL1C,PCBP2,PIK3CB,SCD,SLC25A20,STIP1,UBE2M
MYCN	transcription regulator	0.00407	ABCA3,ABCF3,AEBP2,APBB1,APEX1,ATXN2,BCL2L1,CCN2,CDK9,CDKN1A,CDKN1B,COL1A1,DNMT3A,DUSP2,E2F1,E2F2,EED,EEF1A1,HK2,HSPD1,JARID2,MDM2,MTF2,MXI1,NPM1,PSMB7,PTK2,PTPRK,RPL11,RPL18,RPL24,RPL27,RPL37A,RPL8,RPS13,RPS28,SIRT1,SULF1,SUZ12,TERT,TMED9,TPM1,TRAP1,USP3
WT1	transcription regulator	0.0041	AMH,APRT,AREG,ATP5ME,BCL2L1,BTAF1,CCN2,CDC45,CDH1,CDKN1A,CSF1,DYRK1A,EPS8,EREG,GRB10,HSP90B1,IDI1,IFRD2,INSR,ITM2B,MAPK8,MDM2,MED13,MGST1,MYL6,PCK2,PTPN9,ROCK1,SLC20A1,TERT,TRAP1,TSPAN5,VLDLR,YBX1,ZNF7
IL5	cytokine	0.00419	A2M,ACAA2,AREG,BCL2L1,BCL3,CCND3,CCRL2,CD63,CD69,CDKN1A,CHST12,CLEC2B,CSF3R,CXCR4,EGR3,EPS8,GADD45A,GBP2,HSP90B1,HSPA5,HSPH1,IDI1,ITGAV,LFNG,MAPK6,MTDH,P4HA1,PPP5C,PSMB4,QSOX1,RBPMS,SAP30,SLC16A3,SOCS1,STK39,THY1,TNFRSF4,TPM4,UCHL3
XBP1	transcription regulator	0.00442	ACACA,ADAM10,ATG5,BET1,CALR,COPB1,COPZ1,DNAJC1,DNAJC10,DOLPP1,E2F1,ERP29,ERP44,FKBP2,GALK2,GOLGA4,HSP90B1,HSPA13,HSPA5,HYOU1,IRF4,MCFD2,SCD,SEC23A,SEC61G,SEC63,SERP1,SRP54,STX18,UBA5,VAMP4
HIF1A	transcription regulator	0.0046	ANGPTL4,AXIN2,AXL,BCL2L1,BCS1L,CA9,CCN2,CCRL2,CD69,CDH1,CDKN1A,CDKN1B,CSF1,CXCR4,CYC1,CYP1A1,E2F3,EDNRB,EIF5A2,EREG,FHL3,FSCN1,GBE1,HES6,HK2,HSPA5,INSIG2,ITGAV,JMJD6,MCM7,MEF2C,MIF,NCOA4,NCR1,NDUFB6,NDUFS1,NPM1,NR4A1,NTN1,P4HA1,PAIP1,PDPK1,POLRMT,PPARG,PTGS2,SCD,SDHC,SIAH1,SLC16A3,SLC29A1,SLC40A1,SNAI1,SULF1,TERT,UQCR10,UQCRC1,UQCRC2,YTHDF2
EIF2AK3	kinase	0.00486	ALDH18A1,ATG5,CA9,CBX4,CLCN3,CPOX,DERL3,DLG4,ECD,FOSL1,GADD45A,GOLGA4,GOLT1B,HSPA5,LONP1,NUPR1,PCK2,PPP1R15A,RAB6A,SIAH2,SLC35B1,STX18,TMED9
DNM3OS	other	0.00501	ATM,CHEK2,PRKDC,XRCC5
SHOX	transcription regulator	0.00501	CDKN1A,CDKN1B,RB1,RBL1
TGFB1	growth factor	0.00502	ACAA2,ACACA,ACSL3,ADAM10,ALDH18A1,ALDH2,AMD1,ANGPTL4,AREG,ARID5B,ATG5,ATM,AXL,BAMBI,BCL2L1,BDH1,BMP1,BMPR2,C1QB,C3,C5AR1,CALM1 (includes others),CALML4,CALR,CAMK2G,CAPNS1,CCN2,CCND3,CCR4,CCRL2,CD69,CDC42EP3,CDC42EP4,CDC7,CDH1,CDH4,CDK2,CDK2AP1,CDKN1A,CDKN1B,CDKN2B,CEBPD,CLK2,COL1A1,CORO1C,CPT1B,CSF1,CTCF,CXCR4,CYC1,CYP1A1,CYP7A1,DDB2,DNMT1,DNMT3A,E2F1,E2F2,EDNRB,EGR3,ELAVL1,EMILIN1,EREG,F12,F5,FA…
GON4L	transcription regulator	0.00505	CCND3,E2F2,MYB,RBL1,SKP2
Ahr-aryl hydrocarbon-Arnt	complex	0.00505	AHRR,CDKN1A,CDKN1B,CYP1A1,NFE2L2
TRIM31	enzyme	0.00505	ACACA,ACADL,ACADM,PPARG,SCD
VHL	transcription regulator	0.00518	CA9,CDH1,CDKN1A,CDKN1B,CXCR4,E2F1,HK2,INSIG2,MAD2L1,MIF,SLC40A1
mir-22	microRNA	0.00534	CCN2,CCND3,CDH1,CDKN1A,ERAL1,FOSL1,HK2,MVK,SNAI1
ZBTB16	transcription regulator	0.0054	ATF1,CCR4,CDK9,CDKN1A,CDS2,COL1A1,CYP7A1,DNMT1,EARS2,GATM,GBE1,GGT7,GPT2,ID3,IL12RB1,INPP1,ITGAE,ITGAV,KLRB1,MPI,PIK3CB,POLD1,PTGS2,RARG,RORA,RUNX2,SCD,SELL,TNFRSF4,UGP2,ZBTB16
miR-143-3p (and other miRNAs w/seed GAGAUGA)	mature microRNA	0.00555	AXL,DNMT3A,FNDC3B,FSCN1,MAPK7,MDM2,PLK1
WSB1	enzyme	0.00572	CA9,HIPK2,SAP30
AJUBA	transcription regulator	0.00572	CDH1,DOCK1,PTK2
RSU1	other	0.00572	ARHGAP5,CDKN1A,RASA1
GADD45GIP1	other	0.00572	DNAJA3,HSPD1,LONP1
ESR2	ligand-dependent nuclear receptor	0.00605	ANXA4,APEX1,AQP3,AREG,ARID4A,ATAD2,BCL2L1,BMPR2,BRCA1,C3,CBFA2T3,CBX3,CCN2,CCT3,CD93,CDH1,CDKN1A,CEBPD,COL1A1,DDB2,DEK,DNAJC1,DNMT1,DUT,EIF4G1,FBLN2,GBP2,GSPT1,GYG1,HMGCS1,HSPD1,HYOU1,IFI35,ILF2,KPNA2,MAD2L1,MCM2,MCM7,MGP,MTHFD2,MTREX,NASP,NDRG2,NFYA,PCBD1,PCYOX1,PERP,PIBF1,PLK1,PLOD3,POLD1,PPP1R12A,PTGS2,RNPS1,ROCK1,RUNX2,SDAD1,SLC25A4,TLE5,TOMM70,TPM1,TRIM14,TRIM23,TRIP13
MAPK7	kinase	0.00616	ACACA,CDKN1B,HMGCS1,IDI1,MAPK7,MEF2A,MEF2C,MVD,MVK,NR4A1,PMVK,PTGER2,PTGS2,TEK,THBD
CD40	transmembrane receptor	0.00619	BCL2L1,CALR,CCL17,CCND3,CD69,CDKN1A,CDKN1B,CFLAR,CSF1,CYC1,DUSP2,FARSA,GLS,HK2,HSP90B1,HSPA5,HSPD1,IL4I1,IRF4,LTBR,NDUFA5,NDUFA8,NDUFAF4,NDUFB6,NDUFS1,NDUFS4,NPM1,PPA2,PRMT3,PTGER2,PTGS2,RABEPK,SELL,SUPV3L1,TCF3,TFB2M,THBD,TNFRSF13B,UQCRC1,UQCRC2,UQCRQ,ZBTB16
PIM1	kinase	0.00627	BCL2L1,CCND3,CDKN1A,CDKN1B,FOSL1,MDM2,OSCAR,SELL,SKP2,SOCS1
BTK	kinase	0.00629	BCL2L1,CCND3,CD69,CDK2,CDKN1A,CXCL9,CXCR4,DCSTAMP,E2F1,FABP5,IFI35,IL4I1,IRF4,ISG20,ITGAV,MDM2,MTHFD2,RB1,SPI1
UQCC3	other	0.00655	ATP13A1,ATP5MC1,ATP5ME,ATP5MG,ATP6V1C1,COX11,COX15,HK2,NDUFA5,NDUFA8,NDUFAF4,NDUFAF7,NDUFB6,NDUFS1,NDUFS3,NDUFS4,NDUFS5,SDHC,UQCR10,UQCRC1,UQCRC2,UQCRQ
EBF1	transcription regulator	0.00686	ADCY3,CHUK,COL1A1,EBF1,GYS1,HK2,IL12RB1,INSR,KLRB1,MAPK8,PCK2,PDPK1,PIK3CA,PPARG,PPP1CA,PPP1CB,PRKACA,PTPN1,RAF1,RHEB,RPTOR,SCD,SOCS1,TCF3
IL3	cytokine	0.00688	ADA,ALDH2,AREG,BCL2L1,CALR,CAPZB,CCL17,CCND3,CD63,CD69,CDKN1A,CDKN1B,CEBPZ,CREM,CSF1,CXCL9,CXCR4,EEF1A1,EGR3,EIF3G,FKBP3,GADD45A,HK2,HSP90B1,HSPA5,IK,ITGAV,LATS2,LIF,MDM2,NFATC3,PPP5C,PSMB3,PSMB7,RB1,RPL11,SELL,SMAD4,SOCS1,SPI1,TERT,TIAL1,TNFRSF4,YBX1
KLF15	transcription regulator	0.00693	ACADL,ACADM,ACAT1,CCN2,CMKLR1,CPT1B,EHHADH,FABP5,PPARG,SCD,SLC25A20
TFAP4	transcription regulator	0.00694	BCL2L1,CBFA2T3,CDK2,DYRK1A,MDM2,SNAI1,TAF1C
SIRT7	enzyme	0.00704	GFM2,MRPS33,PPARG,PSMB4,RPS21
NAE1	enzyme	0.00704	BRCA1,CCND3,CDKN1A,CDKN2B,RB1
mir-199	microRNA	0.00704	AXL,DNMT3A,DYRK1A,SIRT1,SMAD4
ATR	kinase	0.00704	ATM,ATR,BCL2L1,POLI,WRN
TGFBR2	kinase	0.00705	ACSL3,ANGPTL4,AREG,BCL3,C5AR1,CCN2,CCND3,CD200,CD69,CDH1,CDKN1A,CDKN1B,CDKN2B,COL1A1,CSF1,FST,GATM,HK2,ID3,ING1,ITGAE,KLRB1,MCF2L2,MPHOSPH9,MVK,MYOF,ORAI1,OSTF1,PDCD1LG2,PFN1,PPARG,PTGER2,PTGS2,QSOX1,RFC5,RPUSD3,RUNX2,S100A8,SLC16A3,SLC2A8,SMAD4,SNAI1,SPAG1,TCF12,THBD,TNFRSF4,TSPAN5,UBE3A,VARS1,ZSWIM4
MITF	transcription regulator	0.0071	ATP6V1C1,BRCA1,CD151,CDK2,CDKN1A,CENPH,COL1A1,CREM,DSTYK,EDNRB,HPS1,IRF4,MCM2,MGP,MMS19,NCAPD2,NCAPD3,NPM3,OSCAR,PIAS4,PLK1,POLD1,PPM1H,RFC5,RMI1,RRAGD,SCD,SEMA3C,SHTN1,SLC7A8,SNAI1,SORT1,TERT,TFEB,UVRAG
TAFAZZIN	enzyme	0.00712	AEN,AVEN,AXL,BCL7A,CCN2,CCND3,CCRL2,CD69,CDC37,CDK12,CDK9,CEP85,COL1A1,CXCR4,DNASE1L3,FBLN2,GBE1,GTF2E2,IRF4,LENG8,MAD2L1,MYOF,P4HA1,PDCD4,PDPK1,PHACTR2,PLK2,PSMB4,PSMD6,PTGS2,RNF2,RUNX2,SEMA3C,SLC40A1,TELO2,UBE2D3,USP3,VLDLR
HGF	growth factor	0.00713	A2M,ANGPTL4,ARRDC3,ATF2,BAG2,BCL2L1,CA9,CALM1 (includes others),CASP10,CCL14,CCN2,CD93,CDC45,CDH1,CDK2,CDKN1A,CDKN1B,CDKN2B,CFLAR,COL1A1,CRY1,CSF1,CUL2,CXCR4,FOSL1,GRB10,HK2,HTR7,ISG20,KIF20B,LATS1,LRP8,MAD2L1,MCM2,MDM2,MPHOSPH10,NEK3,NR4A1,PIK3CB,PLK1,PLPP1,PRKDC,PTGS2,RCC1,RUNX2,SKP2,SLC20A1,SNAI1,STIL,THBD,TNFSF15,TRIP13,TUBGCP3,YWHAH
SP100	transcription regulator	0.00739	AXIN1,BRCA1,CCN2,CDKN1A,SNAI1,THY1
ACVR1C	kinase	0.00739	BCL2L1,CDK2,CDKN1A,CDKN1B,CDKN2B,SNAI1
PTPN3	phosphatase	0.00739	ANGPTL4,CDKN1A,CDKN2B,COL1A1,E2F2,ITGAV
NR6A1	ligand-dependent nuclear receptor	0.00739	BMP1,CCND3,GDF9,GLS,GPD2,RAI1
ST8SIA1	enzyme	0.00739	C1QB,C3,C5AR1,CDK2,CDKN1A,CDKN1B
Steroid 5 alpha-Reductase	group	0.00754	CDH1,PTGS2
USP42	peptidase	0.00754	CDKN1A,MDM2
ZIC5	transcription regulator	0.00754	CDH1,PDGFD
CDK12	kinase	0.00754	ATR,FANCD2
miR-101-5p (miRNAs w/seed AGUUAUC)	mature microRNA	0.00754	ATM,PRKDC
miR-489-3p (miRNAs w/seed UGACAUC)	mature microRNA	0.00754	GCA,PEX7
TNK2	kinase	0.00754	SIAH1,SIAH2
NEK4	kinase	0.00754	CDKN1A,MDM2
TACC3	other	0.00754	ATM,CDKN1A
CTDSPL	other	0.00754	E2F1,RB1
ING5	other	0.00754	CDK2,CDKN1A
CBR1	enzyme	0.00754	CDH1,PTGS2
CLDN3	transmembrane receptor	0.00754	CDH1,SLC31A1
CDC6	other	0.00754	CDH1,LMNB2
VPS26B	transporter	0.00754	SORT1,VPS35
E2f-Dp1	complex	0.00754	BRCA1,PPARG
PLAUR	transmembrane receptor	0.00754	ATM,BCL2L1,C5AR1,CDH1,E2F1,FOSL1,PRKDC,SOCS1,XRCC5
POU2F2	transcription regulator	0.00754	ADA,CCDC28B,CD69,CFLAR,EBF1,FRMD4A,GATM,MCM7,MMAB,MVK,PLEKHG1,POU2F2,SCD,SKP2,SPI1,TERT
Igm	complex	0.00759	BCL2L1,CD69,CDKN1A,CDKN1B,CFLAR,DUSP2,EIF4G1,ID3,IRF4,PDCD4,POLH,POLI,TNFRSF13B
TLE3	other	0.00766	ATP5MG,CYC1,ECSIT,NDUFA5,NDUFA8,NDUFAF4,NDUFAF7,NDUFB6,NDUFS1,NDUFS3,NDUFS4,UQCR10,UQCRC1,UQCRC2,UQCRQ
APOE	transporter	0.0077	ACADL,ACADM,ACAT1,ADAM10,ANGPTL4,ARHGEF12,BDH1,C1QB,C5AR1,CALR,CAPNS1,CCN2,COL1A1,CSF1,CYP7A1,DCSTAMP,DYRK1A,EMILIN1,FABP5,FCGR1A,GPX4,HPCAL1,HSP90B1,HSPA5,HSPD1,INSR,IRF4,KCTD10,LRP8,LTBP1,LTBR,MAP2K7,MAPT,MGP,NMNAT2,PHF21A,PPARG,PPFIBP2,PPP1R15A,PPP2R5E,PTGS2,PTP4A3,S100A8,SIRT1,SLC27A4,THY1,TIAM1
THOC5	other	0.00777	C11orf58,CPOX,DTD2,TMCC1
CTNNBIP1	other	0.00777	AXIN2,CDKN1A,HMGCS1,IDI1
RUVBL2	transcription regulator	0.00777	ATF2,AXIN2,MCM3,RBL1
SDC2	other	0.00777	CDKN1A,CDKN1B,COL1A1,PADI2
TP53INP1	other	0.00777	CDH1,CDKN1A,MDM2,SNAI1
COPS8	other	0.00777	CCND3,CDK2,CDKN1A,CDKN1B
CDKN1C	other	0.00777	CDK2,E2F1,RB1,RBL1
EIF6	translation regulator	0.00784	ABHD2,ACACA,CDKN1B,CERS6,COL1A1,CORO1C,FADS2,HK2,HMGCS1,MRPL36,MVD,NDUFS4,PPARG,RPS28,SACM1L,SCD,TOMM20,UQCRQ
MAP2K4	kinase	0.00797	ATF2,BCL2L1,CDKN1A,CFLAR,GADD45A,MAPK8,MDM2,MEF2C,PPARG,PTGS2,ROCK1
YY1	transcription regulator	0.00819	API5,ARID3A,ARID3B,BCL2L1,BRCA1,CALR,CBX3,CD93,CDH1,CDKN1A,CDKN1B,CDKN2B,CENPH,COL1A1,DNMT3A,DROSHA,FEN1,GTF2A1,HSPA5,ID3,KLRB1,MAD2L1,MCM7,MDM2,NCAPD2,PDGFD,PERP,PIAS1,PLK1,POLH,PPP1R15A,PPP4R2,PTPRA,RAD18,SLC23A2,SLC25A4,SRC,SUV39H2,TNFRSF4
mir-122	microRNA	0.00834	ADAM10,CACYBP,CTCF,CYP7A1,GNPDA2,GYS1,LMNB2,MTHFD2,MVK,NUTF2,PLIN3,PTPN1,SEPTIN2,SF3B4,TNPO2,VPS4B
miR-141-3p (and other miRNAs w/seed AACACUG)	mature microRNA	0.00855	ATF2,BST1,CDH1,CTBP2,E2F3,GADD45A,ITGAV,LSR,MAP2K4,PERP,RHPN2,SNAI1,STAT5B
EPAS1	transcription regulator	0.00868	ACACA,ANGPTL4,ATG5,AXL,CA9,CCN2,CDKN1A,CXCR4,DGAT1,GBE1,GPT2,HMGCS1,HSPA5,ITGAV,MIF,NCOA4,NDUFB6,OMA1,PDPK1,PIK3CA,PPARG,SLC40A1,TEK,TERT,TNFRSF4,TNFSF15,UGP2
MAP3K8	kinase	0.00914	ARRDC3,BMP1,CDKN1B,CEBPD,CFLAR,DNAJA2,DNAJC2,FAAP24,FSCN1,GCA,IL4I1,MAD2L1,NR4A1,P2RY1,PTGER2,PTGER4,PTGS2,REPIN1,SPATS2L,TICAM1,TSPAN33,USP42,ZC3H6
Vegf	group	0.00928	A2M,ADAM10,AGFG2,ANGPTL4,AXIN2,BAG2,CALM1 (includes others),CCDC15,CCL14,CD93,CDC45,CDH1,CDK2,CFLAR,CRY1,CUL2,CXCR4,DCBLD2,EGR3,EHHADH,EIF2B2,FOSL1,FST,GRB10,GTDC1,HK2,HTR7,IRF4,ISG20,ITGA10,KIF20B,LATS1,LPAR1,LRP8,MAD2L1,MCM2,MEF2C,MGP,MIF,MPHOSPH10,NEK3,NOTCH4,NR4A1,OSBPL10,PABPN1,PIK3CB,PLK1,PLPP1,PTGS2,PTK2,RAF1,RCC1,SHISA2,SKP2,SLC20A1,STIL,THBD,TNFSF15,TRIP13,TSHZ1,TUBGCP3,XDH
LMNA	other	0.00944	BAMBI,CAMK1D,CASP8AP2,CCN2,CD93,CERS6,COL1A1,E2F1,EPB41L3,FBXW7,GET1,HIVEP1,ID3,ISG20,JAZF1,LYSMD3,MAPKAP1,PCGF6,PDP2,PHF1,PPARG,PPM1H,RB1,RBMS1,RESF1,RHPN2,RPS21,SMARCA2,STK35,TMEM183A,TMPO,UBA7,YTHDF2,ZMYM2,ZNRF2
Tcf7	transcription regulator	0.00952	ADAMTS6,ARHGEF12,BMPR2,BRCA1,CCR4,CD200,CD69,CDH1,CDKN1A,CEBPD,CEPT1,CROT,DNASE1L3,EGR3,FLT3,FOSL1,GPD2,ID3,IFT80,IKZF4,INPP5F,IRF4,LONRF1,LPCAT2,MVD,NUPR1,OSBPL3,OSBPL8,P2RY1,PLTP,PPARG,PPM1L,PTGER2,RARG,RBPMS,RRAGD,RUNX2,SC5D,SELL,ST14,TBC1D2,TIAM1,TICAM1
PURPL	other	0.00952	CENPJ,KIF20B,RACGAP1,SMC3,TMPO
RNA polymerase II	complex	0.00954	ALAS1,BRCA1,C3,CDKN1A,CHEK2,CSF1,CXCR4,CYP1A1,CYP7A1,EXOSC8,FOSL1,GADD45A,GBP2,KPNA2,MAD2L1,MAP2K2,MAPK8,MCM3,MEF2A,MEF2C,NMD3,PPARG,PTGS2,PTK2,RPS21,RUNX2,SDHC,SPI1,TERT,TIAL1,ZNF451
IFI16	transcription regulator	0.00957	AREG,CCR4,CDKN1A,CDKN1B,CSF3R,CYP1A1,E2F2,GADD45A,MDM2,MGST1,MIF,MKRN2,MTHFD2,TERT
GDF11	growth factor	0.00959	BAMBI,BMPR2,CDKN1B,CDKN2B,COL1A1,CSF1,DCSTAMP,FST,ITGAV,PTGS2,RUNX2,SMAD4,SRC
miR-125b-5p (and other miRNAs w/seed CCCUGAG)	mature microRNA	0.00979	ARID3A,ARID3B,CYP1A1,E2F3,ELAVL1,GSS,HK2,ID3,IKZF4,JARID2,MAP2K7,PERP,RBM8A,SCD,UVRAG,VPS4B,ZNF385A
MBD2	transcription regulator	0.00982	BRCA1,CDC42EP3,CDH1,CDKN1A,CDKN2B,CENPH,CKS2,HK2,NUPR1,PLK1
USP7	peptidase	0.00982	CDKN1A,DHX40,GMPS,HSPH1,KAT5,L3MBTL2,MDM2,PPARG,PPIL4,TSEN34
SREBF1	transcription regulator	0.00998	ACACA,ATP5ME,C5AR1,C7orf25,CAMK1D,CAPZB,CCL17,CDKN1A,CEBPD,CSAD,CYP7A1,DARS1,EHHADH,FABP5,FADS2,HFE,HK2,HMGCS1,HSPA13,HSPA5,IDI1,MEF2C,MVD,MVK,NUPR1,PCK2,PICK1,PLTP,PMVK,PPARG,PTGS2,SC5D,SCD,SLC20A1,SUCLG1
KLF6	transcription regulator	0.00998	ACADM,ACVR1B,ANGPTL4,ARID5B,BCL2L1,BCL3,CDH1,CDKN1A,CDKN1B,CFLAR,CMKLR1,COL1A1,CYP1A1,DCBLD2,ESRRA,HIBCH,HK2,HSPA5,KDM6B,LPAR1,MXI1,NFE2L2,NR2F6,NR4A1,PDCD1LG2,PFN1,PTGS2,PTPN1,RARG,RIPK2,SERPINB8,SLC16A3,SLC2A6,SLC31A1,SOCS1
SLC27A2	transporter	0.0104	ACAA2,ACADL,ACADM,ACOT8,DHRS4,EHHADH,PEX16,SCD,SLC25A20
CDK2AP1	other	0.0104	AXIN1,CDK2,FBXW4,FOSL1,MAPK8,SENP2,TCF3,TIE1,TLE5
IL4	cytokine	0.0104	ACP2,AGFG2,ALAS1,ALDH2,ALG3,APRT,AREG,B4GALT7,BCL2L1,BCL3,C3,C5AR1,CAMK1D,CARM1,CBX3,CCL17,CCND3,CCR4,CCRL2,CCT3,CD200,CD276,CD69,CDK2,CDKN1A,CDKN1B,CFLAR,CLCN3,COL1A1,CPOX,CRADD,CSF1,CSF3R,CXCL9,CXCR4,CYRIA,CYSLTR2,DCSTAMP,DNAAF2,DNASE1L3,EHHADH,EIF2S1,EIF3G,FAM118B,FCGR1A,FNIP2,FSCN1,GALK2,GATB,GATM,GBE1,GBP2,GNA15,GPX4,HIPK2,HK2,ID3,IL12RB1,IL4I1,INPP1,IPO8,IRF4,ISG20,ITGAE,ITGAV,KDM6B,KLK7,KL…
CASP3	peptidase	0.0105	BCL2L1,CAMK4,CDK2,CDKN1A,EIF2A,RB1,RUNX2
SWI-SNF	complex	0.0107	PLK1,PPARG,RIC8B
NEK10	kinase	0.0107	CDKN1A,GADD45A,MDM2
SPRY4-IT1	other	0.0107	CDH1,ESRRA,SNAI1
COL4A1	other	0.0107	BCL2L1,CDKN1B,HSPA5
PSMD4	other	0.0107	A2M,CD69,TERT
NUCKS1	kinase	0.0107	CDKN1A,CDKN1B,SKP2
Gm35986	other	0.0107	HMGCS1,IDI1,MVK
RBL1	transcription regulator	0.0107	CDK2,CDKN1A,CDKN1B,CRADD,E2F1,MCM2,MCM3,MCM7,PLK1,RB1,RBL1,SKP2,TERT
KITLG	growth factor	0.0108	AXL,BCL2L1,BMP1,BZW2,CCN2,CCND3,CDKN1A,CDKN1B,CDKN2B,CSF1,CSF3R,CXCR4,EDNRB,EEF1A1,FABP5,IK,ITGAE,ITGAV,KPNA2,MEF2C,MYB,NPM1,ORAI1,PDCD4,PTGS2,SDHC,SLC44A2,SOCS1,ST3GAL4,TAF1C,TCF12,TCF3,TERT,TXNL1
KRAS	enzyme	0.0108	ABCA3,ADCY3,AEN,AREG,ATF2,ATG5,AXIN2,AXL,BCL2L1,BCL2L14,BDH1,BZW2,CCDC125,CCN2,CDH1,CDKN1A,CDKN1B,CDKN2B,COL1A1,CPOX,CSF3R,DNMT1,DNMT3A,E2F1,E2F3,EIF3G,EIF3M,EREG,FABP5,FBLN2,FOSL1,GALNT11,HK2,HSPA5,HYOU1,ITM2B,KAT5,KLRB1,LAMB2,LATS1,LATS2,LIF,LMF2,LRP8,LYAR,LYL1,MAPK8,MCOLN1,MDM2,MRPS22,MYOF,NFE2L2,NR4A1,NUTF2,PARG,PDLIM5,PECR,PIK3CA,PPP1CA,PRCC,PRKCD,PRKCI,PTGS2,PTK2,RABL3,RAF1,ROCK1,RUVBL1,SCD…
KDM5A	transcription regulator	0.0109	CDKN1B,COQ5,DLAT,DLST,DUSP2,E2F1,GPT2,IDH3B,MAP2K7,MCM2,MCM3,MRPL11,MRPL17,NDUFA5,NDUFS4,PARK7,SDHC,TERT,UQCRC1,UQCRQ
MYOD1	transcription regulator	0.011	ACACA,ARID3A,ASB2,BCL2L1,BRCA1,CCND3,CDK2,CDKN1A,DAG1,E2F2,FOSL1,GADD45A,GINS2,GYS1,HES6,HIPK3,LIF,LMNB2,MAP2K7,MEF2A,MEF2C,PCLAF,PLK1,PRKACA,PSMB4,PTK2,RACGAP1,RB1,RRAS,SELENOW,SRC,TRIP13,UBA7
NRL	transcription regulator	0.0113	AMPD2,DGKD,INSR,MEF2C,OSGEP,PIK3CA,PTPN1,ROM1,SMAD4,SRC
Fcor	enzyme	0.0114	CDKN1A,CDKN1B,GADD45A,RB1
PRPF19	enzyme	0.0114	BRCA1,CDKN1A,DGAT1,SCD
CD53	other	0.0114	BCL2L1,DHX32,GLS,SELL
RLIM	enzyme	0.0114	CCN2,CDKN1A,CDKN2B,LDB1
BAG3	other	0.0114	BCL2L1,CDKN1A,CDKN2B,HK2
WNT10B	other	0.0114	ACADL,CPT1B,PPARG,RUNX2
NR4A1	ligand-dependent nuclear receptor	0.0118	ACACA,AXIN2,BABAM2,CCN2,CD69,CDKN1B,COL1A1,COX11,CSF1,DLAT,DLST,E2F1,EHHADH,ESRRA,GBE1,GPD1,GYS1,HK2,IKZF4,ITGAE,MAPK8,MDM2,NDUFS1,NR2F6,NR4A1,PCK2,PHKB,PPARG,PTK2,RAP1GAP2,RBKS,SCD,SDHC,SUCLG1,TRIM41,UGP2,UQCRQ
GABPA	transcription regulator	0.0118	ATM,BRCA1,LIG4,PPARG,PRKDC,RB1,RRAS,SKP2,SPI1,TERT,XRCC5
CYP1A1	enzyme	0.0122	ANXA4,ANXA7,CBX3,CYP1A1,DAG1,LMNB2,LYAR,MAPT,PFDN1,PTP4A3,PWP1,RACGAP1,SEPTIN2,ST3GAL4,TMPO,VLDLR
E2F7	transcription regulator	0.0125	E2F1,E2F2,E2F3,MCM2,RACGAP1
ALDH1A1	enzyme	0.0125	ACACA,ACADM,CPT1B,PPARG,RUNX2
CHEK1	kinase	0.0125	BCL2L1,CDKN1A,CIP2A,E2F3,MAD2L1
NUDT21	other	0.0125	ACACA,ADPGK,COL1A1,LAPTM4B,PTPN12
ARG1	enzyme	0.0125	CCND3,CDKN1A,MAPT,MLST8,RPTOR
LPIN1	phosphatase	0.0127	ACACA,ACADM,CDKN1A,DGAT1,PPARG,PTGS2,SCD
CLPB	transcription regulator	0.0127	DLAT,DLST,IDH3B,SUCLG1,UQCRC1,UQCRC2,UQCRQ
MAP2K5	kinase	0.0129	ACACA,CREM,HMGCS1,IDI1,MEF2A,MVD,MVK,NR4A1,PMVK,PTGS2
ADRA1A	G-protein coupled receptor	0.0129	CDK2,CDKN1B,CEBPD,CREM,CYP1A1,FABP5,LIF,NR4A1,SNAI1,TMPO
NR3C1	ligand-dependent nuclear receptor	0.0131	A2M,ABHD2,ACAT1,AMIGO2,ANGPTL4,BABAM2,BAG2,BAG3,BCL2L1,BCL2L14,BRCA1,CASP10,CBX4,CCL17,CCN2,CCRL2,CD69,CDC42EP3,CDKN1A,CEBPD,CLK2,COL1A1,COMT,CORO1C,CPEB4,CXCR4,CYP7A1,DAG1,DIABLO,DMAP1,DNASE1L3,DUT,EBAG9,ENC1,GADD45A,GBP2,GLCCI1,ING1,ING2,ING3,INSR,ITGAV,JMJD6,KAT5,LIF,MAGI3,MAP4K3,MAPK7,NOTCH4,PCK2,PDCD1LG2,PDCD4,PIK3CB,PLK2,PNPLA2,PPARG,PPP1CA,PPP1CB,PPP1R15A,PPP1R21,PPP2R1B,PRKCD,PRKCI,PTGR1,…
CDKN1A	kinase	0.0131	ADAM10,ATR,BCL2L1,BRCA1,CCN2,CCND3,CDKN1A,CDKN1B,CDKN2B,E2F1,E2F2,EIF2S1,GADD45A,HSPA5,ITGAV,MAD2L1,MDM2,PLK1,RB1,RFC4,SENP2,TERT,YBX1
LIN28B	other	0.0133	ACACA,AXIN2,CCN2,CDH1,CDKN1A,E2F1,NFIC,SCD,SNAI1,TECTA,ZBTB20
NFE2L2	transcription regulator	0.0135	ALAS1,ANKRD17,ARHGAP5,ARID5B,ATF7,ATXN2,BCL2L1,BRCA1,CCN2,CCT3,CDH1,CDKN1A,CLPTM1L,COL1A1,CYP1A1,DDX50,EIF2S1,EIF3G,ERP29,GBE1,GPX4,GSPT1,GSS,HACD3,HAX1,HIPK2,HMGCS1,HSP90B1,HTATIP2,HYOU1,MAPT,MCFD2,MEF2C,MGST1,MGST3,NBR1,NFE2L2,NIPBL,PAFAH1B1,PAFAH1B3,PBRM1,PMVK,PPARG,PREP,PSMA1,PSMB2,PSMB3,PSMB4,PSMD5,PTGS2,PTPN1,RBM6,RPL18,RUVBL1,SCD,SEC23A,SLC35B1,SLC6A9,SLC7A8,STIP1,ZFC3H1
FOXO4	transcription regulator	0.0139	ACACA,BCL2L1,CCN2,CDC42EP3,CDKN1A,CDKN1B,CDKN2B,EDNRB,FABP5,GADD45A,HMGCS1,IDI1,PRKCD,RUNX2,SCD,SELL,TIE1
IL24	cytokine	0.014	BCL2L1,EIF2A,GADD45A,HSP90B1,HSPA5,IRF4,LIG4,PPP1R15A,PTGS2
ATP2B2	transporter	0.014	A2M,CALR,CDKN1A,CLIP3,GADD45A,HIPK2,HSPA5,IL12RB1,NUPR1
INS	other	0.014	ACACA,ACADL,ACADM,ADAM10,BCL2L1,CCN2,CDH1,CDKN1A,FOSL1,GHRL,GRB10,HSPA5,INSR,NFE2L2,NR4A1,PLK2,PPARG,PTGS2,PTPN1,SCD,SDHC,SNAI1,VLDLR
PPARG	ligand-dependent nuclear receptor	0.0146	ABCA3,ACAA2,ACACA,ACADL,ACADM,ACOT8,ANGPTL4,AQP3,BCL2L1,BDH1,BRCA1,C3,CCL17,CCN2,CDH1,CDK2,CDKN1A,COL1A1,CPT1B,CUL3,DGAT1,DLAT,DR1,EHHADH,ESRRA,FABP5,FOSL1,FST,GPD1,HK2,HYOU1,INSIG2,INSR,MCM7,MGST1,MVD,NDUFA5,NFE2L2,NR4A1,PCK2,PHKB,PLIN3,PMVK,PPARG,PTGS2,RUNX2,S100A8,SAP18,SCD,SIRT1,SLC25A20,SLC27A4,SOCS1,STAT5B,STXBP5,TBC1D2,TRERF1,VLDLR
p70 S6k	group	0.0146	CCND3,DLG4,EEF1A1,PDCD4,RUNX2,SCD
DRAP1	transcription regulator	0.0146	BLOC1S6,CKS2,GCSAM,ILF2,RRAS,TAF5
CKAP2L	other	0.0147	CENPH,CKAP5,KMT5A,MAD2L1,NCAPD2,NUP43,PLK1,PPP2R1B,TMPO,TUBGCP4
CAB39L	kinase	0.0148	ATP5ME,ATP5MG,CDKN1A,CDKN1B,NDUFS4,NDUFS5,UQCR10,UQCRQ
FGF7	growth factor	0.0148	APRT,BCL2L1,CDK2,CDKN1A,CEBPD,COL1A1,CSF1,CYP7A1,FABP5,NFE2L2,RUNX2,S100A8,SCD
EP300	transcription regulator	0.0149	ACADL,ACADM,AP3M2,AXL,BCL2L1,BRCA1,CAMK4,CCND3,CDC42EP3,CDK2,CDKN1A,CDKN1B,CDKN2B,CFLAR,COMT,CXCR4,CYP1A1,CYP7A1,E2F1,FDX1,FNBP1,FNDC3B,FOXP1,FRMD4A,GLCCI1,HES6,HK2,HVCN1,ID3,IL12RB1,LIG4,MAPT,MCF2L,MCM3,MDM2,MEF2C,NR4A1,NTN1,PDCD1LG2,PERP,PPFIBP2,PRKCD,PTGS2,RB1,RUNX2,SIRT1,STOM,TERT,TNFAIP8L2,TRAT1,WNT5B
mir-223	microRNA	0.015	ATM,BST1,C5AR1,CARM1,CD93,CDKN1B,CSF1,E2F1,EGR3,FBXW7,FNIP2,HMGCS1,KIFBP,MEF2C,MYOF,NDRG2,PGAP1,RASA1,SIAH1,SLC29A1,SLC40A1
ID1	transcription regulator	0.015	CCN2,CDKN1A,CDKN1B,CUL3,E2F1,MDM2,PTK2,RUNX2,SCD,SIRT1,SNAI1,ZNF148
CLOCK	transcription regulator	0.0152	ADPGK,ANGPTL4,C1QBP,CCN2,CEP20,CNIH1,CPD,DR1,E4F1,GADD45A,GALNT11,HES6,HIPK3,HSF2,HSPH1,INTS14,JMJD6,KRR1,MAPK8,MGP,NAA15,NADK2,NCOA4,NEBL,PDP2,RAD23A,RIOX2,SCD,SEC23A,SLC20A1,STX12,THBD,TP53BP1
mir-17	microRNA	0.0159	ATM,CCN2,CDH1,CDKN1A,DUSP2,E2F1,E2F3,FBXW7,HSF2,MAPK8,MDM2,RB1,SIRT1,SNAI1
NELFB	other	0.0159	CCN2,CDKN1A,GADD45A,MAD2L1
USP2	peptidase	0.0159	CDKN1A,CDKN1B,CFLAR,SKP2
CLCA2	ion channel	0.0159	CDH1,CDKN1A,CDKN1B,SNAI1
RUVBL1	transcription regulator	0.0159	AXIN2,MCM3,PSMB7,RBL1
MOGAT1	enzyme	0.0159	ACADL,ACADM,ANGPTL4,BDH1
LIN28A	other	0.016	ACACA,CCN2,CDH1,CDK2,CDKN1A,COL1A1,LATS1,SCD,SNAI1
H2AX	transcription regulator	0.016	CLSPN,GADD45A,MLH1,MYL6,POLRMT,TFB2M,THOP1,TP53BP1,UQCRC2
HAX1	other	0.016	DLAT,DLST,IDH3B,NDUFS3,NDUFS4,SUCLG1,UQCRC1,UQCRC2,UQCRQ
OSM	cytokine	0.0161	A2M,ACSL3,ARHGEF12,BAMBI,BCL3,BLMH,BRD8,CBX3,CDC42EP4,CDH1,CDKN1A,CDKN1B,CEBPD,CLEC2B,COL1A1,CRY1,DDX27,DHRS7,EPHA1,EXOSC10,FOSL1,GBP2,GCA,GFUS,HIPK3,HK2,HMG20B,HSPA5,IFI35,ISG20,KLK7,KRR1,LIF,LRRFIP1,MAPK7,MCM7,PDCD4,PDLIM5,PFKFB2,PKIG,POLR2E,PPARG,PREP,PTOV1,QSOX1,RAD17,RAD23A,RALY,RARG,RORA,S100A8,SERPINB8,SERPING1,SKIV2L,SLC16A3,SLC7A8,SMAD4,SNRPE,SOCS1,TERT,TPM1,USP46,XDH,ZNF263
miR-203a-3p (and other miRNAs w/seed UGAAAUG)	mature microRNA	0.0161	E2F3,RUNX2,SIRT1,SRC,ZNF148
AKR1B1	enzyme	0.0161	BCL2L1,CDKN1A,CFLAR,E2F1,PPARG
CD46	transmembrane receptor	0.0161	C3,CD69,FLT3,MYB,PTGER4
Sos	group	0.0164	AFF4,AQP3,ARID3A,ATF7IP,B4GALT1,DOCK1,E4F1,EPS8,HIPK3,LRP8,MAPK6,MGST1,MLH1,NFE2L2,PFN1,PIAS1,PIK3CB,PKN1,PLK2,PRCC,PTGS2,PTPN12,PXK,RANBP9,RFNG,SCD,XDH
NQO1	enzyme	0.0167	BCL2L1,C5AR1,CDKN1A,CFLAR,CSF3R,CXCR4,GLS,HK2,PTGS2,SPI1
SMYD1	transcription regulator	0.0167	ACADL,BDH1,CYC1,HK2,IDH3B,MIF,NDUFA5,UGP2,UQCRC1,UQCRC2
STIM1	ion channel	0.0168	BCL2L1,CAMK1D,CAMK4,CDKN1A,CDKN1B,FOSL1,ITGA11,KLF16,NFATC3,RB1,RPS28,SRF
LMO2	transcription regulator	0.0172	ACVR1B,ALDH1B1,ARID2,ARID3A,AXIN2,BCL9,BMPR2,CCND3,CD93,CDKN1A,COMT,DDHD2,ENTPD6,FNDC3B,GRB10,HHEX,HS1BP3,ITGAE,JARID2,LTBR,LYL1,MEF2C,P2RX1,RIPK2,SERTAD1,SLC16A5,SLC40A1,SLC7A8,SMOX,SNTB2,SPI1,TCF12,THY1,TNFRSF13B,UBA5,ZNF518B
HDL-cholesterol	complex	0.0172	CREM,GPT2,HMGCS1,IDI1,MBD5,NUPR1,RPTOR,VLDLR
TCF12	transcription regulator	0.0172	ACOT8,ASB2,CBFA2T3,CCR4,CD93,CDH1,CDKN1A,CDKN2B,CNOT9,FLT3,ID3,IRF4,JDP2,MVD,PPARG,PTPRCAP,RARG,RORA,THY1,ZBTB16
MMP3	peptidase	0.0174	ATXN2,CACTIN,DBR1,DDX39A,MTPAP,NCBP2,PAPOLA,PNPT1,PRPF40B,PTGS2,RBM39,RBM8A,SCAF4,SF3B4,TSEN2,YBX1
USP28	peptidase	0.0175	CDKN1A,PLK3,SNAI1
TRPC4AP	transporter	0.0175	BZW2,HSPD1,NPM1
APC (complex)	complex	0.0175	CDKN1B,PLK1,SKP2
PCM1	other	0.0175	CDKN1A,MCM3,RB1
TRPV2	ion channel	0.0175	BCL2L1,E2F1,RAF1
ST13	other	0.0175	CEBPD,DGAT1,PPARG
ZNF423	transcription regulator	0.0175	ADCY3,BRCA1,PPARG
DMTF1	transcription regulator	0.0175	CDKN1A,DMTF1,MDM2
Smad	complex	0.0179	ANGPTL4,CCN2,CDKN1A,CDKN2B,COL1A1,ID3
POLR2M	other	0.0179	AEN,CDKN1A,ENC1,MDM2,MYOF,PLK2
ETV1	transcription regulator	0.0179	ACSL3,BRCA1,CXCR4,E2F1,ITGAV,TERT
SKP2	other	0.018	CDH1,CDK2,CDK9,CDKN1A,CDKN1B,E2F1,SKP2
FKBP5	enzyme	0.018	ATF2,CDKN1A,CDKN1B,E2F2,MDM2,STIP1,TAF4
JUN	transcription regulator	0.0182	A2M,ALAS1,APEX1,AXL,BCL3,BRCA1,C1QB,C3,C5AR1,CALM1 (includes others),CAPNS1,CCN2,CCND3,CDH1,CDKN1A,CDKN1B,CFLAR,COL1A1,COMT,CSF1,CYP7A1,DARS1,DMTF1,DNMT1,DROSHA,EPHX2,FOSL1,GADD45A,HK2,ITGAV,LIF,LPAR1,LTBP1,MCF2L,MDM2,MVD,MXI1,MYB,MZF1,NUPR1,POLI,PPP2R2A,PTBP2,PTGS2,RARG,RASA1,RNF7,RUNX2,SCD,SERP1,TARBP2,TNFSF15,XPO5,ZNF385A
TARDBP	transcription regulator	0.0182	ATP13A1,C1QB,C3,GBP2,HMGCS1,IDI1,MVD,MVK,NUPR1,PDPK1,PMVK,PRKDC,PTBP2,SC5D,SERPING1,TRIP10,VLDLR,VPS4B
LATS1	kinase	0.0184	AREG,CDH1,EREG,IGSF9B,LATS1,PTGS2,RRAGD,SNAI1,TERT
PLK1	kinase	0.0184	CDH1,CDKN1A,CLSPN,DNMT3A,MDM2,PLK1,SMAD4,SNAI1,TERT
DDX5	enzyme	0.0189	ATP5MC1,ATP5ME,ATP5MG,CDKN1A,NDUFA5,NDUFB6,NDUFS5,UQCR10,UQCRC1,UQCRQ
SIX2	transcription regulator	0.0189	ALDH2,CALM1 (includes others),CAMK1D,CDC45,CDKN1A,CDKN1B,FEN1,HSPD1,MCM2,MDM2,SRF
ATP7B	transporter	0.0199	CENPQ,CYP7A1,FABP5,HMGCS1,IDI1,MAD2L1,SMC4,TRIP13
SMAD1	transcription regulator	0.0199	BCL2L1,CCN2,CDKN1A,CDKN2B,COL1A1,CSF1,HHEX,RUNX2
mir-19	microRNA	0.0199	CCN2,CDKN1A,E2F1,E2F2,E2F3,HIPK3,PPP2R5E,SMAD4
mir-192	microRNA	0.0204	CDC7,CDKN1A,EREG,MAD2L1,MDM2
mir-143	microRNA	0.0204	CDH1,HK2,MAPK7,OSBPL8,PTGS2
CD44	other	0.0205	ARHGEF12,BCL2L1,CALR,CD63,CD69,CDH1,CDKN1A,CDKN1B,COL1A1,DNMT1,EMILIN1,GADD45A,ITGAV,KCTD10,KDM1A,KDM1B,LDB1,LTBP1,MAP2K7,MAPK8,PTP4A3,SELL,THY1,TIAM1
KAT5	transcription regulator	0.0205	CALR,CDKN1A,CDKN2B,CXCR4,DPH6,EREG,FST,GADD45A,HSP90B1,HSPA5,HSPD1,HYOU1,MAD2L1,MAPT,MDM2,PCK2,PPP1R15A,PSMB7,PSMD6,SLC6A9,SRF,STAU2,STX4,YWHAH
VDR	transcription regulator	0.0207	ACACA,ATM,BCL2L1,CCND3,CDC45,CDH1,CENPH,COL1A1,CSF1,FEN1,GADD45A,GPD1,HK2,MAD2L1,NASP,NCAPD2,NUPR1,PNPLA2,PPARG,PPP1CA,PTGS2,RB1,RNF144A,RUNX2,S100A8,SCD,SLC25A20,SOCS1,SRC,SSX2IP,TCF3,TERT,THBD
BMI1	transcription regulator	0.0209	ATM,CDH1,CDKN1A,CDKN1B,CDKN2B,HK2,MCM3,P4HA1,TERT
TRIB1	kinase	0.0212	ACAA2,ACACA,ACADL,ACADM,INSR,PDPK1,PIK3CB,RHEB,SCD,UQCRC2
SP110	transcription regulator	0.0213	AQP3,ATF2,ATM,BCL3,CDC37,CDK9,CDKN2B,E2F1,EGR3,ING1,ITGAV,MRTFB,PERP,PLK1,PPARG,PTPN12,RIPK2,TAF5,TCF3,TSC2
Diap	group	0.0213	SKP2,SRF
TFIIH	complex	0.0213	CDKN1A,PPARG
CNOT6	enzyme	0.0213	CDKN1A,CDKN1B
RFFL	enzyme	0.0213	CDKN1A,MDM2
PTPMT1	phosphatase	0.0213	CDKN1A,CDKN1B
ZNF451	enzyme	0.0213	CDKN1A,CDKN2B
MYLIP	enzyme	0.0213	LRP8,VLDLR
RPAP3	enzyme	0.0213	ATM,ATR
RABL6	other	0.0213	CDK2,CDKN1B
CIAO2B	other	0.0213	CIAO1,MMS19
MINDY3	enzyme	0.0213	CDK2,CDKN1B
MCRS1	other	0.0213	CDKN1A,RB1
RNF34	enzyme	0.0213	CDKN1A,MDM2
mir-342	microRNA	0.0213	HK2,MTDH
TOPORS	enzyme	0.0213	CDKN1A,MDM2
EID2	other	0.0213	CDKN1A,CDKN2B
SIVA1	other	0.0213	BCL2L1,CFLAR
CLDN4	transmembrane receptor	0.0213	CDH1,SLC31A1
SEC23B	transporter	0.0213	EIF2A,HSP90B1
Manf	other	0.0213	HSP90B1,HSPA5
MAP1S	enzyme	0.0213	BCL2L1,CDKN1B
RASSF7	other	0.0213	CDKN1A,CDKN1B
PRNCR1	other	0.0213	FSCN1,MTDH
GIMAP1-GIMAP5	other	0.0213	HSP90B1,HSPD1
HNRNPF	other	0.0213	NFE2L2,PPARG
trypsin	group	0.0214	CDH1,CDKN1A,MIF,PTGS2
BCO1	enzyme	0.0214	ARRDC3,DLAT,HTATIP2,PPARG
KIF26A	other	0.0214	CDH1,PTK2,RAF1,SNAI1
miR-210-3p (miRNAs w/seed UGUGCGU)	mature microRNA	0.0214	ACVR1B,CASP8AP2,E2F3,PTPN1
PEX5L	ion channel	0.0214	CYP7A1,IDI1,MVK,PMVK
SIRT2	transcription regulator	0.0216	CDKN1B,IDI1,MVD,MVK,PMVK,SC5D
MAPK1	kinase	0.022	ANGPTL4,CCN2,CD69,CDH1,CDKN1A,DNMT1,DUSP2,E2F1,GBP2,GFOD1,GRAMD1B,IGSF9B,IL12RB1,ITGAV,LIF,NFE2L2,NKG7,NR4A1,NUPR1,OSBPL3,PAIP1,POU2F2,PTGER2,PTGS2,PTPRK,SIRT1,SNAI1,SRF,TMEM87A
IL2	cytokine	0.0222	ACSL3,ACVR1B,ACVR2A,ADCY3,AREG,ARHGEF12,ATM,BCL2L1,C3,CCL17,CCND3,CCR4,CD69,CDH1,CDK2,CDKN1A,CDKN1B,CFLAR,CLSPN,CMKLR1,CPD,CSF1,CTCF,CXCR4,CYP1A1,DGAT1,DLST,DUSP2,FADS2,FKBP2,GBP2,HHEX,HK2,HMGCS1,HSP90B1,HSPA5,HSPD1,HVCN1,IDI1,IFT80,IKZF4,IL12RB1,IRAG2,IRF4,ISG20,ITGAE,ITM2B,KLRB1,LIF,LSR,MAD2L1,MAP2K6,MTHFD2,MYB,NCR1,OSBPL3,PDCD4,PELI1,PINX1,PLA2G10,PLK1,POLR1B,PPARG,PPP1R15A,PPP5C,PPP6C,PTGER2,…
BRD4	kinase	0.0225	ALDH1B1,BCL2L1,BCL3,BDH1,CDKN1A,CDKN1B,CDKN2B,COL1A1,CXCR4,DERL3,DMAP1,GADD45A,HS1BP3,IRF4,JARID2,KAT5,MCM3,MDM2,MTMR2,MYB,RRM2B,SERTAD1
ZBTB7B	transcription regulator	0.0228	ACAA2,ACADL,ACADM,COL1A1,CPT1B,DHRS4,HMGCS1,ITGAE,PDP2,TNFRSF4,TYSND1,UQCRC2
INSR	kinase	0.023	ACAA2,ACADL,ACADM,ACOT13,ALDH2,AREG,ARRDC3,ATP5MC1,ATP5MG,CCN2,CDC45,CEPT1,CERS6,CPT1B,CRY1,CXCR4,CYC1,DAG1,DGAT1,EREG,FEM1A,FEN1,FTO,GADD45A,GPANK1,GRB10,HHEX,HMGCS1,HSPD1,IDI1,INSIG2,INSR,LPIN3,MCM2,MCM7,MDM2,MVD,MVK,MXI1,NFE2L2,NR4A1,PANK3,PDCD4,PECR,PNPLA2,PPARG,RNF13,SC5D,SCD,SIRT1,SLC20A1,SLC25A20,SLC25A4,SLC27A4,SLC29A1,TERT,TSC2,UQCRC1,UQCRC2,YBX1
let-7a-5p (and other miRNAs w/seed GAGGUAG)	mature microRNA	0.0236	AKAP8,BCL2L1,BCL7A,CDKAL1,COL1A1,CSNK1D,EIF3J,FADS2,FANCD2,GEMIN7,GTPBP3,GYS1,HYOU1,IFIT5,MARS2,MRPS33,POLD2,PTGS2,RRP8,SCD,SIGMAR1,SLC25A1,SLC25A13,SMOX,TRMT1,USP42
FOXO3	transcription regulator	0.0236	ATG5,CCN2,CCND3,CDC42EP3,CDC45,CDH1,CDKN1A,CDKN1B,CDKN2B,CFLAR,CXCR4,EDNRB,EXO1,FABP5,GADD45A,HTATIP2,MCM2,MCM7,MEF2C,NCAPD2,NCAPG2,NUPR1,PIK3CA,PLK1,PPP1R15A,PRKCD,RASA1,RRM2B,RUNX2,RUVBL1,SCO2,SELL,SIRT1,SKA2,SKP2,SLC40A1,SNAI1,TIE1,TXNRD2
miR-27a-3p (and other miRNAs w/seed UCACAGU)	mature microRNA	0.0238	FBXW7,GCA,MEF2C,PDPK1,PEX7,PNPLA2,PPARG,SIRT1,SMAD4,ST14
YWHAZ	enzyme	0.0247	ATP5MC1,COL1A1,FOSL1,HSP90B1,HSPA5,PPARG,SLC25A4
Lh	complex	0.025	ACP2,AMH,AREG,ARPC4,AXL,CAMK2G,CDC42EP4,CFLAR,CHUK,CXCR4,EEF1A1,EIF3H,EREG,FDX1,FST,HK2,JMJD6,MAPK6,NLK,NR4A1,PLIN3,PLPP1,POP5,PPIH,PPP2R5B,PRKACA,PTGS2,PTPN1,RAB5A,RASAL2,RPL24,RPL27,RPL8,RPS13,RPS28,RUNX2,SIGMAR1,SLC16A3,STIP1,TPM1,ZBTB16
LDB1	transcription regulator	0.0251	ACVR1B,ALDH1B1,ARID2,ARID3A,AXIN2,BCL9,BMPR2,CCND3,CD93,CDKN1A,COMT,DDHD2,ENTPD6,FNDC3B,GRB10,HHEX,HS1BP3,ITGAE,JARID2,LTBR,LYL1,MEF2C,P2RX1,RIPK2,SERTAD1,SLC16A5,SLC40A1,SLC7A8,SMOX,SNTB2,SPI1,TCF12,THY1,TNFRSF13B,UBA5,ZNF518B
DNA-methyltransferase	group	0.0253	CDH1,CDKN1A,CDKN2B,EPHX2,PTGS2
BCOR	transcription regulator	0.0253	ARID3A,ARID5B,CDKN1A,CDKN1B,IRF4
PPP1R15A	other	0.0253	CA9,DLG4,EIF2S1,GADD45A,HSPA5
TP53COR1	other	0.0253	CFLAR,KAT5,MDM2,PLK2,RRM2B
CASP1	peptidase	0.0262	ACACA,CDH1,COL1A1,GSDMD,PPARG,PTGS2,RIPK2,SCD
HNRNPH1	other	0.0262	ALDH18A1,CMC1,COQ5,EBAG9,PRPSAP1,SAMM50,SLC25A20,VPS35
GPX5	enzyme	0.0263	ERP44,PDIA5,TXNL1
PNPLA8	enzyme	0.0263	DGAT1,HSP90B1,HSPA5
ANGPTL8	other	0.0263	ACACA,CPT1B,SCD
TSPYL5	other	0.0263	ASB3/GPR75-ASB3,FBXW7,PTBP2
PHF10	other	0.0263	APEX1,E2F1,E2F6
EIF3E	translation regulator	0.0263	BCL2L1,MAD2L1,SNAI1
miR-217-5p (and other miRNAs w/seed ACUGCAU)	mature microRNA	0.0263	ACACA,SCD,SIRT1
NUAK1	kinase	0.0263	CDKN1A,LATS1,NDUFS4
DDB2	other	0.0263	CDKN1A,CFLAR,E2F1
SLIT2	other	0.0263	BCL2L1,CDH1,SNAI1
USP11	peptidase	0.0263	CDKN1A,CHUK,MAPT
PSMC3IP	transcription regulator	0.0263	C3,CEBPD,PPARG
RBM38	other	0.0263	IL17D,MDM2,TNFSF15
SUPT5H	transcription regulator	0.0263	AGO1,CDKN1A,NPM1
BIN1	other	0.0263	ATM,CDH1,SNAI1
CSNK1A1	kinase	0.0263	AXIN2,CDKN1A,CXCR4
ACTA2	other	0.0263	CCN2,CDH1,PTK2
SERPINH1	other	0.0263	CDH1,COL1A1,SNAI1
Ptprd	phosphatase	0.028	A2M,CDKN1A,CEBPD,IFI35
PADI4	enzyme	0.028	BCL2L1,CDKN1A,GADD45A,HSPA5
IGFBP7	transporter	0.028	CDKN1A,CDKN1B,DVL3,PTGS2
CCN4	other	0.028	AXIN2,BCL2L1,CDH1,COL1A1
CELF1	translation regulator	0.028	CDKN1A,CDKN1B,INSR,TNFRSF4
TFEB	transcription regulator	0.0283	ACAA2,ACACA,ACADM,ATG5,ATP6V1C1,CD63,CDH1,CHCHD6,ESRRA,HPS1,MCOLN1,NRBF2,PPARG,SGSH,TFEB,UVRAG,VPS35
APOB	transporter	0.0286	ACACA,BLOC1S6,PPARG,PSMB7,RUNX2,SCD,UBE2D3
MEIS1	transcription regulator	0.0286	ASH2L,CDKN1A,FLT3,MYB,RNF220,RUNX2,TSC22D2
LARP1	translation regulator	0.0288	EEF1A1,EIF3H,RPL11,RPL18,RPL24,RPL27,RPL34,RPL37A,RPL8,RPS13,RPS21,RPS27A,RPS28
KLF5	transcription regulator	0.0288	ACADM,BABAM2,BCL2L1,CDH1,CDKN1A,CDKN1B,CEBPD,CPT1B,HHEX,ID3,JAZF1,PIAS1,PPARG
ZAP70	kinase	0.0296	ALAS1,CD69,KLK7,NASP,NDUFB6,SCD,SEC14L1,SLC23A2,SLC25A1,VPS4B
CUL4B	other	0.0299	AXIN2,DARS1,E2F1,PIK3CA,PSMA1,SIAH1,SOCS1,TSC2
miR-34a-5p (and other miRNAs w/seed GGCAGUG)	mature microRNA	0.03	ARHGEF12,AXIN2,AXL,CD69,CHD8,COL1A1,E2F3,FOXP1,GPR155,KAT2B,MYB,PIK3CB,PPARG,PPM1H,SELL,SERPINB8,SHISA2,SIAH1,SIRT1
CISH	other	0.0303	BCL2L1,CCRL2,CDKN1B,CSF1,CSF3R,DNAJC5,DUSP2,FBXO31,ID3,ILF3,PPP1R15A,PTGS2
HMG20A	transcription regulator	0.0303	AXL,CCN2,CDH1,CDH4,CSF1,EREG,FADS2,GADD45A,HMGCS1,LIF,MGP,MVD,PMVK,PTGER2,SNAI1,THY1
TEAD4	transcription regulator	0.0303	ARID5B,CBFA2T3,CCN2,CCND3,CDH1,CDKN1A,CDKN1B,GATAD2A,MTMR10,PLK2,PPARG,RB1,SNAI1,SULF1,TAF1C,TPM1
EIF2B5	translation regulator	0.0304	COL1A1,COMT,EIF4G1,HYOU1,P4HA1,SCD
YAP1	transcription regulator	0.0307	ACACA,ACAT1,AREG,BCL2L1,CCN2,CCRL2,CDC42EP3,CDK2,CDKN1A,CDKN1B,CDKN2B,CEP85,COL1A1,CXCR4,CYP1A1,DNASE1L3,E2F1,FST,GADD45A,HMGCS1,IFI35,ISG20,LATS2,MAML3,MCM3,MTMR4,NUPR1,P4HA1,PHACTR2,PLK1,PRKDC,PTGS2,PTPN1,RPL11,RPL18,RPL24,RPL27,RPL37A,RPL8,RPS13,RPS21,RPS27A,RPS28,SKP2,SRC,SRF,TERT
AURKA	kinase	0.0309	BCL2L1,CDH1,CDKN1A,HK2,TERT
PLA2G6	enzyme	0.0309	BCL2L1,ORAI1,PPARG,PTGS2,RUNX2
KIF3A	enzyme	0.0309	ACAT1,CDKN1A,HMGCS1,IDI1,MVD
RND3	enzyme	0.0309	CDH1,CDKN1A,CDKN1B,PTGS2,ROCK1
BCL6	transcription regulator	0.0315	A2M,ACAA2,BCL2L1,BCL3,CD151,CD69,CDKN1A,CDKN1B,COL1A1,CPD,CPT1B,CSF1,DCSTAMP,EGR3,EHHADH,GADD45A,GPX4,IRF4,LPP,MAPK6,MGP,MYB,PDCD1LG2,PDCD4,PDP2,PFDN4,RWDD3,SMC3,UBA7
IL7	cytokine	0.0316	BCL2L1,CCND3,CD69,CDKN1A,CDKN1B,CFLAR,COL1A1,CSF1,CXCR4,E2F1,E2F2,E2F3,EBF1,LIF,NTN1,PPP6C,RUNX2,SELL,SOCS1,TCF3
mir-8	microRNA	0.0317	ARHGAP5,ATG5,BST1,CDH1,CDKN1A,CUL3,E2F3,FHOD1,ITGAV,JAZF1,LATS1,LATS2,LSR,MYOF,PERP,PPP2R1B,PTK2,RHPN2,SEC23A,SIRT1,SNAI1,SUZ12,TIAM1
FLI1	transcription regulator	0.0317	AIP,CCN2,CCND3,COL1A1,DNMT1,MDM2,NOL6,NPM1,RPL18,SRC,TEK
miR-21-5p (and other miRNAs w/seed AGCUUAU)	mature microRNA	0.0317	BCL2L1,BMPR2,CD69,CDKN1A,GLCCI1,HIPK3,LRRFIP1,MTAP,PDCD4,PELI1,TPM1
ZEB2	transcription regulator	0.0317	AXL,CDH1,CDKN1A,CDKN2B,E2F1,GATM,MYB,NKG7,SELL,SNAI1,TERT
TP73	transcription regulator	0.0321	ADA,ADAM10,AEN,ANGPTL4,AQP3,ATG5,AXL,C3,CCND3,CCR4,CDH1,CDK2,CDKN1A,CDKN1B,CKS2,CLIP3,COL1A1,CUL2,DCLRE1A,DIMT1,DMTF1,E2F1,EREG,FEN1,FST,FXR1,GADD45A,HIVEP1,HTATIP2,LTBP1,MCM7,MDM2,NUPR1,PERP,PLK2,POLD2,PPP4R2,PTK2,PTP4A3,RAD17,RB1,RRM2B,SENP1,SERPING1,SNAI1,SPHK2,SRF,TERT,THY1,TSC2,UVRAG,VAMP4,WARS2,YBX1
TFDP1	transcription regulator	0.0329	ATM,CCND3,CDKN1A,E2F1,MYB,RBL1,TCF3
F7	peptidase	0.0329	CCN2,EEF1A1,FOSL1,GADD45A,LIF,PAPOLA,PTGER2
TCF3	transcription regulator	0.033	ADA,AREG,ASB2,AXIN2,CBFA2T3,CCDC117,CCND3,CCR4,CD93,CDC45,CDH1,CDKN1A,CDKN2B,CIP2A,CKS2,CNOT9,COL1A1,CPT1B,CREB3L2,DOCK1,DUT,EBF1,FLT3,GADD45A,HSP90B1,HSPA13,HYOU1,ID3,IRF4,JDP2,MAD2L1,MEF2C,NUPR1,PAFAH1B3,PPARG,PTPRCAP,RACGAP1,RARG,RORA,SELL,SLC35B1,SNAI1,SOCS1,TCF12,TCF3,THY1,ZBTB16,ZP3
ERK	group	0.0331	ADAM10,AREG,AXL,BCL2L1,CCN2,CCND3,CDH1,CDKN1A,CDKN1B,CEBPD,CFLAR,CKS2,COL1A1,CYP1A1,EREG,FST,GDF9,INPP1,KYNU,LIF,NFE2L2,OSBPL10,PTGS2,PTK2,ROCK1,RUNX2,SELL,SORT1,TERT
miR-199a-5p (and other miRNAs w/seed CCAGUGU)	mature microRNA	0.0332	C3,CDH1,CDKN1A,COL1A1,DYRK1A,ID3,PALS1,PDCD4,PTGS2,SIRT1,WNT5B,ZBTB16
F2	peptidase	0.0332	ALDH1B1,ANGPTL4,B4GALT1,BCL3,CALR,CCN2,CD63,CDKN1A,CDKN1B,CFLAR,COL1A1,CORO1C,CXCR4,EDNRB,EREG,ERP29,FOSL1,HIVEP1,IFRD2,MIF,NUS1,PDCD1LG2,PLCB3,PLPP1,PTGS2,SLC16A5,SLC2A6,SRF,TEK,THBD,TMED9,TXNRD2,VTN
LDLR	transporter	0.0336	ACACA,AXIN2,BCL2L1,CDKN1A,CLSPN,CPT1B,CYP7A1,DLAT,FABP5,FADS2,FCGR1A,GATM,HK2,HSPA5,IL12RB1,MIF,MINPP1,MVD,PCK2,PLK1,PLTP,PPARG,PPP1R15A,PSMB7,RUNX2,SC5D,SCD,SOCS1,UBE2D3,VLDLR
MMP1	peptidase	0.0337	BRCA1,CDK2,CDKN1A,E2F1,MDM2,PLTP,PTGS2,RUNX2,TEK
PRDM5	transcription regulator	0.0342	ARID3B,CDC42EP4,CDH4,E2F3,EBF1,EED,FBXO33,MYB,NREP,PHC1,PPIL2,PPP1R12B,RUNX2
NGF	growth factor	0.0344	A2M,ATM,AXIN2,BAMBI,BCL2L1,CDH1,CDK2,CDKN1A,CDKN1B,DLG4,E2F2,EEF1A1,FOSL1,FRRS1,GADD45A,ID3,KCTD11,LRRFIP1,MAPK8IP3,NAA15,NR4A1,PLK2,PLK3,PPARG,PPP2R5E,RASA1,SHTN1,SIRT1,SLC40A1,SORT1,STOM,ZNRF2
G protein alpha	group	0.0348	ALG3,ALG5,BAG2,CALR,CD200,CHST12,CLPTM1L,EMILIN1,EXOC6,IFT57,NMNAT2,OSGEP,PRMT5,TMEM263
MDM2	transcription regulator	0.0348	CDKN1A,CDKN1B,CLIP3,DNMT1,E2F1,E2F3,FBXW7,HIPK2,KAT2B,MCM7,MDM2,POLH,TERT,WRN
FOLR1	transporter	0.0348	ADA,ATR,DTD1,ENTPD7,IK,LAMB2,LPAR1,PDCD4,PFN1,PPARG,SCD,SMARCE1,SNRPF,ST3GAL4
MED1	transcription regulator	0.0355	ACACA,BCL2L1,BCL3,BCL7A,CCND3,CDK2,CDKN1A,CYP1A1,CYP7A1,DPPA5,E2F1,EBF1,EHHADH,GADD45A,IRF4,KATNB1,MAD2L1,MDM2,MEF2C,PLK1,PPARG,PXK,SCD,TERT,TET1
GPI	enzyme	0.0356	CDH1,CDKN1B,SKP2,SNAI1
SDHB	enzyme	0.0356	NFS1,SCO2,SLC31A1,SNAI1
CNOT3	other	0.0356	ALDH1B1,CDKN1A,CPT1B,EBF1
CTSK	peptidase	0.0356	CDKN1A,PPARG,PTGS2,SIRT1
GTF2I	transcription regulator	0.0356	CDKN1A,CDKN1B,HSPA5,SIRT1
GREM1	other	0.0356	AXIN2,CDKN1A,COL1A1,RUNX2
CBX7	other	0.0357	AREG,CBX2,CBX4,CDH1,KYNU,SENP6
SH3TC2	other	0.0357	HMGCS1,IDI1,MVD,MVK,PMVK,SC5D
FGFR4	kinase	0.0357	ACACA,BCL2L1,CDKN1A,CYP7A1,DGAT1,LPAR1
HSPB8	kinase	0.0357	BAG3,BMPR2,CDK2,PFKFB2,PPARG,SIRT1
Mek	group	0.0357	ACAT1,ACP2,ADCY3,BCL2L1,CCN2,CCND3,CD200,CD63,CDKN1A,CDKN1B,CEBPZ,CPD,CXCL9,DAG1,DNMT1,EGR3,EREG,FAM234A,FOSL1,GBP2,LAMB2,LMBRD1,LMF2,LRP8,LYAR,MCOLN1,MDM2,MOB4,NR4A1,OSBPL8,PTGS2,ROCK1,SEMA3C,SLC20A1,TET1,TFB2M,TSC2,UNC5B
CEMIP	enzyme	0.0369	AXIN2,CDH1,PTP4A3
Shc	group	0.0369	BCL2L1,CCND3,PPARG
Collagen Alpha1	group	0.0369	CDKN1A,COL1A1,PTGS2
TIP60	complex	0.0369	CDKN1A,MCM3,RBL1
JMJD6	transmembrane receptor	0.0369	DMAP1,HS1BP3,KAT5
SDC3	other	0.0369	AXIN2,COL1A1,RUNX2
MFSD2A	transporter	0.0372	FADS2,HK2,IDI1,MVD,SCD
ACSS2	enzyme	0.0372	DGAT1,EHHADH,PPARG,SCD,SLC27A4
NRIP1	transcription regulator	0.0375	ACAA2,ACACA,ACADM,AREG,CPT1B,CYP1A1,PTGS2,SCD,SLC25A20
FGFR1	kinase	0.0376	CDKN1A,COL1A1,DNAJC1,EEF1A1,EIF2A,EIF4G1,EIF5B,HK2,HSP90B1,HSPA5,ITGA10,LIF,PDCD4,PDPK1,PTGS2,PTPRA
ADGRE2	other	0.0377	AXL,CA9,CDKN1A,CFLAR,FOXP1,LTBP1,RFC4
Collagen(s)	complex	0.0381	BCL3,C3,C5AR1,CD63,NCOA5,PLCB3,PPP1R15A,SNAI1
MTA1	transcription regulator	0.0381	APEX1,BCAS3,BCL2L1,BRCA1,CDH1,RRM2B,SIRT1,SNAI1
SOX10	transcription regulator	0.0381	CCND3,CDKN1A,DAG1,EDNRB,IRF4,PTK2,RB1,SUFU
ATM	kinase	0.0382	ATM,ATR,BCL2L1,CCN2,CDKN1A,CDKN1B,CFLAR,CHEK2,GADD45A,PPP2R5D,XRCC5
mir-15	microRNA	0.0395	CARM1,CCND3,CD69,EIF2B2,LATS2,MYB,PNPLA2,PPARG,PTGS2,RAF1,SIRT1,TARBP2
SKA3	other	0.0402	HK2,PLK1
tyrosine kinase	group	0.0402	CYP1A1,INSR
NPSR1	G-protein coupled receptor	0.0402	GADD45A,NR4A1
CINP	other	0.0402	CDKN1A,RB1
DNAJB4	other	0.0402	CDH1,CDKN1A
DKK4	other	0.0402	AXIN2,NLK
AMER1	other	0.0402	AREG,CDKN1A
RHOV	enzyme	0.0402	CDH1,SNAI1
SPG7	peptidase	0.0402	MCU,MICU1
EHD2	other	0.0402	PNPLA2,PPARG
DACT3	other	0.0402	AXIN2,DVL2
Eif2	complex	0.0402	HSPA5,PTGS2
DDX21	enzyme	0.0402	PSMB4,RPS21
BANP	other	0.0402	CDKN1A,TUBGCP5
GRPR	G-protein coupled receptor	0.0402	CDKN1A,CDKN1B
CUL4A	other	0.0402	CDKN1A,CDKN1B
SYNM	other	0.0402	CDKN1A,CDKN1B
HAS3	enzyme	0.0402	CDKN1A,PTK2
KLF16	transcription regulator	0.0402	CDKN1A,CYP1A1
RAB11A	enzyme	0.0402	AREG,SLC2A5
BOP1	other	0.0402	CDKN1A,CDKN1B
MCM7	enzyme	0.0402	CDK2,LMNB2
DIAPH3	enzyme	0.0402	RHOT1,SRF
PCGF1	other	0.0402	CDKN1B,STAMBP
TGFBI	other	0.0402	CDH1,ITGAV
NME2	kinase	0.0402	PTGS2,TERT
RNASEH1	enzyme	0.0402	PSMB4,RPS21
SOS1	other	0.0402	CD69,SELL
CPT2	enzyme	0.0402	CPT1B,EHHADH
KLK6	peptidase	0.0402	ADAM10,CDH1
SLC1A5	transporter	0.0402	CDH1,SNAI1
RAPGEF4	other	0.0402	CALR,CDKN1A
NMI	transcription regulator	0.0402	PTGS2,TERT
UHRF1	transcription regulator	0.0402	DNMT1,RB1
GNG13	enzyme	0.0402	CEP290,RIC8B
MAD1L1	other	0.0402	MXI1,TERT
Apela	other	0.0402	BMPR2,SMAD4
CLEC4G	other	0.0417	AREG,CCN2,CDK2,CSF1,EBF1,EGR3,FLT3,NOTCH4,PDGFD
CHKB	kinase	0.0427	ACAA2,ACADL,ACADM,ACSL3,ATF2,CPT1B,EHHADH,SLC27A4
TOB1	transcription regulator	0.0427	ATM,ATR,CDK2,CDKN1A,CDKN1B,MBNL2,NBR1,STAG1
STAT	group	0.0429	A2M,BCL2L1,CDKN1A,CEBPD,PIAS1,PTGER2,SOCS1
PAK2	kinase	0.0429	CD69,GADD45A,ID3,MDM2,PRKCI,SMARCA2,WRN
NME1	kinase	0.0429	ACIN1,CCN2,CDKN1A,EXOSC8,LPAR1,PTGS2,RNGTT
NFKB1	transcription regulator	0.0434	A2M,AHRR,BAMBI,BCL2L1,BCL3,CCL17,CCN2,CDKN1A,COL1A1,CSF1,CTCF,CXCL9,DROSHA,E2F1,FANCD2,FSCN1,GADD45A,GNPAT,HSP90B1,IRF4,KHSRP,MDM2,MYB,NR4A1,ORAI1,PLK3,POU2F2,PRKACA,PRKCD,PTGS2,SAR1A,SLC25A4,SPI1,TNFRSF4,TNFSF15
Tgf beta	group	0.0437	ARID2,ARID3A,ARID3B,ARID4A,AXIN1,AXL,BAMBI,BCL2L1,BST1,CCN2,CD69,CDH1,CDK2,CDKN1A,CDKN1B,CDKN2B,CFLAR,COL1A1,CSF1,CXCR4,FBLN2,FST,GPR55,HES6,HTATIP2,ID3,ITGAV,JARID2,KDM6B,LIF,LYL1,MAD2L1,MAD2L1BP,MIF,MXI1,NEK3,NFAT5,NR4A1,PTGER2,PTGS2,RNF111,RORA,RUNX2,SMAD4,SNAI1,TAF4B,TCF12,TCF3,TERT,TFEB,USP15,VTN
KDM5B	transcription regulator	0.0437	ASF1A,BRCA1,CCL14,CCN2,CDKN1B,E2F1,EIF5B,FABP5,FST,GADD45A,GCA,MAPK8IP3,MCM2,MCM3,MYB,PSIP1,RECQL,SMARCA2,SMOX
estrogen receptor	group	0.0441	AGO1,C3,CYP1A1,DNMT1,F12,MAPT,PPP5C,SNAI1,TERT,TRIP10
GPNMB	enzyme	0.0442	AXIN2,DCSTAMP,PTGER2,SNAI1,SPI1
BMP15	growth factor	0.0442	AMH,AREG,EREG,ID3,PTGS2
Foxo	group	0.0443	CDKN1A,CDKN1B,CDKN2B,GADD45A
SMYD3	enzyme	0.0443	CDK2,CEBPD,PIK3CB,TERT
mir-101	microRNA	0.0443	ATM,COL1A1,PRKDC,PTGS2
DDR1	kinase	0.0443	BCL2L1,CDH1,CDKN1A,COL1A1
ACACB	enzyme	0.0443	ACACA,MVD,PPARG,SCD
OSBPL8	transporter	0.0443	ACACA,CYP7A1,EIF2S1,HSPA5
Akt	group	0.0444	A2M,ACP2,ADCY3,AQP3,BCL2L1,BRCA1,CCN2,CCND3,CD63,CDH1,CDKN1A,CDKN1B,CFLAR,COPS6,CPD,CXCR4,E2F2,FHIT,GALNT11,GCDH,GSS,HK2,INSR,LAMB2,LMBRD1,LMF2,MDM2,MPPE1,MYB,NFE2L2,OSTF1,PPARG,PTGER2,PTGER4,PTGS2,RB1,RUNX2,SCD,SKP2,SNAI1,TERT,TMED9,TMX3,UQCRC2
STAT6	transcription regulator	0.0451	AGFG2,ALDH2,AREG,BAG2,BCL2L1,BCL3,CAMK1D,CCL17,CD69,CDK2,CDKN1B,COL1A1,CPOX,CRADD,CYRIA,DCSTAMP,DNAAF2,EHHADH,FAM118B,FCGR1A,FNIP2,FSCN1,GALK2,GATM,GBP2,GCSAM,GNA15,HIPK2,IL4I1,INPP1,IRF4,ISG20,KDM6B,KRR1,LIF,MVK,MYB,NMD3,PARM1,PDCD1LG2,PLBD1,PNPLA2,POU2F2,PTGS2,PXK,SCO2,SNX20,SOCS1,STAT5B,STK39,TBC1D17,THY1
CSF1	cytokine	0.0452	AXL,BCL2L1,C5AR1,CCND3,CDK2,CDKN1A,CDKN1B,CSF1,CXCL9,EGR3,FERMT3,GLS,GPR68,HK2,HMGCS1,HSP90B1,HSPA5,IDI1,IRF4,ITGAV,JDP2,MVD,MVK,OSCAR,PMVK,PPARG,SC5D,SELENOW,SLC16A3,SLC29A1,SOCS1,SPI1,STX12,STX6,TRIM14
GNA14	enzyme	0.0457	CREM,FST,GADD45A,GBP2,HK2,LIF,MGST1,NR4A1,PDLIM5,PTGS2,XDH
CLU	other	0.0462	BCL2L1,CDH1,CDKN1A,CDKN1B,CDKN2B,HSPA5,LARS2,RFK,XDH
FOXO1	transcription regulator	0.0465	A2M,ACACA,AIP,ALAS1,ANGPTL4,ATG5,CAMK4,CCN2,CDC42EP3,CDKN1A,CDKN1B,CDKN2AIPNL,CDKN2B,CEBPD,CFLAR,COL1A1,CPT1B,CYP7A1,DCSTAMP,EBF1,EDNRB,FABP5,FOXP4,FST,GADD45A,GPD1,GPD2,HSPA5,HSPD1,HYOU1,INSR,ITGAV,LTBR,MRPS18A,MRPS18C,MRPS22,MVD,NDUFA8,NDUFAF4,PCK2,PNPLA2,PPARG,PPP1R15A,PRKCD,RHOT1,RUNX2,SCD,SELL,SIRT1,SLC25A20,STAT5B,TIE1
Hsp90	group	0.0466	ATR,AXL,BAG3,BCL2L1,CARM1,CD69,CDK2,CDK9,DLG4,NCR1,SNAI1,SRC
PRKAR1A	kinase	0.0477	CDH1,NFE2L2,PRKACA,SENP2,SENP5,SRF
FOXP3	transcription regulator	0.0478	ARHGAP31,BRCA1,CCR4,CD69,CDKN1A,CSF1,CXCR4,GBP2,IKZF4,IRF4,ITGAE,LATS2,MAPK8,METTL9,NR4A1,PDCD4,PPARG,SELL,SKP2,SLC16A3,TNFRSF4,ZSCAN29
NCOA2	transcription regulator	0.0479	ALDH1B1,C3,CDKN1A,CYP1A1,CYP7A1,FST,GBE1,GPD2,GPX4,HMGCS1,IDI1,IRF4,PGM3,PLTP,PPARG,PTGS2,RAI1,RARG,RORA,TCF3
PPARGC1B	transcription regulator	0.0484	ACACA,ACADL,ACADM,C3,CPT1B,DGAT1,HK2,MVD,MVK,SCD
mir-148	microRNA	0.0485	CDH1,COL1A1,DNMT1,NASP,ROCK1,SOCS1,STX12
FGFR3	kinase	0.0485	BCL2L1,CDH1,CDKN1A,COL1A1,FRMD3,HK2,SNAI1
Histone h3	group	0.0488	ADAM10,ATF7IP,CA9,CD69,CDKN1A,CDKN1B,CDKN2B,CFLAR,CHFR,CYRIA,DUSP2,E2F1,EPHB3,FOXP4,GABPB2,HSPA5,IKZF4,IRF4,MAD2L1,MCM2,MCM3,MDM2,NDUFA5,NDUFAF7,NDUFB6,NDUFS1,NDUFS3,NDUFS4,NDUFS5,PPARG,PTGR1,PTGS2,RB1,RBL1,RUNX2,S100A8,SCD,SEC14L1,SELL,SIAH1,SNAI1,SNUPN,SPATS2L,STOM,SUZ12,TERT,UQCRC1,UQCRC2,USP3,WLS
DBH-AS1	other	0.0494	AXIN1,CDKN1A,CDKN1B
PARP	group	0.0494	CDH1,CDKN1A,SNAI1
NQO2	enzyme	0.0494	CFLAR,CXCR4,PTGS2
BCO2	enzyme	0.0494	ARRDC3,DLAT,HTATIP2
DANCR	other	0.0494	CDH1,RUNX2,SNAI1
Gcn5l	group	0.0494	ACADM,CDKN1A,E2F1
Laminin1	complex	0.0494	CDKN1B,DAG1,MAPK8
ENO1	enzyme	0.0494	BCL2L1,CDH1,PTGS2
mir-217	microRNA	0.0494	KLK7,RUNX2,SIRT1
miR-451a (and other miRNAs w/seed AACCGUU)	mature microRNA	0.0494	CDKN1B,FBXO33,MIF
miR-101-3p (and other miRNAs w/seed ACAGUAC)	mature microRNA	0.0494	ATM,PRKDC,PTGS2
mir-373	microRNA	0.0494	ANGPTL4,LATS2,PIK3CA
TWIST	group	0.0494	CDH1,RORA,THY1
NCK1	kinase	0.0494	CD69,HSPA5,PPP1R15A
RB1CC1	other	0.0494	CDKN1A,CDKN2B,RB1
IL9R	transmembrane receptor	0.0494	AREG,BCL3,SELL
PEBP4	other	0.0494	BCL2L1,CDKN1A,PTGS2
MGAT3	enzyme	0.0494	CDH1,DAG1,SNAI1
IGBP1	phosphatase	0.0494	CDH1,CHUK,ELAVL1
TERF2	transcription regulator	0.0494	CDKN1A,MIF,TERT
Ncoa6	transcription regulator	0.0494	AREG,CYP7A1,SCD
Sik1	kinase	0.0494	ACACA,CREM,GPD1
LOC102724428/SIK1	kinase	0.0494	ACACA,GPD1,SCD
GPAT4	enzyme	0.0494	HSP90B1,HSPA5,NFE2L2
RECK	other	0.0494	CDKN1A,CDKN1B,SKP2
Rxr	group	0.0499	ADAM10,ALAS1,AQP3,CDKN1A,CPT1B,CYP7A1,GADD45A,INSR,KDM6B,MGP,PDPK1,PLTP,PPARG,PTGS2,TERT
